# Supplementary material for: “DompeKeys”: a set of novel substructure-based descriptors for efficient chemical space mapping, development and structural interpretation of machine learning models, and indexing of large databases
Source: J Cheminform. 2024 Feb 23;16:21. doi: 10.1186/s13321-024-00813-4 (PMC10893756; doi:10.1186/s13321-024-00813-4)
Supplement: Supplementary file 2 — Additional file 2: Validation protocol and example file to run the protocol. [file 13321_2024_813_MOESM2_ESM.zip]

Archive with 7 entries (4 files):
- Additional_file_2_no_highlighted/
- Additional_file_2_no_highlighted/DompeKeys_Validation.ppxml
- __MACOSX/
- __MACOSX/Additional_file_2_no_highlighted/
- __MACOSX/Additional_file_2_no_highlighted/._DompeKeys_Validation.ppxml
- Additional_file_2_no_highlighted/DompeKeys_Examples.xlsx
- __MACOSX/Additional_file_2_no_highlighted/._DompeKeys_Examples.xlsx
