# Supplementary material for: “DompeKeys”: a set of novel substructure-based descriptors for efficient chemical space mapping, development and structural interpretation of machine learning models, and indexing of large databases
Source: J Cheminform. 2024 Feb 23;16:21. doi: 10.1186/s13321-024-00813-4 (PMC10893756; doi:10.1186/s13321-024-00813-4)
Supplement: Supplementary file 2 — Additional file 2: Validation protocol and example file to run the protocol. [file 13321_2024_813_MOESM2_ESM.zip › Additional_file_2_no_highlighted/DompeKeys_Validation.ppxml]

<?xml version="1.0" encoding="UTF-8"?>
<sci:data xmlns:sci="http://www.SciTegic.com/" object="SciTegic.Protocol.1" format="8.0.0">
	<sci:dbitem>
		<sci:component name="DK validation For Paper" version="2">
			<sci:arg name="Tempfiles" type="StringType" required="false" visibility="visible" multi="false" uimpl="true">
				<sci:help>&lt;p&gt;A comma delimited list of global properties, each of which will automatically hold the name of a file in the job&apos;s temporary folder, whose name is guaranteed to be unique.&lt;/p&gt;

&lt;p&gt;For each global name, an additional global is created (with the suffix &lt;i&gt;_Filename&lt;/i&gt;) that hold just the leaf file name of the temporary file.&lt;/p&gt;</sci:help>
			</sci:arg>
			<sci:arg name="DeclareGlobal" type="StringType" required="false" visibility="visible" multi="false" uimpl="true">
				<sci:help>&lt;p&gt;Lists a set of properties (without the @) to create on the global property list for this protocol. Such properties can be accessed within the scope of this protocol and its descendent subprotocols.&lt;p/&gt;

&lt;p&gt;It is best practice to declare all global properties before use. Indeed, this practice is enforced in some contexts.&lt;/p&gt;

&lt;dl&gt;
&lt;dt&gt;&lt;b&gt;When a global property needs to be scoped to the whole protocol:&lt;/b&gt;&lt;/dt&gt;
&lt;dd&gt;List the new global property in the &lt;i&gt;DeclareGlobal&lt;/i&gt; parameter at the protocol level.&lt;/dd&gt;
&lt;br/&gt;
&lt;dt&gt;&lt;b&gt;To limit a global property to a subprotocol scope:&lt;/b&gt;&lt;/dt&gt;
&lt;dd&gt;List the property in the subprotocol&apos;s &lt;i&gt;DeclareLocal&lt;/i&gt; parameter.&lt;/dd&gt;

&lt;p&gt;This example declares 2 global properties:&lt;/p&gt;
&lt;pre&gt;
    g_tokenHash,g_assayIdentifier
&lt;/pre&gt;

&lt;p&gt;
To initialize the declared global value with a scalar value, use the syntax:
&lt;/p&gt;

&lt;p&gt;
&lt;i&gt;property-name&lt;/i&gt; := &lt;i&gt;value&lt;/i&gt;
&lt;/p&gt;
&lt;p&gt;
You can surround text string values with quotes to aid clarity. Values of &lt;code&gt;true&lt;/code&gt; and &lt;code&gt;false&lt;/code&gt; are handled as boolean values.
&lt;/p&gt;
&lt;p&gt;This example declares 3 global properties, and sets initial values on two of them:&lt;/p&gt;
&lt;pre&gt;
    g_counter := 0, g_location, g_geography:=&quot;APAC&quot;
&lt;/pre&gt;</sci:help>
			</sci:arg>
			<sci:arg name="Protocol Form" type="ProtocolType" required="false" visibility="visible" multi="false" uimpl="true">
				<sci:help>&lt;p&gt;The path to a protocol that will render an HTML user interface for this protocol.  This optional parameter is used by Web Port to provide a custom user interface for a protocol.&lt;/p&gt;</sci:help>
			</sci:arg>
			<sci:arg name="Advanced Options" type="GroupType" required="false" visibility="visible" multi="false" expanded="true" legalvalsenforced="false" uimpl="true">
				<sci:member>__PoolID</sci:member>
				<sci:member>Http Cookie Handling</sci:member>
				<sci:member>__NotificationProtocol</sci:member>
			</sci:arg>
			<sci:arg name="__PoolID" type="StringType" required="false" visibility="visible" multi="false" uimpl="true">
				<sci:help>&lt;p&gt;&lt;i&gt;__PoolID&lt;/i&gt; is a case insensitive string that can optionally be set to optimize the speed of execution for quick running protocols.  Multiple protocols with the same value for &lt;i&gt;__PoolID&lt;/i&gt; can share expensive resources such as database connections, Java VMs, memory, etc. reducing the execution time by 1 to 2 seconds per run.  This can give a large speed improvement to protocols that run in a few seconds such as web applications and interactive reports.  Longer running protocols will not see much benefit.  Generally, it is a good idea to use the same &lt;i&gt;__PoolID&lt;/i&gt; for all protocols within a single application such as an interactive report since many of the components, databases, and data structures will be similar.&lt;/p&gt;

&lt;p&gt;&lt;i&gt;__PoolID&lt;/i&gt; can also be specified by the client when the protocol is launched.  If &lt;i&gt;__PoolID&lt;/i&gt; is specified both as a parameter by the client and as a parameter stored within the protocol, the client&apos;s value overrides the stored value.&lt;/p&gt;

&lt;p&gt;To disable pooling entirely for this particular protocol, set &lt;i&gt;__PoolID&lt;/i&gt; to &lt;b&gt;&amp;lt;Disable&amp;gt;&lt;/b&gt;&lt;/p&gt;</sci:help>
			</sci:arg>
			<sci:arg name="Http Cookie Handling" type="StringType" required="false" visibility="visible" multi="false" uimpl="true">
				<sci:help>&lt;p&gt;&lt;i&gt;Http Cookie Handling&lt;/i&gt; provides a mechanism to control the handling of Http cookies within components that access remote resources via Http and Https.  These include the &lt;a href=&quot;javascript:DoLink(&apos;{8A25024A-C274-485B-BB99-8570DCC4C075}&apos;)&quot;&gt;HTTP Connector&lt;/a&gt;, Data readers such as &lt;a href=&quot;javascript:DoLink(&apos;{8056E8AD-33EA-42BB-9099-EAB24C3D08E6}&apos;)&quot;&gt;Text Reader&lt;/a&gt;, &lt;a href=&quot;javascript:DoLink(&apos;{93C4D73F-0B4D-03F4-B0E3-D82C4FE04C6F}&apos;)&quot;&gt;XML Reader (Generic)&lt;/a&gt;, etc., and custom Java, Perl, and .Net components that use the available APIs for accessing remote servers.  By default, New Protocols will have this setting enabled and set to &quot;Protocol Scope&quot;.  This means that Http cookies obtained from a remote server within any component in the protocol or any of its subprotocols will be parsed and appropriately sent back on subsequent requests from the same component or any other component.   The handling of the cookies is based on the IETF standard as specified in &lt;a href=&quot;javascript:DoLink(&apos;http://tools.ietf.org/html/rfc6265&apos;)&quot;&gt;http://tools.ietf.org/html/rfc6265&lt;/a&gt;.  Setting the parameter to Disabled will prevent components from parsing and returning cookies to the remote servers.&lt;/p&gt;

&lt;p&gt;Persistence of cookies is not supported, so scoping of Http cookies is entirely within the context of a single protocol execution.&lt;/p&gt;

&lt;p&gt;Older protocols that do not have the &lt;i&gt;Http Cookie Handling&lt;/i&gt; parameter will behave as though it had been set to &quot;Disabled&quot;.  To enable cookie handling in these protocols, copy this parameter from a New Protocol to the older protocol and set the parameter as desired.&lt;/p&gt;</sci:help>
				<sci:legalval selected="true">Protocol Scoped</sci:legalval>
				<sci:legalval>Disabled</sci:legalval>
			</sci:arg>
			<sci:arg name="__NotificationProtocol" type="StringType" required="false" visibility="visible" multi="false" uimpl="true">
				<sci:help>&lt;p&gt;&lt;i&gt;__NotificationProtocol&lt;/i&gt; specifies the name or component ID (guid) of a protocol stored in the server&apos;s protocol database that will be executed when the current job completes. If your administrator has enabled notification protocols and depending on his or her preference, the notify protocol will either run as the anonymous user or as an admin specified user. The notification protocol receives several parameters that contain information about the original job:&lt;/p&gt;
&lt;ul&gt;
&lt;li&gt;&lt;i&gt;Notify_JobID&lt;/i&gt;: The job id of the execution
&lt;li&gt;&lt;i&gt;Notify_JobStatus&lt;/i&gt;: 
A description of the result of the job execution
&lt;li&gt;&lt;i&gt;Notify_JobStatusCode&lt;/i&gt;: The 
status code that for the result of the job execution.
	&lt;ul style=&quot;list-style-type:circle&quot;&gt;
	
&lt;li&gt;&lt;i&gt;5&lt;/i&gt;: Job was stopped by the client or administrator.
	&lt;li&gt;&lt;i&gt;6&lt;/i&gt;: 
Job completed normally with success.
	&lt;li&gt;&lt;i&gt;7&lt;/i&gt;: Job completed with an error.
	&lt;li&gt;&lt;i&gt;8&lt;/i&gt;: 
The process ID associated with the running job crashed or otherwise disappeared.
	&lt;li&gt;&lt;i&gt;9&lt;/i&gt;: 
Job failed to start.
	&lt;/ul&gt;
&lt;li&gt;&lt;i&gt;Notify_ProtocolName&lt;/i&gt;: The name of the protocol
&lt;li&gt;&lt;i&gt;Notify_ProtocolPath&lt;/i&gt;: 
The path of the protocol in the DB.  This field can be blank for protocols that were launched without 
saving to the database.
&lt;li&gt;&lt;i&gt;Notify_ProtocolLogName&lt;/i&gt;: The log name of the protocol.  
Is usually the same as ProtocolName, however this can be set by the client to a different name than the 
protocol.
&lt;li&gt;&lt;i&gt;Notify_RunHost&lt;/i&gt;: The name of the node where the protocol executed.
&lt;li&gt;&lt;i&gt;Notify_Username&lt;/i&gt;: 
The user that ran the job
&lt;/ul&gt;</sci:help>
			</sci:arg>
			<sci:arg name="Run On Grid" type="BoolType" required="false" visibility="visible" multi="false" uimpl="true">
				<sci:help>The Run On Grid parameter tells the server to run the protocol on the grid engine if the Pipeline Pilot server is configured to run with grid integration.</sci:help>
				<sci:member>Queue Name</sci:member>
				<sci:member>Grid Options</sci:member>
				<sci:legalval>True</sci:legalval>
				<sci:legalval selected="true">False</sci:legalval>
			</sci:arg>
			<sci:arg name="Queue Name" type="StringType" required="false" visibility="visible" multi="false" legalvalsenforced="false" uimpl="true">
				<sci:help>The Queue Name allows you to specify the name of the queue on the grid engine to submit the job to. Leave blank to specify the default queue.</sci:help>
				<sci:enabledscript>parameter(&apos;Run On Grid&apos;);</sci:enabledscript>
			</sci:arg>
			<sci:arg name="Grid Options" type="StringType" required="false" visibility="visible" multi="true" legalvalsenforced="false" uimpl="true">
				<sci:help>&lt;p&gt;This is an array of command line options to send to the Grid engine submit command.&lt;/p&gt;
&lt;p&gt;If you just include one line, whatever you enter will be sent &quot;as is&quot; to the submission command.&lt;/p&gt;
&lt;/br&gt;
&lt;b&gt;Example - Just sending options directly to command line - PBS&lt;/b&gt;
&lt;p&gt;-l procs=16 -l walltime=08:00:00 -A PROJECTID&lt;/p&gt;
&lt;/br&gt;
&lt;p&gt;There are a number of parameters that Pipeline Pilot will translate to the correct command line options for whichever supported Grid Engine you are using.&lt;/p&gt;
&lt;/br&gt;
&lt;b&gt;Example - Supported parameters&lt;/b&gt;
&lt;p&gt;Account=&amp;lt;Project/Account name&amp;gt;&lt;/p&gt;
&lt;p&gt;Maximum Execution Time=&amp;lt;DD:MM:SS&amp;gt; - LSF ignores seconds&lt;/p&gt;
&lt;p&gt;Number of Cores=&amp;lt;16&amp;gt;&lt;/p&gt;
&lt;p&gt;Parallel Environment=&amp;lt;The Parallel Environment to use&amp;gt; - Only needed for SGE&lt;/p&gt;
&lt;p&gt;Other=&amp;lt;Additional Parameters sent directly to submit command line&amp;gt;&lt;/p&gt;</sci:help>
				<sci:enabledscript>parameter(&apos;Run On Grid&apos;);</sci:enabledscript>
			</sci:arg>
			<sci:arg name="ComponentAttributes" type="StringType" required="false" visibility="hidden" multi="true">
				<sci:help>Component Attributes</sci:help>
				<sci:legalval>ComponentTakesInput</sci:legalval>
				<sci:legalval>ComponentReturnsPass</sci:legalval>
				<sci:legalval>ComponentReturnsFail</sci:legalval>
				<sci:legalval>ComponentRunsLocal</sci:legalval>
			</sci:arg>
			<sci:arg name="Reporting" type="GroupType" required="false" visibility="visible" multi="false" expanded="true" uimpl="true">
				<sci:help>This group contains parameters specific to protocols containing Reporting components.</sci:help>
				<sci:member>Reporting Stylesheet</sci:member>
			</sci:arg>
			<sci:arg name="Reporting Stylesheet" type="StylesheetType" required="false" visibility="visible" multi="false" expanded="true" uimpl="true">
				<sci:help>Specifies the name of a Stylesheet to be used by this protocol if any of the Reporting components have a Style selected in the &lt;i&gt;Format&lt;/i&gt; and &lt;i&gt;Position&lt;/i&gt; parameters.</sci:help>
				<sci:value>{25A23C6A-4EF0-45F2-8495-3E88896C6262}</sci:value>
			</sci:arg>
			<sci:arg name="OnDataTypeError" type="StringType" required="true" visibility="hidden" multi="false">
				<sci:legalval selected="true">Halt</sci:legalval>
				<sci:legalval>Fail</sci:legalval>
				<sci:legalval>Pass</sci:legalval>
			</sci:arg>
			<sci:arg name="OnGeneralError" type="StringType" required="true" visibility="hidden" multi="false">
				<sci:legalval selected="true">Halt</sci:legalval>
				<sci:legalval>Fail</sci:legalval>
				<sci:legalval>Pass</sci:legalval>
			</sci:arg>
			<sci:arg name="CustomErrorText" type="StringType" required="false" visibility="nevershow" multi="false"/>
			<sci:arg name="WebExports" type="StringType" required="false" visibility="nevershow" multi="false" uimpl="true">
				<sci:help>&lt;p&gt;A comma delimited list of global properties which will be automatically 
exported if this protocol is published as a web service.&lt;/p&gt;

&lt;p&gt;Each global property in the list is created with an empty value at the start of the protocol run.&lt;/p&gt;</sci:help>
			</sci:arg>
			<sci:arg name="Keep Alive" type="BoolType" required="false" visibility="nevershow" multi="false" uimpl="true">
				<sci:help>&lt;p&gt;Specifies if the process where this protocol is run should stay around for later use.&lt;/p&gt;</sci:help>
				<sci:legalval selected="true">True</sci:legalval>
				<sci:legalval>False</sci:legalval>
			</sci:arg>
			<sci:arg name="Registrant" type="StringType" required="false" visibility="nevershow" multi="false">
				<sci:help>The user who registered this component.</sci:help>
				<sci:value>cmanelfi</sci:value>
			</sci:arg>
			<sci:arg name="RegistrationDate" type="StringType" required="false" visibility="nevershow" multi="false">
				<sci:help>The date this component was registered.</sci:help>
				<sci:value>Fri Sep 08 12:39:51 2023</sci:value>
			</sci:arg>
			<sci:arg name="RegistrationVersion" type="StringType" required="false" visibility="nevershow" multi="false">
				<sci:help>The server version when this component was registered</sci:help>
				<sci:value>18.1.100.11</sci:value>
			</sci:arg>
			<sci:arg name="ComponentDisplayName" type="StringType" required="false" visibility="nevershow" multi="false">
				<sci:value>DK validation CM</sci:value>
			</sci:arg>
			<sci:arg name="ProtocolAutoLayout" type="BoolType" required="false" visibility="nevershow" multi="false">
				<sci:help>Protocol AutoLayout</sci:help>
				<sci:value>1</sci:value>
			</sci:arg>
			<sci:arg name="ComponentIcon" type="StringType" required="true" visibility="nevershow" multi="false">
				<sci:value>PROTOCOLNODE</sci:value>
			</sci:arg>
			<sci:arg name="ComponentRevision" type="LongType" required="true" visibility="nevershow" multi="false">
				<sci:help>Component Revision</sci:help>
				<sci:value>790</sci:value>
			</sci:arg>
			<sci:arg name="ComponentGUID" type="StringType" required="false" visibility="nevershow" multi="false">
				<sci:value>{EDEB1E53-D558-F648-BE45-1B977CD92DC6}</sci:value>
			</sci:arg>
			<sci:arg name="ByReference" type="BoolType" required="false" visibility="nevershow" multi="false">
				<sci:help>By Ref</sci:help>
				<sci:value>0</sci:value>
			</sci:arg>
			<sci:arg name="ComponentHelp" type="StringType" required="false" visibility="nevershow" multi="true">
				<sci:value>100</sci:value>
				<sci:value>DK validation CM</sci:value>
				<sci:value/>
				<sci:value>None</sci:value>
				<sci:value/>
				<sci:value>None</sci:value>
				<sci:value/>
				<sci:value>None</sci:value>
				<sci:value/>
			</sci:arg>
			<sci:arg name="Component Sticky Notes" type="StringType" required="false" visibility="nevershow" multi="false"/>
			<sci:arg name="ProtocolScale2" type="LongType" required="false" visibility="nevershow" multi="false">
				<sci:help>Protocol Scale</sci:help>
				<sci:value>75</sci:value>
			</sci:arg>
			<sci:arg name="Protocol Sticky Notes" type="StringType" required="false" visibility="nevershow" multi="false">
				<sci:help>Protocol Sticky Notes</sci:help>
				<sci:value>%VERSION 3%</sci:value>
				<sci:value>3674 -1095 1036 1172</sci:value>
				<sci:value>224 255 255 NoGradient</sci:value>
				<sci:value>Pipe 3-4: Level 0-1 Validation  


Allow to verify that the DKs corresponding to structural moieties (level 0 and 1) were able to retrieve themselves and that no duplicates are found within each level. 

The validation process  is iterated on the DKs by converting them in whole molecules and performing, in parallel, substructure searches of both the single corresponding DK and of the entire list of DKs (Subprotocol1). 

This procedure allows to visually analyze the molecular structure corresponding to a given DK, verifying the correctness of each SMARTS string (HTML MTV 1) and also enables to analyze molecules mapping more than one DK (HTML MTV 2).</sci:value>
				<sci:value>3674 -95 921 197</sci:value>
				<sci:value>224 255 255</sci:value>
				<sci:value>Pipe 1: 
Check Chemical_Name duplicates </sci:value>
				<sci:value>3674 -545 1010 197</sci:value>
				<sci:value>224 255 255</sci:value>
				<sci:value>Pipe 2: 
Check DompeKeys (smarts) duplicates</sci:value>
				<sci:value>3674 -2795 1032 847</sci:value>
				<sci:value>224 255 255</sci:value>
				<sci:value>Pipe 5-6: Level 2-3 Validation


All possible permutations (filling the molecule free valences with H, methyl and aromatic ring) for each generic SMARTS are generated, converted into molecules, and substructure search (using as query both the generic SMARTS of level 3 and the more specific SMARTS of level 2) were performed (Subprotocol2).

Permutations non passing the substructure seach are checked to verify if effectivly they are not compliant with the correct chemical structure.</sci:value>
			</sci:arg>
			<sci:arg name="Protocol Options" type="StringType" required="false" visibility="nevershow" multi="false">
				<sci:help>Protocol Options</sci:help>
				<sci:legalval>Owner Access Only</sci:legalval>
			</sci:arg>
			<sci:arg name="ResultFiles Options" type="StringType" required="false" visibility="nevershow" multi="false">
				<sci:value>Include JobDir Files</sci:value>
			</sci:arg>
			<sci:arg name="ComponentDisabled" type="LongType" required="false" visibility="nevershow" multi="false">
				<sci:value>0</sci:value>
			</sci:arg>
			<sci:arg name="ComponentLocalID" type="LongType" required="false" visibility="nevershow" multi="false">
				<sci:help>Local Component Identifier</sci:help>
				<sci:value>-1</sci:value>
			</sci:arg>
			<sci:arg name="ComponentPoint" type="StringType" required="false" visibility="nevershow" multi="false">
				<sci:value>50 -50</sci:value>
			</sci:arg>
			<sci:arg name="OriginalPackage" type="StringType" required="false" visibility="nevershow" multi="false">
				<sci:help>OriginalPackage</sci:help>
				<sci:value>scitegic/coreutils</sci:value>
			</sci:arg>
			<sci:arg name="Component Path" type="StringType" required="false" visibility="nevershow" multi="false">
				<sci:help>The original path within the database of this component.</sci:help>
				<sci:value>Protocols\EXSCALATE\SMILES &amp; SMARTS\DK validation For Paper</sci:value>
			</sci:arg>
		</sci:component>
		<sci:protocol>
			<sci:data object="SciTegic.Protocol.1">
				<sci:component name="Excel Reader" version="2">
					<sci:arg name="Source" type="URLType" required="true" visibility="visible" multi="false" expanded="true">
						<sci:help>&lt;p&gt;
The file(s) or URL source(s) to read.
&lt;/p&gt;
&lt;p&gt;
This may be a comma-delimited list of files or URLs. URLs may include http, https and ftp. Simple wildcard tokens are supported (* and ?).
&lt;/p&gt;</sci:help>
						<sci:member>Keep Properties</sci:member>
						<sci:member>Maximum</sci:member>
						<sci:member>SourceTag</sci:member>
						<sci:member>HasColumnNames</sci:member>
						<sci:member>Column Name Lines</sci:member>
						<sci:value>$(UserDir)/DompeKeys_ExamplesForPaper.xlsx</sci:value>
					</sci:arg>
					<sci:arg name="Maximum" type="LongType" required="false" visibility="visible" multi="false" uimpl="false">
						<sci:help>The maximum number of data records to read (all records if value is empty).</sci:help>
					</sci:arg>
					<sci:arg name="SourceTag" type="StringType" required="true" visibility="visible" multi="false" uimpl="false">
						<sci:help>&lt;p&gt;The type of tag to create to identify the source of data records. A property called &quot;SourceTag&quot; is created and holds the value indicated.
&lt;/p&gt;
&lt;ul&gt;
&lt;li&gt;None: No SourceTag property is created and any existing ones are removed.&lt;/li&gt;
&lt;li&gt;Filename: The name of the file read.&lt;/li&gt;
&lt;li&gt;FilenameAndExtension: The name of the file read with its file extension.&lt;/li&gt;
&lt;li&gt;FullFilename: The name of the file read, including the directory path.&lt;/li&gt;
&lt;li&gt;Number: When multiple files are read in this component, they are numbered 1,2,3...&lt;/li&gt;
&lt;li&gt;Letter: When multiple files are read in this component, they are lettered A, B, C...&lt;/li&gt;
&lt;/ul&gt;
</sci:help>
						<sci:legalval selected="true">None</sci:legalval>
						<sci:legalval>Filename</sci:legalval>
						<sci:legalval>FilenameAndExtension</sci:legalval>
						<sci:legalval>FullFilename</sci:legalval>
						<sci:legalval>Number</sci:legalval>
						<sci:legalval>Letter</sci:legalval>
					</sci:arg>
					<sci:arg name="Keep Properties" type="PropertyPreviewType" required="false" visibility="visible" multi="false" uimpl="false">
						<sci:help>A list of properties the reader should retain for each data record that is output. If a value is not defined, the reader retains all properties. If the parameter contains the value &quot;-&quot; (minus sign), no properties are retained.</sci:help>
					</sci:arg>
					<sci:arg name="HasColumnNames" type="BoolType" required="true" visibility="visible" multi="false" uimpl="false">
						<sci:help>When True, property names are taken from the first line of data in the file. When False, properties are named Column1, Column2, etc.</sci:help>
						<sci:legalval selected="true">True</sci:legalval>
						<sci:legalval>False</sci:legalval>
					</sci:arg>
					<sci:arg name="Sheets" type="StringType" required="true" visibility="visible" multi="false" expanded="true" uimpl="false">
						<sci:help>&lt;p&gt;Identifies the Excel worksheets within the specified file to read.
&lt;/p&gt;
&lt;ul&gt;
&lt;li&gt;AllSheets: Read all worksheets sequentially.&lt;/li&gt;
&lt;li&gt;ActiveSheet: Read only the active worksheet when opened by Excel. (The active sheet is the sheet on top when the file was saved.)&lt;/li&gt;
&lt;li&gt;SheetName: Read only the worksheet named by the &lt;i&gt;SheetName&lt;/i&gt; parameter.&lt;/li&gt;
&lt;/ul&gt;</sci:help>
						<sci:member>SheetTag</sci:member>
						<sci:member>SheetName</sci:member>
						<sci:legalval>AllSheets</sci:legalval>
						<sci:legalval>ActiveSheet</sci:legalval>
						<sci:legalval selected="true">SheetName</sci:legalval>
					</sci:arg>
					<sci:arg name="SheetName" type="StringType" required="false" visibility="visible" multi="false" uimpl="false">
						<sci:help>This parameter is only relevant if &lt;i&gt;Sheet&lt;/i&gt; is set to &quot;SheetName&quot;. In this case, use this parameter to specify which sheet is to be read.</sci:help>
						<sci:enabledscript>SetDisabledDetails(
	      &apos;To enable &apos;.ParameterName().&apos;, set Sheets to &quot;SheetName&quot;&apos;);
(parameter(&apos;Sheets&apos;) eq &apos;SheetName&apos;)</sci:enabledscript>
						<sci:value>sheet1</sci:value>
					</sci:arg>
					<sci:arg name="SheetTag" type="StringType" required="false" visibility="visible" multi="false" uimpl="false">
						<sci:help>&lt;p&gt;If set, a new property named &quot;SheetTag&quot; is defined on each generated data record. This property indicates the worksheet from which the data is read.
&lt;/p&gt;
&lt;ul&gt;
&lt;li&gt;None: No SheetTag property is created.&lt;/li&gt;
&lt;li&gt;SheetName: The name of the worksheet from which the data record is read.&lt;/li&gt;
&lt;li&gt;SheetNumber: When multiple worksheets are read in from one file, they are numbered 1,2,3...&lt;/li&gt;
&lt;/ul&gt;
</sci:help>
						<sci:legalval selected="true">None</sci:legalval>
						<sci:legalval>SheetName</sci:legalval>
						<sci:legalval>SheetNumber</sci:legalval>
					</sci:arg>
					<sci:arg name="Additional Options" type="GroupType" required="false" visibility="visible" multi="false" uimpl="false">
						<sci:help>Contains less commonly used parameters</sci:help>
						<sci:member>AllLines</sci:member>
						<sci:member>UndefinedString</sci:member>
						<sci:member>TrimWhitespace</sci:member>
						<sci:member>CommentLines</sci:member>
						<sci:member>DateFormat</sci:member>
						<sci:member>PreserveExcelFormats</sci:member>
						<sci:member>Reduced Memory Usage</sci:member>
						<sci:member>Extract Comments</sci:member>
						<sci:member>Cells can contain Arrays</sci:member>
						<sci:member>Array Element Delimiter</sci:member>
					</sci:arg>
					<sci:arg name="CommentLines" type="StringType" required="false" visibility="visible" multi="false" uimpl="false">
						<sci:help>A comma-separated list of rows and
row ranges to specify which initial rows in each
Excel worksheet should be ignored by the
parser (column headers will be read from the
next row).</sci:help>
					</sci:arg>
					<sci:arg name="UndefinedString" type="StringType" required="false" visibility="visible" multi="false" uimpl="false">
						<sci:help>Specifies the character or string used to represent an undefined string in the file being read. When a cell value is encountered containing the undefined string, the property is omitted from the output data record.</sci:help>
					</sci:arg>
					<sci:arg name="AllLines" type="BoolType" required="true" visibility="visible" multi="false" uimpl="false">
						<sci:help>When True, all lines of the text file become part of a single data record. The values for a column from each row become multiple [array] values for the property (column).</sci:help>
						<sci:legalval>True</sci:legalval>
						<sci:legalval selected="true">False</sci:legalval>
					</sci:arg>
					<sci:arg name="TrimWhitespace" type="BoolType" required="true" visibility="visible" multi="false" uimpl="false">
						<sci:help>Trims whitespace from the left and right ends of each value.</sci:help>
						<sci:legalval selected="true">True</sci:legalval>
						<sci:legalval>False</sci:legalval>
					</sci:arg>
					<sci:arg name="DateFormat" type="StringType" required="false" visibility="visible" multi="false">
						<sci:help>Determines the way in which date values are assigned to generated data records. Choose the &quot;Text&quot; option to format Excel date cell values as text strings. The &quot;DateTime&quot; option will result in SciTegic DateTime data properties on the data record.</sci:help>
						<sci:legalval selected="true">Text</sci:legalval>
						<sci:legalval>DateTime</sci:legalval>
					</sci:arg>
					<sci:arg name="PreserveExcelFormats" type="BoolType" required="false" visibility="visible" multi="false">
						<sci:help>Determines if formatting of the data is preserved. Choose the &quot;True&quot; option to preserve the Excel formats and mimic the behavior of Excel(on server) component. This value is set to &quot;False&quot; by default. Default behavior is to use the original non-formatted numeric cell values to generate properties.  Note that if the value is &quot;True&quot;, all values will be converted to strings in order to preserve the formatting.</sci:help>
						<sci:legalval>True</sci:legalval>
						<sci:legalval selected="true">False</sci:legalval>
					</sci:arg>
					<sci:arg name="Reduced Memory Usage" type="BoolType" required="false" visibility="visible" multi="false" legalvalsenforced="false">
						<sci:help>&lt;p&gt;When set to True and the Shortcut Version of Implementation parameter is greater than 1, this component will use much less memory than the previous version with some limitations (&lt;i&gt;See &quot;Known Limitations&quot; below&lt;/i&gt;). When you encounter the issues with this mode, turn this parameter off to work around these limitations.&lt;/p&gt;

&lt;br/&gt;
&lt;b&gt;Notes:&lt;/b&gt;
&lt;ul&gt;
&lt;li&gt;When the value is set to False, old version&apos;s behavior is maintained.&lt;/li&gt;
&lt;li&gt;When &lt;b&gt;the source file&apos;s format is Excel .XLS format (Excel &apos;97-2003)&lt;/b&gt;, this parameter is ignored. This parameter is only applicable to Excel 2007 .XLSX and .XLSM files.&lt;/li&gt;
&lt;li&gt;When &lt;b&gt;the Shortcut Version is absent or less than 2&lt;/b&gt;, this parameter is ignored. In this case, old version&apos;s behavior is maintained.&lt;/li&gt;
&lt;/ul&gt; 

&lt;br/&gt;
&lt;b&gt;Known Limitations:&lt;/b&gt;
&lt;br/&gt;
We are aware of the following limitations when using this parameter.  
&lt;ul&gt;
&lt;li&gt;&lt;b&gt;Source files should be saved with Microsoft Excel.&lt;/b&gt; Files generated by 3rd party programs may not work with this parameter.&lt;/li&gt;
&lt;li&gt;&lt;b&gt;Excel formula support is very limited.&lt;/b&gt; Files that contain Excel formulas may not work with this parameter.&lt;/li&gt;
&lt;/ul&gt; 

</sci:help>
						<sci:legalval selected="true">True</sci:legalval>
						<sci:legalval>False</sci:legalval>
					</sci:arg>
					<sci:arg name="Extract Comments" type="BoolType" required="false" visibility="visible" multi="false" legalvalsenforced="false" uimpl="false">
						<sci:metaproplist>
							<sci:mpropval name="SCI_PromotedFrom" type="StringType">
								<sci:value>Extract Comments</sci:value>
							</sci:mpropval>
							<sci:propval name="SCI_PromotionRenameRule">UsingParent</sci:propval>
						</sci:metaproplist>
						<sci:help>Extract comments from Excel cells and add them to the property with the &quot;SCI_Comment&quot; metadata.</sci:help>
						<sci:legalval>True</sci:legalval>
						<sci:legalval selected="true">False</sci:legalval>
					</sci:arg>
					<sci:arg name="Tempfiles" type="StringType" required="false" visibility="visible" multi="false" uimpl="true">
						<sci:help>&lt;/p&gt;A comma delimited list of global properties, each of which will automatically hold the name of a file in the job&apos;s temporary folder, whose name is guaranteed to be unique.&lt;p/&gt;For each global name, an additional global is created (with the suffix &lt;i&gt;_Filename&lt;/i&gt;) that hold just the leaf file name of the temporary file.&lt;p/&gt;</sci:help>
					</sci:arg>
					<sci:arg name="DeclareLocal" type="StringType" required="false" visibility="visible" multi="false" uimpl="true">
						<sci:help>&lt;p&gt;Lists a set of properties (without the @) to create on the global property list for this subprotocol. Such properties can only be accessed within the scope of this subprotocol and its descendent subprotocols.&lt;p/&gt;Any global property not declared in this way is created on the top level global property list and is accessible from all protocols, but may collide with another property of the same name.&lt;p/&gt;Scoping global properties to the subprotocol where they are used is highly recommended.&lt;/p&gt;</sci:help>
						<sci:value>merge_tagname</sci:value>
					</sci:arg>
					<sci:arg name="RunToCompletion" type="BoolType" required="false" visibility="visible" multi="false" uimpl="true">
						<sci:help>When RunToCompletion is set to True, the subprotocol is re-initialized and executed in its entirety for each record it processes.</sci:help>
						<sci:legalval>True</sci:legalval>
						<sci:legalval selected="true">False</sci:legalval>
					</sci:arg>
					<sci:arg name="Shortcut Version" type="LongType" required="false" visibility="visible" multi="false" uimpl="true">
						<sci:help>Used to maintain backwards compatibility for older protocols with this shortcut component.</sci:help>
						<sci:legalval/>
						<sci:legalval>1</sci:legalval>
						<sci:legalval selected="true">2</sci:legalval>
					</sci:arg>
					<sci:arg name="ComponentAttributes" type="StringType" required="false" visibility="hidden" multi="true">
						<sci:help>Component Attributes</sci:help>
						<sci:legalval>ComponentTakesInput</sci:legalval>
						<sci:legalval selected="true">ComponentReturnsPass</sci:legalval>
						<sci:legalval>ComponentReturnsFail</sci:legalval>
						<sci:legalval>ComponentRunsLocal</sci:legalval>
					</sci:arg>
					<sci:arg name="Cells can contain Arrays" type="BoolType" required="false" visibility="visible" multi="false" legalvalsenforced="false">
						<sci:metaproplist>
							<sci:mpropval name="SCI_PromotedFrom" type="StringType">
								<sci:value>Cells can contain Arrays</sci:value>
							</sci:mpropval>
							<sci:propval name="SCI_PromotionRenameRule">UsingParent</sci:propval>
						</sci:metaproplist>
						<sci:help>Set to &lt;code&gt;true&lt;/code&gt; if values in cells containing certain markers, e.g. the new-line character, are to be treated as arrays.</sci:help>
						<sci:legalval>True</sci:legalval>
						<sci:legalval selected="true">False</sci:legalval>
					</sci:arg>
					<sci:arg name="Array Element Delimiter" type="StringType" required="false" visibility="visible" multi="false">
						<sci:metaproplist>
							<sci:mpropval name="SCI_PromotedFrom" type="StringType">
								<sci:value>Array Element Delimiter</sci:value>
							</sci:mpropval>
							<sci:propval name="SCI_PromotionRenameRule">UsingParent</sci:propval>
						</sci:metaproplist>
						<sci:help>Marker character to separate multiple values in a single cell.</sci:help>
						<sci:enabledscript>Parameter(&apos;Cells can contain Arrays&apos;) eq &apos;True&apos;;</sci:enabledscript>
						<sci:legalval selected="true">\n</sci:legalval>
						<sci:legalval>;</sci:legalval>
						<sci:legalval>,</sci:legalval>
						<sci:legalval>:</sci:legalval>
					</sci:arg>
					<sci:arg name="Column Name Lines" type="StringType" required="false" visibility="visible" multi="false">
						<sci:help>If the column name is part of the file, you can specify which line (or lines) are used to construct the property name. So &quot;4&quot; would declare the fourth line to contain the column names, and &quot;4-5&quot; means the values from both lines 4 and 5 will be used to construct the column names.

If not provided, the first non-comment line becomes the column name line.

Any other lines less than the largest column name line are considered comment lines and are ignored.</sci:help>
						<sci:enabledscript>parameter(&apos;HasColumnNames&apos;)</sci:enabledscript>
					</sci:arg>
					<sci:arg name="OnDataTypeError" type="StringType" required="true" visibility="hidden" multi="false">
						<sci:legalval selected="true">Halt</sci:legalval>
						<sci:legalval>Fail</sci:legalval>
						<sci:legalval>Pass</sci:legalval>
					</sci:arg>
					<sci:arg name="OnGeneralError" type="StringType" required="true" visibility="hidden" multi="false">
						<sci:legalval selected="true">Halt</sci:legalval>
						<sci:legalval>Fail</sci:legalval>
						<sci:legalval>Pass</sci:legalval>
					</sci:arg>
					<sci:arg name="CustomErrorText" type="StringType" required="false" visibility="nevershow" multi="false"/>
					<sci:arg name="DerivedFrom" type="StringType" required="false" visibility="nevershow" multi="false">
						<sci:help>The component this component is based upon.</sci:help>
						<sci:value>SubProtocol</sci:value>
					</sci:arg>
					<sci:arg name="ComponentGUID" type="StringType" required="false" visibility="nevershow" multi="false">
						<sci:value>{14D98B18-C990-432C-834B-7026565E5ABF}</sci:value>
					</sci:arg>
					<sci:arg name="ComponentPoint" type="StringType" required="false" visibility="nevershow" multi="false">
						<sci:value>90 -95</sci:value>
					</sci:arg>
					<sci:arg name="ByReference" type="BoolType" required="false" visibility="nevershow" multi="false">
						<sci:help>By Ref</sci:help>
						<sci:value>1</sci:value>
					</sci:arg>
					<sci:arg name="ComponentHelp" type="StringType" required="false" visibility="nevershow" multi="true">
						<sci:value>100</sci:value>
						<sci:value>Read data from Excel files. (Formerly called &quot;Excel Reader (Cross Platform)&quot;)</sci:value>
						<sci:value>&lt;p&gt;Reads the Excel file or files specified by &lt;em&gt;Source&lt;/em&gt;, creating one record for each row in each worksheet in each file. In addition to multiple comma-delimited files, there is support for simple wild cards (* and ?), and support for remote URLs (e.g. http).&lt;/p&gt;

&lt;p&gt;This component reads both the older binary Excel .XLS format (Excel &apos;97-2003) and the newer Excel 2007 .XLSX format.&lt;/p&gt;

&lt;p&gt;This component can also read macro-enabled workbooks with the .XLSM extension, but &lt;b&gt;macros are not evaluated&lt;/b&gt;.&lt;/p&gt;

&lt;p&gt;The component does not require Excel to be installed on the server machine, and therefore is operational on Linux and Windows platforms&lt;/p&gt;

&lt;p&gt;If &lt;i&gt;HasColumnNames&lt;/i&gt; is True, the values on the first line of the file are treated
as the property names. Otherwise, &lt;b&gt;Column1&lt;/b&gt;, &lt;b&gt;Column2&lt;/b&gt;, etc. are used as the
property names.&lt;/p&gt;

&lt;p&gt;Use &lt;i&gt;Sheets&lt;/i&gt; and &lt;i&gt;SheetName&lt;/i&gt; to include specific worksheets within the files. Individual rows and ranges of rows can be excluded using &lt;i&gt;CommentLines&lt;/i&gt;.&lt;/p&gt;
</sci:value>
						<sci:value>None</sci:value>
						<sci:value/>
						<sci:value>Generic</sci:value>
						<sci:value>One record per row in the Excel spreadsheet(s).</sci:value>
						<sci:value>None</sci:value>
						<sci:value/>
					</sci:arg>
					<sci:arg name="RegistrationVersion" type="StringType" required="false" visibility="nevershow" multi="false">
						<sci:help>The server version when this component was registered</sci:help>
						<sci:value>18.1.0.1380</sci:value>
					</sci:arg>
					<sci:arg name="Component Sticky Notes" type="StringType" required="false" visibility="nevershow" multi="false"/>
					<sci:arg name="Protocol Sticky Notes" type="StringType" required="false" visibility="nevershow" multi="false">
						<sci:help>Protocol Sticky Notes</sci:help>
					</sci:arg>
					<sci:arg name="ProtocolScale2" type="LongType" required="false" visibility="nevershow" multi="false">
						<sci:help>Protocol Scale</sci:help>
						<sci:value>100</sci:value>
					</sci:arg>
					<sci:arg name="Protocol Options" type="StringType" required="false" visibility="nevershow" multi="false">
						<sci:help>Protocol Options</sci:help>
						<sci:legalval>Make Shortcut by Default</sci:legalval>
						<sci:legalval>Owner Access Only</sci:legalval>
					</sci:arg>
					<sci:arg name="Registrant" type="StringType" required="false" visibility="nevershow" multi="false">
						<sci:help>The user who registered this component.</sci:help>
						<sci:value>scitegic/generic</sci:value>
					</sci:arg>
					<sci:arg name="RegistrationDate" type="StringType" required="false" visibility="nevershow" multi="false">
						<sci:help>The date this component was registered.</sci:help>
						<sci:value>Tue Mar 07 13:13:56 2017</sci:value>
					</sci:arg>
					<sci:arg name="ComponentDisplayName" type="StringType" required="false" visibility="nevershow" multi="false"/>
					<sci:arg name="ComponentAutoDisplayName" type="ExpressionType" required="false" visibility="nevershow" multi="false">
						<sci:help>Automatically update the component display name when the &quot;Source&quot; property is changed. This feature is turned off after the user manually changes the display name of the component in Protocol workspace.</sci:help>
						<sci:value>
#displayNames := Parameter(&apos;Source&apos;, 2);
if (#displayNames ne &apos;&apos;) then
  Expand(&apos;,&apos;, #displayNames);
end if;
#displayName := Trim(#displayNames[1]);
#dots := &apos;&apos;;
if (NumValues(#displayNames) &gt; 1) then
	#dots := &apos;...&apos;;
end if;
if(StrLength(#displayName) &gt; 0) then	
	/* Find the last slash or backslash, extract the end */
	#name := #displayName;
	#ls1 := FindLastSubstring(#name, &apos;/&apos;);
	#ls2 := FindLastSubstring(#name, &apos;\&apos;);
	if (#ls1 &gt; #ls2) then
		#name := Substring(#name, #ls1+1);
	elsif (#ls2 &gt; #ls1) then
		#name := Substring(#name, #ls2+1);
	end if;

	if (#name eq &apos;&apos;) then
		&apos;&apos;;
	elsif (Substring(#displayName, 1, 9) eq &apos;global://&apos;) then
		&apos;Read from @&apos; . #name . #dots;
	elsif (Substring(#displayName, 1, 11) eq &apos;property://&apos;) then
		&apos;Read from property &apos; . #name . #dots;
	else
		&apos;Read &apos; . #name . #dots;
	end if;
else
	&apos;&apos;;
end if;
			</sci:value>
					</sci:arg>
					<sci:arg name="ProtocolAutoLayout" type="BoolType" required="false" visibility="nevershow" multi="false">
						<sci:help>Protocol AutoLayout</sci:help>
						<sci:value>0</sci:value>
					</sci:arg>
					<sci:arg name="ComponentDisabled" type="LongType" required="false" visibility="nevershow" multi="false">
						<sci:value>0</sci:value>
					</sci:arg>
					<sci:arg name="ComponentIcon" type="StringType" required="true" visibility="nevershow" multi="false">
						<sci:value>DOCUMENTNODE</sci:value>
					</sci:arg>
					<sci:arg name="ComponentRevision" type="LongType" required="true" visibility="nevershow" multi="false">
						<sci:help>Component Revision</sci:help>
						<sci:value>100</sci:value>
					</sci:arg>
					<sci:arg name="ComponentLocalID" type="LongType" required="false" visibility="nevershow" multi="false">
						<sci:help>Local Component Identifier</sci:help>
						<sci:value>1</sci:value>
					</sci:arg>
					<sci:arg name="SubProtocolMadeLinkIntoCopy" type="BoolType" required="false" visibility="nevershow" multi="false">
						<sci:help>Subprotocol Made Link Into Copy</sci:help>
						<sci:value>0</sci:value>
					</sci:arg>
					<sci:arg name="SubProtocolModified" type="BoolType" required="false" visibility="nevershow" multi="false">
						<sci:help>Subprotocol Modified</sci:help>
						<sci:value>0</sci:value>
					</sci:arg>
					<sci:arg name="Component Path" type="StringType" required="false" visibility="nevershow" multi="false">
						<sci:help>The original path within the database of this component.</sci:help>
						<sci:value>Components\Data Access and Manipulation\File Readers\Excel Reader</sci:value>
					</sci:arg>
				</sci:component>
				<sci:protocol/>
			</sci:data>
			<sci:data object="SciTegic.MergeProperties.1">
				<sci:component name="Merge Data" version="2">
					<sci:arg name="MergeUsing" type="PropertyNameType" required="true" visibility="visible" multi="false" expanded="true">
						<sci:help>&lt;p&gt;Name of the property (or a comma-separated list of properties) that will be used to merge on.  Data records having the same value for this property will be merged.  This property must contain scalar (i.e., non-array) data.

&lt;p&gt;If multiple properties are specified, the values must be the same for all of the properties (unless &lt;i&gt;MergeUsingListType&lt;/i&gt; is set to UseFirstDefinedValue).&lt;/p&gt;
</sci:help>
						<sci:member>MergeUsingListType</sci:member>
						<sci:member>MergePropertyType</sci:member>
						<sci:member>AcceptNonNumericStringsAsNumbers</sci:member>
						<sci:member>IgnoreCase</sci:member>
						<sci:value>Chemical_Name</sci:value>
					</sci:arg>
					<sci:arg name="MergeUsingListType" type="StringType" required="false" visibility="visible" multi="false">
						<sci:help>&lt;p&gt;How &lt;i&gt;MergeUsing&lt;/i&gt; properties are interpreted when more than one property is listed:&lt;/p&gt;
&lt;ul&gt;
&lt;li&gt;UseFirstDefinedValue: Use only the first property in the list that has a defined value for a record as the merge key.&lt;/li&gt;
&lt;li&gt;UseAllValues: Use the concatentation of values of all properties listed as the merge key.&lt;/li&gt;
&lt;/ul&gt;</sci:help>
						<sci:legalval>UseFirstDefinedValue</sci:legalval>
						<sci:legalval selected="true">UseAllValues</sci:legalval>
					</sci:arg>
					<sci:arg name="MergePropertyType" type="StringType" required="true" visibility="visible" multi="false">
						<sci:help>&lt;p&gt;The types of values found in the property specified by &lt;i&gt;MergeUsing&lt;/i&gt;:

&lt;ul&gt;
&lt;li&gt;IsNumeric: All numbers are converted to doubles for comparison (e.g., 1 = 1.0).&lt;/li&gt;
&lt;li&gt;IsText: All comparisons are made as string values.&lt;/li&gt;
&lt;li&gt;IsDate: The key is considered a date.&lt;/li&gt;
&lt;li&gt;IsFingerprint: The key is considered a fingerprint.  Fingerprint bits are sorted before making the comparison.&lt;/li&gt;
&lt;/ul&gt;
</sci:help>
						<sci:legalval>IsNumeric</sci:legalval>
						<sci:legalval selected="true">IsText</sci:legalval>
						<sci:legalval>IsDate</sci:legalval>
						<sci:legalval>IsFingerprint</sci:legalval>
					</sci:arg>
					<sci:arg name="IgnoreCase" type="BoolType" required="true" visibility="visible" multi="false">
						<sci:help>&lt;p&gt;Considers lower-case and upper-case letters as equivalent when determining the identity of &lt;i&gt;MergeUsing&lt;/i&gt; property values.&lt;/p&gt;
</sci:help>
						<sci:enabledscript>SetDisabledDetails(&apos;To enable, set MergePropertyType to IsText&apos;);
Parameter(&apos;MergePropertyType&apos;) eq &apos;IsText&apos;</sci:enabledscript>
						<sci:legalval>True</sci:legalval>
						<sci:legalval selected="true">False</sci:legalval>
					</sci:arg>
					<sci:arg name="MergeBehavior" type="StringType" required="true" visibility="visible" multi="false">
						<sci:help>&lt;p&gt;Controls how properties, other than the &lt;i&gt;MergeUsing&lt;/i&gt; property, are handled.&lt;/p&gt;

&lt;ul&gt;
&lt;li&gt;KeepAll: Keeps all property values by appending values into an array.&lt;/li&gt;
&lt;li&gt;KeepFirst: Keeps only the properties and values from the first example received.  All properties and values from subsequent records matching the property specified by &lt;i&gt;MergeUsing&lt;/i&gt; are discarded.&lt;/li&gt;
&lt;/ul&gt; 
</sci:help>
						<sci:member>WhenMerging</sci:member>
						<sci:member>KeepAllNullString</sci:member>
						<sci:member>KeepAllPreferredNodeName</sci:member>
						<sci:member>PrefixUsingProperty</sci:member>
						<sci:member>Data Are Sorted</sci:member>
						<sci:legalval selected="true">KeepAll</sci:legalval>
						<sci:legalval>KeepFirst</sci:legalval>
					</sci:arg>
					<sci:arg name="WhenMerging" type="StringType" required="true" visibility="visible" multi="false">
						<sci:help>&lt;p&gt;When merging using KeepAll behavior, provides fine control over how multiple values are treated.&lt;/p&gt;
 
&lt;ul&gt;
&lt;li&gt;OverwriteOrCreate: Copies all properties of each merged record sequentially, overwriting any values that may already exist (instead of generating an array).&lt;/li&gt;
&lt;li&gt;OverwriteExisting: Only copies properties that already exist on the first merged record, overwriting those original values (instead of creating an array).&lt;/li&gt;
&lt;li&gt;CreateIfNew: Leaves any existing properties alone, and writes only new properties.&lt;/li&gt;
&lt;li&gt;AppendOrCreate: Appends (as an array) if a property already exists, otherwise creates it.&lt;/li&gt;
&lt;li&gt;AppendExisting: Appends (as an array) only to currently existing properties, and discards other new property values.&lt;/li&gt;
&lt;/ul&gt;


</sci:help>
						<sci:legalval>OverwriteOrCreate</sci:legalval>
						<sci:legalval>OverwriteExisting</sci:legalval>
						<sci:legalval>CreateIfNew</sci:legalval>
						<sci:legalval selected="true">AppendOrCreate</sci:legalval>
						<sci:legalval>AppendExisting</sci:legalval>
					</sci:arg>
					<sci:arg name="KeepAllNullString" type="StringType" required="false" visibility="visible" multi="false">
						<sci:help>&lt;p&gt;This string is used during append using KeepAll &lt;i&gt;MergeBehavior&lt;/i&gt; to pad out empty values. It keeps the number of values of generated arrays of values the same, and in sync, for multiple samples. The default value is None, which causes no padding to occur.&lt;/p&gt;
</sci:help>
						<sci:enabledscript>SetDisabledDetails(&apos;To enable, set MergeBehavior to KeepAll&apos;);
Parameter(&apos;MergeBehavior&apos;) eq &apos;KeepAll&apos;</sci:enabledscript>
						<sci:value>None</sci:value>
					</sci:arg>
					<sci:arg name="KeepAllPreferredNodeName" type="StringType" required="false" visibility="visible" multi="false">
						<sci:help>&lt;p&gt;If defined, and &lt;i&gt;MergeBehavior&lt;/i&gt; is KeepAll, this contains a name that is used to prioritize which underlying data record should be kept.  If not defined, the first record with a given merge value is kept; if this is defined, and at least one of the data records contains a node of this type, then the first example of that type is kept.&lt;/p&gt;</sci:help>
						<sci:enabledscript>SetDisabledDetails(&apos;To enable, set MergeBehavior to KeepAll&apos;);
Parameter(&apos;MergeBehavior&apos;) eq &apos;KeepAll&apos;</sci:enabledscript>
						<sci:value>Molecule</sci:value>
					</sci:arg>
					<sci:arg name="PrefixUsingProperty" type="StringType" required="false" visibility="visible" multi="false">
						<sci:help>&lt;p&gt;When multiple values for a property are retained (under KeepAll merge behavior), the original property name is prefixed differently for each original value it must hold. The prefix is constructed from the value of this property, followed by an underscore.
When not specified, a prefix is not used and multiple values are separated as an array (such as property[1], property[2], etc).&lt;/p&gt;


</sci:help>
					</sci:arg>
					<sci:arg name="Data Are Sorted" type="BoolType" required="false" visibility="visible" multi="false" uimpl="false">
						<sci:help>Specifies whether the input data are already sorted by the &lt;i&gt;MergeUsing&lt;/i&gt; properties. If so, then the merge can be done much faster with less memory impact. Use this option only if you are certain that the input data are sorted.
&lt;p&gt;
&lt;b&gt;Note:&lt;/b&gt;
&lt;ul&gt;
&lt;li&gt;If you set &lt;i&gt;Data Are Sorted&lt;/i&gt; to True and the input data are &lt;b&gt;not&lt;/b&gt; sorted, an error is generated.
&lt;/ul&gt;</sci:help>
						<sci:legalval>True</sci:legalval>
						<sci:legalval selected="true">False</sci:legalval>
					</sci:arg>
					<sci:arg name="OutputFrequency" type="BoolType" required="true" visibility="visible" multi="false">
						<sci:help>&lt;p&gt;Add a property called &quot;Frequency&quot; that contains the number of individual records included in the resulting merged record.&lt;/p&gt;
</sci:help>
						<sci:legalval selected="true">True</sci:legalval>
						<sci:legalval>False</sci:legalval>
					</sci:arg>
					<sci:arg name="ComponentAttributes" type="StringType" required="false" visibility="hidden" multi="true">
						<sci:help>Component Attributes</sci:help>
						<sci:legalval selected="true">ComponentTakesInput</sci:legalval>
						<sci:legalval selected="true">ComponentReturnsPass</sci:legalval>
						<sci:legalval selected="true">ComponentReturnsFail</sci:legalval>
						<sci:legalval>ComponentRunsLocal</sci:legalval>
					</sci:arg>
					<sci:arg name="OnDataTypeError" type="StringType" required="true" visibility="hidden" multi="false">
						<sci:legalval selected="true">Halt</sci:legalval>
						<sci:legalval>Fail</sci:legalval>
						<sci:legalval>Pass</sci:legalval>
					</sci:arg>
					<sci:arg name="OnGeneralError" type="StringType" required="true" visibility="hidden" multi="false">
						<sci:legalval selected="true">Halt</sci:legalval>
						<sci:legalval>Fail</sci:legalval>
						<sci:legalval>Pass</sci:legalval>
					</sci:arg>
					<sci:arg name="CustomErrorText" type="StringType" required="false" visibility="nevershow" multi="false"/>
					<sci:arg name="AcceptNonNumericStringsAsNumbers" type="BoolType" required="false" visibility="nevershow" multi="false">
						<sci:help>Determines whether &lt;b&gt;all&lt;/b&gt; string values for the MergeUsing property -- even non-numeric ones such as &apos;abc&apos; or &apos;1.0c&apos; -- will be coerced to numbers when  MergePropertyType is set to IsNumeric.  

If set to True, then a string such as &apos;abc&apos; that does not begin with a numeric portion will be coerced to zero, while a string such as &apos;1.0c&apos; that begins with a numeric portion will be coerced to the corresponding number (in this case 1.0).  

If set to False, then records containing non-numeric strings for the MergeUsing property will be sent out the Fail port.</sci:help>
						<sci:legalval>True</sci:legalval>
						<sci:legalval selected="true">False</sci:legalval>
					</sci:arg>
					<sci:arg name="Registrant" type="StringType" required="false" visibility="nevershow" multi="false">
						<sci:help>The user who registered this component.</sci:help>
						<sci:value>scitegic/generic</sci:value>
					</sci:arg>
					<sci:arg name="RegistrationDate" type="StringType" required="false" visibility="nevershow" multi="false">
						<sci:help>The date this component was registered.</sci:help>
						<sci:value>Tue Sep 13 07:05:29 2016</sci:value>
					</sci:arg>
					<sci:arg name="ComponentDisplayName" type="StringType" required="false" visibility="nevershow" multi="false"/>
					<sci:arg name="ComponentAutoDisplayName" type="ExpressionType" required="false" visibility="nevershow" multi="false">
						<sci:help>Automatically update the component display name when the &quot;MergeUsing&quot; property is changed. This feature is turned off after the user manually changes the display name of the component in Protocol workspace.</sci:help>
						<sci:value>if (strlength(trim(parameter(&apos;MergeUsing&apos;, 2))) &gt; 0) then
	&quot;Merge on &quot; . trim(parameter(&apos;MergeUsing&apos;, 2));
else
	&quot;&quot;;
end if;</sci:value>
					</sci:arg>
					<sci:arg name="DerivedFrom" type="StringType" required="false" visibility="nevershow" multi="false">
						<sci:help>The component this component is based upon.</sci:help>
						<sci:value>Merge Data</sci:value>
					</sci:arg>
					<sci:arg name="ComponentDisabled" type="LongType" required="false" visibility="nevershow" multi="false">
						<sci:value>0</sci:value>
					</sci:arg>
					<sci:arg name="ComponentIcon" type="StringType" required="true" visibility="nevershow" multi="false">
						<sci:value>JOINNODE</sci:value>
					</sci:arg>
					<sci:arg name="ComponentGUID" type="StringType" required="false" visibility="nevershow" multi="false">
						<sci:value>{1E393621-138C-466E-8A2B-275A3FAB26E3}</sci:value>
					</sci:arg>
					<sci:arg name="ComponentPoint" type="StringType" required="false" visibility="nevershow" multi="false">
						<sci:value>378 -95</sci:value>
					</sci:arg>
					<sci:arg name="ComponentHelp" type="StringType" required="false" visibility="nevershow" multi="true">
						<sci:value>100</sci:value>
						<sci:value>Merges properties of all data records that share the same key property value into a single data record</sci:value>
						<sci:value>&lt;p&gt;Incoming data records are merged into a single data record if they have the same value for the &lt;i&gt;MergeUsing&lt;/i&gt; property, which acts as an ID or index property.&lt;/p&gt;
&lt;p&gt;This component can be used to perform two types of operation:
&lt;ul&gt;
&lt;li&gt;Merge data records from multiple input streams. This combines properties from the multiple streams that are associated with the same index (i.e., &lt;i&gt;MergeUsing&lt;/i&gt;) property. Typically this will widen the data records with more properties and reduce the total number of data records.&lt;/li&gt;
&lt;li&gt;Merge data records from a single input stream to create array data. This maintains the number of properties but will reduce the number of records.&lt;/li&gt;
&lt;/ul&gt;
Note that these operations can occur simultaneously.
&lt;p&gt;&lt;i&gt;MergeBehavior&lt;/i&gt; controls how properties, other than the &lt;i&gt;MergeUsing&lt;/i&gt; property, are handled.&lt;/p&gt;
&lt;b&gt;Note:&lt;/b&gt;
&lt;ul&gt;
&lt;li&gt;Multiple &lt;i&gt;MergeUsing&lt;/i&gt; properties can be specified.  In this case, data records are merged if the value for each &lt;i&gt;MergeUsing&lt;/i&gt; property matches across the data records.&lt;/li&gt;
&lt;/ul&gt;
&lt;p&gt;&lt;b&gt;See Also: &lt;/b&gt;&lt;/p&gt;
&lt;ul&gt;
&lt;li&gt;&lt;p&gt;If you wish to merge records based on molecular structures, use &lt;a href=&quot;javascript:DoLink(&apos;
{2E21E16B-6901-46F3-8780-F14D3D7057CE}
&apos;)&quot;&gt;
Merge Molecules&lt;/a&gt; (which requires the Chemistry Collection).&lt;/p&gt;
&lt;/ul&gt;</sci:value>
						<sci:value>Generic</sci:value>
						<sci:value/>
						<sci:value>Generic</sci:value>
						<sci:value>Data records that contain the properties being used for merging</sci:value>
						<sci:value>Generic</sci:value>
						<sci:value>Data records that do not contain the properties being used for merging</sci:value>
					</sci:arg>
					<sci:arg name="RegistrationVersion" type="StringType" required="false" visibility="nevershow" multi="false">
						<sci:help>The server version when this component was registered</sci:help>
						<sci:value>17.1.0.119</sci:value>
					</sci:arg>
					<sci:arg name="Component Sticky Notes" type="StringType" required="false" visibility="nevershow" multi="false"/>
					<sci:arg name="ReplaceNullsInFirstRecord" type="BoolType" required="false" visibility="nevershow" multi="false" uimpl="false">
						<sci:help>Specifies whether to replace nulls in the first merged record when KeepAllNullString is specified.</sci:help>
						<sci:legalval selected="true">True</sci:legalval>
						<sci:legalval>False</sci:legalval>
					</sci:arg>
					<sci:arg name="ComponentLocalID" type="LongType" required="false" visibility="nevershow" multi="false">
						<sci:help>Local Component Identifier</sci:help>
						<sci:value>39</sci:value>
					</sci:arg>
					<sci:arg name="Component Path" type="StringType" required="false" visibility="nevershow" multi="false">
						<sci:help>The original path within the database of this component.</sci:help>
						<sci:value>Components\Data Access and Manipulation\Data Manipulators\Merge Data</sci:value>
					</sci:arg>
				</sci:component>
			</sci:data>
			<sci:data object="SciTegic.EvaluateExpression.1">
				<sci:component name="Custom Filter (PilotScript)" version="2">
					<sci:arg name="Expression" type="ExpressionType" required="true" visibility="visible" multi="false" expanded="true" implbase="{DD58ECD1-516F-48FE-A5DB-8328AED680F2}">
						<sci:help>The PilotScript expression used to filter the data.</sci:help>
						<sci:member>Initial Expression</sci:member>
						<sci:member>Final Expression</sci:member>
						<sci:member>Keep Calculated Properties</sci:member>
						<sci:value>frequency &gt;1</sci:value>
					</sci:arg>
					<sci:arg name="Initial Expression" type="ExpressionType" required="false" visibility="visible" multi="false" implbase="{DD58ECD1-516F-48FE-A5DB-8328AED680F2}">
						<sci:help>&lt;p&gt;
An expression evaluated only when the component
is first initialized (when the first data record enters).
&lt;p/&gt;
Since there is no data available at initialization time, only expressions referencing local or global properties are allowed.
&lt;/p&gt;</sci:help>
					</sci:arg>
					<sci:arg name="Final Expression" type="ExpressionType" required="false" visibility="visible" multi="false" implbase="{DD58ECD1-516F-48FE-A5DB-8328AED680F2}">
						<sci:help>&lt;p&gt;
An expression evaluated only when the
component is finalized (once the last data
record has passed).
&lt;p/&gt;
Since there is no data available at finalization time, only expressions referencing local or global properties are allowed.
&lt;/p&gt;</sci:help>
					</sci:arg>
					<sci:arg name="Keep Calculated Properties" type="BoolType" required="true" visibility="visible" multi="false" implbase="{DD58ECD1-516F-48FE-A5DB-8328AED680F2}">
						<sci:help>Allows any properties that were calculated in
&quot;Expression&quot; to be included with the exiting
record.
Otherwise, these properties are removed after
the evaluation is complete.</sci:help>
						<sci:legalval>True</sci:legalval>
						<sci:legalval selected="true">False</sci:legalval>
					</sci:arg>
					<sci:arg name="ComponentAttributes" type="StringType" required="false" visibility="hidden" multi="true">
						<sci:help>Component Attributes</sci:help>
						<sci:legalval selected="true">ComponentTakesInput</sci:legalval>
						<sci:legalval selected="true">ComponentReturnsPass</sci:legalval>
						<sci:legalval selected="true">ComponentReturnsFail</sci:legalval>
						<sci:legalval>ComponentRunsLocal</sci:legalval>
					</sci:arg>
					<sci:arg name="OnDataTypeError" type="StringType" required="true" visibility="hidden" multi="false">
						<sci:help>When an expected data type is not found during processing:  
  Halt: Terminate the execution of the network
  Fail: Continue execution of the network, passing data out the Fail(red) port
  Pass: Continue execution of the network, passing data out the Pass(green) port</sci:help>
						<sci:legalval selected="true">Halt</sci:legalval>
						<sci:legalval>Fail</sci:legalval>
						<sci:legalval>Pass</sci:legalval>
					</sci:arg>
					<sci:arg name="OnGeneralError" type="StringType" required="true" visibility="hidden" multi="false">
						<sci:help>When an recoverable error occurs during processing:  
  Halt: Terminate the execution of the network
  Fail: Continue execution of the network, passing data out the Fail(red) port
  Pass: Continue execution of the network, passing data out the Pass(green) port</sci:help>
						<sci:legalval selected="true">Halt</sci:legalval>
						<sci:legalval>Fail</sci:legalval>
						<sci:legalval>Pass</sci:legalval>
					</sci:arg>
					<sci:arg name="CustomErrorText" type="StringType" required="false" visibility="nevershow" multi="false">
						<sci:help>Custom Error Message</sci:help>
					</sci:arg>
					<sci:arg name="ExpressionVersion" type="LongType" required="false" visibility="nevershow" multi="false" implbase="{DD58ECD1-516F-48FE-A5DB-8328AED680F2}">
						<sci:help>Version of expression parser to use.</sci:help>
						<sci:value>2</sci:value>
					</sci:arg>
					<sci:arg name="Registrant" type="StringType" required="false" visibility="nevershow" multi="false">
						<sci:help>The user who registered this component.</sci:help>
						<sci:value>scitegic/generic</sci:value>
					</sci:arg>
					<sci:arg name="RegistrationDate" type="StringType" required="false" visibility="nevershow" multi="false">
						<sci:help>The date this component was registered.</sci:help>
						<sci:value>Mon Jan 21 09:57:16 2008</sci:value>
					</sci:arg>
					<sci:arg name="ComponentDisplayName" type="StringType" required="false" visibility="nevershow" multi="false"/>
					<sci:arg name="ComponentAutoDisplayName" type="ExpressionType" required="false" visibility="nevershow" multi="false">
						<sci:help>Automatically update the component display name when the &quot;Expression&quot; property is changed. This feature is turned off after the user manually changes the display name of the component in Protocol workspace.</sci:help>
						<sci:value>#displayName := trim(Parameter(&apos;Expression&apos;, 2));
if(strlength(#displayName) &gt; 0) then	
	/* Find the first line break */
	#nl := FindSubstring(#displayName, &quot;\r&quot;);
	if #nl &lt;= 0 then
		#nl := FindSubstring(#displayName, &quot;\n&quot;);
	end if;

	/* Keep the first line only */
	if (#nl &gt; 0) then
		StrErase(#displayName, #nl);
	end if;
	
	#displayName;
else
	&quot;&quot;;
end if;</sci:value>
					</sci:arg>
					<sci:arg name="ComponentIcon" type="StringType" required="true" visibility="nevershow" multi="false">
						<sci:value>FILTERNODE</sci:value>
					</sci:arg>
					<sci:arg name="DerivedFrom" type="StringType" required="false" visibility="nevershow" multi="false">
						<sci:help>The component this component is based upon.</sci:help>
						<sci:value>Custom Filter (PilotScript)</sci:value>
					</sci:arg>
					<sci:arg name="ComponentDisabled" type="LongType" required="false" visibility="nevershow" multi="false">
						<sci:value>0</sci:value>
					</sci:arg>
					<sci:arg name="ComponentGUID" type="StringType" required="false" visibility="nevershow" multi="false">
						<sci:value>{DD58ECD1-516F-48FE-A5DB-8328AED680F2}</sci:value>
					</sci:arg>
					<sci:arg name="ComponentPoint" type="StringType" required="false" visibility="nevershow" multi="false">
						<sci:value>666 -95</sci:value>
					</sci:arg>
					<sci:arg name="ComponentHelp" type="StringType" required="false" visibility="nevershow" multi="true">
						<sci:value>100</sci:value>
						<sci:value>Passes data records for which a PilotScript expression evaluates to True

</sci:value>
						<sci:value>&lt;p&gt;For each incoming data record, the PilotScript statements in &lt;i&gt;Expression&lt;/i&gt; are evaluated. If the last statement in the expression evaluates to True or non-zero, the record is sent out the Pass port. Otherwise it is sent out the Fail port.&lt;/p&gt;
&lt;p&gt;&lt;b&gt;Notes:&lt;/b&gt;
&lt;ul&gt;
&lt;li&gt;To initialize global variables such as counters, use &lt;i&gt;Initial Expression&lt;/i&gt;.&lt;/li&gt; 
&lt;li&gt;To clean up global variables or calculate final results use &lt;i&gt;Final Expression&lt;/i&gt;.&lt;/li&gt;
&lt;li&gt;Parameters on Custom Manipulators do not become global variables that can be accessed via &lt;i&gt;@ParameterName&lt;/i&gt; syntax.  They must be accessed by using the &lt;i&gt;Parameter(&apos;ParameterName&apos;)&lt;/i&gt; function or by using token substitution via &lt;i&gt;$(ParameterName)&lt;/i&gt; syntax.&lt;/li&gt;
&lt;/ul&gt;
&lt;/ul&gt;
</sci:value>
						<sci:value>Generic</sci:value>
						<sci:value/>
						<sci:value>Generic</sci:value>
						<sci:value>Data records for which the final expression in the PilotScript evaluates to True or non-zero</sci:value>
						<sci:value>Generic</sci:value>
						<sci:value>Data records for which the final expression in the PilotScript evaluates to False or zero</sci:value>
					</sci:arg>
					<sci:arg name="Component Sticky Notes" type="StringType" required="false" visibility="nevershow" multi="false"/>
					<sci:arg name="ComponentLocalID" type="LongType" required="false" visibility="nevershow" multi="false">
						<sci:help>Local Component Identifier</sci:help>
						<sci:value>40</sci:value>
					</sci:arg>
					<sci:arg name="Component Path" type="StringType" required="false" visibility="nevershow" multi="false">
						<sci:help>The original path within the database of this component.</sci:help>
						<sci:value>Components\Data Access and Manipulation\Property Filters\Custom Filter (PilotScript)</sci:value>
					</sci:arg>
				</sci:component>
				<sci:proplist>
					<sci:propval name="RegistrationVersion">7.0.0.35</sci:propval>
				</sci:proplist>
			</sci:data>
			<sci:data object="SciTegic.Protocol.1">
				<sci:component name="HTML Molecular Table Viewer" version="2">
					<sci:arg name="Maximum Rows" type="LongType" required="false" visibility="visible" multi="false" uimpl="false">
						<sci:help>Specifies the maximum number of table rows in the HTML page</sci:help>
						<sci:value>2000</sci:value>
					</sci:arg>
					<sci:arg name="Rows Per Page" type="LongType" required="false" visibility="visible" multi="false">
						<sci:help>&lt;p&gt;The number of rows displayed on each page.</sci:help>
						<sci:value>100</sci:value>
					</sci:arg>
					<sci:arg name="Image Type" type="StringType" required="true" visibility="visible" multi="false" uimpl="false">
						<sci:help>Format to use to represent the molecular image.
&lt;ul&gt;
&lt;li&gt;&lt;strong&gt;PNG&lt;/strong&gt;: Portable Network Graphics.&lt;/li&gt;
&lt;li&gt;&lt;strong&gt;JPEG&lt;/strong&gt;: Joint Photographic Experts Group.&lt;/li&gt;
&lt;li&gt;&lt;strong&gt;SVG&lt;/strong&gt;: Scalable Vector Graphics.&lt;/li&gt;
&lt;/ul&gt;</sci:help>
						<sci:legalval selected="true">PNG</sci:legalval>
						<sci:legalval>JPEG</sci:legalval>
						<sci:legalval>SVG</sci:legalval>
					</sci:arg>
					<sci:arg name="Molecule Scaling" type="StringType" required="false" visibility="visible" multi="false" uimpl="false">
						<sci:help>How to scale the molecule to the desired image size.
&lt;ul&gt;
&lt;li&gt;&lt;strong&gt;Fixed Image Size&lt;/strong&gt;: the size of the images is the same for all the input molecules. The size of the image (in pixels) is controlled by &lt;i&gt;ImageSize&lt;/i&gt;, which specifies the width and height. The aspect ratio is set to 1 by default, but can be modified by &lt;i&gt;WidthToHeightRatio&lt;/i&gt; which sets the width as the height multiplied by the ratio. &lt;i&gt;MaximumBondLengthSize&lt;/i&gt; can be used to define a maximum limit for the length of the lines used to draw the bonds (to prevent very small molecules such as ethane to be drawn disproportionally big).&lt;/li&gt;
&lt;li&gt;&lt;strong&gt;Fixed Bond Length&lt;/strong&gt;: all the molecules are drawn with the same bond length, specified by &lt;i&gt;BondLengthSize&lt;/i&gt;. The image size depends on the size of the molecule. Small molecules create small images and big molecules create big images. &lt;/li&gt;
&lt;li&gt;&lt;strong&gt;Fixed Image Size with Fixed Bond Length&lt;/strong&gt;: the size of the images , specified by &lt;i&gt;ImageSize&lt;/i&gt;, is the same for all the input molecules but, if possible, the molecules are drawn using the bond length specified by &lt;i&gt;BondLengthSize&lt;/i&gt;. If the molecule can be drawn within the specified image size using the desired bond length, it is drawn like that, padding with white space as necessary. if the molecule is too big to be drawn with the desired bond length, it is scaled down to fit in the dimensions specified by image size. &lt;/li&gt;
&lt;/ul&gt;</sci:help>
						<sci:member>BondLengthSize</sci:member>
						<sci:member>WidthToHeightRatio</sci:member>
						<sci:member>MaximumBondLengthSize</sci:member>
						<sci:member>MaximumImageSize</sci:member>
						<sci:legalval selected="true">Fixed Image Size</sci:legalval>
						<sci:legalval>Fixed Bond Length</sci:legalval>
						<sci:legalval>Fixed Image Size with Fixed Bond Length</sci:legalval>
					</sci:arg>
					<sci:arg name="MaximumBondLengthSize" type="LongType" required="false" visibility="visible" multi="false" uimpl="false">
						<sci:help>Maximum size allowed for the lines used to draw the bonds in the molecule, in pixels. This parameter is used in conjunction with &lt;i&gt;ImageSize&lt;/i&gt; to set a limit to how long the bonds in the molecule can be. This is useful to prevent small molecules, such as ethane, to be drawn disproportionally big.
&lt;br&gt;
Leave empty if you don&apos;t want to set a limit to the bond length.</sci:help>
						<sci:enabledscript>parameter(&apos;Molecule Scaling&apos;) eq &apos;Fixed Image Size&apos;</sci:enabledscript>
					</sci:arg>
					<sci:arg name="MaximumImageSize" type="LongType" required="false" visibility="visible" multi="false" uimpl="false">
						<sci:help>Maximum size allowed for the image, in pixels. This parameter is used in conjunction with &lt;i&gt;BondLengthSize&lt;/i&gt; to set a limit to how big the image can be.
&lt;br&gt;
Leave empty if you don&apos;t want to set a limit to the image size.</sci:help>
						<sci:enabledscript>parameter(&apos;Molecule Scaling&apos;) eq &apos;Fixed Bond Length&apos;</sci:enabledscript>
					</sci:arg>
					<sci:arg name="BondLengthSize" type="LongType" required="false" visibility="visible" multi="false" expanded="true" uimpl="false">
						<sci:help>&lt;p&gt;Size of the average bond length, in pixels.&lt;/p&gt;
&lt;p&gt;
This parameter is used when &lt;i&gt;Molecule Scaling&lt;/i&gt; is set to &quot;Fixed Bond Length&quot; or &quot;Fixed Image Size with Fixed Bond Length&quot;.
&lt;p&gt;
The size of the image will not be constant. Bigger molecules generate larger images; smaller molecules generate smaller images.</sci:help>
						<sci:enabledscript>parameter(&apos;Molecule Scaling&apos;) eq &apos;Fixed Bond Length&apos; or
parameter(&apos;Molecule Scaling&apos;) eq &apos;Fixed Image Size with Fixed Bond Length&apos;</sci:enabledscript>
						<sci:value>35</sci:value>
					</sci:arg>
					<sci:arg name="WidthToHeightRatio" type="DoubleType" required="false" visibility="visible" multi="false" uimpl="false">
						<sci:help>The ratio of the width to the height.  When not equal to 1.0, the image height is given by &lt;i&gt;ImageSize&lt;/i&gt; and the image width is scaled to fit the given &lt;i&gt;WidthToHeightRatio&lt;/i&gt;.</sci:help>
						<sci:enabledscript>parameter(&apos;Molecule Scaling&apos;) eq &apos;Fixed Image Size&apos; or
parameter(&apos;Molecule Scaling&apos;) eq &apos;Fixed Image Size with Fixed Bond Length&apos;</sci:enabledscript>
						<sci:value>1.0</sci:value>
					</sci:arg>
					<sci:arg name="ImageSize" type="LongType" required="false" visibility="visible" multi="false" expanded="true" uimpl="false">
						<sci:help>Size of the square image, in pixels</sci:help>
						<sci:enabledscript>parameter(&apos;Molecule Scaling&apos;) eq &apos;Fixed Image Size&apos; or
parameter(&apos;Molecule Scaling&apos;) eq &apos;Fixed Image Size with Fixed Bond Length&apos;</sci:enabledscript>
						<sci:value>256</sci:value>
					</sci:arg>
					<sci:arg name="Title" type="StringType" required="false" visibility="visible" multi="false" expanded="true" uimpl="false">
						<sci:help>The optional title at the top of the table.</sci:help>
					</sci:arg>
					<sci:arg name="Caption Property" type="StringType" required="false" visibility="visible" multi="false" uimpl="false">
						<sci:help>The property used to display a caption for the picture. If this parameter is 
not defined, a caption is not displayed. </sci:help>
					</sci:arg>
					<sci:arg name="Freeze Table Header" type="BoolType" required="false" visibility="visible" multi="false" uimpl="false">
						<sci:help>&lt;p&gt;When set to True, this table&apos;s header and title will remain visible when the table is scrolled vertically.&lt;/p&gt;

&lt;p&gt;&lt;b&gt;Notes:&lt;/b&gt;&lt;/p&gt;

&lt;ul&gt;
	&lt;li&gt;This feature only applies to HTML reports.&lt;/li&gt;
	&lt;li&gt;The fixed header behavior depends on what container (e.g., plain browser window, Tile component, Dynamic Content Container) that the Table is piped into.&lt;/li&gt; 
	&lt;li&gt;To create a table of fixed pixel height, set this parameter to True and pipe this table into a Dynamic Content Container of fixed (i.e., non-percentage) height.&lt;/li&gt;
&lt;/ul&gt;</sci:help>
						<sci:legalval selected="true">True</sci:legalval>
						<sci:legalval>False</sci:legalval>
					</sci:arg>
					<sci:arg name="Chemistry Column Name" type="StringType" required="false" visibility="visible" multi="false" expanded="true" uimpl="false">
						<sci:metaproplist>
							<sci:mpropval name="SCI_PromotedFrom" ishidden="true" type="StringType">
								<sci:value>Column Settings Header Text</sci:value>
								<sci:value>Chemistry Column Name</sci:value>
								<sci:value>Chemistry Column Name</sci:value>
								<sci:value>Chemistry Column Name</sci:value>
							</sci:mpropval>
							<sci:propval name="SCI_PromotionRenameRule" ishidden="true">UsingParent</sci:propval>
						</sci:metaproplist>
						<sci:help>The name of the column containing the chemical image.</sci:help>
						<sci:value>Molecule</sci:value>
					</sci:arg>
					<sci:arg name="ShowAtomAndBondPropertiesTables" type="BoolType" required="true" visibility="visible" multi="false" uimpl="false">
						<sci:help>Toggles display of the &lt;b&gt;Atom Properties&lt;/b&gt; and &lt;b&gt;Bond Properties&lt;/b&gt; table columns.  When this parameter is active, the molecule for each row is scanned for atom and bond properties.  If any are found, tables of atom and/or bond properties are displayed.</sci:help>
						<sci:legalval selected="true">True</sci:legalval>
						<sci:legalval>False</sci:legalval>
					</sci:arg>
					<sci:arg name="Use Default Browser" type="BoolType" required="false" visibility="visible" multi="false" expanded="true" legalvalsenforced="false" uimpl="false">
						<sci:metaproplist>
							<sci:propval name="SCI_PromotionRenameRule">UsingParent</sci:propval>
							<sci:mpropval name="SCI_PromotedFrom" type="StringType">
								<sci:value>Browser</sci:value>
							</sci:mpropval>
						</sci:metaproplist>
						<sci:help>&lt;p&gt;
This parameter is only relevant when running the protocol in the Pipeline Pilot Professional Client.
&lt;/p&gt;
&lt;p&gt;
The value specifies whether to use your default desktop web browser to view the HTML table. When set to False, Internet Explorer is used as a standard fallback option. If IE is your default browser, it is used in either case.
&lt;/p&gt;
</sci:help>
						<sci:legalval selected="true">True</sci:legalval>
						<sci:legalval>False</sci:legalval>
					</sci:arg>
					<sci:arg name="Include Live Molecule" type="BoolType" required="false" visibility="visible" multi="false">
						<sci:help>&lt;p&gt;If the &lt;i&gt;Include Live Molecule&lt;/i&gt; parameter is set to True and this component is piped into an HTML report, the image will be backed by live molecular data, so that double-clicking will open the chemistry in 3rd party sketcher software like BIOVIA Draw or ChemDraw. With &lt;i&gt;Include Live Molecule&lt;/i&gt; set to True, this component is equivalent to the read-only version of the &lt;a href=&quot;javascript:DoLink(&apos;{7415B28B-1606-4F6A-88B4-4BD4F5B1E1AD}&apos;)&quot;&gt;Chemistry Sketcher&lt;/a&gt; component. Its main advantage is scalability: multiple instances of this component may be included in a single HTML report without significantly affecting browser performance. Unlike the Chemistry Sketcher component, this component should not be used in forms, as the chemistry is not editable.&lt;/p&gt;

&lt;p&gt;You can right-click on the output image to copy the currently displayed chemistry to the clipboard or to change the preferred sketcher software to be opened when the image is double-clicked.&lt;/p&gt;

&lt;p&gt;The output of this component allows communication between a web browser and 3rd party sketcher software. If you install the BIOVIA Plugin (users will be automatically prompted to install it if it’s not already running) then sketchers can be opened by double-clicking in the browser. If you choose not to use the plugin you can download MOL files to your desktop and open them in your preferred sketcher. Whichever chemistry sketcher you are using (BIOVIA Draw or ChemDraw) must be installed on the client machine in order to edit the molecule.&lt;/p&gt;

&lt;p&gt;When true, the image type will always be PNG, and the &lt;i&gt;Image Map Name&lt;/i&gt; and most of the &lt;i&gt;Links and Actions&lt;/i&gt; will be disabled.&lt;/p&gt;

&lt;p&gt;&lt;b&gt;Notes:&lt;/b&gt;&lt;/p&gt;

&lt;ul&gt;
	&lt;li&gt;Users with the BIOVIA Draw sketcher installed should run it from the desktop at least once before the plugin can properly launch it to display a molecule.&lt;/li&gt;
	&lt;li&gt;To create live, embedded chemistry in Office documents, use &lt;a href=&quot;javascript:DoLink(&apos;{DAA51EC2-CF25-48EA-A905-4004BE152BA1}&apos;)&quot;&gt;Office Chemistry Sketcher&lt;/a&gt;.&lt;/li&gt;
&lt;/ul&gt;
</sci:help>
						<sci:member>Sketch Tool</sci:member>
						<sci:legalval>True</sci:legalval>
						<sci:legalval selected="true">False</sci:legalval>
					</sci:arg>
					<sci:arg name="Sketch Tool" type="StringType" required="true" visibility="visible" multi="false" uimpl="false">
						<sci:help>&lt;p&gt;The default sketcher application to launch when the user double clicks on the molecule.&lt;/p&gt;

&lt;p&gt;The sketcher type can be changed in the final report by right-clicking on the molecule image. Once a user has chosen a preferred sketcher via the right-click menu, their preference is stored in a cookie, and it supersedes what may be specified on this component.&lt;/p&gt;

&lt;p&gt;The sketcher type is global across all instances of this component in a report, and the default value will be taken from the first instance in the protocol.&lt;/p&gt;

&lt;p&gt;Users with the BIOVIA Draw sketcher installed should run it from the desktop at least once before the plugin can properly launch it to display a molecule.&lt;/p&gt;</sci:help>
						<sci:enabledscript>enabled := Parameter(&quot;Include Live Molecule&quot;) EQ &apos;True&apos;;
IF (NOT enabled) THEN
     SetDisabledDetails(&apos;This parameter is enabled only when Include Live Molecule is set to True.&apos;);
END IF;
enabled;</sci:enabledscript>
						<sci:legalval selected="true">BIOVIA Draw</sci:legalval>
						<sci:legalval>ChemDraw</sci:legalval>
					</sci:arg>
					<sci:arg name="Use Global Depiction Settings" type="BoolType" required="true" visibility="visible" multi="false" legalvalsenforced="false">
						<sci:help>When set to True, the depiction options are set based on the settings specified by &lt;i&gt;Global Depiction Settings&lt;/i&gt; and not from the component parameters.</sci:help>
						<sci:member>Global Depiction Settings</sci:member>
						<sci:legalval>True</sci:legalval>
						<sci:legalval selected="true">False</sci:legalval>
					</sci:arg>
					<sci:arg name="Global Depiction Settings" type="StringType" required="false" visibility="visible" multi="false">
						<sci:help>
          Name of the XML file in the /apps/chemistry/xml/Objects folder with the global depiction settings.
          &lt;p&gt;
          The default XML file, with the same depiction settings as the default values of the component parameters, is &lt;i&gt;PPDepictionSettings_Defaults.xml&lt;/i&gt;.
          &lt;p&gt;
          Use &lt;a href=&quot;javascript:DoLink(&apos;{F8ED93E4-528D-43E7-A6E1-9D4A7EB161F9}&apos;)&quot;&gt;Export Depiction Parameters&lt;/a&gt; to modify and save depiction settings to use them as global settings.
        </sci:help>
						<sci:enabledscript>parameter(&quot;Use Global Depiction Settings&quot;) eq true</sci:enabledscript>
						<sci:legalvalscript>if @PPDepictionSettingsXML is not defined then
          @PPDepictionSettingsXML := RunProtocol(
          &apos;Components/Chemistry/Utilities/Internals/Reference Components/List Global Depiction Settings (Dynamic Parameter)&apos;,
          &apos;PPDepictionSettingsXML&apos;);
          end if;

          SetLegalValues(@PPDepictionSettingsXML);</sci:legalvalscript>
					</sci:arg>
					<sci:arg name="Depiction Options" type="GroupType" required="false" visibility="visible" multi="false" legalvalsenforced="false" uimpl="false">
						<sci:help>Options that control the molecular depictions</sci:help>
						<sci:member>Atoms</sci:member>
						<sci:member>Bonds</sci:member>
						<sci:member>Colors</sci:member>
						<sci:member>Fonts</sci:member>
						<sci:member>General</sci:member>
						<sci:member>Haptic/Markush</sci:member>
						<sci:member>Reactions</sci:member>
						<sci:member>Rgroups</sci:member>
						<sci:member>Sequences</sci:member>
						<sci:member>Sgroups</sci:member>
						<sci:member>StereoChemistry</sci:member>
						<sci:member>Zero Order Bonds</sci:member>
						<sci:enabledscript>parameter(&quot;Use Global Depiction Settings&quot;) eq False</sci:enabledscript>
					</sci:arg>
					<sci:arg name="Atoms" type="GroupType" required="false" visibility="visible" multi="false" legalvalsenforced="false" uimpl="false">
						<sci:help>Depiction options that control the drawing of atoms and atom labels</sci:help>
						<sci:member>AtomLabelsScaleFactor</sci:member>
						<sci:member>DisplayHighlightedAtomsAs</sci:member>
						<sci:member>DrawImplicitHydrogens</sci:member>
						<sci:member>AtomLabelPadding</sci:member>
						<sci:member>Display Charge</sci:member>
						<sci:member>Display Valence</sci:member>
						<sci:member>Display Star Atoms As</sci:member>
						<sci:member>Display &apos;Pol&apos; Atoms As Circles</sci:member>
						<sci:member>Display Hydrogen Isotopes as 2H and 3H</sci:member>
					</sci:arg>
					<sci:arg name="AtomLabelsScaleFactor" type="DoubleType" required="false" visibility="visible" multi="false" expanded="true" uimpl="false">
						<sci:help>Factor to scale the size of the atom labels (atom type, atom number, valence, value, charge). Set this factor to the default value of 1.0 to use the font size determined internally by PipelinePilot. Values greater than 1.0 will increase the font size. Values smaller than 1.0 will decrease the font size.  </sci:help>
						<sci:value>1.0</sci:value>
					</sci:arg>
					<sci:arg name="DisplayHighlightedAtomsAs" type="StringType" required="false" visibility="visible" multi="false" uimpl="false">
						<sci:help>Select how to highlight selected atoms.
&lt;ul&gt;
&lt;li&gt;&lt;b&gt;ColoredBlocks:&lt;/b&gt;  Display a colored block superimposed on all the selected atoms.&lt;/li&gt;
&lt;li&gt;&lt;b&gt;ColoredLabels:&lt;/b&gt;  Color all the selected atom labels with the same highlight color.&lt;/li&gt;
&lt;/ul&gt;</sci:help>
						<sci:legalval>ColoredBlocks</sci:legalval>
						<sci:legalval selected="true">ColoredLabels</sci:legalval>
					</sci:arg>
					<sci:arg name="DrawImplicitHydrogens" type="StringType" required="false" visibility="visible" multi="true" uimpl="false">
						<sci:help>Defines which implicit Hydrogen atoms to draw:
&lt;ul&gt;
&lt;li&gt;&lt;b&gt;AllHydrogens:&lt;/b&gt;  Displays all implicit Hydrogen atoms (this option overrides the other options).&lt;/li&gt;
&lt;li&gt;&lt;b&gt;HeteroHydrogens:&lt;/b&gt;  Displays implicit Hydrogen atoms on heteroatoms.&lt;/li&gt;
&lt;li&gt;&lt;b&gt;TerminalCarbonHydrogens:&lt;/b&gt;  Displays implicit Hydrogen atoms on terminal Carbon atoms.&lt;/li&gt;
&lt;/ul&gt;</sci:help>
						<sci:legalval>AllHydrogens</sci:legalval>
						<sci:legalval selected="true">HeteroHydrogens</sci:legalval>
						<sci:legalval>TerminalCarbonHydrogens</sci:legalval>
					</sci:arg>
					<sci:arg name="AtomLabelPadding" type="LongType" required="false" visibility="visible" multi="false" uimpl="false">
						<sci:help>Padding size, in percentage of the average bond length, to use around atom type labels in the molecular image. This parameter controls how much white space to leave between atom type labels and the lines representing bonds.</sci:help>
						<sci:value>8</sci:value>
					</sci:arg>
					<sci:arg name="Display Charge" type="BoolType" required="false" visibility="visible" multi="false" legalvalsenforced="false" uimpl="false">
						<sci:help>Specify whether or not to display non-zero atom charges</sci:help>
						<sci:legalval selected="true">True</sci:legalval>
						<sci:legalval>False</sci:legalval>
					</sci:arg>
					<sci:arg name="Display Valence" type="BoolType" required="false" visibility="visible" multi="false" legalvalsenforced="false" uimpl="false">
						<sci:help>Specify whether or not to display non-standard atom valences</sci:help>
						<sci:legalval selected="true">True</sci:legalval>
						<sci:legalval>False</sci:legalval>
					</sci:arg>
					<sci:arg name="Display Star Atoms As" type="StringType" required="false" visibility="visible" multi="false" uimpl="false">
						<sci:help>How to display unknown star (*) atoms
&lt;ul&gt;
&lt;li&gt;As a star (*).&lt;/li&gt;
&lt;li&gt;As a zigzag line.&lt;/li&gt;
&lt;/ul&gt;</sci:help>
						<sci:legalval selected="true">Zigzag Line</sci:legalval>
						<sci:legalval>Star (*)</sci:legalval>
					</sci:arg>
					<sci:arg name="Display &apos;Pol&apos; Atoms As Circles" type="BoolType" required="false" visibility="visible" multi="false" legalvalsenforced="false" uimpl="false">
						<sci:help>Whether or not to display &apos;Pol&apos; atom types as a circle. When set to False, these atoms are displayed using a &apos;Pol&apos; label.</sci:help>
						<sci:legalval selected="true">True</sci:legalval>
						<sci:legalval>False</sci:legalval>
					</sci:arg>
					<sci:arg name="Display Hydrogen Isotopes as 2H and 3H" type="BoolType" required="false" visibility="visible" multi="false" legalvalsenforced="false">
						<sci:help>When set to True, Hydrogen isotopes are displayed as &apos;2H&apos; and &apos;3H&apos; instead of &apos;D&apos; and &apos;T&apos;</sci:help>
						<sci:legalval>True</sci:legalval>
						<sci:legalval selected="true">False</sci:legalval>
					</sci:arg>
					<sci:arg name="Bonds" type="GroupType" required="false" visibility="visible" multi="false" legalvalsenforced="false" uimpl="false">
						<sci:help>Depiction options that control the drawing of bonds and bond labels</sci:help>
						<sci:member>DrawAromaticRings</sci:member>
						<sci:member>DisplayHighlightedBondsAs</sci:member>
						<sci:member>Draw Bond Query Labels</sci:member>
						<sci:member>Position of Bond Labels</sci:member>
						<sci:member>Bond Thickness</sci:member>
						<sci:member>Double Bond Width</sci:member>
						<sci:member>Wedge Bond Width</sci:member>
						<sci:member>Spacing of Down Bond Hashes</sci:member>
						<sci:member>DrawUnknownDoubleBonds</sci:member>
					</sci:arg>
					<sci:arg name="DrawAromaticRings" type="StringType" required="false" visibility="visible" multi="false" uimpl="false">
						<sci:help>How to draw aromatic rings.
&lt;ul&gt;
&lt;li&gt;&lt;b&gt;UsingSingleDoubleBonds:&lt;/b&gt;  A kekule representation using alternating single and double bonds.&lt;/li&gt;
&lt;li&gt;&lt;b&gt;AsSolidCircles:&lt;/b&gt;  A solid circle is drawn inside the aromatic ring.&lt;/li&gt;
&lt;/ul&gt;</sci:help>
						<sci:legalval selected="true">UsingSingleDoubleBonds</sci:legalval>
						<sci:legalval>AsSolidCircles</sci:legalval>
					</sci:arg>
					<sci:arg name="DisplayHighlightedBondsAs" type="StringType" required="false" visibility="visible" multi="false" uimpl="false">
						<sci:help>
          Select how to highlight selected bonds.
          &lt;ul&gt;
          &lt;li&gt;&lt;b&gt;ColoredLines:&lt;/b&gt;  Color all the selected bonds with the specified highlight color.&lt;/li&gt;
          &lt;li&gt;&lt;b&gt;ThickLines:&lt;/b&gt;  Use a thicker line to draw the selected bonds.&lt;/li&gt;
          &lt;li&gt;&lt;b&gt;ThickColoredLines:&lt;/b&gt;  Use a thicker line and the highlight color to draw the selected bonds.&lt;/li&gt;
          &lt;/ul&gt;
        </sci:help>
						<sci:legalval selected="true">ColoredLines</sci:legalval>
						<sci:legalval>ThickLines</sci:legalval>
						<sci:legalval>ThickColoredLines</sci:legalval>
					</sci:arg>
					<sci:arg name="Draw Bond Query Labels" type="BoolType" required="false" visibility="visible" multi="false" legalvalsenforced="false" uimpl="false">
						<sci:help>Whether or not to draw labels indicating the bond query types (s/d, s/a, d/a, ...)</sci:help>
						<sci:legalval selected="true">True</sci:legalval>
						<sci:legalval>False</sci:legalval>
					</sci:arg>
					<sci:arg name="Position of Bond Labels" type="StringType" required="false" visibility="visible" multi="false">
						<sci:help>Specifies the position of bond labels, such as query bond types (any, s/d, s/a, d/a), topologies (Ch, Rn), or bond numbers. The labels are placed either at one side of the bond or on top of the bond.</sci:help>
						<sci:legalval>At One Side of the Bond</sci:legalval>
						<sci:legalval selected="true">On Top of the Bond</sci:legalval>
					</sci:arg>
					<sci:arg name="Bond Thickness" type="DoubleType" required="false" visibility="visible" multi="false" uimpl="false">
						<sci:help>Specify the thickness of the lines used to represent bonds</sci:help>
						<sci:value>1</sci:value>
					</sci:arg>
					<sci:arg name="Double Bond Width" type="DoubleType" required="false" visibility="visible" multi="false" uimpl="false">
						<sci:help>Specifies the width of double bonds, as a fraction of the bond length</sci:help>
						<sci:value>0.2</sci:value>
					</sci:arg>
					<sci:arg name="Wedge Bond Width" type="DoubleType" required="false" visibility="visible" multi="false" uimpl="false">
						<sci:help>Specifies the width of stereo bond wedges, as a fraction of the bond length (including Either bonds)</sci:help>
						<sci:value>0.08</sci:value>
					</sci:arg>
					<sci:arg name="Spacing of Down Bond Hashes" type="DoubleType" required="false" visibility="visible" multi="false" expanded="true" uimpl="false">
						<sci:help>Specifies the spacing between the lines of down bond wedges</sci:help>
						<sci:value>4.0</sci:value>
					</sci:arg>
					<sci:arg name="DrawUnknownDoubleBonds" type="StringType" required="false" visibility="visible" multi="false" uimpl="false">
						<sci:help>How to draw double bonds with unknown stereochemistry (such as in molecules read from SMILES); 
either &lt;b&gt;AsStandardDoubleBond&lt;/b&gt; or &lt;b&gt;AsCrossedLines&lt;/b&gt;.</sci:help>
						<sci:member>Include Double Bonds in Small Rings</sci:member>
						<sci:legalval>AsStandardDoubleBond</sci:legalval>
						<sci:legalval selected="true">AsCrossedLines</sci:legalval>
					</sci:arg>
					<sci:arg name="Include Double Bonds in Small Rings" type="BoolType" required="false" visibility="visible" multi="false" uimpl="false">
						<sci:help>If &lt;i&gt;False&lt;/i&gt; (the default), double bonds in small rings (size 7 or less) are never displayed as cross lines even if they are marked as unknown cis/trans stereo.</sci:help>
						<sci:enabledscript>parameter(&apos;DrawUnknownDoubleBonds&apos;) eq &apos;AsCrossedLines&apos;</sci:enabledscript>
						<sci:legalval>True</sci:legalval>
						<sci:legalval selected="true">False</sci:legalval>
					</sci:arg>
					<sci:arg name="Colors" type="GroupType" required="false" visibility="visible" multi="false" legalvalsenforced="false" uimpl="false">
						<sci:help>Depiction options that control the selection of colors to draw the structures</sci:help>
						<sci:member>UseColor</sci:member>
						<sci:member>Background Color</sci:member>
						<sci:member>Foreground Color</sci:member>
						<sci:member>Elements</sci:member>
					</sci:arg>
					<sci:arg name="UseColor" type="BoolType" required="false" visibility="visible" multi="false" uimpl="false">
						<sci:help>If set to true, the molecular image will be colored according to atom types.  If false, the image will be black and white only.</sci:help>
						<sci:legalval selected="true">True</sci:legalval>
						<sci:legalval>False</sci:legalval>
					</sci:arg>
					<sci:arg name="Background Color" type="ColorType" required="false" visibility="visible" multi="false" legalvalsenforced="false" uimpl="false">
						<sci:help>Specify the background color to use to draw the image.
&lt;br&gt;
&lt;i&gt;Transparent&lt;/i&gt; should be set to &apos;False&apos; for this parameter to be active.</sci:help>
						<sci:enabledscript>parameter(&quot;UseColor&quot;) = &quot;True&quot;</sci:enabledscript>
						<sci:value>White</sci:value>
					</sci:arg>
					<sci:arg name="Foreground Color" type="ColorType" required="false" visibility="visible" multi="false" legalvalsenforced="false" uimpl="false">
						<sci:help>Specify the foreground color to use to draw the image.</sci:help>
						<sci:enabledscript>parameter(&quot;UseColor&quot;) eq true</sci:enabledscript>
						<sci:value>Black</sci:value>
					</sci:arg>
					<sci:arg name="Elements" type="GroupType" required="false" visibility="visible" multi="false" legalvalsenforced="false" uimpl="false">
						<sci:member>H</sci:member>
						<sci:member>Li</sci:member>
						<sci:member>B</sci:member>
						<sci:member>C</sci:member>
						<sci:member>N</sci:member>
						<sci:member>O</sci:member>
						<sci:member>F</sci:member>
						<sci:member>Na</sci:member>
						<sci:member>Mg</sci:member>
						<sci:member>Al</sci:member>
						<sci:member>Si</sci:member>
						<sci:member>P</sci:member>
						<sci:member>S</sci:member>
						<sci:member>Cl</sci:member>
						<sci:member>K</sci:member>
						<sci:member>Ca</sci:member>
						<sci:member>Se</sci:member>
						<sci:member>Br</sci:member>
						<sci:member>Sn</sci:member>
						<sci:member>I</sci:member>
						<sci:member>Fe</sci:member>
						<sci:member>Cu</sci:member>
						<sci:member>Ag</sci:member>
						<sci:member>Cd</sci:member>
						<sci:member>Au</sci:member>
						<sci:member>Hg</sci:member>
						<sci:member>Other</sci:member>
						<sci:enabledscript>parameter(&quot;UseColor&quot;) eq true</sci:enabledscript>
					</sci:arg>
					<sci:arg name="H" type="ColorType" required="false" visibility="visible" multi="false" legalvalsenforced="false" uimpl="false">
						<sci:help>Color to use to draw H atoms.</sci:help>
						<sci:enabledscript>parameter(&quot;UseColor&quot;) = &quot;True&quot;</sci:enabledscript>
						<sci:value>#00006E</sci:value>
					</sci:arg>
					<sci:arg name="Li" type="ColorType" required="false" visibility="visible" multi="false" legalvalsenforced="false" uimpl="false">
						<sci:help>Color to use to draw Li atoms.</sci:help>
						<sci:enabledscript>parameter(&quot;UseColor&quot;) = &quot;True&quot;</sci:enabledscript>
						<sci:value>#C87DF5</sci:value>
					</sci:arg>
					<sci:arg name="B" type="ColorType" required="false" visibility="visible" multi="false" legalvalsenforced="false" uimpl="false">
						<sci:help>Color to use to draw B atoms.</sci:help>
						<sci:enabledscript>parameter(&quot;UseColor&quot;) = &quot;True&quot;</sci:enabledscript>
						<sci:value>#F0AA6E</sci:value>
					</sci:arg>
					<sci:arg name="C" type="ColorType" required="false" visibility="visible" multi="false" legalvalsenforced="false" uimpl="false">
						<sci:help>Color to use to draw C atoms.</sci:help>
						<sci:enabledscript>parameter(&quot;UseColor&quot;) = &quot;True&quot;</sci:enabledscript>
						<sci:value>#6E6E6E</sci:value>
					</sci:arg>
					<sci:arg name="N" type="ColorType" required="false" visibility="visible" multi="false" legalvalsenforced="false" uimpl="false">
						<sci:help>Color to use to draw N atoms.</sci:help>
						<sci:enabledscript>parameter(&quot;UseColor&quot;) = &quot;True&quot;</sci:enabledscript>
						<sci:value>#3250FF</sci:value>
					</sci:arg>
					<sci:arg name="O" type="ColorType" required="false" visibility="visible" multi="false" legalvalsenforced="false" uimpl="false">
						<sci:help>Color to use to draw O atoms.</sci:help>
						<sci:enabledscript>parameter(&quot;UseColor&quot;) = &quot;True&quot;</sci:enabledscript>
						<sci:value>#F00A0A</sci:value>
					</sci:arg>
					<sci:arg name="F" type="ColorType" required="false" visibility="visible" multi="false" legalvalsenforced="false" uimpl="false">
						<sci:help>Color to use to draw F atoms.</sci:help>
						<sci:enabledscript>parameter(&quot;UseColor&quot;) = &quot;True&quot;</sci:enabledscript>
						<sci:value>#8CD24B</sci:value>
					</sci:arg>
					<sci:arg name="Na" type="ColorType" required="false" visibility="visible" multi="false" legalvalsenforced="false" uimpl="false">
						<sci:help>Color to use to draw Na atoms.</sci:help>
						<sci:enabledscript>parameter(&quot;UseColor&quot;) = &quot;True&quot;</sci:enabledscript>
						<sci:value>#A050DC</sci:value>
					</sci:arg>
					<sci:arg name="Mg" type="ColorType" required="false" visibility="visible" multi="false" legalvalsenforced="false" uimpl="false">
						<sci:help>Color to use to draw Mg atoms.</sci:help>
						<sci:enabledscript>parameter(&quot;UseColor&quot;) = &quot;True&quot;</sci:enabledscript>
						<sci:value>#87FA00</sci:value>
					</sci:arg>
					<sci:arg name="Al" type="ColorType" required="false" visibility="visible" multi="false" legalvalsenforced="false" uimpl="false">
						<sci:help>Color to use to draw Al atoms.</sci:help>
						<sci:enabledscript>parameter(&quot;UseColor&quot;) = &quot;True&quot;</sci:enabledscript>
						<sci:value>#AF96A0</sci:value>
					</sci:arg>
					<sci:arg name="Si" type="ColorType" required="false" visibility="visible" multi="false" legalvalsenforced="false" uimpl="false">
						<sci:help>Color to use to draw Si atoms.</sci:help>
						<sci:enabledscript>parameter(&quot;UseColor&quot;) = &quot;True&quot;</sci:enabledscript>
						<sci:value>#F0C8A0</sci:value>
					</sci:arg>
					<sci:arg name="P" type="ColorType" required="false" visibility="visible" multi="false" legalvalsenforced="false" uimpl="false">
						<sci:help>Color to use to draw P atoms.</sci:help>
						<sci:enabledscript>parameter(&quot;UseColor&quot;) = &quot;True&quot;</sci:enabledscript>
						<sci:value>#E67800</sci:value>
					</sci:arg>
					<sci:arg name="S" type="ColorType" required="false" visibility="visible" multi="false" legalvalsenforced="false" uimpl="false">
						<sci:help>Color to use to draw S atoms.</sci:help>
						<sci:enabledscript>parameter(&quot;UseColor&quot;) = &quot;True&quot;</sci:enabledscript>
						<sci:value>#FFAF00</sci:value>
					</sci:arg>
					<sci:arg name="Cl" type="ColorType" required="false" visibility="visible" multi="false" legalvalsenforced="false" uimpl="false">
						<sci:help>Color to use to draw Cl atoms.</sci:help>
						<sci:enabledscript>parameter(&quot;UseColor&quot;) = &quot;True&quot;</sci:enabledscript>
						<sci:value>#1EE11E</sci:value>
					</sci:arg>
					<sci:arg name="K" type="ColorType" required="false" visibility="visible" multi="false" legalvalsenforced="false" uimpl="false">
						<sci:help>Color to use to draw K atoms.</sci:help>
						<sci:enabledscript>parameter(&quot;UseColor&quot;) = &quot;True&quot;</sci:enabledscript>
						<sci:value>#9646D2</sci:value>
					</sci:arg>
					<sci:arg name="Ca" type="ColorType" required="false" visibility="visible" multi="false" legalvalsenforced="false" uimpl="false">
						<sci:help>Color to use to draw Ca atoms.</sci:help>
						<sci:enabledscript>parameter(&quot;UseColor&quot;) = &quot;True&quot;</sci:enabledscript>
						<sci:value>#32DC00</sci:value>
					</sci:arg>
					<sci:arg name="Se" type="ColorType" required="false" visibility="visible" multi="false" legalvalsenforced="false" uimpl="false">
						<sci:help>Color to use to draw Se atoms.</sci:help>
						<sci:enabledscript>parameter(&quot;UseColor&quot;) = &quot;True&quot;</sci:enabledscript>
						<sci:value>#FFAF28</sci:value>
					</sci:arg>
					<sci:arg name="Br" type="ColorType" required="false" visibility="visible" multi="false" legalvalsenforced="false" uimpl="false">
						<sci:help>Color to use to draw Br atoms.</sci:help>
						<sci:enabledscript>parameter(&quot;UseColor&quot;) = &quot;True&quot;</sci:enabledscript>
						<sci:value>#A02828</sci:value>
					</sci:arg>
					<sci:arg name="Sn" type="ColorType" required="false" visibility="visible" multi="false" legalvalsenforced="false" uimpl="false">
						<sci:help>Color to use to draw Sn atoms.</sci:help>
						<sci:enabledscript>parameter(&quot;UseColor&quot;) = &quot;True&quot;</sci:enabledscript>
						<sci:value>#5A6E6E</sci:value>
					</sci:arg>
					<sci:arg name="I" type="ColorType" required="false" visibility="visible" multi="false" legalvalsenforced="false" uimpl="false">
						<sci:help>Color to use to draw I atoms.</sci:help>
						<sci:enabledscript>parameter(&quot;UseColor&quot;) = &quot;True&quot;</sci:enabledscript>
						<sci:value>#960096</sci:value>
					</sci:arg>
					<sci:arg name="Fe" type="ColorType" required="false" visibility="visible" multi="false" legalvalsenforced="false" uimpl="false">
						<sci:help>Color to use to draw Fe atoms.</sci:help>
						<sci:enabledscript>parameter(&quot;UseColor&quot;) = &quot;True&quot;</sci:enabledscript>
						<sci:value>#AF5A00</sci:value>
					</sci:arg>
					<sci:arg name="Cu" type="ColorType" required="false" visibility="visible" multi="false" legalvalsenforced="false" uimpl="false">
						<sci:help>Color to use to draw Cu atoms.</sci:help>
						<sci:enabledscript>parameter(&quot;UseColor&quot;) = &quot;True&quot;</sci:enabledscript>
						<sci:value>#C8823C</sci:value>
					</sci:arg>
					<sci:arg name="Ag" type="ColorType" required="false" visibility="visible" multi="false" legalvalsenforced="false" uimpl="false">
						<sci:help>Color to use to draw Ag atoms.</sci:help>
						<sci:enabledscript>parameter(&quot;UseColor&quot;) = &quot;True&quot;</sci:enabledscript>
						<sci:value>#B9B9B9</sci:value>
					</sci:arg>
					<sci:arg name="Cd" type="ColorType" required="false" visibility="visible" multi="false" legalvalsenforced="false" uimpl="false">
						<sci:help>Color to use to draw Cd atoms.</sci:help>
						<sci:enabledscript>parameter(&quot;UseColor&quot;) = &quot;True&quot;</sci:enabledscript>
						<sci:value>#FAD28C</sci:value>
					</sci:arg>
					<sci:arg name="Au" type="ColorType" required="false" visibility="visible" multi="false" legalvalsenforced="false" uimpl="false">
						<sci:help>Color to use to draw Au atoms.</sci:help>
						<sci:enabledscript>parameter(&quot;UseColor&quot;) = &quot;True&quot;</sci:enabledscript>
						<sci:value>#F0C81E</sci:value>
					</sci:arg>
					<sci:arg name="Hg" type="ColorType" required="false" visibility="visible" multi="false" legalvalsenforced="false" uimpl="false">
						<sci:help>Color to use to draw Hg atoms.</sci:help>
						<sci:enabledscript>parameter(&quot;UseColor&quot;) = &quot;True&quot;</sci:enabledscript>
						<sci:value>#AFAFC8</sci:value>
					</sci:arg>
					<sci:arg name="Other" type="ColorType" required="false" visibility="visible" multi="false" legalvalsenforced="false" uimpl="false">
						<sci:help>Color to use to draw all other atoms.</sci:help>
						<sci:enabledscript>parameter(&quot;UseColor&quot;) = &quot;True&quot;</sci:enabledscript>
						<sci:value>Black</sci:value>
					</sci:arg>
					<sci:arg name="Fonts" type="GroupType" required="false" visibility="visible" multi="false" legalvalsenforced="false" uimpl="false">
						<sci:help>Depiction options that control the selection of fonts to draw the structures</sci:help>
						<sci:member>TrueType Font File</sci:member>
						<sci:member>SVG Font</sci:member>
						<sci:member>FixedFontSizeToDrawLabels</sci:member>
						<sci:member>MinimumFontSizeToDrawLabels</sci:member>
						<sci:member>Caption Font Size</sci:member>
						<sci:member>Chemistry Labels Font</sci:member>
						<sci:member>Captions Font</sci:member>
						<sci:member>Stereo Configuration Font</sci:member>
						<sci:member>Sequence Label Font</sci:member>
					</sci:arg>
					<sci:arg name="TrueType Font File" type="URLType" required="false" visibility="visible" multi="false" uimpl="false">
						<sci:help>Path of the TrueType font to use to display the labels in the picture. Leave empty to use the default font.</sci:help>
					</sci:arg>
					<sci:arg name="SVG Font" type="StringType" required="false" visibility="visible" multi="false" uimpl="false">
						<sci:help>Font family to use to draw text in SVG images.
&lt;br&gt;
Enter any valid SVG font-family specification.
&lt;br&gt;
Leave empty to use default font (Arial, Helvetica)</sci:help>
					</sci:arg>
					<sci:arg name="FixedFontSizeToDrawLabels" type="DoubleType" required="false" visibility="visible" multi="false" uimpl="false">
						<sci:help>Specify a fixed font size to be used to draw the text labels in the molecular image. Text labels include atom labels (atom type, charge, isotope, implicit hydrogens, query features and custom labels and numbers), bond labels (query features, custom labels and numbers), molecule caption, chiral flag and custom labels.
&lt;p&gt;
If a fixed font size is specified, the labels are always drawn with the same size, irrespective of the molecule size.
&lt;p&gt;
Leave blank to scale the font size based on the size of the molecule. </sci:help>
					</sci:arg>
					<sci:arg name="MinimumFontSizeToDrawLabels" type="DoubleType" required="false" visibility="visible" multi="false" uimpl="false">
						<sci:help>Specifies the minimum font size required to draw text labels for atoms, bonds and for the entire molecule (caption, chiral flag, etc). The font size used to draw these labels is calculated based on the size of the molecule. If it is smaller than the value of this parameter, labels are not drawn and heteroatoms are represented by circles with the color of the corresponding atom.
&lt;p&gt;
Leave blank to force the drawing of the text labels, even at very small font sizes.</sci:help>
						<sci:enabledscript>parameter(&apos;FixedFontSizeToDrawLabels&apos;) &lt;= 0</sci:enabledscript>
					</sci:arg>
					<sci:arg name="Caption Font Size" type="DoubleType" required="false" visibility="visible" multi="false" uimpl="false">
						<sci:help>Font size to use to draw the captions.
&lt;p&gt;
Leave blank to calculate the size automatically based on the image size and the length of the caption</sci:help>
					</sci:arg>
					<sci:arg name="Chemistry Labels Font" type="StringType" required="false" visibility="visible" multi="false">
						<sci:help>
          Font to use to draw the structure labels for atoms, bonds, abbreviations and Sgroup data.
          &lt;p&gt;
          &lt;strong&gt;Note:&lt;/strong&gt;
          &lt;ul&gt;
          &lt;li&gt;On Windows systems, text labels are drawn differently for each of the fonts in the dropdown list. On Linux systems, the same font family is used for groups of fonts:
          &lt;ul&gt;
          &lt;li&gt;Arial&lt;/li&gt;
          &lt;li&gt;Bookman Old Style&lt;/li&gt;
          &lt;li&gt;Calibri, Cambria, Century Schoolbook, Garamond, Goudy Old Style, Lucida Console, MS Sans Serif, System, Tahoma, Verdana&lt;/li&gt;
          &lt;li&gt;Courier New&lt;/li&gt;
          &lt;li&gt;Times New Roman&lt;/li&gt;
          &lt;/ul&gt;
          &lt;/ul&gt;
        </sci:help>
						<sci:legalval selected="true">Arial</sci:legalval>
						<sci:legalval>Bookman Old Style</sci:legalval>
						<sci:legalval>Calibri</sci:legalval>
						<sci:legalval>Cambria</sci:legalval>
						<sci:legalval>Century Schoolbook</sci:legalval>
						<sci:legalval>Courier New</sci:legalval>
						<sci:legalval>Garamond</sci:legalval>
						<sci:legalval>Goudy Old Style</sci:legalval>
						<sci:legalval>Lucida Console</sci:legalval>
						<sci:legalval>MS Sans Serif</sci:legalval>
						<sci:legalval>System</sci:legalval>
						<sci:legalval>Tahoma</sci:legalval>
						<sci:legalval>Times New Roman</sci:legalval>
						<sci:legalval>Verdana</sci:legalval>
					</sci:arg>
					<sci:arg name="Captions Font" type="StringType" required="false" visibility="visible" multi="false">
						<sci:help>
          Font to use to draw the caption label
          &lt;p&gt;
          &lt;strong&gt;Note:&lt;/strong&gt;
          &lt;ul&gt;
          &lt;li&gt;On Windows systems, text labels are drawn differently for each of the fonts in the dropdown list. On Linux systems, the same font family is used for groups of fonts:
          &lt;ul&gt;
          &lt;li&gt;Arial&lt;/li&gt;
          &lt;li&gt;Bookman Old Style&lt;/li&gt;
          &lt;li&gt;Calibri, Cambria, Century Schoolbook, Garamond, Goudy Old Style, Lucida Console, MS Sans Serif, System, Tahoma, Verdana&lt;/li&gt;
          &lt;li&gt;Courier New&lt;/li&gt;
          &lt;li&gt;Times New Roman&lt;/li&gt;
          &lt;/ul&gt;
          &lt;/ul&gt;
        </sci:help>
						<sci:legalval selected="true">Arial</sci:legalval>
						<sci:legalval>Bookman Old Style</sci:legalval>
						<sci:legalval>Calibri</sci:legalval>
						<sci:legalval>Cambria</sci:legalval>
						<sci:legalval>Century Schoolbook</sci:legalval>
						<sci:legalval>Courier New</sci:legalval>
						<sci:legalval>Garamond</sci:legalval>
						<sci:legalval>Goudy Old Style</sci:legalval>
						<sci:legalval>Lucida Console</sci:legalval>
						<sci:legalval>MS Sans Serif</sci:legalval>
						<sci:legalval>System</sci:legalval>
						<sci:legalval>Tahoma</sci:legalval>
						<sci:legalval>Times New Roman</sci:legalval>
						<sci:legalval>Verdana</sci:legalval>
					</sci:arg>
					<sci:arg name="Stereo Configuration Font" type="StringType" required="false" visibility="visible" multi="false">
						<sci:help>
          Font to use to draw the stereochemistry labels
          &lt;p&gt;
          &lt;strong&gt;Note:&lt;/strong&gt;
          &lt;ul&gt;
          &lt;li&gt;On Windows systems, text labels are drawn differently for each of the fonts in the dropdown list. On Linux systems, the same font family is used for groups of fonts:
          &lt;ul&gt;
          &lt;li&gt;Arial&lt;/li&gt;
          &lt;li&gt;Bookman Old Style&lt;/li&gt;
          &lt;li&gt;Calibri, Cambria, Century Schoolbook, Garamond, Goudy Old Style, Lucida Console, MS Sans Serif, System, Tahoma, Verdana&lt;/li&gt;
          &lt;li&gt;Courier New&lt;/li&gt;
          &lt;li&gt;Times New Roman&lt;/li&gt;
          &lt;/ul&gt;
          &lt;/ul&gt;
        </sci:help>
						<sci:legalval selected="true">Arial</sci:legalval>
						<sci:legalval>Bookman Old Style</sci:legalval>
						<sci:legalval>Calibri</sci:legalval>
						<sci:legalval>Cambria</sci:legalval>
						<sci:legalval>Century Schoolbook</sci:legalval>
						<sci:legalval>Courier New</sci:legalval>
						<sci:legalval>Garamond</sci:legalval>
						<sci:legalval>Goudy Old Style</sci:legalval>
						<sci:legalval>Lucida Console</sci:legalval>
						<sci:legalval>MS Sans Serif</sci:legalval>
						<sci:legalval>System</sci:legalval>
						<sci:legalval>Tahoma</sci:legalval>
						<sci:legalval>Times New Roman</sci:legalval>
						<sci:legalval>Verdana</sci:legalval>
					</sci:arg>
					<sci:arg name="Sequence Label Font" type="StringType" required="false" visibility="visible" multi="false" uimpl="false">
						<sci:help>
          Font to use to draw the sequence labels
          &lt;p&gt;
          &lt;strong&gt;Note:&lt;/strong&gt;
          &lt;ul&gt;
          &lt;li&gt;On Windows systems, text labels are drawn differently for each of the fonts in the dropdown list. On Linux systems, the same font family is used for groups of fonts:
          &lt;ul&gt;
          &lt;li&gt;Arial&lt;/li&gt;
          &lt;li&gt;Bookman Old Style&lt;/li&gt;
          &lt;li&gt;Calibri, Cambria, Century Schoolbook, Garamond, Goudy Old Style, Lucida Console, MS Sans Serif, System, Tahoma, Verdana&lt;/li&gt;
          &lt;li&gt;Courier New&lt;/li&gt;
          &lt;li&gt;Times New Roman&lt;/li&gt;
          &lt;/ul&gt;
          &lt;/ul&gt;
        </sci:help>
						<sci:legalval>Arial</sci:legalval>
						<sci:legalval>Bookman Old Style</sci:legalval>
						<sci:legalval>Calibri</sci:legalval>
						<sci:legalval>Cambria</sci:legalval>
						<sci:legalval>Century Schoolbook</sci:legalval>
						<sci:legalval selected="true">Courier New</sci:legalval>
						<sci:legalval>Garamond</sci:legalval>
						<sci:legalval>Goudy Old Style</sci:legalval>
						<sci:legalval>Lucida Console</sci:legalval>
						<sci:legalval>MS Sans Serif</sci:legalval>
						<sci:legalval>System</sci:legalval>
						<sci:legalval>Tahoma</sci:legalval>
						<sci:legalval>Times New Roman</sci:legalval>
						<sci:legalval>Verdana</sci:legalval>
					</sci:arg>
					<sci:arg name="General" type="GroupType" required="false" visibility="visible" multi="false" legalvalsenforced="false" uimpl="false">
						<sci:help>Depiction options that control general image settings</sci:help>
						<sci:member>Transparent</sci:member>
						<sci:member>Antialiasing</sci:member>
					</sci:arg>
					<sci:arg name="Transparent" type="BoolType" required="true" visibility="visible" multi="false">
						<sci:help>If set to true, the image will be transparent. If false, the image will have a white background.</sci:help>
						<sci:legalval>True</sci:legalval>
						<sci:legalval selected="true">False</sci:legalval>
					</sci:arg>
					<sci:arg name="Antialiasing" type="BoolType" required="false" visibility="visible" multi="false" uimpl="false">
						<sci:help>Whether or not to use antialiasing when drawing graphic objects in the molecular image</sci:help>
						<sci:legalval selected="true">True</sci:legalval>
						<sci:legalval>False</sci:legalval>
					</sci:arg>
					<sci:arg name="Haptic/Markush" type="GroupType" required="false" visibility="visible" multi="false" legalvalsenforced="false" uimpl="false">
						<sci:help>Depiction options that control the drawing of Markush bonds and Pi systems</sci:help>
						<sci:member>Haptic Bond Display</sci:member>
						<sci:member>Markush Attachment Point Shape</sci:member>
						<sci:member>Markush Color1</sci:member>
						<sci:member>Markush Color2</sci:member>
						<sci:member>Markush Color3</sci:member>
						<sci:member>Markush Color4</sci:member>
					</sci:arg>
					<sci:arg name="Haptic Bond Display" type="StringType" required="false" visibility="visible" multi="false" uimpl="false">
						<sci:help>Type of line to use to display Pi systems
&lt;ul&gt;
&lt;li&gt;Solid line.&lt;/li&gt;
&lt;li&gt;Dotted line.&lt;/li&gt;
&lt;/ul&gt;</sci:help>
						<sci:legalval selected="true">Solid Line</sci:legalval>
						<sci:legalval>Dotted Line</sci:legalval>
					</sci:arg>
					<sci:arg name="Markush Attachment Point Shape" type="StringType" required="false" visibility="visible" multi="false" uimpl="false">
						<sci:help>Type of symbol to use to display the atoms representing Markush attachment points
&lt;ul&gt;
&lt;li&gt;Circle&lt;/li&gt;
&lt;li&gt;Square&lt;/li&gt;
&lt;li&gt;Star (*)&lt;/li&gt;
&lt;/ul&gt;</sci:help>
						<sci:legalval selected="true">Circle</sci:legalval>
						<sci:legalval>Square</sci:legalval>
						<sci:legalval>Star (*)</sci:legalval>
					</sci:arg>
					<sci:arg name="Markush Color1" type="ColorType" required="false" visibility="visible" multi="false" legalvalsenforced="false" uimpl="false">
						<sci:help>Specifies the color to use for the atoms that would be attached to the first Markush bond (will cycle after the fourth Markush bond)</sci:help>
						<sci:enabledscript>parameter(&quot;UseColor&quot;) = &quot;True&quot;</sci:enabledscript>
						<sci:value>Red</sci:value>
					</sci:arg>
					<sci:arg name="Markush Color2" type="ColorType" required="false" visibility="visible" multi="false" legalvalsenforced="false" uimpl="false">
						<sci:help>Specifies the color to use for the atoms that would be attached to the second Markush bond (will cycle after the fourth Markush bond)</sci:help>
						<sci:enabledscript>parameter(&quot;UseColor&quot;) = &quot;True&quot;</sci:enabledscript>
						<sci:value>Blue</sci:value>
					</sci:arg>
					<sci:arg name="Markush Color3" type="ColorType" required="false" visibility="visible" multi="false" legalvalsenforced="false" uimpl="false">
						<sci:help>Specifies the color to use for the atoms that would be attached to the third Markush bond (will cycle after the fourth Markush bond)</sci:help>
						<sci:enabledscript>parameter(&quot;UseColor&quot;) = &quot;True&quot;</sci:enabledscript>
						<sci:value>Green</sci:value>
					</sci:arg>
					<sci:arg name="Markush Color4" type="ColorType" required="false" visibility="visible" multi="false" legalvalsenforced="false" uimpl="false">
						<sci:help>Specifies the color to use for the atoms that would be attached to the fourth Markush bond (will cycle after the fourth Markush bond)</sci:help>
						<sci:enabledscript>parameter(&quot;UseColor&quot;) = &quot;True&quot;</sci:enabledscript>
						<sci:value>Orange</sci:value>
					</sci:arg>
					<sci:arg name="Reactions" type="GroupType" required="false" visibility="visible" multi="false" legalvalsenforced="false" uimpl="false">
						<sci:help>Depiction options that control the drawing of reactions</sci:help>
						<sci:member>Display Atom-Atom Mapping</sci:member>
						<sci:member>Display Reacting Center Marks</sci:member>
						<sci:member>Display Stereo Markers</sci:member>
					</sci:arg>
					<sci:arg name="Display Atom-Atom Mapping" type="BoolType" required="false" visibility="visible" multi="false" legalvalsenforced="false" uimpl="false">
						<sci:help>Specifies whether or not to display the atom-atom mappings when depicting reactions</sci:help>
						<sci:legalval selected="true">True</sci:legalval>
						<sci:legalval>False</sci:legalval>
					</sci:arg>
					<sci:arg name="Display Reacting Center Marks" type="StringType" required="false" visibility="visible" multi="false" uimpl="false">
						<sci:help>Specifies how to display the reacting center marks of reactants and products when depicting reactions
&lt;ul&gt;
&lt;li&gt;Hash Marks (For Change)&lt;/li&gt;
&lt;li&gt;Color (For Change)&lt;/li&gt;
&lt;li&gt;Thicker (For Change)&lt;/li&gt;
&lt;li&gt;All Marks&lt;/li&gt;
&lt;li&gt;Off&lt;/li&gt;
&lt;/ul&gt;</sci:help>
						<sci:legalval selected="true">Hash Marks (For Change)</sci:legalval>
						<sci:legalval>Color (For Change)</sci:legalval>
						<sci:legalval>Thicker (For Change)</sci:legalval>
						<sci:legalval>All Marks</sci:legalval>
						<sci:legalval>Off</sci:legalval>
					</sci:arg>
					<sci:arg name="Display Stereo Markers" type="BoolType" required="false" visibility="visible" multi="false" legalvalsenforced="false" uimpl="false">
						<sci:help>Specifies whether or not to display the stereo inversion and/or retention marks when depicting reactions</sci:help>
						<sci:legalval selected="true">True</sci:legalval>
						<sci:legalval>False</sci:legalval>
					</sci:arg>
					<sci:arg name="Rgroups" type="GroupType" required="false" visibility="visible" multi="false" legalvalsenforced="false" uimpl="false">
						<sci:help>Depiction options that control the drawing of Rgroups</sci:help>
						<sci:member>Display Attachment Points As</sci:member>
						<sci:member>Maximum Number of Members to Display</sci:member>
					</sci:arg>
					<sci:arg name="Display Attachment Points As" type="StringType" required="false" visibility="visible" multi="false" uimpl="false">
						<sci:help>Specifies how to display the attachment points in Rgroup fragments
&lt;ul&gt;
&lt;li&gt;Template (Z) Atoms&lt;/li&gt;
&lt;li&gt;Arrow and Star (*)&lt;/li&gt;
&lt;li&gt;Line and Zigzag line&lt;/li&gt;
&lt;/ul&gt;</sci:help>
						<sci:legalval>Template (Z) Atoms</sci:legalval>
						<sci:legalval>Arrow and Star (*)</sci:legalval>
						<sci:legalval selected="true">Line and Zigzag Line</sci:legalval>
					</sci:arg>
					<sci:arg name="Maximum Number of Members to Display" type="LongType" required="false" visibility="visible" multi="false" uimpl="false">
						<sci:help>Specifies maximum number of Rgroup members to be defined. If the RG structure includes more members, it will simply display numbers of members.</sci:help>
						<sci:value>20</sci:value>
					</sci:arg>
					<sci:arg name="Sequences" type="GroupType" required="false" visibility="visible" multi="false" legalvalsenforced="false">
						<sci:help>Depiction options that control the drawing of biological sequences</sci:help>
						<sci:member>Show Sequence View</sci:member>
						<sci:member>Show Expanded Sequence Structure</sci:member>
						<sci:member>Chain Color - First</sci:member>
						<sci:member>Chain Color - Second</sci:member>
						<sci:member>Chain Color - Other</sci:member>
						<sci:member>Mutations Color</sci:member>
						<sci:member>Modifications Color</sci:member>
						<sci:member>Crosslinks Color - Default</sci:member>
						<sci:member>Crosslinks Color - Disulfide</sci:member>
						<sci:member>Crosslinks Color - Lactam</sci:member>
						<sci:member>Crosslinks Color - Lactone</sci:member>
						<sci:member>Sequence Block Size</sci:member>
						<sci:member>Sequence Wrap Length</sci:member>
						<sci:member>Spacing between Sequence Labels</sci:member>
						<sci:member>Spacing between Sequence Blocks</sci:member>
						<sci:member>Spacing between Sequence Lines</sci:member>
						<sci:member>Display Sequence Block Numbers</sci:member>
						<sci:member>Display Sequence Line Numbers</sci:member>
					</sci:arg>
					<sci:arg name="Show Sequence View" type="BoolType" required="false" visibility="visible" multi="false" legalvalsenforced="false" uimpl="false">
						<sci:help>Shows sequence structure in the sequence view</sci:help>
						<sci:legalval selected="true">True</sci:legalval>
						<sci:legalval>False</sci:legalval>
					</sci:arg>
					<sci:arg name="Show Expanded Sequence Structure" type="BoolType" required="false" visibility="visible" multi="false" legalvalsenforced="false" uimpl="false">
						<sci:help>If this setting is true, expanded sequence residue shows its explicit structure instead of label.</sci:help>
						<sci:member>Only Residues With Expanded SUP</sci:member>
						<sci:member>Calculate 2DCoords For Expanded Residues</sci:member>
						<sci:enabledscript>parameter(&quot;Show Sequence View&quot;) eq true</sci:enabledscript>
						<sci:legalval>True</sci:legalval>
						<sci:legalval selected="true">False</sci:legalval>
					</sci:arg>
					<sci:arg name="Chain Color - First" type="StringType" required="false" visibility="visible" multi="false">
						<sci:help>Color of the chain in Sequence</sci:help>
						<sci:enabledscript>parameter(&quot;Show Sequence View&quot;) eq true</sci:enabledscript>
						<sci:value>144,238,144</sci:value>
					</sci:arg>
					<sci:arg name="Chain Color - Second" type="StringType" required="false" visibility="visible" multi="false">
						<sci:help>Alternate color of the chain in Sequence</sci:help>
						<sci:enabledscript>parameter(&quot;Show Sequence View&quot;) eq true</sci:enabledscript>
						<sci:value>173,216,230</sci:value>
					</sci:arg>
					<sci:arg name="Chain Color - Other" type="StringType" required="false" visibility="visible" multi="false">
						<sci:help>Color of other chain types like Signal Peptides in Sequence</sci:help>
						<sci:enabledscript>parameter(&quot;Show Sequence View&quot;) eq true</sci:enabledscript>
						<sci:value>245,222,179</sci:value>
					</sci:arg>
					<sci:arg name="Mutations Color" type="StringType" required="false" visibility="visible" multi="false" uimpl="false">
						<sci:help>
          Color to use to draw mutated residues in the biopolymer sequence.
          &lt;br&gt;
          The color can be defined as a string with three comma-separated integers between 0 and 255 representing the RGB numbers (example: 200,0,0) or as one of the predefined color names (Red, Green, Blue, Yellow, Cyan, Magenta, Black).
        </sci:help>
						<sci:enabledscript>parameter(&quot;Show Sequence View&quot;) eq true</sci:enabledscript>
						<sci:value>0,0,255</sci:value>
					</sci:arg>
					<sci:arg name="Modifications Color" type="StringType" required="false" visibility="visible" multi="false" uimpl="false">
						<sci:help>
          Color to use to draw modified residues in the biopolymer sequence.
          &lt;br&gt;
          The color can be defined as a string with three comma-separated integers between 0 and 255 representing the RGB numbers (example: 200,0,0) or as one of the predefined color names (Red, Green, Blue, Yellow, Cyan, Magenta, Black).
        </sci:help>
						<sci:enabledscript>parameter(&quot;Show Sequence View&quot;) eq true</sci:enabledscript>
						<sci:value>255,0,0</sci:value>
					</sci:arg>
					<sci:arg name="Crosslinks Color - Default" type="StringType" required="false" visibility="visible" multi="false">
						<sci:help>Color of the crosslink in sequence</sci:help>
						<sci:enabledscript>parameter(&quot;Show Sequence View&quot;) eq true</sci:enabledscript>
						<sci:value>0,0,0</sci:value>
					</sci:arg>
					<sci:arg name="Crosslinks Color - Disulfide" type="StringType" required="false" visibility="visible" multi="false">
						<sci:help>
          Color of the disulfide bridges in the sequence
          &lt;br&gt;
          The color can be defined as a string with three comma-separated integers between 0 and 255 representing the RGB numbers (example: 200,0,0) or as one of the predefined color names (Red, Green, Blue, Yellow, Cyan, Magenta, Black).
        </sci:help>
						<sci:enabledscript>parameter(&quot;Show Sequence View&quot;) eq true</sci:enabledscript>
						<sci:value>255,0,0</sci:value>
					</sci:arg>
					<sci:arg name="Crosslinks Color - Lactam" type="StringType" required="false" visibility="visible" multi="false">
						<sci:help>Color of the crosslink that forms lactam bridge in sequence</sci:help>
						<sci:enabledscript>parameter(&quot;Show Sequence View&quot;) eq true</sci:enabledscript>
						<sci:value>0,0,255</sci:value>
					</sci:arg>
					<sci:arg name="Crosslinks Color - Lactone" type="StringType" required="false" visibility="visible" multi="false">
						<sci:help>Color of the crosslink that forms lactone bridge in sequence</sci:help>
						<sci:enabledscript>parameter(&quot;Show Sequence View&quot;) eq true</sci:enabledscript>
						<sci:value>0,255,0</sci:value>
					</sci:arg>
					<sci:arg name="Sequence Block Size" type="LongType" required="false" visibility="visible" multi="false" uimpl="false">
						<sci:help>If this value is greater than 0, sequence structure will be displayed as the sequence labels blocked in this size. &apos;0&apos; means no blocking.</sci:help>
						<sci:enabledscript>parameter(&quot;Show Sequence View&quot;) eq true</sci:enabledscript>
						<sci:value>10</sci:value>
					</sci:arg>
					<sci:arg name="Sequence Wrap Length" type="LongType" required="false" visibility="visible" multi="false" uimpl="false">
						<sci:help>If this value is greater than 0, the sequence wraps to the next line after this number of sequence labels. &apos;0&apos; means no wrapping. </sci:help>
						<sci:enabledscript>parameter(&quot;Show Sequence View&quot;) eq true</sci:enabledscript>
						<sci:value>40</sci:value>
					</sci:arg>
					<sci:arg name="Spacing between Sequence Labels" type="DoubleType" required="false" visibility="visible" multi="false" expanded="true" uimpl="false">
						<sci:help>Specifies spacing between sequence labels.</sci:help>
						<sci:enabledscript>parameter(&quot;Show Sequence View&quot;) eq true</sci:enabledscript>
						<sci:value>12.0</sci:value>
					</sci:arg>
					<sci:arg name="Spacing between Sequence Blocks" type="DoubleType" required="false" visibility="visible" multi="false" uimpl="false">
						<sci:help>Specifies spacing between sequence blocks.</sci:help>
						<sci:enabledscript>parameter(&quot;Show Sequence View&quot;) eq true</sci:enabledscript>
						<sci:value>20.0</sci:value>
					</sci:arg>
					<sci:arg name="Spacing between Sequence Lines" type="DoubleType" required="false" visibility="visible" multi="false" uimpl="false">
						<sci:help>Specifies spacing between sequence lines.</sci:help>
						<sci:enabledscript>parameter(&quot;Show Sequence View&quot;) eq true</sci:enabledscript>
						<sci:value>24.0</sci:value>
					</sci:arg>
					<sci:arg name="Display Sequence Block Numbers" type="BoolType" required="false" visibility="visible" multi="false" legalvalsenforced="false" uimpl="false">
						<sci:help>If this setting is true and there is sequence block size set, colume number at the end of each block is displayed at the top of the sequence.</sci:help>
						<sci:enabledscript>parameter(&quot;Show Sequence View&quot;) eq true</sci:enabledscript>
						<sci:legalval selected="true">True</sci:legalval>
						<sci:legalval>False</sci:legalval>
					</sci:arg>
					<sci:arg name="Display Sequence Line Numbers" type="BoolType" required="false" visibility="visible" multi="false" legalvalsenforced="false" uimpl="false">
						<sci:help>If this setting is true, multiple line Sequence is displayed with starting number at the beginning of each row of sequences. </sci:help>
						<sci:enabledscript>parameter(&quot;Show Sequence View&quot;) eq true</sci:enabledscript>
						<sci:legalval selected="true">True</sci:legalval>
						<sci:legalval>False</sci:legalval>
					</sci:arg>
					<sci:arg name="Sgroups" type="GroupType" required="false" visibility="visible" multi="false" legalvalsenforced="false" uimpl="false">
						<sci:help>Depiction options that control the drawing of Sgroups</sci:help>
						<sci:member>DrawFunctionalGroups</sci:member>
						<sci:member>FunctionalGroupsQueries</sci:member>
					</sci:arg>
					<sci:arg name="DrawFunctionalGroups" type="BoolType" required="false" visibility="visible" multi="false" expanded="true" uimpl="false">
						<sci:help>&lt;p&gt;Draw specific functional groups as text instead of the actual atoms and bonds.&lt;/p&gt;
&lt;ul&gt;
&lt;li&gt;The functional groups to draw are defined using substructure searching with queries contained in the directory specified by &lt;i&gt;FunctionalGroupsQueries&lt;/i&gt;. The default location of the functional group queries is /data/Queries/FunctionalGroups.&lt;/li&gt;
&lt;li&gt;Each functional group query mol file must define the text to be drawn, the text color, and the core atom that connects the functional group to the rest of the molecule. Only functional groups with a single core atom are allowed.&lt;/li&gt;
&lt;/ul&gt;</sci:help>
						<sci:legalval>True</sci:legalval>
						<sci:legalval selected="true">False</sci:legalval>
					</sci:arg>
					<sci:arg name="FunctionalGroupsQueries" type="URLType" required="false" visibility="visible" multi="false" uimpl="false">
						<sci:help>Location of the functional group queries. </sci:help>
						<sci:value>data\Queries\FunctionalGroups\*.mol</sci:value>
					</sci:arg>
					<sci:arg name="Stereochemistry" type="GroupType" required="false" visibility="visible" multi="false" legalvalsenforced="false">
						<sci:help>Depiction options that control the drawing of stereochemistry labels</sci:help>
						<sci:member>Chirality Label Options</sci:member>
						<sci:member>Chirality Labels</sci:member>
						<sci:member>Color of Absolute Centers</sci:member>
						<sci:member>Color of AND Centers</sci:member>
						<sci:member>Color of OR Centers</sci:member>
						<sci:member>Display Labels for Stereogenic Centers</sci:member>
						<sci:member>Display Labels for Absolute Centers</sci:member>
						<sci:member>Color Stereogenic Centers</sci:member>
						<sci:member>Stereo Label for R at Absolute Centers</sci:member>
						<sci:member>Stereo Label for R at AND Centers</sci:member>
						<sci:member>Stereo Label for R at OR Centers</sci:member>
						<sci:member>Stereo Label for S at Absolute Centers</sci:member>
						<sci:member>Stereo Label for S at AND Centers</sci:member>
						<sci:member>Stereo Label for S at OR Centers</sci:member>
					</sci:arg>
					<sci:arg name="Chirality Label Options" type="StringType" required="false" visibility="visible" multi="false" expanded="true" uimpl="false">
						<sci:help>
          Specify the labels to use to identify the stereo configuration of the molecule. The chirality label is drawn at the top of the molecular image.
          &lt;ul&gt;
          &lt;li&gt;&lt;b&gt;Pipeline Pilot Defaults&lt;/b&gt;
          &lt;ul&gt;
          &lt;li&gt;All marked centers in one AND Enantiomer group: &apos;&apos; (no label).&lt;/li&gt;
          &lt;li&gt;All marked centers in one absolute group: &apos;Chiral&apos;.&lt;/li&gt;
          &lt;li&gt;All marked centers in one OR Enantiomer group: &apos;Chiral Unknown&apos;.&lt;/li&gt;
          &lt;li&gt;Marked centers in more than one stereogroup type: &apos;Relative&apos;.&lt;/li&gt;
          &lt;/ul&gt;
          &lt;/li&gt;
          &lt;li&gt;&lt;b&gt;BIOVIA Draw Defaults&lt;/b&gt;
          &lt;ul&gt;
          &lt;li&gt;All marked centers in one AND Enantiomer group: &apos;AND Enantiomer&apos;.&lt;/li&gt;
          &lt;li&gt;All marked centers in one absolute group: &apos;&apos; (no label).&lt;/li&gt;
          &lt;li&gt;All marked centers in one OR Enantiomer group: &apos;OR Enantiomer&apos;.&lt;/li&gt;
          &lt;li&gt;Marked centers in more than one stereogroup type: &apos;Mixed&apos;.&lt;/li&gt;
          &lt;/ul&gt;
          &lt;/li&gt;
          &lt;li&gt;&lt;b&gt;Custom Labels&lt;/b&gt;
          &lt;br&gt;
          Comma-separated strings with the labels to use to identify the chiral state of molecule. Four strings should be defined, with labels corresponding to the chiral states described above for the Pipeline Pilot and BIOVIA Draw defaults.
          &lt;ul&gt;
        </sci:help>
						<sci:legalval>Pipeline Pilot Defaults</sci:legalval>
						<sci:legalval selected="true">BIOVIA Draw Defaults</sci:legalval>
						<sci:legalval>Custom Labels</sci:legalval>
					</sci:arg>
					<sci:arg name="Chirality Labels" type="StringType" required="false" visibility="visible" multi="false" uimpl="false">
						<sci:help>
          Comma-separated strings with the labels to use to identify the chiral state of molecule. Four strings should be defined, with labels corresponding to the following chiral states:
          &lt;ul&gt;
          &lt;li&gt;All marked centers in one AND Enantiomer group.&lt;/li&gt;
          &lt;li&gt;All marked centers in one absolute group.&lt;/li&gt;
          &lt;li&gt;All marked centers in one OR Enantiomer group.&lt;/li&gt;
          &lt;li&gt;Marked centers in more than one stereogroup type.&lt;/li&gt;
          &lt;/ul&gt;

        </sci:help>
						<sci:validscript>#n := 0;
          #s := parameter();
          #len := stringlen(#s);
          for #i in 1 .. #len loop
          if substring(#s, #i, 1) eq &apos;,&apos; then
          #n++;
          end if;
          end loop;

          SetInvalidDetails(&apos;Must define four labels separated by commas&apos;);

          parameter(&apos;Chirality Label Options&apos;) eq &apos;Custom Labels&apos; and (#n eq 3)</sci:validscript>
						<sci:enabledscript>parameter(&apos;Chirality Label Options&apos;) eq &apos;Custom Labels&apos;</sci:enabledscript>
						<sci:value>AND Enantiomer,,OR Enantiomer, Mixed</sci:value>
					</sci:arg>
					<sci:arg name="Color of Absolute Centers" type="ColorType" required="false" visibility="visible" multi="false" expanded="true" legalvalsenforced="false">
						<sci:help>Specifies the color in which the stereo bonds, the stereo group labels or both are displayed at absolute stereogenic centers</sci:help>
						<sci:value>Red</sci:value>
					</sci:arg>
					<sci:arg name="Color of AND Centers" type="ColorType" required="false" visibility="visible" multi="false" legalvalsenforced="false">
						<sci:help>Specifies the color in which the stereo bonds, the stereo group labels or both are displayed at AND stereogenic centers</sci:help>
						<sci:value>MediumBlue</sci:value>
					</sci:arg>
					<sci:arg name="Color of OR Centers" type="ColorType" required="false" visibility="visible" multi="false" legalvalsenforced="false">
						<sci:help>Specifies the color in which the stereo bonds, the stereo group labels or both are displayed at OR stereogenic centers</sci:help>
						<sci:value>ForestGreen</sci:value>
					</sci:arg>
					<sci:arg name="Display Labels for Stereogenic Centers" type="BoolType" required="false" visibility="visible" multi="false" legalvalsenforced="false">
						<sci:help>Specify whether or not to display labels for the stereogenic centers (Abs, AND, OR)</sci:help>
						<sci:legalval selected="true">True</sci:legalval>
						<sci:legalval>False</sci:legalval>
					</sci:arg>
					<sci:arg name="Display Labels for Absolute Centers" type="BoolType" required="false" visibility="visible" multi="false" legalvalsenforced="false">
						<sci:help>
          Specify whether or not to display labels for the absolute stereogenic centers (Abs).
          &lt;p&gt;
          This parameter controls the display of Abs labels only. Use &lt;i&gt;Display Labels for Stereogenic Centers&lt;/&gt; to control the display of all labels (Abs, AND, OR)
        </sci:help>
						<sci:legalval selected="true">True</sci:legalval>
						<sci:legalval>False</sci:legalval>
					</sci:arg>
					<sci:arg name="Color Stereogenic Centers" type="StringType" required="false" visibility="visible" multi="false">
						<sci:help>
          Specify how to color the stereogenic centers with the colors specified by &lt;i&gt;Color of Absolute Centers&lt;/i&gt;, &lt;i&gt;Color of AND Centers&lt;/i&gt;, &lt;i&gt;Color of OR Centers&lt;/i&gt;
          &lt;ul&gt;
          &lt;li&gt;&lt;b&gt;Labels Only:&lt;/b&gt; color only the atom labels (Abs, AND, OR)&lt;/li&gt;
          &lt;li&gt;&lt;b&gt;Bonds Only:&lt;/b&gt; color only the stereo bonds&lt;/li&gt;
          &lt;li&gt;&lt;b&gt;Labels and Bonds:&lt;/b&gt; color both atom labels and stereo bonds&lt;/li&gt;
          &lt;li&gt;&lt;b&gt;No Color:&lt;/b&gt; don&apos;t color the stereogenic centers&lt;/li&gt;
          &lt;/ul&gt;
        </sci:help>
						<sci:legalval selected="true">Labels Only</sci:legalval>
						<sci:legalval>Bonds Only</sci:legalval>
						<sci:legalval>Labels and Bonds</sci:legalval>
						<sci:legalval>No Color</sci:legalval>
					</sci:arg>
					<sci:arg name="Stereo Label for R at Absolute Centers" type="StringType" required="false" visibility="visible" multi="false">
						<sci:help>Label to use for R Chirality at absolute stereogenic centers</sci:help>
						<sci:value>R</sci:value>
					</sci:arg>
					<sci:arg name="Stereo Label for R at AND Centers" type="StringType" required="false" visibility="visible" multi="false">
						<sci:help>Label to use for R Chirality at AND stereogenic centers</sci:help>
						<sci:value>R*</sci:value>
					</sci:arg>
					<sci:arg name="Stereo Label for R at OR Centers" type="StringType" required="false" visibility="visible" multi="false">
						<sci:help>Label to use for R Chirality at OR stereogenic centers</sci:help>
						<sci:value>(R)</sci:value>
					</sci:arg>
					<sci:arg name="Stereo Label for S at Absolute Centers" type="StringType" required="false" visibility="visible" multi="false">
						<sci:help>Label to use for S Chirality at absolute stereogenic centers</sci:help>
						<sci:value>S</sci:value>
					</sci:arg>
					<sci:arg name="Stereo Label for S at AND Centers" type="StringType" required="false" visibility="visible" multi="false">
						<sci:help>Label to use for S Chirality at AND stereogenic centers</sci:help>
						<sci:value>S*</sci:value>
					</sci:arg>
					<sci:arg name="Stereo Label for S at OR Centers" type="StringType" required="false" visibility="visible" multi="false">
						<sci:help>Label to use for S Chirality at OR stereogenic centers</sci:help>
						<sci:value>(S)</sci:value>
					</sci:arg>
					<sci:arg name="Zero Order Bonds" type="GroupType" required="false" visibility="visible" multi="false" legalvalsenforced="false" uimpl="false">
						<sci:help>Depiction options that control the drawing of zero-order bonds (hydrogen and dative bonds)</sci:help>
						<sci:member>Hydrogen Bonds Color</sci:member>
						<sci:member>Dative Bonds Color</sci:member>
					</sci:arg>
					<sci:arg name="Hydrogen Bonds Color" type="ColorType" required="false" visibility="visible" multi="false" legalvalsenforced="false" uimpl="false">
						<sci:help>Specifies the color to use to draw the lines that represent Hydrogen bonds</sci:help>
						<sci:enabledscript>parameter(&quot;UseColor&quot;) = &quot;True&quot;</sci:enabledscript>
						<sci:value>Black</sci:value>
					</sci:arg>
					<sci:arg name="Dative Bonds Color" type="ColorType" required="false" visibility="visible" multi="false" legalvalsenforced="false" uimpl="false">
						<sci:help>Specifies the color to use to draw the lines that represent Dative bonds</sci:help>
						<sci:enabledscript>parameter(&quot;UseColor&quot;) = &quot;True&quot;</sci:enabledscript>
						<sci:value>Black</sci:value>
					</sci:arg>
					<sci:arg name="Tempfiles" type="StringType" required="false" visibility="visible" multi="false" implbase="{7B3502D7-FA57-4EB5-838B-FE6AB0BF0E69}" uimpl="true">
						<sci:help>Lists the set of temporary files which will be converted by the network to true temporary file names</sci:help>
						<sci:value>temphtml</sci:value>
					</sci:arg>
					<sci:arg name="DeclareLocal" type="StringType" required="false" visibility="visible" multi="false" implbase="{17001C74-63CE-4B4B-B37C-F0EAA19CE4AA}" uimpl="true">
						<sci:help>Lists a set of properties (without the @) to be created on the property list for this protocol.
Other properties are created on the global property list
and so are accessible from all protocols.</sci:help>
						<sci:value>HTML Filename</sci:value>
					</sci:arg>
					<sci:arg name="RunToCompletion" type="BoolType" required="false" visibility="visible" multi="false" implbase="{7B3502D7-FA57-4EB5-838B-FE6AB0BF0E69}" uimpl="true">
						<sci:help>When the network is run, whether we process once or until done for each process call</sci:help>
						<sci:legalval>True</sci:legalval>
						<sci:legalval selected="true">False</sci:legalval>
					</sci:arg>
					<sci:arg name="Internet Explorer" type="StringType" required="false" visibility="visible" multi="false" uimpl="true">
						<sci:help>The location for Internet Explorer</sci:help>
						<sci:value>internetexplorer.application</sci:value>
					</sci:arg>
					<sci:arg name="Chrome" type="StringType" required="false" visibility="visible" multi="false" uimpl="true">
						<sci:help>The location for Chrome</sci:help>
						<sci:value>&quot;C:\Program Files (x86)\Google\Chrome\Application\chrome.exe&quot;</sci:value>
					</sci:arg>
					<sci:arg name="Firefox" type="StringType" required="false" visibility="visible" multi="false" expanded="true" uimpl="true">
						<sci:help>The location for Firefox</sci:help>
						<sci:value>&quot;C:\Program Files (x86)\Mozilla Firefox\firefox.exe&quot;</sci:value>
					</sci:arg>
					<sci:arg name="ComponentAttributes" type="StringType" required="false" visibility="hidden" multi="true">
						<sci:help>Component Attributes</sci:help>
						<sci:legalval selected="true">ComponentTakesInput</sci:legalval>
						<sci:legalval>ComponentReturnsPass</sci:legalval>
						<sci:legalval>ComponentReturnsFail</sci:legalval>
						<sci:legalval>ComponentRunsLocal</sci:legalval>
					</sci:arg>
					<sci:arg name="Only Residues With Expanded SUP" type="BoolType" required="false" visibility="visible" multi="false" legalvalsenforced="false" uimpl="false">
						<sci:metaproplist>
							<sci:mpropval name="SCI_PromotedFrom" ishidden="true" type="StringType">
								<sci:value>Only Residues With Expanded SUP</sci:value>
								<sci:value>Only Residues With Expanded SUP</sci:value>
								<sci:value>Only Residues With Expanded SUP</sci:value>
								<sci:value>Only Residues With Expanded SUP</sci:value>
							</sci:mpropval>
							<sci:propval name="SCI_PromotionRenameRule" ishidden="true">UsingParent</sci:propval>
						</sci:metaproplist>
						<sci:help>Show only expanded residues when the Superatom abbreviations (SUP Sgroups) that represent them have the expanded flag On.
&lt;p&gt;
For SCSR sequences created by BIOVIA Draw, modified residues and residues connected by bridges are represented by explicit atoms with SUP Sgroups, but the expanded flag is not set to On unless the user expands them explicitely.</sci:help>
						<sci:enabledscript>parameter(&quot;Show Sequence View&quot;) eq true and 
parameter(&quot;Show Expanded Sequence Structure&quot;) eq true</sci:enabledscript>
						<sci:legalval>True</sci:legalval>
						<sci:legalval selected="true">False</sci:legalval>
					</sci:arg>
					<sci:arg name="Calculate 2DCoords For Expanded Residues" type="BoolType" required="false" visibility="visible" multi="false" legalvalsenforced="false" uimpl="false">
						<sci:metaproplist>
							<sci:mpropval name="SCI_PromotedFrom" ishidden="true" type="StringType">
								<sci:value>Calculate 2DCoords For Expanded Residues</sci:value>
								<sci:value>Calculate 2DCoords For Expanded Residues</sci:value>
								<sci:value>Calculate 2DCoords For Expanded Residues</sci:value>
								<sci:value>Calculate 2DCoords For Expanded Residues</sci:value>
							</sci:mpropval>
							<sci:propval name="SCI_PromotionRenameRule" ishidden="true">UsingParent</sci:propval>
						</sci:metaproplist>
						<sci:help>Ignore the existing coordinates of expanded residues in the structure and recalculate them before displaying the expanded residues connected to the sequence.
&lt;p&gt;
The 2D Coords calculation uses the Accord algorithm with backbone templates for amino acids and nucleic acids to try to align them nicely with the sequence.</sci:help>
						<sci:enabledscript>parameter(&quot;Show Sequence View&quot;) eq true and 
parameter(&quot;Show Expanded Sequence Structure&quot;) eq true</sci:enabledscript>
						<sci:legalval selected="true">True</sci:legalval>
						<sci:legalval>False</sci:legalval>
					</sci:arg>
					<sci:arg name="OnDataTypeError" type="StringType" required="true" visibility="hidden" multi="false">
						<sci:legalval selected="true">Halt</sci:legalval>
						<sci:legalval>Fail</sci:legalval>
						<sci:legalval>Pass</sci:legalval>
					</sci:arg>
					<sci:arg name="OnGeneralError" type="StringType" required="true" visibility="hidden" multi="false">
						<sci:legalval selected="true">Halt</sci:legalval>
						<sci:legalval>Fail</sci:legalval>
						<sci:legalval>Pass</sci:legalval>
					</sci:arg>
					<sci:arg name="CustomErrorText" type="StringType" required="false" visibility="nevershow" multi="false"/>
					<sci:arg name="Protocol Options" type="StringType" required="false" visibility="nevershow" multi="true">
						<sci:help>Protocol Options</sci:help>
						<sci:legalval selected="true">Make Shortcut by Default</sci:legalval>
						<sci:legalval>Cant Replace With Copy</sci:legalval>
						<sci:legalval>Cant Open</sci:legalval>
					</sci:arg>
					<sci:arg name="ComponentDisplayName" type="StringType" required="false" visibility="nevershow" multi="false">
						<sci:value>HTML Molecular Table Viewer</sci:value>
					</sci:arg>
					<sci:arg name="ProtocolAutoLayout" type="BoolType" required="false" visibility="nevershow" multi="false">
						<sci:help>Protocol AutoLayout</sci:help>
						<sci:value>true</sci:value>
					</sci:arg>
					<sci:arg name="ComponentPoint" type="StringType" required="false" visibility="nevershow" multi="false">
						<sci:value>954 -95</sci:value>
					</sci:arg>
					<sci:arg name="ComponentDisabled" type="LongType" required="false" visibility="nevershow" multi="false">
						<sci:value>4</sci:value>
					</sci:arg>
					<sci:arg name="ComponentIcon" type="StringType" required="true" visibility="nevershow" multi="false">
						<sci:value>VIEWERNODE</sci:value>
					</sci:arg>
					<sci:arg name="ComponentRevision" type="LongType" required="true" visibility="nevershow" multi="false">
						<sci:help>Component Revision</sci:help>
						<sci:value>100</sci:value>
					</sci:arg>
					<sci:arg name="ProtocolScale" type="LongType" required="false" visibility="nevershow" multi="false">
						<sci:help>Protocol Scale</sci:help>
						<sci:value>0</sci:value>
					</sci:arg>
					<sci:arg name="ByReference" type="BoolType" required="false" visibility="nevershow" multi="false">
						<sci:help>By Ref</sci:help>
						<sci:value>1</sci:value>
					</sci:arg>
					<sci:arg name="ComponentHelp" type="StringType" required="false" visibility="nevershow" multi="true">
						<sci:value>100</sci:value>
						<sci:value>Generates and displays an HTML table page of molecules and properties</sci:value>
						<sci:value>&lt;p&gt;Each row of the table corresponds to one molecule record, with columns for the structure and each property.&lt;/p&gt;

&lt;p&gt;The first column of the resulting table contains an image of the molecule.  The input coordinates are used to create the image.  If no input coordinates are present (e.g. molecules imported from SMILES), then two dimensional coordinates will be internally generated using the &lt;i&gt;2D Coords&lt;/i&gt; component.&lt;/p&gt;

&lt;p&gt;The output table is a &quot;paged table&quot;.  That is, only &lt;i&gt;Rows Per Page&lt;/i&gt; records are displayed on each HTML page.  A number of links (e.g. &quot;Next&quot;, &quot;Previous&quot;) are present on each page to let you navigate between different ranges of the output.&lt;/p&gt;

&lt;p&gt;For molecules which have atom or bond properties, a table of that molecule&apos;s atom and bond properties can be displayed inside each row in the &lt;b&gt;Atom Properties&lt;/b&gt; and &lt;b&gt;Bond Properties&lt;/b&gt; columns.  The &lt;i&gt;ShowAtomAndBondPropertiesTable&lt;/i&gt; parameter toggles the generation and display of these tables.&lt;/p&gt;

&lt;p&gt;&lt;b&gt;Note:&lt;/b&gt;&lt;/p&gt;
&lt;ul&gt;
&lt;li&gt;Any grouped data is displayed in nested tables. If you prefer not to view the grouped data, use the &lt;a href=&quot;javascript:DoLink(&apos;{ACCDEEEF-FEED-4B27-B263-BA531EABFC9C}&apos;)&quot;&gt;Delete Children&lt;/a&gt; component with a blank &lt;i&gt;PackId Property&lt;/i&gt; parameter to remove it.&lt;/li&gt;
&lt;li&gt;Internally, the property &quot;PNG_Image&quot; is used for display of the molecular image.  If the &quot;PNG_Image&quot; property is preexisting on the input data record, it will be deleted and the image will be recalculated using the Chemistry Options specified here.  To preserve these properties, users can rename the property.&lt;/li&gt;
&lt;/ul&gt;

&lt;p&gt;&lt;b&gt;See Also:&lt;/b&gt;&lt;/p&gt;
&lt;ul&gt;
&lt;li&gt;To write the HTML to a file, use the &lt;a href=&quot;javascript:DoLink(&apos;{AE1CFEA1-7CD1-408a-B7BB-58A55B6130C7}&apos;)&quot;&gt;HTML Molecular Table Writer&lt;/a&gt;&lt;/li&gt;
&lt;li&gt;To view an HTML page of molecules grouped by property or cluster, use &lt;a href=&quot;javascript:DoLink(&apos;{6049A843-46A8-4738-9DE5-C71AB92B3215}&apos;)&quot;&gt;HTML Molecular Grouped Viewer&lt;/a&gt; or &lt;a href=&quot;javascript:DoLink(&apos;{583E555F-8343-42B5-B87D-77C6D21F9043}&apos;)&quot;&gt;HTML Molecular Cluster Viewer&lt;/a&gt;.&lt;/li&gt;
&lt;/ul&gt;
</sci:value>
						<sci:value>Molecule</sci:value>
						<sci:value/>
						<sci:value>None</sci:value>
						<sci:value/>
						<sci:value>None</sci:value>
						<sci:value/>
					</sci:arg>
					<sci:arg name="Component Sticky Notes" type="StringType" required="false" visibility="nevershow" multi="false"/>
					<sci:arg name="Protocol Sticky Notes" type="StringType" required="false" visibility="nevershow" multi="false">
						<sci:help>Protocol Sticky Notes</sci:help>
					</sci:arg>
					<sci:arg name="RegistrationVersion" type="StringType" required="false" visibility="nevershow" multi="false">
						<sci:help>The server version when this component was registered</sci:help>
						<sci:value>18.1.0.1481</sci:value>
					</sci:arg>
					<sci:arg name="ProtocolScale2" type="LongType" required="false" visibility="nevershow" multi="false">
						<sci:help>Protocol Scale</sci:help>
						<sci:value>100</sci:value>
					</sci:arg>
					<sci:arg name="Registrant" type="StringType" required="false" visibility="nevershow" multi="false">
						<sci:help>The user who registered this component.</sci:help>
						<sci:value>scitegic/chemistry</sci:value>
					</sci:arg>
					<sci:arg name="RegistrationDate" type="StringType" required="false" visibility="nevershow" multi="false">
						<sci:help>The date this component was registered.</sci:help>
						<sci:value>Mon Jun 12 16:49:57 2017</sci:value>
					</sci:arg>
					<sci:arg name="ComponentGUID" type="StringType" required="false" visibility="nevershow" multi="false">
						<sci:value>{485D30CD-737C-4AD3-89C9-F81CB20E47AE}</sci:value>
					</sci:arg>
					<sci:arg name="ComponentLocalID" type="LongType" required="false" visibility="nevershow" multi="false">
						<sci:help>Local Component Identifier</sci:help>
						<sci:value>213</sci:value>
					</sci:arg>
					<sci:arg name="DerivedFrom" type="StringType" required="false" visibility="nevershow" multi="false">
						<sci:help>The component this component is based upon.</sci:help>
						<sci:value>SubProtocol</sci:value>
					</sci:arg>
					<sci:arg name="SubProtocolMadeLinkIntoCopy" type="BoolType" required="false" visibility="nevershow" multi="false">
						<sci:help>Subprotocol Made Link Into Copy</sci:help>
						<sci:value>0</sci:value>
					</sci:arg>
					<sci:arg name="Component Path" type="StringType" required="false" visibility="nevershow" multi="false">
						<sci:help>The original path within the database of this component.</sci:help>
						<sci:value>Components\Chemistry\Data Access and Manipulation\Viewers\HTML Molecular Table Viewer</sci:value>
					</sci:arg>
				</sci:component>
				<sci:protocol/>
			</sci:data>
			<sci:data object="SciTegic.Protocol.1">
				<sci:component name="Excel Reader" version="2">
					<sci:arg name="Source" type="URLType" required="true" visibility="visible" multi="false" expanded="true">
						<sci:help>&lt;p&gt;
The file(s) or URL source(s) to read.
&lt;/p&gt;
&lt;p&gt;
This may be a comma-delimited list of files or URLs. URLs may include http, https and ftp. Simple wildcard tokens are supported (* and ?).
&lt;/p&gt;</sci:help>
						<sci:member>Keep Properties</sci:member>
						<sci:member>Maximum</sci:member>
						<sci:member>SourceTag</sci:member>
						<sci:member>HasColumnNames</sci:member>
						<sci:member>Column Name Lines</sci:member>
						<sci:value>$(UserDir)/DompeKeys_ExamplesForPaper.xlsx</sci:value>
					</sci:arg>
					<sci:arg name="Maximum" type="LongType" required="false" visibility="visible" multi="false" uimpl="false">
						<sci:help>The maximum number of data records to read (all records if value is empty).</sci:help>
					</sci:arg>
					<sci:arg name="SourceTag" type="StringType" required="true" visibility="visible" multi="false" uimpl="false">
						<sci:help>&lt;p&gt;The type of tag to create to identify the source of data records. A property called &quot;SourceTag&quot; is created and holds the value indicated.
&lt;/p&gt;
&lt;ul&gt;
&lt;li&gt;None: No SourceTag property is created and any existing ones are removed.&lt;/li&gt;
&lt;li&gt;Filename: The name of the file read.&lt;/li&gt;
&lt;li&gt;FilenameAndExtension: The name of the file read with its file extension.&lt;/li&gt;
&lt;li&gt;FullFilename: The name of the file read, including the directory path.&lt;/li&gt;
&lt;li&gt;Number: When multiple files are read in this component, they are numbered 1,2,3...&lt;/li&gt;
&lt;li&gt;Letter: When multiple files are read in this component, they are lettered A, B, C...&lt;/li&gt;
&lt;/ul&gt;
</sci:help>
						<sci:legalval selected="true">None</sci:legalval>
						<sci:legalval>Filename</sci:legalval>
						<sci:legalval>FilenameAndExtension</sci:legalval>
						<sci:legalval>FullFilename</sci:legalval>
						<sci:legalval>Number</sci:legalval>
						<sci:legalval>Letter</sci:legalval>
					</sci:arg>
					<sci:arg name="Keep Properties" type="PropertyPreviewType" required="false" visibility="visible" multi="false" uimpl="false">
						<sci:help>A list of properties the reader should retain for each data record that is output. If a value is not defined, the reader retains all properties. If the parameter contains the value &quot;-&quot; (minus sign), no properties are retained.</sci:help>
					</sci:arg>
					<sci:arg name="HasColumnNames" type="BoolType" required="true" visibility="visible" multi="false" uimpl="false">
						<sci:help>When True, property names are taken from the first line of data in the file. When False, properties are named Column1, Column2, etc.</sci:help>
						<sci:legalval selected="true">True</sci:legalval>
						<sci:legalval>False</sci:legalval>
					</sci:arg>
					<sci:arg name="Sheets" type="StringType" required="true" visibility="visible" multi="false" expanded="true" uimpl="false">
						<sci:help>&lt;p&gt;Identifies the Excel worksheets within the specified file to read.
&lt;/p&gt;
&lt;ul&gt;
&lt;li&gt;AllSheets: Read all worksheets sequentially.&lt;/li&gt;
&lt;li&gt;ActiveSheet: Read only the active worksheet when opened by Excel. (The active sheet is the sheet on top when the file was saved.)&lt;/li&gt;
&lt;li&gt;SheetName: Read only the worksheet named by the &lt;i&gt;SheetName&lt;/i&gt; parameter.&lt;/li&gt;
&lt;/ul&gt;</sci:help>
						<sci:member>SheetTag</sci:member>
						<sci:member>SheetName</sci:member>
						<sci:legalval>AllSheets</sci:legalval>
						<sci:legalval>ActiveSheet</sci:legalval>
						<sci:legalval selected="true">SheetName</sci:legalval>
					</sci:arg>
					<sci:arg name="SheetName" type="StringType" required="false" visibility="visible" multi="false" uimpl="false">
						<sci:help>This parameter is only relevant if &lt;i&gt;Sheet&lt;/i&gt; is set to &quot;SheetName&quot;. In this case, use this parameter to specify which sheet is to be read.</sci:help>
						<sci:enabledscript>SetDisabledDetails(
	      &apos;To enable &apos;.ParameterName().&apos;, set Sheets to &quot;SheetName&quot;&apos;);
(parameter(&apos;Sheets&apos;) eq &apos;SheetName&apos;)</sci:enabledscript>
						<sci:value>sheet1</sci:value>
					</sci:arg>
					<sci:arg name="SheetTag" type="StringType" required="false" visibility="visible" multi="false" uimpl="false">
						<sci:help>&lt;p&gt;If set, a new property named &quot;SheetTag&quot; is defined on each generated data record. This property indicates the worksheet from which the data is read.
&lt;/p&gt;
&lt;ul&gt;
&lt;li&gt;None: No SheetTag property is created.&lt;/li&gt;
&lt;li&gt;SheetName: The name of the worksheet from which the data record is read.&lt;/li&gt;
&lt;li&gt;SheetNumber: When multiple worksheets are read in from one file, they are numbered 1,2,3...&lt;/li&gt;
&lt;/ul&gt;
</sci:help>
						<sci:legalval selected="true">None</sci:legalval>
						<sci:legalval>SheetName</sci:legalval>
						<sci:legalval>SheetNumber</sci:legalval>
					</sci:arg>
					<sci:arg name="Additional Options" type="GroupType" required="false" visibility="visible" multi="false" uimpl="false">
						<sci:help>Contains less commonly used parameters</sci:help>
						<sci:member>AllLines</sci:member>
						<sci:member>UndefinedString</sci:member>
						<sci:member>TrimWhitespace</sci:member>
						<sci:member>CommentLines</sci:member>
						<sci:member>DateFormat</sci:member>
						<sci:member>PreserveExcelFormats</sci:member>
						<sci:member>Reduced Memory Usage</sci:member>
						<sci:member>Extract Comments</sci:member>
						<sci:member>Cells can contain Arrays</sci:member>
						<sci:member>Array Element Delimiter</sci:member>
					</sci:arg>
					<sci:arg name="CommentLines" type="StringType" required="false" visibility="visible" multi="false" uimpl="false">
						<sci:help>A comma-separated list of rows and
row ranges to specify which initial rows in each
Excel worksheet should be ignored by the
parser (column headers will be read from the
next row).</sci:help>
					</sci:arg>
					<sci:arg name="UndefinedString" type="StringType" required="false" visibility="visible" multi="false" uimpl="false">
						<sci:help>Specifies the character or string used to represent an undefined string in the file being read. When a cell value is encountered containing the undefined string, the property is omitted from the output data record.</sci:help>
					</sci:arg>
					<sci:arg name="AllLines" type="BoolType" required="true" visibility="visible" multi="false" uimpl="false">
						<sci:help>When True, all lines of the text file become part of a single data record. The values for a column from each row become multiple [array] values for the property (column).</sci:help>
						<sci:legalval>True</sci:legalval>
						<sci:legalval selected="true">False</sci:legalval>
					</sci:arg>
					<sci:arg name="TrimWhitespace" type="BoolType" required="true" visibility="visible" multi="false" uimpl="false">
						<sci:help>Trims whitespace from the left and right ends of each value.</sci:help>
						<sci:legalval selected="true">True</sci:legalval>
						<sci:legalval>False</sci:legalval>
					</sci:arg>
					<sci:arg name="DateFormat" type="StringType" required="false" visibility="visible" multi="false">
						<sci:help>Determines the way in which date values are assigned to generated data records. Choose the &quot;Text&quot; option to format Excel date cell values as text strings. The &quot;DateTime&quot; option will result in SciTegic DateTime data properties on the data record.</sci:help>
						<sci:legalval selected="true">Text</sci:legalval>
						<sci:legalval>DateTime</sci:legalval>
					</sci:arg>
					<sci:arg name="PreserveExcelFormats" type="BoolType" required="false" visibility="visible" multi="false">
						<sci:help>Determines if formatting of the data is preserved. Choose the &quot;True&quot; option to preserve the Excel formats and mimic the behavior of Excel(on server) component. This value is set to &quot;False&quot; by default. Default behavior is to use the original non-formatted numeric cell values to generate properties.  Note that if the value is &quot;True&quot;, all values will be converted to strings in order to preserve the formatting.</sci:help>
						<sci:legalval>True</sci:legalval>
						<sci:legalval selected="true">False</sci:legalval>
					</sci:arg>
					<sci:arg name="Reduced Memory Usage" type="BoolType" required="false" visibility="visible" multi="false" legalvalsenforced="false">
						<sci:help>&lt;p&gt;When set to True and the Shortcut Version of Implementation parameter is greater than 1, this component will use much less memory than the previous version with some limitations (&lt;i&gt;See &quot;Known Limitations&quot; below&lt;/i&gt;). When you encounter the issues with this mode, turn this parameter off to work around these limitations.&lt;/p&gt;

&lt;br/&gt;
&lt;b&gt;Notes:&lt;/b&gt;
&lt;ul&gt;
&lt;li&gt;When the value is set to False, old version&apos;s behavior is maintained.&lt;/li&gt;
&lt;li&gt;When &lt;b&gt;the source file&apos;s format is Excel .XLS format (Excel &apos;97-2003)&lt;/b&gt;, this parameter is ignored. This parameter is only applicable to Excel 2007 .XLSX and .XLSM files.&lt;/li&gt;
&lt;li&gt;When &lt;b&gt;the Shortcut Version is absent or less than 2&lt;/b&gt;, this parameter is ignored. In this case, old version&apos;s behavior is maintained.&lt;/li&gt;
&lt;/ul&gt; 

&lt;br/&gt;
&lt;b&gt;Known Limitations:&lt;/b&gt;
&lt;br/&gt;
We are aware of the following limitations when using this parameter.  
&lt;ul&gt;
&lt;li&gt;&lt;b&gt;Source files should be saved with Microsoft Excel.&lt;/b&gt; Files generated by 3rd party programs may not work with this parameter.&lt;/li&gt;
&lt;li&gt;&lt;b&gt;Excel formula support is very limited.&lt;/b&gt; Files that contain Excel formulas may not work with this parameter.&lt;/li&gt;
&lt;/ul&gt; 

</sci:help>
						<sci:legalval selected="true">True</sci:legalval>
						<sci:legalval>False</sci:legalval>
					</sci:arg>
					<sci:arg name="Extract Comments" type="BoolType" required="false" visibility="visible" multi="false" legalvalsenforced="false" uimpl="false">
						<sci:metaproplist>
							<sci:mpropval name="SCI_PromotedFrom" type="StringType">
								<sci:value>Extract Comments</sci:value>
							</sci:mpropval>
							<sci:propval name="SCI_PromotionRenameRule">UsingParent</sci:propval>
						</sci:metaproplist>
						<sci:help>Extract comments from Excel cells and add them to the property with the &quot;SCI_Comment&quot; metadata.</sci:help>
						<sci:legalval>True</sci:legalval>
						<sci:legalval selected="true">False</sci:legalval>
					</sci:arg>
					<sci:arg name="Tempfiles" type="StringType" required="false" visibility="visible" multi="false" uimpl="true">
						<sci:help>&lt;/p&gt;A comma delimited list of global properties, each of which will automatically hold the name of a file in the job&apos;s temporary folder, whose name is guaranteed to be unique.&lt;p/&gt;For each global name, an additional global is created (with the suffix &lt;i&gt;_Filename&lt;/i&gt;) that hold just the leaf file name of the temporary file.&lt;p/&gt;</sci:help>
					</sci:arg>
					<sci:arg name="DeclareLocal" type="StringType" required="false" visibility="visible" multi="false" uimpl="true">
						<sci:help>&lt;p&gt;Lists a set of properties (without the @) to create on the global property list for this subprotocol. Such properties can only be accessed within the scope of this subprotocol and its descendent subprotocols.&lt;p/&gt;Any global property not declared in this way is created on the top level global property list and is accessible from all protocols, but may collide with another property of the same name.&lt;p/&gt;Scoping global properties to the subprotocol where they are used is highly recommended.&lt;/p&gt;</sci:help>
						<sci:value>merge_tagname</sci:value>
					</sci:arg>
					<sci:arg name="RunToCompletion" type="BoolType" required="false" visibility="visible" multi="false" uimpl="true">
						<sci:help>When RunToCompletion is set to True, the subprotocol is re-initialized and executed in its entirety for each record it processes.</sci:help>
						<sci:legalval>True</sci:legalval>
						<sci:legalval selected="true">False</sci:legalval>
					</sci:arg>
					<sci:arg name="Shortcut Version" type="LongType" required="false" visibility="visible" multi="false" uimpl="true">
						<sci:help>Used to maintain backwards compatibility for older protocols with this shortcut component.</sci:help>
						<sci:legalval/>
						<sci:legalval>1</sci:legalval>
						<sci:legalval selected="true">2</sci:legalval>
					</sci:arg>
					<sci:arg name="ComponentAttributes" type="StringType" required="false" visibility="hidden" multi="true">
						<sci:help>Component Attributes</sci:help>
						<sci:legalval>ComponentTakesInput</sci:legalval>
						<sci:legalval selected="true">ComponentReturnsPass</sci:legalval>
						<sci:legalval>ComponentReturnsFail</sci:legalval>
						<sci:legalval>ComponentRunsLocal</sci:legalval>
					</sci:arg>
					<sci:arg name="Cells can contain Arrays" type="BoolType" required="false" visibility="visible" multi="false" legalvalsenforced="false">
						<sci:metaproplist>
							<sci:mpropval name="SCI_PromotedFrom" type="StringType">
								<sci:value>Cells can contain Arrays</sci:value>
							</sci:mpropval>
							<sci:propval name="SCI_PromotionRenameRule">UsingParent</sci:propval>
						</sci:metaproplist>
						<sci:help>Set to &lt;code&gt;true&lt;/code&gt; if values in cells containing certain markers, e.g. the new-line character, are to be treated as arrays.</sci:help>
						<sci:legalval>True</sci:legalval>
						<sci:legalval selected="true">False</sci:legalval>
					</sci:arg>
					<sci:arg name="Array Element Delimiter" type="StringType" required="false" visibility="visible" multi="false">
						<sci:metaproplist>
							<sci:mpropval name="SCI_PromotedFrom" type="StringType">
								<sci:value>Array Element Delimiter</sci:value>
							</sci:mpropval>
							<sci:propval name="SCI_PromotionRenameRule">UsingParent</sci:propval>
						</sci:metaproplist>
						<sci:help>Marker character to separate multiple values in a single cell.</sci:help>
						<sci:enabledscript>Parameter(&apos;Cells can contain Arrays&apos;) eq &apos;True&apos;;</sci:enabledscript>
						<sci:legalval selected="true">\n</sci:legalval>
						<sci:legalval>;</sci:legalval>
						<sci:legalval>,</sci:legalval>
						<sci:legalval>:</sci:legalval>
					</sci:arg>
					<sci:arg name="Column Name Lines" type="StringType" required="false" visibility="visible" multi="false">
						<sci:help>If the column name is part of the file, you can specify which line (or lines) are used to construct the property name. So &quot;4&quot; would declare the fourth line to contain the column names, and &quot;4-5&quot; means the values from both lines 4 and 5 will be used to construct the column names.

If not provided, the first non-comment line becomes the column name line.

Any other lines less than the largest column name line are considered comment lines and are ignored.</sci:help>
						<sci:enabledscript>parameter(&apos;HasColumnNames&apos;)</sci:enabledscript>
					</sci:arg>
					<sci:arg name="OnDataTypeError" type="StringType" required="true" visibility="hidden" multi="false">
						<sci:legalval selected="true">Halt</sci:legalval>
						<sci:legalval>Fail</sci:legalval>
						<sci:legalval>Pass</sci:legalval>
					</sci:arg>
					<sci:arg name="OnGeneralError" type="StringType" required="true" visibility="hidden" multi="false">
						<sci:legalval selected="true">Halt</sci:legalval>
						<sci:legalval>Fail</sci:legalval>
						<sci:legalval>Pass</sci:legalval>
					</sci:arg>
					<sci:arg name="CustomErrorText" type="StringType" required="false" visibility="nevershow" multi="false"/>
					<sci:arg name="DerivedFrom" type="StringType" required="false" visibility="nevershow" multi="false">
						<sci:help>The component this component is based upon.</sci:help>
						<sci:value>SubProtocol</sci:value>
					</sci:arg>
					<sci:arg name="ComponentGUID" type="StringType" required="false" visibility="nevershow" multi="false">
						<sci:value>{14D98B18-C990-432C-834B-7026565E5ABF}</sci:value>
					</sci:arg>
					<sci:arg name="ComponentPoint" type="StringType" required="false" visibility="nevershow" multi="false">
						<sci:value>90 -570</sci:value>
					</sci:arg>
					<sci:arg name="ByReference" type="BoolType" required="false" visibility="nevershow" multi="false">
						<sci:help>By Ref</sci:help>
						<sci:value>1</sci:value>
					</sci:arg>
					<sci:arg name="ComponentHelp" type="StringType" required="false" visibility="nevershow" multi="true">
						<sci:value>100</sci:value>
						<sci:value>Read data from Excel files. (Formerly called &quot;Excel Reader (Cross Platform)&quot;)</sci:value>
						<sci:value>&lt;p&gt;Reads the Excel file or files specified by &lt;em&gt;Source&lt;/em&gt;, creating one record for each row in each worksheet in each file. In addition to multiple comma-delimited files, there is support for simple wild cards (* and ?), and support for remote URLs (e.g. http).&lt;/p&gt;

&lt;p&gt;This component reads both the older binary Excel .XLS format (Excel &apos;97-2003) and the newer Excel 2007 .XLSX format.&lt;/p&gt;

&lt;p&gt;This component can also read macro-enabled workbooks with the .XLSM extension, but &lt;b&gt;macros are not evaluated&lt;/b&gt;.&lt;/p&gt;

&lt;p&gt;The component does not require Excel to be installed on the server machine, and therefore is operational on Linux and Windows platforms&lt;/p&gt;

&lt;p&gt;If &lt;i&gt;HasColumnNames&lt;/i&gt; is True, the values on the first line of the file are treated
as the property names. Otherwise, &lt;b&gt;Column1&lt;/b&gt;, &lt;b&gt;Column2&lt;/b&gt;, etc. are used as the
property names.&lt;/p&gt;

&lt;p&gt;Use &lt;i&gt;Sheets&lt;/i&gt; and &lt;i&gt;SheetName&lt;/i&gt; to include specific worksheets within the files. Individual rows and ranges of rows can be excluded using &lt;i&gt;CommentLines&lt;/i&gt;.&lt;/p&gt;
</sci:value>
						<sci:value>None</sci:value>
						<sci:value/>
						<sci:value>Generic</sci:value>
						<sci:value>One record per row in the Excel spreadsheet(s).</sci:value>
						<sci:value>None</sci:value>
						<sci:value/>
					</sci:arg>
					<sci:arg name="RegistrationVersion" type="StringType" required="false" visibility="nevershow" multi="false">
						<sci:help>The server version when this component was registered</sci:help>
						<sci:value>18.1.0.1380</sci:value>
					</sci:arg>
					<sci:arg name="Component Sticky Notes" type="StringType" required="false" visibility="nevershow" multi="false"/>
					<sci:arg name="Protocol Sticky Notes" type="StringType" required="false" visibility="nevershow" multi="false">
						<sci:help>Protocol Sticky Notes</sci:help>
					</sci:arg>
					<sci:arg name="ProtocolScale2" type="LongType" required="false" visibility="nevershow" multi="false">
						<sci:help>Protocol Scale</sci:help>
						<sci:value>100</sci:value>
					</sci:arg>
					<sci:arg name="Protocol Options" type="StringType" required="false" visibility="nevershow" multi="false">
						<sci:help>Protocol Options</sci:help>
						<sci:legalval>Make Shortcut by Default</sci:legalval>
						<sci:legalval>Owner Access Only</sci:legalval>
					</sci:arg>
					<sci:arg name="Registrant" type="StringType" required="false" visibility="nevershow" multi="false">
						<sci:help>The user who registered this component.</sci:help>
						<sci:value>scitegic/generic</sci:value>
					</sci:arg>
					<sci:arg name="RegistrationDate" type="StringType" required="false" visibility="nevershow" multi="false">
						<sci:help>The date this component was registered.</sci:help>
						<sci:value>Tue Mar 07 13:13:56 2017</sci:value>
					</sci:arg>
					<sci:arg name="ComponentDisplayName" type="StringType" required="false" visibility="nevershow" multi="false"/>
					<sci:arg name="ComponentAutoDisplayName" type="ExpressionType" required="false" visibility="nevershow" multi="false">
						<sci:help>Automatically update the component display name when the &quot;Source&quot; property is changed. This feature is turned off after the user manually changes the display name of the component in Protocol workspace.</sci:help>
						<sci:value>
#displayNames := Parameter(&apos;Source&apos;, 2);
if (#displayNames ne &apos;&apos;) then
  Expand(&apos;,&apos;, #displayNames);
end if;
#displayName := Trim(#displayNames[1]);
#dots := &apos;&apos;;
if (NumValues(#displayNames) &gt; 1) then
	#dots := &apos;...&apos;;
end if;
if(StrLength(#displayName) &gt; 0) then	
	/* Find the last slash or backslash, extract the end */
	#name := #displayName;
	#ls1 := FindLastSubstring(#name, &apos;/&apos;);
	#ls2 := FindLastSubstring(#name, &apos;\&apos;);
	if (#ls1 &gt; #ls2) then
		#name := Substring(#name, #ls1+1);
	elsif (#ls2 &gt; #ls1) then
		#name := Substring(#name, #ls2+1);
	end if;

	if (#name eq &apos;&apos;) then
		&apos;&apos;;
	elsif (Substring(#displayName, 1, 9) eq &apos;global://&apos;) then
		&apos;Read from @&apos; . #name . #dots;
	elsif (Substring(#displayName, 1, 11) eq &apos;property://&apos;) then
		&apos;Read from property &apos; . #name . #dots;
	else
		&apos;Read &apos; . #name . #dots;
	end if;
else
	&apos;&apos;;
end if;
			</sci:value>
					</sci:arg>
					<sci:arg name="ProtocolAutoLayout" type="BoolType" required="false" visibility="nevershow" multi="false">
						<sci:help>Protocol AutoLayout</sci:help>
						<sci:value>0</sci:value>
					</sci:arg>
					<sci:arg name="ComponentDisabled" type="LongType" required="false" visibility="nevershow" multi="false">
						<sci:value>0</sci:value>
					</sci:arg>
					<sci:arg name="ComponentIcon" type="StringType" required="true" visibility="nevershow" multi="false">
						<sci:value>DOCUMENTNODE</sci:value>
					</sci:arg>
					<sci:arg name="ComponentRevision" type="LongType" required="true" visibility="nevershow" multi="false">
						<sci:help>Component Revision</sci:help>
						<sci:value>100</sci:value>
					</sci:arg>
					<sci:arg name="ComponentLocalID" type="LongType" required="false" visibility="nevershow" multi="false">
						<sci:help>Local Component Identifier</sci:help>
						<sci:value>43</sci:value>
					</sci:arg>
					<sci:arg name="SubProtocolMadeLinkIntoCopy" type="BoolType" required="false" visibility="nevershow" multi="false">
						<sci:help>Subprotocol Made Link Into Copy</sci:help>
						<sci:value>0</sci:value>
					</sci:arg>
					<sci:arg name="SubProtocolModified" type="BoolType" required="false" visibility="nevershow" multi="false">
						<sci:help>Subprotocol Modified</sci:help>
						<sci:value>0</sci:value>
					</sci:arg>
					<sci:arg name="Component Path" type="StringType" required="false" visibility="nevershow" multi="false">
						<sci:help>The original path within the database of this component.</sci:help>
						<sci:value>Components\Data Access and Manipulation\File Readers\Excel Reader</sci:value>
					</sci:arg>
				</sci:component>
				<sci:protocol/>
			</sci:data>
			<sci:data object="SciTegic.MergeProperties.1">
				<sci:component name="Merge Data" version="2">
					<sci:arg name="MergeUsing" type="PropertyNameType" required="true" visibility="visible" multi="false" expanded="true">
						<sci:help>&lt;p&gt;Name of the property (or a comma-separated list of properties) that will be used to merge on.  Data records having the same value for this property will be merged.  This property must contain scalar (i.e., non-array) data.

&lt;p&gt;If multiple properties are specified, the values must be the same for all of the properties (unless &lt;i&gt;MergeUsingListType&lt;/i&gt; is set to UseFirstDefinedValue).&lt;/p&gt;
</sci:help>
						<sci:member>MergeUsingListType</sci:member>
						<sci:member>MergePropertyType</sci:member>
						<sci:member>AcceptNonNumericStringsAsNumbers</sci:member>
						<sci:member>IgnoreCase</sci:member>
						<sci:value>DompeKeys</sci:value>
					</sci:arg>
					<sci:arg name="MergeUsingListType" type="StringType" required="false" visibility="visible" multi="false">
						<sci:help>&lt;p&gt;How &lt;i&gt;MergeUsing&lt;/i&gt; properties are interpreted when more than one property is listed:&lt;/p&gt;
&lt;ul&gt;
&lt;li&gt;UseFirstDefinedValue: Use only the first property in the list that has a defined value for a record as the merge key.&lt;/li&gt;
&lt;li&gt;UseAllValues: Use the concatentation of values of all properties listed as the merge key.&lt;/li&gt;
&lt;/ul&gt;</sci:help>
						<sci:legalval>UseFirstDefinedValue</sci:legalval>
						<sci:legalval selected="true">UseAllValues</sci:legalval>
					</sci:arg>
					<sci:arg name="MergePropertyType" type="StringType" required="true" visibility="visible" multi="false">
						<sci:help>&lt;p&gt;The types of values found in the property specified by &lt;i&gt;MergeUsing&lt;/i&gt;:

&lt;ul&gt;
&lt;li&gt;IsNumeric: All numbers are converted to doubles for comparison (e.g., 1 = 1.0).&lt;/li&gt;
&lt;li&gt;IsText: All comparisons are made as string values.&lt;/li&gt;
&lt;li&gt;IsDate: The key is considered a date.&lt;/li&gt;
&lt;li&gt;IsFingerprint: The key is considered a fingerprint.  Fingerprint bits are sorted before making the comparison.&lt;/li&gt;
&lt;/ul&gt;
</sci:help>
						<sci:legalval>IsNumeric</sci:legalval>
						<sci:legalval selected="true">IsText</sci:legalval>
						<sci:legalval>IsDate</sci:legalval>
						<sci:legalval>IsFingerprint</sci:legalval>
					</sci:arg>
					<sci:arg name="IgnoreCase" type="BoolType" required="true" visibility="visible" multi="false">
						<sci:help>&lt;p&gt;Considers lower-case and upper-case letters as equivalent when determining the identity of &lt;i&gt;MergeUsing&lt;/i&gt; property values.&lt;/p&gt;
</sci:help>
						<sci:enabledscript>SetDisabledDetails(&apos;To enable, set MergePropertyType to IsText&apos;);
Parameter(&apos;MergePropertyType&apos;) eq &apos;IsText&apos;</sci:enabledscript>
						<sci:legalval>True</sci:legalval>
						<sci:legalval selected="true">False</sci:legalval>
					</sci:arg>
					<sci:arg name="MergeBehavior" type="StringType" required="true" visibility="visible" multi="false">
						<sci:help>&lt;p&gt;Controls how properties, other than the &lt;i&gt;MergeUsing&lt;/i&gt; property, are handled.&lt;/p&gt;

&lt;ul&gt;
&lt;li&gt;KeepAll: Keeps all property values by appending values into an array.&lt;/li&gt;
&lt;li&gt;KeepFirst: Keeps only the properties and values from the first example received.  All properties and values from subsequent records matching the property specified by &lt;i&gt;MergeUsing&lt;/i&gt; are discarded.&lt;/li&gt;
&lt;/ul&gt; 
</sci:help>
						<sci:member>WhenMerging</sci:member>
						<sci:member>KeepAllNullString</sci:member>
						<sci:member>KeepAllPreferredNodeName</sci:member>
						<sci:member>PrefixUsingProperty</sci:member>
						<sci:member>Data Are Sorted</sci:member>
						<sci:legalval selected="true">KeepAll</sci:legalval>
						<sci:legalval>KeepFirst</sci:legalval>
					</sci:arg>
					<sci:arg name="WhenMerging" type="StringType" required="true" visibility="visible" multi="false">
						<sci:help>&lt;p&gt;When merging using KeepAll behavior, provides fine control over how multiple values are treated.&lt;/p&gt;
 
&lt;ul&gt;
&lt;li&gt;OverwriteOrCreate: Copies all properties of each merged record sequentially, overwriting any values that may already exist (instead of generating an array).&lt;/li&gt;
&lt;li&gt;OverwriteExisting: Only copies properties that already exist on the first merged record, overwriting those original values (instead of creating an array).&lt;/li&gt;
&lt;li&gt;CreateIfNew: Leaves any existing properties alone, and writes only new properties.&lt;/li&gt;
&lt;li&gt;AppendOrCreate: Appends (as an array) if a property already exists, otherwise creates it.&lt;/li&gt;
&lt;li&gt;AppendExisting: Appends (as an array) only to currently existing properties, and discards other new property values.&lt;/li&gt;
&lt;/ul&gt;


</sci:help>
						<sci:legalval>OverwriteOrCreate</sci:legalval>
						<sci:legalval>OverwriteExisting</sci:legalval>
						<sci:legalval>CreateIfNew</sci:legalval>
						<sci:legalval selected="true">AppendOrCreate</sci:legalval>
						<sci:legalval>AppendExisting</sci:legalval>
					</sci:arg>
					<sci:arg name="KeepAllNullString" type="StringType" required="false" visibility="visible" multi="false">
						<sci:help>&lt;p&gt;This string is used during append using KeepAll &lt;i&gt;MergeBehavior&lt;/i&gt; to pad out empty values. It keeps the number of values of generated arrays of values the same, and in sync, for multiple samples. The default value is None, which causes no padding to occur.&lt;/p&gt;
</sci:help>
						<sci:enabledscript>SetDisabledDetails(&apos;To enable, set MergeBehavior to KeepAll&apos;);
Parameter(&apos;MergeBehavior&apos;) eq &apos;KeepAll&apos;</sci:enabledscript>
						<sci:value>None</sci:value>
					</sci:arg>
					<sci:arg name="KeepAllPreferredNodeName" type="StringType" required="false" visibility="visible" multi="false">
						<sci:help>&lt;p&gt;If defined, and &lt;i&gt;MergeBehavior&lt;/i&gt; is KeepAll, this contains a name that is used to prioritize which underlying data record should be kept.  If not defined, the first record with a given merge value is kept; if this is defined, and at least one of the data records contains a node of this type, then the first example of that type is kept.&lt;/p&gt;</sci:help>
						<sci:enabledscript>SetDisabledDetails(&apos;To enable, set MergeBehavior to KeepAll&apos;);
Parameter(&apos;MergeBehavior&apos;) eq &apos;KeepAll&apos;</sci:enabledscript>
						<sci:value>Molecule</sci:value>
					</sci:arg>
					<sci:arg name="PrefixUsingProperty" type="StringType" required="false" visibility="visible" multi="false">
						<sci:help>&lt;p&gt;When multiple values for a property are retained (under KeepAll merge behavior), the original property name is prefixed differently for each original value it must hold. The prefix is constructed from the value of this property, followed by an underscore.
When not specified, a prefix is not used and multiple values are separated as an array (such as property[1], property[2], etc).&lt;/p&gt;


</sci:help>
					</sci:arg>
					<sci:arg name="Data Are Sorted" type="BoolType" required="false" visibility="visible" multi="false" uimpl="false">
						<sci:help>Specifies whether the input data are already sorted by the &lt;i&gt;MergeUsing&lt;/i&gt; properties. If so, then the merge can be done much faster with less memory impact. Use this option only if you are certain that the input data are sorted.
&lt;p&gt;
&lt;b&gt;Note:&lt;/b&gt;
&lt;ul&gt;
&lt;li&gt;If you set &lt;i&gt;Data Are Sorted&lt;/i&gt; to True and the input data are &lt;b&gt;not&lt;/b&gt; sorted, an error is generated.
&lt;/ul&gt;</sci:help>
						<sci:legalval>True</sci:legalval>
						<sci:legalval selected="true">False</sci:legalval>
					</sci:arg>
					<sci:arg name="OutputFrequency" type="BoolType" required="true" visibility="visible" multi="false">
						<sci:help>&lt;p&gt;Add a property called &quot;Frequency&quot; that contains the number of individual records included in the resulting merged record.&lt;/p&gt;
</sci:help>
						<sci:legalval selected="true">True</sci:legalval>
						<sci:legalval>False</sci:legalval>
					</sci:arg>
					<sci:arg name="ComponentAttributes" type="StringType" required="false" visibility="hidden" multi="true">
						<sci:help>Component Attributes</sci:help>
						<sci:legalval selected="true">ComponentTakesInput</sci:legalval>
						<sci:legalval selected="true">ComponentReturnsPass</sci:legalval>
						<sci:legalval selected="true">ComponentReturnsFail</sci:legalval>
						<sci:legalval>ComponentRunsLocal</sci:legalval>
					</sci:arg>
					<sci:arg name="OnDataTypeError" type="StringType" required="true" visibility="hidden" multi="false">
						<sci:legalval selected="true">Halt</sci:legalval>
						<sci:legalval>Fail</sci:legalval>
						<sci:legalval>Pass</sci:legalval>
					</sci:arg>
					<sci:arg name="OnGeneralError" type="StringType" required="true" visibility="hidden" multi="false">
						<sci:legalval selected="true">Halt</sci:legalval>
						<sci:legalval>Fail</sci:legalval>
						<sci:legalval>Pass</sci:legalval>
					</sci:arg>
					<sci:arg name="CustomErrorText" type="StringType" required="false" visibility="nevershow" multi="false"/>
					<sci:arg name="AcceptNonNumericStringsAsNumbers" type="BoolType" required="false" visibility="nevershow" multi="false">
						<sci:help>Determines whether &lt;b&gt;all&lt;/b&gt; string values for the MergeUsing property -- even non-numeric ones such as &apos;abc&apos; or &apos;1.0c&apos; -- will be coerced to numbers when  MergePropertyType is set to IsNumeric.  

If set to True, then a string such as &apos;abc&apos; that does not begin with a numeric portion will be coerced to zero, while a string such as &apos;1.0c&apos; that begins with a numeric portion will be coerced to the corresponding number (in this case 1.0).  

If set to False, then records containing non-numeric strings for the MergeUsing property will be sent out the Fail port.</sci:help>
						<sci:legalval>True</sci:legalval>
						<sci:legalval selected="true">False</sci:legalval>
					</sci:arg>
					<sci:arg name="Registrant" type="StringType" required="false" visibility="nevershow" multi="false">
						<sci:help>The user who registered this component.</sci:help>
						<sci:value>scitegic/generic</sci:value>
					</sci:arg>
					<sci:arg name="RegistrationDate" type="StringType" required="false" visibility="nevershow" multi="false">
						<sci:help>The date this component was registered.</sci:help>
						<sci:value>Tue Sep 13 07:05:29 2016</sci:value>
					</sci:arg>
					<sci:arg name="ComponentDisplayName" type="StringType" required="false" visibility="nevershow" multi="false"/>
					<sci:arg name="ComponentAutoDisplayName" type="ExpressionType" required="false" visibility="nevershow" multi="false">
						<sci:help>Automatically update the component display name when the &quot;MergeUsing&quot; property is changed. This feature is turned off after the user manually changes the display name of the component in Protocol workspace.</sci:help>
						<sci:value>if (strlength(trim(parameter(&apos;MergeUsing&apos;, 2))) &gt; 0) then
	&quot;Merge on &quot; . trim(parameter(&apos;MergeUsing&apos;, 2));
else
	&quot;&quot;;
end if;</sci:value>
					</sci:arg>
					<sci:arg name="DerivedFrom" type="StringType" required="false" visibility="nevershow" multi="false">
						<sci:help>The component this component is based upon.</sci:help>
						<sci:value>Merge Data</sci:value>
					</sci:arg>
					<sci:arg name="ComponentDisabled" type="LongType" required="false" visibility="nevershow" multi="false">
						<sci:value>0</sci:value>
					</sci:arg>
					<sci:arg name="ComponentIcon" type="StringType" required="true" visibility="nevershow" multi="false">
						<sci:value>JOINNODE</sci:value>
					</sci:arg>
					<sci:arg name="ComponentGUID" type="StringType" required="false" visibility="nevershow" multi="false">
						<sci:value>{1E393621-138C-466E-8A2B-275A3FAB26E3}</sci:value>
					</sci:arg>
					<sci:arg name="ComponentPoint" type="StringType" required="false" visibility="nevershow" multi="false">
						<sci:value>378 -570</sci:value>
					</sci:arg>
					<sci:arg name="ComponentHelp" type="StringType" required="false" visibility="nevershow" multi="true">
						<sci:value>100</sci:value>
						<sci:value>Merges properties of all data records that share the same key property value into a single data record</sci:value>
						<sci:value>&lt;p&gt;Incoming data records are merged into a single data record if they have the same value for the &lt;i&gt;MergeUsing&lt;/i&gt; property, which acts as an ID or index property.&lt;/p&gt;
&lt;p&gt;This component can be used to perform two types of operation:
&lt;ul&gt;
&lt;li&gt;Merge data records from multiple input streams. This combines properties from the multiple streams that are associated with the same index (i.e., &lt;i&gt;MergeUsing&lt;/i&gt;) property. Typically this will widen the data records with more properties and reduce the total number of data records.&lt;/li&gt;
&lt;li&gt;Merge data records from a single input stream to create array data. This maintains the number of properties but will reduce the number of records.&lt;/li&gt;
&lt;/ul&gt;
Note that these operations can occur simultaneously.
&lt;p&gt;&lt;i&gt;MergeBehavior&lt;/i&gt; controls how properties, other than the &lt;i&gt;MergeUsing&lt;/i&gt; property, are handled.&lt;/p&gt;
&lt;b&gt;Note:&lt;/b&gt;
&lt;ul&gt;
&lt;li&gt;Multiple &lt;i&gt;MergeUsing&lt;/i&gt; properties can be specified.  In this case, data records are merged if the value for each &lt;i&gt;MergeUsing&lt;/i&gt; property matches across the data records.&lt;/li&gt;
&lt;/ul&gt;
&lt;p&gt;&lt;b&gt;See Also: &lt;/b&gt;&lt;/p&gt;
&lt;ul&gt;
&lt;li&gt;&lt;p&gt;If you wish to merge records based on molecular structures, use &lt;a href=&quot;javascript:DoLink(&apos;
{2E21E16B-6901-46F3-8780-F14D3D7057CE}
&apos;)&quot;&gt;
Merge Molecules&lt;/a&gt; (which requires the Chemistry Collection).&lt;/p&gt;
&lt;/ul&gt;</sci:value>
						<sci:value>Generic</sci:value>
						<sci:value/>
						<sci:value>Generic</sci:value>
						<sci:value>Data records that contain the properties being used for merging</sci:value>
						<sci:value>Generic</sci:value>
						<sci:value>Data records that do not contain the properties being used for merging</sci:value>
					</sci:arg>
					<sci:arg name="RegistrationVersion" type="StringType" required="false" visibility="nevershow" multi="false">
						<sci:help>The server version when this component was registered</sci:help>
						<sci:value>17.1.0.119</sci:value>
					</sci:arg>
					<sci:arg name="Component Sticky Notes" type="StringType" required="false" visibility="nevershow" multi="false"/>
					<sci:arg name="ReplaceNullsInFirstRecord" type="BoolType" required="false" visibility="nevershow" multi="false" uimpl="false">
						<sci:help>Specifies whether to replace nulls in the first merged record when KeepAllNullString is specified.</sci:help>
						<sci:legalval selected="true">True</sci:legalval>
						<sci:legalval>False</sci:legalval>
					</sci:arg>
					<sci:arg name="ComponentLocalID" type="LongType" required="false" visibility="nevershow" multi="false">
						<sci:help>Local Component Identifier</sci:help>
						<sci:value>44</sci:value>
					</sci:arg>
					<sci:arg name="Component Path" type="StringType" required="false" visibility="nevershow" multi="false">
						<sci:help>The original path within the database of this component.</sci:help>
						<sci:value>Components\Data Access and Manipulation\Data Manipulators\Merge Data</sci:value>
					</sci:arg>
				</sci:component>
			</sci:data>
			<sci:data object="SciTegic.EvaluateExpression.1">
				<sci:component name="Custom Filter (PilotScript)" version="2">
					<sci:arg name="Expression" type="ExpressionType" required="true" visibility="visible" multi="false" expanded="true" implbase="{DD58ECD1-516F-48FE-A5DB-8328AED680F2}">
						<sci:help>The PilotScript expression used to filter the data.</sci:help>
						<sci:member>Initial Expression</sci:member>
						<sci:member>Final Expression</sci:member>
						<sci:member>Keep Calculated Properties</sci:member>
						<sci:value>frequency &gt;1</sci:value>
					</sci:arg>
					<sci:arg name="Initial Expression" type="ExpressionType" required="false" visibility="visible" multi="false" implbase="{DD58ECD1-516F-48FE-A5DB-8328AED680F2}">
						<sci:help>&lt;p&gt;
An expression evaluated only when the component
is first initialized (when the first data record enters).
&lt;p/&gt;
Since there is no data available at initialization time, only expressions referencing local or global properties are allowed.
&lt;/p&gt;</sci:help>
					</sci:arg>
					<sci:arg name="Final Expression" type="ExpressionType" required="false" visibility="visible" multi="false" implbase="{DD58ECD1-516F-48FE-A5DB-8328AED680F2}">
						<sci:help>&lt;p&gt;
An expression evaluated only when the
component is finalized (once the last data
record has passed).
&lt;p/&gt;
Since there is no data available at finalization time, only expressions referencing local or global properties are allowed.
&lt;/p&gt;</sci:help>
					</sci:arg>
					<sci:arg name="Keep Calculated Properties" type="BoolType" required="true" visibility="visible" multi="false" implbase="{DD58ECD1-516F-48FE-A5DB-8328AED680F2}">
						<sci:help>Allows any properties that were calculated in
&quot;Expression&quot; to be included with the exiting
record.
Otherwise, these properties are removed after
the evaluation is complete.</sci:help>
						<sci:legalval>True</sci:legalval>
						<sci:legalval selected="true">False</sci:legalval>
					</sci:arg>
					<sci:arg name="ComponentAttributes" type="StringType" required="false" visibility="hidden" multi="true">
						<sci:help>Component Attributes</sci:help>
						<sci:legalval selected="true">ComponentTakesInput</sci:legalval>
						<sci:legalval selected="true">ComponentReturnsPass</sci:legalval>
						<sci:legalval selected="true">ComponentReturnsFail</sci:legalval>
						<sci:legalval>ComponentRunsLocal</sci:legalval>
					</sci:arg>
					<sci:arg name="OnDataTypeError" type="StringType" required="true" visibility="hidden" multi="false">
						<sci:help>When an expected data type is not found during processing:  
  Halt: Terminate the execution of the network
  Fail: Continue execution of the network, passing data out the Fail(red) port
  Pass: Continue execution of the network, passing data out the Pass(green) port</sci:help>
						<sci:legalval selected="true">Halt</sci:legalval>
						<sci:legalval>Fail</sci:legalval>
						<sci:legalval>Pass</sci:legalval>
					</sci:arg>
					<sci:arg name="OnGeneralError" type="StringType" required="true" visibility="hidden" multi="false">
						<sci:help>When an recoverable error occurs during processing:  
  Halt: Terminate the execution of the network
  Fail: Continue execution of the network, passing data out the Fail(red) port
  Pass: Continue execution of the network, passing data out the Pass(green) port</sci:help>
						<sci:legalval selected="true">Halt</sci:legalval>
						<sci:legalval>Fail</sci:legalval>
						<sci:legalval>Pass</sci:legalval>
					</sci:arg>
					<sci:arg name="CustomErrorText" type="StringType" required="false" visibility="nevershow" multi="false">
						<sci:help>Custom Error Message</sci:help>
					</sci:arg>
					<sci:arg name="ExpressionVersion" type="LongType" required="false" visibility="nevershow" multi="false" implbase="{DD58ECD1-516F-48FE-A5DB-8328AED680F2}">
						<sci:help>Version of expression parser to use.</sci:help>
						<sci:value>2</sci:value>
					</sci:arg>
					<sci:arg name="Registrant" type="StringType" required="false" visibility="nevershow" multi="false">
						<sci:help>The user who registered this component.</sci:help>
						<sci:value>scitegic/generic</sci:value>
					</sci:arg>
					<sci:arg name="RegistrationDate" type="StringType" required="false" visibility="nevershow" multi="false">
						<sci:help>The date this component was registered.</sci:help>
						<sci:value>Mon Jan 21 09:57:16 2008</sci:value>
					</sci:arg>
					<sci:arg name="ComponentDisplayName" type="StringType" required="false" visibility="nevershow" multi="false"/>
					<sci:arg name="ComponentAutoDisplayName" type="ExpressionType" required="false" visibility="nevershow" multi="false">
						<sci:help>Automatically update the component display name when the &quot;Expression&quot; property is changed. This feature is turned off after the user manually changes the display name of the component in Protocol workspace.</sci:help>
						<sci:value>#displayName := trim(Parameter(&apos;Expression&apos;, 2));
if(strlength(#displayName) &gt; 0) then	
	/* Find the first line break */
	#nl := FindSubstring(#displayName, &quot;\r&quot;);
	if #nl &lt;= 0 then
		#nl := FindSubstring(#displayName, &quot;\n&quot;);
	end if;

	/* Keep the first line only */
	if (#nl &gt; 0) then
		StrErase(#displayName, #nl);
	end if;
	
	#displayName;
else
	&quot;&quot;;
end if;</sci:value>
					</sci:arg>
					<sci:arg name="ComponentIcon" type="StringType" required="true" visibility="nevershow" multi="false">
						<sci:value>FILTERNODE</sci:value>
					</sci:arg>
					<sci:arg name="DerivedFrom" type="StringType" required="false" visibility="nevershow" multi="false">
						<sci:help>The component this component is based upon.</sci:help>
						<sci:value>Custom Filter (PilotScript)</sci:value>
					</sci:arg>
					<sci:arg name="ComponentDisabled" type="LongType" required="false" visibility="nevershow" multi="false">
						<sci:value>0</sci:value>
					</sci:arg>
					<sci:arg name="ComponentGUID" type="StringType" required="false" visibility="nevershow" multi="false">
						<sci:value>{DD58ECD1-516F-48FE-A5DB-8328AED680F2}</sci:value>
					</sci:arg>
					<sci:arg name="ComponentPoint" type="StringType" required="false" visibility="nevershow" multi="false">
						<sci:value>666 -570</sci:value>
					</sci:arg>
					<sci:arg name="ComponentHelp" type="StringType" required="false" visibility="nevershow" multi="true">
						<sci:value>100</sci:value>
						<sci:value>Passes data records for which a PilotScript expression evaluates to True

</sci:value>
						<sci:value>&lt;p&gt;For each incoming data record, the PilotScript statements in &lt;i&gt;Expression&lt;/i&gt; are evaluated. If the last statement in the expression evaluates to True or non-zero, the record is sent out the Pass port. Otherwise it is sent out the Fail port.&lt;/p&gt;
&lt;p&gt;&lt;b&gt;Notes:&lt;/b&gt;
&lt;ul&gt;
&lt;li&gt;To initialize global variables such as counters, use &lt;i&gt;Initial Expression&lt;/i&gt;.&lt;/li&gt; 
&lt;li&gt;To clean up global variables or calculate final results use &lt;i&gt;Final Expression&lt;/i&gt;.&lt;/li&gt;
&lt;li&gt;Parameters on Custom Manipulators do not become global variables that can be accessed via &lt;i&gt;@ParameterName&lt;/i&gt; syntax.  They must be accessed by using the &lt;i&gt;Parameter(&apos;ParameterName&apos;)&lt;/i&gt; function or by using token substitution via &lt;i&gt;$(ParameterName)&lt;/i&gt; syntax.&lt;/li&gt;
&lt;/ul&gt;
&lt;/ul&gt;
</sci:value>
						<sci:value>Generic</sci:value>
						<sci:value/>
						<sci:value>Generic</sci:value>
						<sci:value>Data records for which the final expression in the PilotScript evaluates to True or non-zero</sci:value>
						<sci:value>Generic</sci:value>
						<sci:value>Data records for which the final expression in the PilotScript evaluates to False or zero</sci:value>
					</sci:arg>
					<sci:arg name="Component Sticky Notes" type="StringType" required="false" visibility="nevershow" multi="false"/>
					<sci:arg name="ComponentLocalID" type="LongType" required="false" visibility="nevershow" multi="false">
						<sci:help>Local Component Identifier</sci:help>
						<sci:value>45</sci:value>
					</sci:arg>
					<sci:arg name="Component Path" type="StringType" required="false" visibility="nevershow" multi="false">
						<sci:help>The original path within the database of this component.</sci:help>
						<sci:value>Components\Data Access and Manipulation\Property Filters\Custom Filter (PilotScript)</sci:value>
					</sci:arg>
				</sci:component>
				<sci:proplist>
					<sci:propval name="RegistrationVersion">7.0.0.35</sci:propval>
				</sci:proplist>
			</sci:data>
			<sci:data object="SciTegic.Protocol.1">
				<sci:component name="HTML Molecular Table Viewer" version="2">
					<sci:arg name="Maximum Rows" type="LongType" required="false" visibility="visible" multi="false" uimpl="false">
						<sci:help>Specifies the maximum number of table rows in the HTML page</sci:help>
						<sci:value>2000</sci:value>
					</sci:arg>
					<sci:arg name="Rows Per Page" type="LongType" required="false" visibility="visible" multi="false">
						<sci:help>&lt;p&gt;The number of rows displayed on each page.</sci:help>
						<sci:value>100</sci:value>
					</sci:arg>
					<sci:arg name="Image Type" type="StringType" required="true" visibility="visible" multi="false" uimpl="false">
						<sci:help>Format to use to represent the molecular image.
&lt;ul&gt;
&lt;li&gt;&lt;strong&gt;PNG&lt;/strong&gt;: Portable Network Graphics.&lt;/li&gt;
&lt;li&gt;&lt;strong&gt;JPEG&lt;/strong&gt;: Joint Photographic Experts Group.&lt;/li&gt;
&lt;li&gt;&lt;strong&gt;SVG&lt;/strong&gt;: Scalable Vector Graphics.&lt;/li&gt;
&lt;/ul&gt;</sci:help>
						<sci:legalval selected="true">PNG</sci:legalval>
						<sci:legalval>JPEG</sci:legalval>
						<sci:legalval>SVG</sci:legalval>
					</sci:arg>
					<sci:arg name="Molecule Scaling" type="StringType" required="false" visibility="visible" multi="false" uimpl="false">
						<sci:help>How to scale the molecule to the desired image size.
&lt;ul&gt;
&lt;li&gt;&lt;strong&gt;Fixed Image Size&lt;/strong&gt;: the size of the images is the same for all the input molecules. The size of the image (in pixels) is controlled by &lt;i&gt;ImageSize&lt;/i&gt;, which specifies the width and height. The aspect ratio is set to 1 by default, but can be modified by &lt;i&gt;WidthToHeightRatio&lt;/i&gt; which sets the width as the height multiplied by the ratio. &lt;i&gt;MaximumBondLengthSize&lt;/i&gt; can be used to define a maximum limit for the length of the lines used to draw the bonds (to prevent very small molecules such as ethane to be drawn disproportionally big).&lt;/li&gt;
&lt;li&gt;&lt;strong&gt;Fixed Bond Length&lt;/strong&gt;: all the molecules are drawn with the same bond length, specified by &lt;i&gt;BondLengthSize&lt;/i&gt;. The image size depends on the size of the molecule. Small molecules create small images and big molecules create big images. &lt;/li&gt;
&lt;li&gt;&lt;strong&gt;Fixed Image Size with Fixed Bond Length&lt;/strong&gt;: the size of the images , specified by &lt;i&gt;ImageSize&lt;/i&gt;, is the same for all the input molecules but, if possible, the molecules are drawn using the bond length specified by &lt;i&gt;BondLengthSize&lt;/i&gt;. If the molecule can be drawn within the specified image size using the desired bond length, it is drawn like that, padding with white space as necessary. if the molecule is too big to be drawn with the desired bond length, it is scaled down to fit in the dimensions specified by image size. &lt;/li&gt;
&lt;/ul&gt;</sci:help>
						<sci:member>BondLengthSize</sci:member>
						<sci:member>WidthToHeightRatio</sci:member>
						<sci:member>MaximumBondLengthSize</sci:member>
						<sci:member>MaximumImageSize</sci:member>
						<sci:legalval selected="true">Fixed Image Size</sci:legalval>
						<sci:legalval>Fixed Bond Length</sci:legalval>
						<sci:legalval>Fixed Image Size with Fixed Bond Length</sci:legalval>
					</sci:arg>
					<sci:arg name="MaximumBondLengthSize" type="LongType" required="false" visibility="visible" multi="false" uimpl="false">
						<sci:help>Maximum size allowed for the lines used to draw the bonds in the molecule, in pixels. This parameter is used in conjunction with &lt;i&gt;ImageSize&lt;/i&gt; to set a limit to how long the bonds in the molecule can be. This is useful to prevent small molecules, such as ethane, to be drawn disproportionally big.
&lt;br&gt;
Leave empty if you don&apos;t want to set a limit to the bond length.</sci:help>
						<sci:enabledscript>parameter(&apos;Molecule Scaling&apos;) eq &apos;Fixed Image Size&apos;</sci:enabledscript>
					</sci:arg>
					<sci:arg name="MaximumImageSize" type="LongType" required="false" visibility="visible" multi="false" uimpl="false">
						<sci:help>Maximum size allowed for the image, in pixels. This parameter is used in conjunction with &lt;i&gt;BondLengthSize&lt;/i&gt; to set a limit to how big the image can be.
&lt;br&gt;
Leave empty if you don&apos;t want to set a limit to the image size.</sci:help>
						<sci:enabledscript>parameter(&apos;Molecule Scaling&apos;) eq &apos;Fixed Bond Length&apos;</sci:enabledscript>
					</sci:arg>
					<sci:arg name="BondLengthSize" type="LongType" required="false" visibility="visible" multi="false" expanded="true" uimpl="false">
						<sci:help>&lt;p&gt;Size of the average bond length, in pixels.&lt;/p&gt;
&lt;p&gt;
This parameter is used when &lt;i&gt;Molecule Scaling&lt;/i&gt; is set to &quot;Fixed Bond Length&quot; or &quot;Fixed Image Size with Fixed Bond Length&quot;.
&lt;p&gt;
The size of the image will not be constant. Bigger molecules generate larger images; smaller molecules generate smaller images.</sci:help>
						<sci:enabledscript>parameter(&apos;Molecule Scaling&apos;) eq &apos;Fixed Bond Length&apos; or
parameter(&apos;Molecule Scaling&apos;) eq &apos;Fixed Image Size with Fixed Bond Length&apos;</sci:enabledscript>
						<sci:value>35</sci:value>
					</sci:arg>
					<sci:arg name="WidthToHeightRatio" type="DoubleType" required="false" visibility="visible" multi="false" uimpl="false">
						<sci:help>The ratio of the width to the height.  When not equal to 1.0, the image height is given by &lt;i&gt;ImageSize&lt;/i&gt; and the image width is scaled to fit the given &lt;i&gt;WidthToHeightRatio&lt;/i&gt;.</sci:help>
						<sci:enabledscript>parameter(&apos;Molecule Scaling&apos;) eq &apos;Fixed Image Size&apos; or
parameter(&apos;Molecule Scaling&apos;) eq &apos;Fixed Image Size with Fixed Bond Length&apos;</sci:enabledscript>
						<sci:value>1.0</sci:value>
					</sci:arg>
					<sci:arg name="ImageSize" type="LongType" required="false" visibility="visible" multi="false" expanded="true" uimpl="false">
						<sci:help>Size of the square image, in pixels</sci:help>
						<sci:enabledscript>parameter(&apos;Molecule Scaling&apos;) eq &apos;Fixed Image Size&apos; or
parameter(&apos;Molecule Scaling&apos;) eq &apos;Fixed Image Size with Fixed Bond Length&apos;</sci:enabledscript>
						<sci:value>256</sci:value>
					</sci:arg>
					<sci:arg name="Title" type="StringType" required="false" visibility="visible" multi="false" expanded="true" uimpl="false">
						<sci:help>The optional title at the top of the table.</sci:help>
					</sci:arg>
					<sci:arg name="Caption Property" type="StringType" required="false" visibility="visible" multi="false" uimpl="false">
						<sci:help>The property used to display a caption for the picture. If this parameter is 
not defined, a caption is not displayed. </sci:help>
					</sci:arg>
					<sci:arg name="Freeze Table Header" type="BoolType" required="false" visibility="visible" multi="false" uimpl="false">
						<sci:help>&lt;p&gt;When set to True, this table&apos;s header and title will remain visible when the table is scrolled vertically.&lt;/p&gt;

&lt;p&gt;&lt;b&gt;Notes:&lt;/b&gt;&lt;/p&gt;

&lt;ul&gt;
	&lt;li&gt;This feature only applies to HTML reports.&lt;/li&gt;
	&lt;li&gt;The fixed header behavior depends on what container (e.g., plain browser window, Tile component, Dynamic Content Container) that the Table is piped into.&lt;/li&gt; 
	&lt;li&gt;To create a table of fixed pixel height, set this parameter to True and pipe this table into a Dynamic Content Container of fixed (i.e., non-percentage) height.&lt;/li&gt;
&lt;/ul&gt;</sci:help>
						<sci:legalval selected="true">True</sci:legalval>
						<sci:legalval>False</sci:legalval>
					</sci:arg>
					<sci:arg name="Chemistry Column Name" type="StringType" required="false" visibility="visible" multi="false" expanded="true" uimpl="false">
						<sci:metaproplist>
							<sci:mpropval name="SCI_PromotedFrom" ishidden="true" type="StringType">
								<sci:value>Column Settings Header Text</sci:value>
								<sci:value>Chemistry Column Name</sci:value>
								<sci:value>Chemistry Column Name</sci:value>
								<sci:value>Chemistry Column Name</sci:value>
							</sci:mpropval>
							<sci:propval name="SCI_PromotionRenameRule" ishidden="true">UsingParent</sci:propval>
						</sci:metaproplist>
						<sci:help>The name of the column containing the chemical image.</sci:help>
						<sci:value>Molecule</sci:value>
					</sci:arg>
					<sci:arg name="ShowAtomAndBondPropertiesTables" type="BoolType" required="true" visibility="visible" multi="false" uimpl="false">
						<sci:help>Toggles display of the &lt;b&gt;Atom Properties&lt;/b&gt; and &lt;b&gt;Bond Properties&lt;/b&gt; table columns.  When this parameter is active, the molecule for each row is scanned for atom and bond properties.  If any are found, tables of atom and/or bond properties are displayed.</sci:help>
						<sci:legalval selected="true">True</sci:legalval>
						<sci:legalval>False</sci:legalval>
					</sci:arg>
					<sci:arg name="Use Default Browser" type="BoolType" required="false" visibility="visible" multi="false" expanded="true" legalvalsenforced="false" uimpl="false">
						<sci:metaproplist>
							<sci:propval name="SCI_PromotionRenameRule">UsingParent</sci:propval>
							<sci:mpropval name="SCI_PromotedFrom" type="StringType">
								<sci:value>Browser</sci:value>
							</sci:mpropval>
						</sci:metaproplist>
						<sci:help>&lt;p&gt;
This parameter is only relevant when running the protocol in the Pipeline Pilot Professional Client.
&lt;/p&gt;
&lt;p&gt;
The value specifies whether to use your default desktop web browser to view the HTML table. When set to False, Internet Explorer is used as a standard fallback option. If IE is your default browser, it is used in either case.
&lt;/p&gt;
</sci:help>
						<sci:legalval selected="true">True</sci:legalval>
						<sci:legalval>False</sci:legalval>
					</sci:arg>
					<sci:arg name="Include Live Molecule" type="BoolType" required="false" visibility="visible" multi="false">
						<sci:help>&lt;p&gt;If the &lt;i&gt;Include Live Molecule&lt;/i&gt; parameter is set to True and this component is piped into an HTML report, the image will be backed by live molecular data, so that double-clicking will open the chemistry in 3rd party sketcher software like BIOVIA Draw or ChemDraw. With &lt;i&gt;Include Live Molecule&lt;/i&gt; set to True, this component is equivalent to the read-only version of the &lt;a href=&quot;javascript:DoLink(&apos;{7415B28B-1606-4F6A-88B4-4BD4F5B1E1AD}&apos;)&quot;&gt;Chemistry Sketcher&lt;/a&gt; component. Its main advantage is scalability: multiple instances of this component may be included in a single HTML report without significantly affecting browser performance. Unlike the Chemistry Sketcher component, this component should not be used in forms, as the chemistry is not editable.&lt;/p&gt;

&lt;p&gt;You can right-click on the output image to copy the currently displayed chemistry to the clipboard or to change the preferred sketcher software to be opened when the image is double-clicked.&lt;/p&gt;

&lt;p&gt;The output of this component allows communication between a web browser and 3rd party sketcher software. If you install the BIOVIA Plugin (users will be automatically prompted to install it if it’s not already running) then sketchers can be opened by double-clicking in the browser. If you choose not to use the plugin you can download MOL files to your desktop and open them in your preferred sketcher. Whichever chemistry sketcher you are using (BIOVIA Draw or ChemDraw) must be installed on the client machine in order to edit the molecule.&lt;/p&gt;

&lt;p&gt;When true, the image type will always be PNG, and the &lt;i&gt;Image Map Name&lt;/i&gt; and most of the &lt;i&gt;Links and Actions&lt;/i&gt; will be disabled.&lt;/p&gt;

&lt;p&gt;&lt;b&gt;Notes:&lt;/b&gt;&lt;/p&gt;

&lt;ul&gt;
	&lt;li&gt;Users with the BIOVIA Draw sketcher installed should run it from the desktop at least once before the plugin can properly launch it to display a molecule.&lt;/li&gt;
	&lt;li&gt;To create live, embedded chemistry in Office documents, use &lt;a href=&quot;javascript:DoLink(&apos;{DAA51EC2-CF25-48EA-A905-4004BE152BA1}&apos;)&quot;&gt;Office Chemistry Sketcher&lt;/a&gt;.&lt;/li&gt;
&lt;/ul&gt;
</sci:help>
						<sci:member>Sketch Tool</sci:member>
						<sci:legalval>True</sci:legalval>
						<sci:legalval selected="true">False</sci:legalval>
					</sci:arg>
					<sci:arg name="Sketch Tool" type="StringType" required="true" visibility="visible" multi="false" uimpl="false">
						<sci:help>&lt;p&gt;The default sketcher application to launch when the user double clicks on the molecule.&lt;/p&gt;

&lt;p&gt;The sketcher type can be changed in the final report by right-clicking on the molecule image. Once a user has chosen a preferred sketcher via the right-click menu, their preference is stored in a cookie, and it supersedes what may be specified on this component.&lt;/p&gt;

&lt;p&gt;The sketcher type is global across all instances of this component in a report, and the default value will be taken from the first instance in the protocol.&lt;/p&gt;

&lt;p&gt;Users with the BIOVIA Draw sketcher installed should run it from the desktop at least once before the plugin can properly launch it to display a molecule.&lt;/p&gt;</sci:help>
						<sci:enabledscript>enabled := Parameter(&quot;Include Live Molecule&quot;) EQ &apos;True&apos;;
IF (NOT enabled) THEN
     SetDisabledDetails(&apos;This parameter is enabled only when Include Live Molecule is set to True.&apos;);
END IF;
enabled;</sci:enabledscript>
						<sci:legalval selected="true">BIOVIA Draw</sci:legalval>
						<sci:legalval>ChemDraw</sci:legalval>
					</sci:arg>
					<sci:arg name="Use Global Depiction Settings" type="BoolType" required="true" visibility="visible" multi="false" legalvalsenforced="false">
						<sci:help>When set to True, the depiction options are set based on the settings specified by &lt;i&gt;Global Depiction Settings&lt;/i&gt; and not from the component parameters.</sci:help>
						<sci:member>Global Depiction Settings</sci:member>
						<sci:legalval>True</sci:legalval>
						<sci:legalval selected="true">False</sci:legalval>
					</sci:arg>
					<sci:arg name="Global Depiction Settings" type="StringType" required="false" visibility="visible" multi="false">
						<sci:help>
          Name of the XML file in the /apps/chemistry/xml/Objects folder with the global depiction settings.
          &lt;p&gt;
          The default XML file, with the same depiction settings as the default values of the component parameters, is &lt;i&gt;PPDepictionSettings_Defaults.xml&lt;/i&gt;.
          &lt;p&gt;
          Use &lt;a href=&quot;javascript:DoLink(&apos;{F8ED93E4-528D-43E7-A6E1-9D4A7EB161F9}&apos;)&quot;&gt;Export Depiction Parameters&lt;/a&gt; to modify and save depiction settings to use them as global settings.
        </sci:help>
						<sci:enabledscript>parameter(&quot;Use Global Depiction Settings&quot;) eq true</sci:enabledscript>
						<sci:legalvalscript>if @PPDepictionSettingsXML is not defined then
          @PPDepictionSettingsXML := RunProtocol(
          &apos;Components/Chemistry/Utilities/Internals/Reference Components/List Global Depiction Settings (Dynamic Parameter)&apos;,
          &apos;PPDepictionSettingsXML&apos;);
          end if;

          SetLegalValues(@PPDepictionSettingsXML);</sci:legalvalscript>
					</sci:arg>
					<sci:arg name="Depiction Options" type="GroupType" required="false" visibility="visible" multi="false" legalvalsenforced="false" uimpl="false">
						<sci:help>Options that control the molecular depictions</sci:help>
						<sci:member>Atoms</sci:member>
						<sci:member>Bonds</sci:member>
						<sci:member>Colors</sci:member>
						<sci:member>Fonts</sci:member>
						<sci:member>General</sci:member>
						<sci:member>Haptic/Markush</sci:member>
						<sci:member>Reactions</sci:member>
						<sci:member>Rgroups</sci:member>
						<sci:member>Sequences</sci:member>
						<sci:member>Sgroups</sci:member>
						<sci:member>StereoChemistry</sci:member>
						<sci:member>Zero Order Bonds</sci:member>
						<sci:enabledscript>parameter(&quot;Use Global Depiction Settings&quot;) eq False</sci:enabledscript>
					</sci:arg>
					<sci:arg name="Atoms" type="GroupType" required="false" visibility="visible" multi="false" legalvalsenforced="false" uimpl="false">
						<sci:help>Depiction options that control the drawing of atoms and atom labels</sci:help>
						<sci:member>AtomLabelsScaleFactor</sci:member>
						<sci:member>DisplayHighlightedAtomsAs</sci:member>
						<sci:member>DrawImplicitHydrogens</sci:member>
						<sci:member>AtomLabelPadding</sci:member>
						<sci:member>Display Charge</sci:member>
						<sci:member>Display Valence</sci:member>
						<sci:member>Display Star Atoms As</sci:member>
						<sci:member>Display &apos;Pol&apos; Atoms As Circles</sci:member>
						<sci:member>Display Hydrogen Isotopes as 2H and 3H</sci:member>
					</sci:arg>
					<sci:arg name="AtomLabelsScaleFactor" type="DoubleType" required="false" visibility="visible" multi="false" expanded="true" uimpl="false">
						<sci:help>Factor to scale the size of the atom labels (atom type, atom number, valence, value, charge). Set this factor to the default value of 1.0 to use the font size determined internally by PipelinePilot. Values greater than 1.0 will increase the font size. Values smaller than 1.0 will decrease the font size.  </sci:help>
						<sci:value>1.0</sci:value>
					</sci:arg>
					<sci:arg name="DisplayHighlightedAtomsAs" type="StringType" required="false" visibility="visible" multi="false" uimpl="false">
						<sci:help>Select how to highlight selected atoms.
&lt;ul&gt;
&lt;li&gt;&lt;b&gt;ColoredBlocks:&lt;/b&gt;  Display a colored block superimposed on all the selected atoms.&lt;/li&gt;
&lt;li&gt;&lt;b&gt;ColoredLabels:&lt;/b&gt;  Color all the selected atom labels with the same highlight color.&lt;/li&gt;
&lt;/ul&gt;</sci:help>
						<sci:legalval>ColoredBlocks</sci:legalval>
						<sci:legalval selected="true">ColoredLabels</sci:legalval>
					</sci:arg>
					<sci:arg name="DrawImplicitHydrogens" type="StringType" required="false" visibility="visible" multi="true" uimpl="false">
						<sci:help>Defines which implicit Hydrogen atoms to draw:
&lt;ul&gt;
&lt;li&gt;&lt;b&gt;AllHydrogens:&lt;/b&gt;  Displays all implicit Hydrogen atoms (this option overrides the other options).&lt;/li&gt;
&lt;li&gt;&lt;b&gt;HeteroHydrogens:&lt;/b&gt;  Displays implicit Hydrogen atoms on heteroatoms.&lt;/li&gt;
&lt;li&gt;&lt;b&gt;TerminalCarbonHydrogens:&lt;/b&gt;  Displays implicit Hydrogen atoms on terminal Carbon atoms.&lt;/li&gt;
&lt;/ul&gt;</sci:help>
						<sci:legalval>AllHydrogens</sci:legalval>
						<sci:legalval selected="true">HeteroHydrogens</sci:legalval>
						<sci:legalval>TerminalCarbonHydrogens</sci:legalval>
					</sci:arg>
					<sci:arg name="AtomLabelPadding" type="LongType" required="false" visibility="visible" multi="false" uimpl="false">
						<sci:help>Padding size, in percentage of the average bond length, to use around atom type labels in the molecular image. This parameter controls how much white space to leave between atom type labels and the lines representing bonds.</sci:help>
						<sci:value>8</sci:value>
					</sci:arg>
					<sci:arg name="Display Charge" type="BoolType" required="false" visibility="visible" multi="false" legalvalsenforced="false" uimpl="false">
						<sci:help>Specify whether or not to display non-zero atom charges</sci:help>
						<sci:legalval selected="true">True</sci:legalval>
						<sci:legalval>False</sci:legalval>
					</sci:arg>
					<sci:arg name="Display Valence" type="BoolType" required="false" visibility="visible" multi="false" legalvalsenforced="false" uimpl="false">
						<sci:help>Specify whether or not to display non-standard atom valences</sci:help>
						<sci:legalval selected="true">True</sci:legalval>
						<sci:legalval>False</sci:legalval>
					</sci:arg>
					<sci:arg name="Display Star Atoms As" type="StringType" required="false" visibility="visible" multi="false" uimpl="false">
						<sci:help>How to display unknown star (*) atoms
&lt;ul&gt;
&lt;li&gt;As a star (*).&lt;/li&gt;
&lt;li&gt;As a zigzag line.&lt;/li&gt;
&lt;/ul&gt;</sci:help>
						<sci:legalval selected="true">Zigzag Line</sci:legalval>
						<sci:legalval>Star (*)</sci:legalval>
					</sci:arg>
					<sci:arg name="Display &apos;Pol&apos; Atoms As Circles" type="BoolType" required="false" visibility="visible" multi="false" legalvalsenforced="false" uimpl="false">
						<sci:help>Whether or not to display &apos;Pol&apos; atom types as a circle. When set to False, these atoms are displayed using a &apos;Pol&apos; label.</sci:help>
						<sci:legalval selected="true">True</sci:legalval>
						<sci:legalval>False</sci:legalval>
					</sci:arg>
					<sci:arg name="Display Hydrogen Isotopes as 2H and 3H" type="BoolType" required="false" visibility="visible" multi="false" legalvalsenforced="false">
						<sci:help>When set to True, Hydrogen isotopes are displayed as &apos;2H&apos; and &apos;3H&apos; instead of &apos;D&apos; and &apos;T&apos;</sci:help>
						<sci:legalval>True</sci:legalval>
						<sci:legalval selected="true">False</sci:legalval>
					</sci:arg>
					<sci:arg name="Bonds" type="GroupType" required="false" visibility="visible" multi="false" legalvalsenforced="false" uimpl="false">
						<sci:help>Depiction options that control the drawing of bonds and bond labels</sci:help>
						<sci:member>DrawAromaticRings</sci:member>
						<sci:member>DisplayHighlightedBondsAs</sci:member>
						<sci:member>Draw Bond Query Labels</sci:member>
						<sci:member>Position of Bond Labels</sci:member>
						<sci:member>Bond Thickness</sci:member>
						<sci:member>Double Bond Width</sci:member>
						<sci:member>Wedge Bond Width</sci:member>
						<sci:member>Spacing of Down Bond Hashes</sci:member>
						<sci:member>DrawUnknownDoubleBonds</sci:member>
					</sci:arg>
					<sci:arg name="DrawAromaticRings" type="StringType" required="false" visibility="visible" multi="false" uimpl="false">
						<sci:help>How to draw aromatic rings.
&lt;ul&gt;
&lt;li&gt;&lt;b&gt;UsingSingleDoubleBonds:&lt;/b&gt;  A kekule representation using alternating single and double bonds.&lt;/li&gt;
&lt;li&gt;&lt;b&gt;AsSolidCircles:&lt;/b&gt;  A solid circle is drawn inside the aromatic ring.&lt;/li&gt;
&lt;/ul&gt;</sci:help>
						<sci:legalval selected="true">UsingSingleDoubleBonds</sci:legalval>
						<sci:legalval>AsSolidCircles</sci:legalval>
					</sci:arg>
					<sci:arg name="DisplayHighlightedBondsAs" type="StringType" required="false" visibility="visible" multi="false" uimpl="false">
						<sci:help>
          Select how to highlight selected bonds.
          &lt;ul&gt;
          &lt;li&gt;&lt;b&gt;ColoredLines:&lt;/b&gt;  Color all the selected bonds with the specified highlight color.&lt;/li&gt;
          &lt;li&gt;&lt;b&gt;ThickLines:&lt;/b&gt;  Use a thicker line to draw the selected bonds.&lt;/li&gt;
          &lt;li&gt;&lt;b&gt;ThickColoredLines:&lt;/b&gt;  Use a thicker line and the highlight color to draw the selected bonds.&lt;/li&gt;
          &lt;/ul&gt;
        </sci:help>
						<sci:legalval selected="true">ColoredLines</sci:legalval>
						<sci:legalval>ThickLines</sci:legalval>
						<sci:legalval>ThickColoredLines</sci:legalval>
					</sci:arg>
					<sci:arg name="Draw Bond Query Labels" type="BoolType" required="false" visibility="visible" multi="false" legalvalsenforced="false" uimpl="false">
						<sci:help>Whether or not to draw labels indicating the bond query types (s/d, s/a, d/a, ...)</sci:help>
						<sci:legalval selected="true">True</sci:legalval>
						<sci:legalval>False</sci:legalval>
					</sci:arg>
					<sci:arg name="Position of Bond Labels" type="StringType" required="false" visibility="visible" multi="false">
						<sci:help>Specifies the position of bond labels, such as query bond types (any, s/d, s/a, d/a), topologies (Ch, Rn), or bond numbers. The labels are placed either at one side of the bond or on top of the bond.</sci:help>
						<sci:legalval>At One Side of the Bond</sci:legalval>
						<sci:legalval selected="true">On Top of the Bond</sci:legalval>
					</sci:arg>
					<sci:arg name="Bond Thickness" type="DoubleType" required="false" visibility="visible" multi="false" uimpl="false">
						<sci:help>Specify the thickness of the lines used to represent bonds</sci:help>
						<sci:value>1</sci:value>
					</sci:arg>
					<sci:arg name="Double Bond Width" type="DoubleType" required="false" visibility="visible" multi="false" uimpl="false">
						<sci:help>Specifies the width of double bonds, as a fraction of the bond length</sci:help>
						<sci:value>0.2</sci:value>
					</sci:arg>
					<sci:arg name="Wedge Bond Width" type="DoubleType" required="false" visibility="visible" multi="false" uimpl="false">
						<sci:help>Specifies the width of stereo bond wedges, as a fraction of the bond length (including Either bonds)</sci:help>
						<sci:value>0.08</sci:value>
					</sci:arg>
					<sci:arg name="Spacing of Down Bond Hashes" type="DoubleType" required="false" visibility="visible" multi="false" expanded="true" uimpl="false">
						<sci:help>Specifies the spacing between the lines of down bond wedges</sci:help>
						<sci:value>4.0</sci:value>
					</sci:arg>
					<sci:arg name="DrawUnknownDoubleBonds" type="StringType" required="false" visibility="visible" multi="false" uimpl="false">
						<sci:help>How to draw double bonds with unknown stereochemistry (such as in molecules read from SMILES); 
either &lt;b&gt;AsStandardDoubleBond&lt;/b&gt; or &lt;b&gt;AsCrossedLines&lt;/b&gt;.</sci:help>
						<sci:member>Include Double Bonds in Small Rings</sci:member>
						<sci:legalval>AsStandardDoubleBond</sci:legalval>
						<sci:legalval selected="true">AsCrossedLines</sci:legalval>
					</sci:arg>
					<sci:arg name="Include Double Bonds in Small Rings" type="BoolType" required="false" visibility="visible" multi="false" uimpl="false">
						<sci:help>If &lt;i&gt;False&lt;/i&gt; (the default), double bonds in small rings (size 7 or less) are never displayed as cross lines even if they are marked as unknown cis/trans stereo.</sci:help>
						<sci:enabledscript>parameter(&apos;DrawUnknownDoubleBonds&apos;) eq &apos;AsCrossedLines&apos;</sci:enabledscript>
						<sci:legalval>True</sci:legalval>
						<sci:legalval selected="true">False</sci:legalval>
					</sci:arg>
					<sci:arg name="Colors" type="GroupType" required="false" visibility="visible" multi="false" legalvalsenforced="false" uimpl="false">
						<sci:help>Depiction options that control the selection of colors to draw the structures</sci:help>
						<sci:member>UseColor</sci:member>
						<sci:member>Background Color</sci:member>
						<sci:member>Foreground Color</sci:member>
						<sci:member>Elements</sci:member>
					</sci:arg>
					<sci:arg name="UseColor" type="BoolType" required="false" visibility="visible" multi="false" uimpl="false">
						<sci:help>If set to true, the molecular image will be colored according to atom types.  If false, the image will be black and white only.</sci:help>
						<sci:legalval selected="true">True</sci:legalval>
						<sci:legalval>False</sci:legalval>
					</sci:arg>
					<sci:arg name="Background Color" type="ColorType" required="false" visibility="visible" multi="false" legalvalsenforced="false" uimpl="false">
						<sci:help>Specify the background color to use to draw the image.
&lt;br&gt;
&lt;i&gt;Transparent&lt;/i&gt; should be set to &apos;False&apos; for this parameter to be active.</sci:help>
						<sci:enabledscript>parameter(&quot;UseColor&quot;) = &quot;True&quot;</sci:enabledscript>
						<sci:value>White</sci:value>
					</sci:arg>
					<sci:arg name="Foreground Color" type="ColorType" required="false" visibility="visible" multi="false" legalvalsenforced="false" uimpl="false">
						<sci:help>Specify the foreground color to use to draw the image.</sci:help>
						<sci:enabledscript>parameter(&quot;UseColor&quot;) eq true</sci:enabledscript>
						<sci:value>Black</sci:value>
					</sci:arg>
					<sci:arg name="Elements" type="GroupType" required="false" visibility="visible" multi="false" legalvalsenforced="false" uimpl="false">
						<sci:member>H</sci:member>
						<sci:member>Li</sci:member>
						<sci:member>B</sci:member>
						<sci:member>C</sci:member>
						<sci:member>N</sci:member>
						<sci:member>O</sci:member>
						<sci:member>F</sci:member>
						<sci:member>Na</sci:member>
						<sci:member>Mg</sci:member>
						<sci:member>Al</sci:member>
						<sci:member>Si</sci:member>
						<sci:member>P</sci:member>
						<sci:member>S</sci:member>
						<sci:member>Cl</sci:member>
						<sci:member>K</sci:member>
						<sci:member>Ca</sci:member>
						<sci:member>Se</sci:member>
						<sci:member>Br</sci:member>
						<sci:member>Sn</sci:member>
						<sci:member>I</sci:member>
						<sci:member>Fe</sci:member>
						<sci:member>Cu</sci:member>
						<sci:member>Ag</sci:member>
						<sci:member>Cd</sci:member>
						<sci:member>Au</sci:member>
						<sci:member>Hg</sci:member>
						<sci:member>Other</sci:member>
						<sci:enabledscript>parameter(&quot;UseColor&quot;) eq true</sci:enabledscript>
					</sci:arg>
					<sci:arg name="H" type="ColorType" required="false" visibility="visible" multi="false" legalvalsenforced="false" uimpl="false">
						<sci:help>Color to use to draw H atoms.</sci:help>
						<sci:enabledscript>parameter(&quot;UseColor&quot;) = &quot;True&quot;</sci:enabledscript>
						<sci:value>#00006E</sci:value>
					</sci:arg>
					<sci:arg name="Li" type="ColorType" required="false" visibility="visible" multi="false" legalvalsenforced="false" uimpl="false">
						<sci:help>Color to use to draw Li atoms.</sci:help>
						<sci:enabledscript>parameter(&quot;UseColor&quot;) = &quot;True&quot;</sci:enabledscript>
						<sci:value>#C87DF5</sci:value>
					</sci:arg>
					<sci:arg name="B" type="ColorType" required="false" visibility="visible" multi="false" legalvalsenforced="false" uimpl="false">
						<sci:help>Color to use to draw B atoms.</sci:help>
						<sci:enabledscript>parameter(&quot;UseColor&quot;) = &quot;True&quot;</sci:enabledscript>
						<sci:value>#F0AA6E</sci:value>
					</sci:arg>
					<sci:arg name="C" type="ColorType" required="false" visibility="visible" multi="false" legalvalsenforced="false" uimpl="false">
						<sci:help>Color to use to draw C atoms.</sci:help>
						<sci:enabledscript>parameter(&quot;UseColor&quot;) = &quot;True&quot;</sci:enabledscript>
						<sci:value>#6E6E6E</sci:value>
					</sci:arg>
					<sci:arg name="N" type="ColorType" required="false" visibility="visible" multi="false" legalvalsenforced="false" uimpl="false">
						<sci:help>Color to use to draw N atoms.</sci:help>
						<sci:enabledscript>parameter(&quot;UseColor&quot;) = &quot;True&quot;</sci:enabledscript>
						<sci:value>#3250FF</sci:value>
					</sci:arg>
					<sci:arg name="O" type="ColorType" required="false" visibility="visible" multi="false" legalvalsenforced="false" uimpl="false">
						<sci:help>Color to use to draw O atoms.</sci:help>
						<sci:enabledscript>parameter(&quot;UseColor&quot;) = &quot;True&quot;</sci:enabledscript>
						<sci:value>#F00A0A</sci:value>
					</sci:arg>
					<sci:arg name="F" type="ColorType" required="false" visibility="visible" multi="false" legalvalsenforced="false" uimpl="false">
						<sci:help>Color to use to draw F atoms.</sci:help>
						<sci:enabledscript>parameter(&quot;UseColor&quot;) = &quot;True&quot;</sci:enabledscript>
						<sci:value>#8CD24B</sci:value>
					</sci:arg>
					<sci:arg name="Na" type="ColorType" required="false" visibility="visible" multi="false" legalvalsenforced="false" uimpl="false">
						<sci:help>Color to use to draw Na atoms.</sci:help>
						<sci:enabledscript>parameter(&quot;UseColor&quot;) = &quot;True&quot;</sci:enabledscript>
						<sci:value>#A050DC</sci:value>
					</sci:arg>
					<sci:arg name="Mg" type="ColorType" required="false" visibility="visible" multi="false" legalvalsenforced="false" uimpl="false">
						<sci:help>Color to use to draw Mg atoms.</sci:help>
						<sci:enabledscript>parameter(&quot;UseColor&quot;) = &quot;True&quot;</sci:enabledscript>
						<sci:value>#87FA00</sci:value>
					</sci:arg>
					<sci:arg name="Al" type="ColorType" required="false" visibility="visible" multi="false" legalvalsenforced="false" uimpl="false">
						<sci:help>Color to use to draw Al atoms.</sci:help>
						<sci:enabledscript>parameter(&quot;UseColor&quot;) = &quot;True&quot;</sci:enabledscript>
						<sci:value>#AF96A0</sci:value>
					</sci:arg>
					<sci:arg name="Si" type="ColorType" required="false" visibility="visible" multi="false" legalvalsenforced="false" uimpl="false">
						<sci:help>Color to use to draw Si atoms.</sci:help>
						<sci:enabledscript>parameter(&quot;UseColor&quot;) = &quot;True&quot;</sci:enabledscript>
						<sci:value>#F0C8A0</sci:value>
					</sci:arg>
					<sci:arg name="P" type="ColorType" required="false" visibility="visible" multi="false" legalvalsenforced="false" uimpl="false">
						<sci:help>Color to use to draw P atoms.</sci:help>
						<sci:enabledscript>parameter(&quot;UseColor&quot;) = &quot;True&quot;</sci:enabledscript>
						<sci:value>#E67800</sci:value>
					</sci:arg>
					<sci:arg name="S" type="ColorType" required="false" visibility="visible" multi="false" legalvalsenforced="false" uimpl="false">
						<sci:help>Color to use to draw S atoms.</sci:help>
						<sci:enabledscript>parameter(&quot;UseColor&quot;) = &quot;True&quot;</sci:enabledscript>
						<sci:value>#FFAF00</sci:value>
					</sci:arg>
					<sci:arg name="Cl" type="ColorType" required="false" visibility="visible" multi="false" legalvalsenforced="false" uimpl="false">
						<sci:help>Color to use to draw Cl atoms.</sci:help>
						<sci:enabledscript>parameter(&quot;UseColor&quot;) = &quot;True&quot;</sci:enabledscript>
						<sci:value>#1EE11E</sci:value>
					</sci:arg>
					<sci:arg name="K" type="ColorType" required="false" visibility="visible" multi="false" legalvalsenforced="false" uimpl="false">
						<sci:help>Color to use to draw K atoms.</sci:help>
						<sci:enabledscript>parameter(&quot;UseColor&quot;) = &quot;True&quot;</sci:enabledscript>
						<sci:value>#9646D2</sci:value>
					</sci:arg>
					<sci:arg name="Ca" type="ColorType" required="false" visibility="visible" multi="false" legalvalsenforced="false" uimpl="false">
						<sci:help>Color to use to draw Ca atoms.</sci:help>
						<sci:enabledscript>parameter(&quot;UseColor&quot;) = &quot;True&quot;</sci:enabledscript>
						<sci:value>#32DC00</sci:value>
					</sci:arg>
					<sci:arg name="Se" type="ColorType" required="false" visibility="visible" multi="false" legalvalsenforced="false" uimpl="false">
						<sci:help>Color to use to draw Se atoms.</sci:help>
						<sci:enabledscript>parameter(&quot;UseColor&quot;) = &quot;True&quot;</sci:enabledscript>
						<sci:value>#FFAF28</sci:value>
					</sci:arg>
					<sci:arg name="Br" type="ColorType" required="false" visibility="visible" multi="false" legalvalsenforced="false" uimpl="false">
						<sci:help>Color to use to draw Br atoms.</sci:help>
						<sci:enabledscript>parameter(&quot;UseColor&quot;) = &quot;True&quot;</sci:enabledscript>
						<sci:value>#A02828</sci:value>
					</sci:arg>
					<sci:arg name="Sn" type="ColorType" required="false" visibility="visible" multi="false" legalvalsenforced="false" uimpl="false">
						<sci:help>Color to use to draw Sn atoms.</sci:help>
						<sci:enabledscript>parameter(&quot;UseColor&quot;) = &quot;True&quot;</sci:enabledscript>
						<sci:value>#5A6E6E</sci:value>
					</sci:arg>
					<sci:arg name="I" type="ColorType" required="false" visibility="visible" multi="false" legalvalsenforced="false" uimpl="false">
						<sci:help>Color to use to draw I atoms.</sci:help>
						<sci:enabledscript>parameter(&quot;UseColor&quot;) = &quot;True&quot;</sci:enabledscript>
						<sci:value>#960096</sci:value>
					</sci:arg>
					<sci:arg name="Fe" type="ColorType" required="false" visibility="visible" multi="false" legalvalsenforced="false" uimpl="false">
						<sci:help>Color to use to draw Fe atoms.</sci:help>
						<sci:enabledscript>parameter(&quot;UseColor&quot;) = &quot;True&quot;</sci:enabledscript>
						<sci:value>#AF5A00</sci:value>
					</sci:arg>
					<sci:arg name="Cu" type="ColorType" required="false" visibility="visible" multi="false" legalvalsenforced="false" uimpl="false">
						<sci:help>Color to use to draw Cu atoms.</sci:help>
						<sci:enabledscript>parameter(&quot;UseColor&quot;) = &quot;True&quot;</sci:enabledscript>
						<sci:value>#C8823C</sci:value>
					</sci:arg>
					<sci:arg name="Ag" type="ColorType" required="false" visibility="visible" multi="false" legalvalsenforced="false" uimpl="false">
						<sci:help>Color to use to draw Ag atoms.</sci:help>
						<sci:enabledscript>parameter(&quot;UseColor&quot;) = &quot;True&quot;</sci:enabledscript>
						<sci:value>#B9B9B9</sci:value>
					</sci:arg>
					<sci:arg name="Cd" type="ColorType" required="false" visibility="visible" multi="false" legalvalsenforced="false" uimpl="false">
						<sci:help>Color to use to draw Cd atoms.</sci:help>
						<sci:enabledscript>parameter(&quot;UseColor&quot;) = &quot;True&quot;</sci:enabledscript>
						<sci:value>#FAD28C</sci:value>
					</sci:arg>
					<sci:arg name="Au" type="ColorType" required="false" visibility="visible" multi="false" legalvalsenforced="false" uimpl="false">
						<sci:help>Color to use to draw Au atoms.</sci:help>
						<sci:enabledscript>parameter(&quot;UseColor&quot;) = &quot;True&quot;</sci:enabledscript>
						<sci:value>#F0C81E</sci:value>
					</sci:arg>
					<sci:arg name="Hg" type="ColorType" required="false" visibility="visible" multi="false" legalvalsenforced="false" uimpl="false">
						<sci:help>Color to use to draw Hg atoms.</sci:help>
						<sci:enabledscript>parameter(&quot;UseColor&quot;) = &quot;True&quot;</sci:enabledscript>
						<sci:value>#AFAFC8</sci:value>
					</sci:arg>
					<sci:arg name="Other" type="ColorType" required="false" visibility="visible" multi="false" legalvalsenforced="false" uimpl="false">
						<sci:help>Color to use to draw all other atoms.</sci:help>
						<sci:enabledscript>parameter(&quot;UseColor&quot;) = &quot;True&quot;</sci:enabledscript>
						<sci:value>Black</sci:value>
					</sci:arg>
					<sci:arg name="Fonts" type="GroupType" required="false" visibility="visible" multi="false" legalvalsenforced="false" uimpl="false">
						<sci:help>Depiction options that control the selection of fonts to draw the structures</sci:help>
						<sci:member>TrueType Font File</sci:member>
						<sci:member>SVG Font</sci:member>
						<sci:member>FixedFontSizeToDrawLabels</sci:member>
						<sci:member>MinimumFontSizeToDrawLabels</sci:member>
						<sci:member>Caption Font Size</sci:member>
						<sci:member>Chemistry Labels Font</sci:member>
						<sci:member>Captions Font</sci:member>
						<sci:member>Stereo Configuration Font</sci:member>
						<sci:member>Sequence Label Font</sci:member>
					</sci:arg>
					<sci:arg name="TrueType Font File" type="URLType" required="false" visibility="visible" multi="false" uimpl="false">
						<sci:help>Path of the TrueType font to use to display the labels in the picture. Leave empty to use the default font.</sci:help>
					</sci:arg>
					<sci:arg name="SVG Font" type="StringType" required="false" visibility="visible" multi="false" uimpl="false">
						<sci:help>Font family to use to draw text in SVG images.
&lt;br&gt;
Enter any valid SVG font-family specification.
&lt;br&gt;
Leave empty to use default font (Arial, Helvetica)</sci:help>
					</sci:arg>
					<sci:arg name="FixedFontSizeToDrawLabels" type="DoubleType" required="false" visibility="visible" multi="false" uimpl="false">
						<sci:help>Specify a fixed font size to be used to draw the text labels in the molecular image. Text labels include atom labels (atom type, charge, isotope, implicit hydrogens, query features and custom labels and numbers), bond labels (query features, custom labels and numbers), molecule caption, chiral flag and custom labels.
&lt;p&gt;
If a fixed font size is specified, the labels are always drawn with the same size, irrespective of the molecule size.
&lt;p&gt;
Leave blank to scale the font size based on the size of the molecule. </sci:help>
					</sci:arg>
					<sci:arg name="MinimumFontSizeToDrawLabels" type="DoubleType" required="false" visibility="visible" multi="false" uimpl="false">
						<sci:help>Specifies the minimum font size required to draw text labels for atoms, bonds and for the entire molecule (caption, chiral flag, etc). The font size used to draw these labels is calculated based on the size of the molecule. If it is smaller than the value of this parameter, labels are not drawn and heteroatoms are represented by circles with the color of the corresponding atom.
&lt;p&gt;
Leave blank to force the drawing of the text labels, even at very small font sizes.</sci:help>
						<sci:enabledscript>parameter(&apos;FixedFontSizeToDrawLabels&apos;) &lt;= 0</sci:enabledscript>
					</sci:arg>
					<sci:arg name="Caption Font Size" type="DoubleType" required="false" visibility="visible" multi="false" uimpl="false">
						<sci:help>Font size to use to draw the captions.
&lt;p&gt;
Leave blank to calculate the size automatically based on the image size and the length of the caption</sci:help>
					</sci:arg>
					<sci:arg name="Chemistry Labels Font" type="StringType" required="false" visibility="visible" multi="false">
						<sci:help>
          Font to use to draw the structure labels for atoms, bonds, abbreviations and Sgroup data.
          &lt;p&gt;
          &lt;strong&gt;Note:&lt;/strong&gt;
          &lt;ul&gt;
          &lt;li&gt;On Windows systems, text labels are drawn differently for each of the fonts in the dropdown list. On Linux systems, the same font family is used for groups of fonts:
          &lt;ul&gt;
          &lt;li&gt;Arial&lt;/li&gt;
          &lt;li&gt;Bookman Old Style&lt;/li&gt;
          &lt;li&gt;Calibri, Cambria, Century Schoolbook, Garamond, Goudy Old Style, Lucida Console, MS Sans Serif, System, Tahoma, Verdana&lt;/li&gt;
          &lt;li&gt;Courier New&lt;/li&gt;
          &lt;li&gt;Times New Roman&lt;/li&gt;
          &lt;/ul&gt;
          &lt;/ul&gt;
        </sci:help>
						<sci:legalval selected="true">Arial</sci:legalval>
						<sci:legalval>Bookman Old Style</sci:legalval>
						<sci:legalval>Calibri</sci:legalval>
						<sci:legalval>Cambria</sci:legalval>
						<sci:legalval>Century Schoolbook</sci:legalval>
						<sci:legalval>Courier New</sci:legalval>
						<sci:legalval>Garamond</sci:legalval>
						<sci:legalval>Goudy Old Style</sci:legalval>
						<sci:legalval>Lucida Console</sci:legalval>
						<sci:legalval>MS Sans Serif</sci:legalval>
						<sci:legalval>System</sci:legalval>
						<sci:legalval>Tahoma</sci:legalval>
						<sci:legalval>Times New Roman</sci:legalval>
						<sci:legalval>Verdana</sci:legalval>
					</sci:arg>
					<sci:arg name="Captions Font" type="StringType" required="false" visibility="visible" multi="false">
						<sci:help>
          Font to use to draw the caption label
          &lt;p&gt;
          &lt;strong&gt;Note:&lt;/strong&gt;
          &lt;ul&gt;
          &lt;li&gt;On Windows systems, text labels are drawn differently for each of the fonts in the dropdown list. On Linux systems, the same font family is used for groups of fonts:
          &lt;ul&gt;
          &lt;li&gt;Arial&lt;/li&gt;
          &lt;li&gt;Bookman Old Style&lt;/li&gt;
          &lt;li&gt;Calibri, Cambria, Century Schoolbook, Garamond, Goudy Old Style, Lucida Console, MS Sans Serif, System, Tahoma, Verdana&lt;/li&gt;
          &lt;li&gt;Courier New&lt;/li&gt;
          &lt;li&gt;Times New Roman&lt;/li&gt;
          &lt;/ul&gt;
          &lt;/ul&gt;
        </sci:help>
						<sci:legalval selected="true">Arial</sci:legalval>
						<sci:legalval>Bookman Old Style</sci:legalval>
						<sci:legalval>Calibri</sci:legalval>
						<sci:legalval>Cambria</sci:legalval>
						<sci:legalval>Century Schoolbook</sci:legalval>
						<sci:legalval>Courier New</sci:legalval>
						<sci:legalval>Garamond</sci:legalval>
						<sci:legalval>Goudy Old Style</sci:legalval>
						<sci:legalval>Lucida Console</sci:legalval>
						<sci:legalval>MS Sans Serif</sci:legalval>
						<sci:legalval>System</sci:legalval>
						<sci:legalval>Tahoma</sci:legalval>
						<sci:legalval>Times New Roman</sci:legalval>
						<sci:legalval>Verdana</sci:legalval>
					</sci:arg>
					<sci:arg name="Stereo Configuration Font" type="StringType" required="false" visibility="visible" multi="false">
						<sci:help>
          Font to use to draw the stereochemistry labels
          &lt;p&gt;
          &lt;strong&gt;Note:&lt;/strong&gt;
          &lt;ul&gt;
          &lt;li&gt;On Windows systems, text labels are drawn differently for each of the fonts in the dropdown list. On Linux systems, the same font family is used for groups of fonts:
          &lt;ul&gt;
          &lt;li&gt;Arial&lt;/li&gt;
          &lt;li&gt;Bookman Old Style&lt;/li&gt;
          &lt;li&gt;Calibri, Cambria, Century Schoolbook, Garamond, Goudy Old Style, Lucida Console, MS Sans Serif, System, Tahoma, Verdana&lt;/li&gt;
          &lt;li&gt;Courier New&lt;/li&gt;
          &lt;li&gt;Times New Roman&lt;/li&gt;
          &lt;/ul&gt;
          &lt;/ul&gt;
        </sci:help>
						<sci:legalval selected="true">Arial</sci:legalval>
						<sci:legalval>Bookman Old Style</sci:legalval>
						<sci:legalval>Calibri</sci:legalval>
						<sci:legalval>Cambria</sci:legalval>
						<sci:legalval>Century Schoolbook</sci:legalval>
						<sci:legalval>Courier New</sci:legalval>
						<sci:legalval>Garamond</sci:legalval>
						<sci:legalval>Goudy Old Style</sci:legalval>
						<sci:legalval>Lucida Console</sci:legalval>
						<sci:legalval>MS Sans Serif</sci:legalval>
						<sci:legalval>System</sci:legalval>
						<sci:legalval>Tahoma</sci:legalval>
						<sci:legalval>Times New Roman</sci:legalval>
						<sci:legalval>Verdana</sci:legalval>
					</sci:arg>
					<sci:arg name="Sequence Label Font" type="StringType" required="false" visibility="visible" multi="false" uimpl="false">
						<sci:help>
          Font to use to draw the sequence labels
          &lt;p&gt;
          &lt;strong&gt;Note:&lt;/strong&gt;
          &lt;ul&gt;
          &lt;li&gt;On Windows systems, text labels are drawn differently for each of the fonts in the dropdown list. On Linux systems, the same font family is used for groups of fonts:
          &lt;ul&gt;
          &lt;li&gt;Arial&lt;/li&gt;
          &lt;li&gt;Bookman Old Style&lt;/li&gt;
          &lt;li&gt;Calibri, Cambria, Century Schoolbook, Garamond, Goudy Old Style, Lucida Console, MS Sans Serif, System, Tahoma, Verdana&lt;/li&gt;
          &lt;li&gt;Courier New&lt;/li&gt;
          &lt;li&gt;Times New Roman&lt;/li&gt;
          &lt;/ul&gt;
          &lt;/ul&gt;
        </sci:help>
						<sci:legalval>Arial</sci:legalval>
						<sci:legalval>Bookman Old Style</sci:legalval>
						<sci:legalval>Calibri</sci:legalval>
						<sci:legalval>Cambria</sci:legalval>
						<sci:legalval>Century Schoolbook</sci:legalval>
						<sci:legalval selected="true">Courier New</sci:legalval>
						<sci:legalval>Garamond</sci:legalval>
						<sci:legalval>Goudy Old Style</sci:legalval>
						<sci:legalval>Lucida Console</sci:legalval>
						<sci:legalval>MS Sans Serif</sci:legalval>
						<sci:legalval>System</sci:legalval>
						<sci:legalval>Tahoma</sci:legalval>
						<sci:legalval>Times New Roman</sci:legalval>
						<sci:legalval>Verdana</sci:legalval>
					</sci:arg>
					<sci:arg name="General" type="GroupType" required="false" visibility="visible" multi="false" legalvalsenforced="false" uimpl="false">
						<sci:help>Depiction options that control general image settings</sci:help>
						<sci:member>Transparent</sci:member>
						<sci:member>Antialiasing</sci:member>
					</sci:arg>
					<sci:arg name="Transparent" type="BoolType" required="true" visibility="visible" multi="false">
						<sci:help>If set to true, the image will be transparent. If false, the image will have a white background.</sci:help>
						<sci:legalval>True</sci:legalval>
						<sci:legalval selected="true">False</sci:legalval>
					</sci:arg>
					<sci:arg name="Antialiasing" type="BoolType" required="false" visibility="visible" multi="false" uimpl="false">
						<sci:help>Whether or not to use antialiasing when drawing graphic objects in the molecular image</sci:help>
						<sci:legalval selected="true">True</sci:legalval>
						<sci:legalval>False</sci:legalval>
					</sci:arg>
					<sci:arg name="Haptic/Markush" type="GroupType" required="false" visibility="visible" multi="false" legalvalsenforced="false" uimpl="false">
						<sci:help>Depiction options that control the drawing of Markush bonds and Pi systems</sci:help>
						<sci:member>Haptic Bond Display</sci:member>
						<sci:member>Markush Attachment Point Shape</sci:member>
						<sci:member>Markush Color1</sci:member>
						<sci:member>Markush Color2</sci:member>
						<sci:member>Markush Color3</sci:member>
						<sci:member>Markush Color4</sci:member>
					</sci:arg>
					<sci:arg name="Haptic Bond Display" type="StringType" required="false" visibility="visible" multi="false" uimpl="false">
						<sci:help>Type of line to use to display Pi systems
&lt;ul&gt;
&lt;li&gt;Solid line.&lt;/li&gt;
&lt;li&gt;Dotted line.&lt;/li&gt;
&lt;/ul&gt;</sci:help>
						<sci:legalval selected="true">Solid Line</sci:legalval>
						<sci:legalval>Dotted Line</sci:legalval>
					</sci:arg>
					<sci:arg name="Markush Attachment Point Shape" type="StringType" required="false" visibility="visible" multi="false" uimpl="false">
						<sci:help>Type of symbol to use to display the atoms representing Markush attachment points
&lt;ul&gt;
&lt;li&gt;Circle&lt;/li&gt;
&lt;li&gt;Square&lt;/li&gt;
&lt;li&gt;Star (*)&lt;/li&gt;
&lt;/ul&gt;</sci:help>
						<sci:legalval selected="true">Circle</sci:legalval>
						<sci:legalval>Square</sci:legalval>
						<sci:legalval>Star (*)</sci:legalval>
					</sci:arg>
					<sci:arg name="Markush Color1" type="ColorType" required="false" visibility="visible" multi="false" legalvalsenforced="false" uimpl="false">
						<sci:help>Specifies the color to use for the atoms that would be attached to the first Markush bond (will cycle after the fourth Markush bond)</sci:help>
						<sci:enabledscript>parameter(&quot;UseColor&quot;) = &quot;True&quot;</sci:enabledscript>
						<sci:value>Red</sci:value>
					</sci:arg>
					<sci:arg name="Markush Color2" type="ColorType" required="false" visibility="visible" multi="false" legalvalsenforced="false" uimpl="false">
						<sci:help>Specifies the color to use for the atoms that would be attached to the second Markush bond (will cycle after the fourth Markush bond)</sci:help>
						<sci:enabledscript>parameter(&quot;UseColor&quot;) = &quot;True&quot;</sci:enabledscript>
						<sci:value>Blue</sci:value>
					</sci:arg>
					<sci:arg name="Markush Color3" type="ColorType" required="false" visibility="visible" multi="false" legalvalsenforced="false" uimpl="false">
						<sci:help>Specifies the color to use for the atoms that would be attached to the third Markush bond (will cycle after the fourth Markush bond)</sci:help>
						<sci:enabledscript>parameter(&quot;UseColor&quot;) = &quot;True&quot;</sci:enabledscript>
						<sci:value>Green</sci:value>
					</sci:arg>
					<sci:arg name="Markush Color4" type="ColorType" required="false" visibility="visible" multi="false" legalvalsenforced="false" uimpl="false">
						<sci:help>Specifies the color to use for the atoms that would be attached to the fourth Markush bond (will cycle after the fourth Markush bond)</sci:help>
						<sci:enabledscript>parameter(&quot;UseColor&quot;) = &quot;True&quot;</sci:enabledscript>
						<sci:value>Orange</sci:value>
					</sci:arg>
					<sci:arg name="Reactions" type="GroupType" required="false" visibility="visible" multi="false" legalvalsenforced="false" uimpl="false">
						<sci:help>Depiction options that control the drawing of reactions</sci:help>
						<sci:member>Display Atom-Atom Mapping</sci:member>
						<sci:member>Display Reacting Center Marks</sci:member>
						<sci:member>Display Stereo Markers</sci:member>
					</sci:arg>
					<sci:arg name="Display Atom-Atom Mapping" type="BoolType" required="false" visibility="visible" multi="false" legalvalsenforced="false" uimpl="false">
						<sci:help>Specifies whether or not to display the atom-atom mappings when depicting reactions</sci:help>
						<sci:legalval selected="true">True</sci:legalval>
						<sci:legalval>False</sci:legalval>
					</sci:arg>
					<sci:arg name="Display Reacting Center Marks" type="StringType" required="false" visibility="visible" multi="false" uimpl="false">
						<sci:help>Specifies how to display the reacting center marks of reactants and products when depicting reactions
&lt;ul&gt;
&lt;li&gt;Hash Marks (For Change)&lt;/li&gt;
&lt;li&gt;Color (For Change)&lt;/li&gt;
&lt;li&gt;Thicker (For Change)&lt;/li&gt;
&lt;li&gt;All Marks&lt;/li&gt;
&lt;li&gt;Off&lt;/li&gt;
&lt;/ul&gt;</sci:help>
						<sci:legalval selected="true">Hash Marks (For Change)</sci:legalval>
						<sci:legalval>Color (For Change)</sci:legalval>
						<sci:legalval>Thicker (For Change)</sci:legalval>
						<sci:legalval>All Marks</sci:legalval>
						<sci:legalval>Off</sci:legalval>
					</sci:arg>
					<sci:arg name="Display Stereo Markers" type="BoolType" required="false" visibility="visible" multi="false" legalvalsenforced="false" uimpl="false">
						<sci:help>Specifies whether or not to display the stereo inversion and/or retention marks when depicting reactions</sci:help>
						<sci:legalval selected="true">True</sci:legalval>
						<sci:legalval>False</sci:legalval>
					</sci:arg>
					<sci:arg name="Rgroups" type="GroupType" required="false" visibility="visible" multi="false" legalvalsenforced="false" uimpl="false">
						<sci:help>Depiction options that control the drawing of Rgroups</sci:help>
						<sci:member>Display Attachment Points As</sci:member>
						<sci:member>Maximum Number of Members to Display</sci:member>
					</sci:arg>
					<sci:arg name="Display Attachment Points As" type="StringType" required="false" visibility="visible" multi="false" uimpl="false">
						<sci:help>Specifies how to display the attachment points in Rgroup fragments
&lt;ul&gt;
&lt;li&gt;Template (Z) Atoms&lt;/li&gt;
&lt;li&gt;Arrow and Star (*)&lt;/li&gt;
&lt;li&gt;Line and Zigzag line&lt;/li&gt;
&lt;/ul&gt;</sci:help>
						<sci:legalval>Template (Z) Atoms</sci:legalval>
						<sci:legalval>Arrow and Star (*)</sci:legalval>
						<sci:legalval selected="true">Line and Zigzag Line</sci:legalval>
					</sci:arg>
					<sci:arg name="Maximum Number of Members to Display" type="LongType" required="false" visibility="visible" multi="false" uimpl="false">
						<sci:help>Specifies maximum number of Rgroup members to be defined. If the RG structure includes more members, it will simply display numbers of members.</sci:help>
						<sci:value>20</sci:value>
					</sci:arg>
					<sci:arg name="Sequences" type="GroupType" required="false" visibility="visible" multi="false" legalvalsenforced="false">
						<sci:help>Depiction options that control the drawing of biological sequences</sci:help>
						<sci:member>Show Sequence View</sci:member>
						<sci:member>Show Expanded Sequence Structure</sci:member>
						<sci:member>Chain Color - First</sci:member>
						<sci:member>Chain Color - Second</sci:member>
						<sci:member>Chain Color - Other</sci:member>
						<sci:member>Mutations Color</sci:member>
						<sci:member>Modifications Color</sci:member>
						<sci:member>Crosslinks Color - Default</sci:member>
						<sci:member>Crosslinks Color - Disulfide</sci:member>
						<sci:member>Crosslinks Color - Lactam</sci:member>
						<sci:member>Crosslinks Color - Lactone</sci:member>
						<sci:member>Sequence Block Size</sci:member>
						<sci:member>Sequence Wrap Length</sci:member>
						<sci:member>Spacing between Sequence Labels</sci:member>
						<sci:member>Spacing between Sequence Blocks</sci:member>
						<sci:member>Spacing between Sequence Lines</sci:member>
						<sci:member>Display Sequence Block Numbers</sci:member>
						<sci:member>Display Sequence Line Numbers</sci:member>
					</sci:arg>
					<sci:arg name="Show Sequence View" type="BoolType" required="false" visibility="visible" multi="false" legalvalsenforced="false" uimpl="false">
						<sci:help>Shows sequence structure in the sequence view</sci:help>
						<sci:legalval selected="true">True</sci:legalval>
						<sci:legalval>False</sci:legalval>
					</sci:arg>
					<sci:arg name="Show Expanded Sequence Structure" type="BoolType" required="false" visibility="visible" multi="false" legalvalsenforced="false" uimpl="false">
						<sci:help>If this setting is true, expanded sequence residue shows its explicit structure instead of label.</sci:help>
						<sci:member>Only Residues With Expanded SUP</sci:member>
						<sci:member>Calculate 2DCoords For Expanded Residues</sci:member>
						<sci:enabledscript>parameter(&quot;Show Sequence View&quot;) eq true</sci:enabledscript>
						<sci:legalval>True</sci:legalval>
						<sci:legalval selected="true">False</sci:legalval>
					</sci:arg>
					<sci:arg name="Chain Color - First" type="StringType" required="false" visibility="visible" multi="false">
						<sci:help>Color of the chain in Sequence</sci:help>
						<sci:enabledscript>parameter(&quot;Show Sequence View&quot;) eq true</sci:enabledscript>
						<sci:value>144,238,144</sci:value>
					</sci:arg>
					<sci:arg name="Chain Color - Second" type="StringType" required="false" visibility="visible" multi="false">
						<sci:help>Alternate color of the chain in Sequence</sci:help>
						<sci:enabledscript>parameter(&quot;Show Sequence View&quot;) eq true</sci:enabledscript>
						<sci:value>173,216,230</sci:value>
					</sci:arg>
					<sci:arg name="Chain Color - Other" type="StringType" required="false" visibility="visible" multi="false">
						<sci:help>Color of other chain types like Signal Peptides in Sequence</sci:help>
						<sci:enabledscript>parameter(&quot;Show Sequence View&quot;) eq true</sci:enabledscript>
						<sci:value>245,222,179</sci:value>
					</sci:arg>
					<sci:arg name="Mutations Color" type="StringType" required="false" visibility="visible" multi="false" uimpl="false">
						<sci:help>
          Color to use to draw mutated residues in the biopolymer sequence.
          &lt;br&gt;
          The color can be defined as a string with three comma-separated integers between 0 and 255 representing the RGB numbers (example: 200,0,0) or as one of the predefined color names (Red, Green, Blue, Yellow, Cyan, Magenta, Black).
        </sci:help>
						<sci:enabledscript>parameter(&quot;Show Sequence View&quot;) eq true</sci:enabledscript>
						<sci:value>0,0,255</sci:value>
					</sci:arg>
					<sci:arg name="Modifications Color" type="StringType" required="false" visibility="visible" multi="false" uimpl="false">
						<sci:help>
          Color to use to draw modified residues in the biopolymer sequence.
          &lt;br&gt;
          The color can be defined as a string with three comma-separated integers between 0 and 255 representing the RGB numbers (example: 200,0,0) or as one of the predefined color names (Red, Green, Blue, Yellow, Cyan, Magenta, Black).
        </sci:help>
						<sci:enabledscript>parameter(&quot;Show Sequence View&quot;) eq true</sci:enabledscript>
						<sci:value>255,0,0</sci:value>
					</sci:arg>
					<sci:arg name="Crosslinks Color - Default" type="StringType" required="false" visibility="visible" multi="false">
						<sci:help>Color of the crosslink in sequence</sci:help>
						<sci:enabledscript>parameter(&quot;Show Sequence View&quot;) eq true</sci:enabledscript>
						<sci:value>0,0,0</sci:value>
					</sci:arg>
					<sci:arg name="Crosslinks Color - Disulfide" type="StringType" required="false" visibility="visible" multi="false">
						<sci:help>
          Color of the disulfide bridges in the sequence
          &lt;br&gt;
          The color can be defined as a string with three comma-separated integers between 0 and 255 representing the RGB numbers (example: 200,0,0) or as one of the predefined color names (Red, Green, Blue, Yellow, Cyan, Magenta, Black).
        </sci:help>
						<sci:enabledscript>parameter(&quot;Show Sequence View&quot;) eq true</sci:enabledscript>
						<sci:value>255,0,0</sci:value>
					</sci:arg>
					<sci:arg name="Crosslinks Color - Lactam" type="StringType" required="false" visibility="visible" multi="false">
						<sci:help>Color of the crosslink that forms lactam bridge in sequence</sci:help>
						<sci:enabledscript>parameter(&quot;Show Sequence View&quot;) eq true</sci:enabledscript>
						<sci:value>0,0,255</sci:value>
					</sci:arg>
					<sci:arg name="Crosslinks Color - Lactone" type="StringType" required="false" visibility="visible" multi="false">
						<sci:help>Color of the crosslink that forms lactone bridge in sequence</sci:help>
						<sci:enabledscript>parameter(&quot;Show Sequence View&quot;) eq true</sci:enabledscript>
						<sci:value>0,255,0</sci:value>
					</sci:arg>
					<sci:arg name="Sequence Block Size" type="LongType" required="false" visibility="visible" multi="false" uimpl="false">
						<sci:help>If this value is greater than 0, sequence structure will be displayed as the sequence labels blocked in this size. &apos;0&apos; means no blocking.</sci:help>
						<sci:enabledscript>parameter(&quot;Show Sequence View&quot;) eq true</sci:enabledscript>
						<sci:value>10</sci:value>
					</sci:arg>
					<sci:arg name="Sequence Wrap Length" type="LongType" required="false" visibility="visible" multi="false" uimpl="false">
						<sci:help>If this value is greater than 0, the sequence wraps to the next line after this number of sequence labels. &apos;0&apos; means no wrapping. </sci:help>
						<sci:enabledscript>parameter(&quot;Show Sequence View&quot;) eq true</sci:enabledscript>
						<sci:value>40</sci:value>
					</sci:arg>
					<sci:arg name="Spacing between Sequence Labels" type="DoubleType" required="false" visibility="visible" multi="false" expanded="true" uimpl="false">
						<sci:help>Specifies spacing between sequence labels.</sci:help>
						<sci:enabledscript>parameter(&quot;Show Sequence View&quot;) eq true</sci:enabledscript>
						<sci:value>12.0</sci:value>
					</sci:arg>
					<sci:arg name="Spacing between Sequence Blocks" type="DoubleType" required="false" visibility="visible" multi="false" uimpl="false">
						<sci:help>Specifies spacing between sequence blocks.</sci:help>
						<sci:enabledscript>parameter(&quot;Show Sequence View&quot;) eq true</sci:enabledscript>
						<sci:value>20.0</sci:value>
					</sci:arg>
					<sci:arg name="Spacing between Sequence Lines" type="DoubleType" required="false" visibility="visible" multi="false" uimpl="false">
						<sci:help>Specifies spacing between sequence lines.</sci:help>
						<sci:enabledscript>parameter(&quot;Show Sequence View&quot;) eq true</sci:enabledscript>
						<sci:value>24.0</sci:value>
					</sci:arg>
					<sci:arg name="Display Sequence Block Numbers" type="BoolType" required="false" visibility="visible" multi="false" legalvalsenforced="false" uimpl="false">
						<sci:help>If this setting is true and there is sequence block size set, colume number at the end of each block is displayed at the top of the sequence.</sci:help>
						<sci:enabledscript>parameter(&quot;Show Sequence View&quot;) eq true</sci:enabledscript>
						<sci:legalval selected="true">True</sci:legalval>
						<sci:legalval>False</sci:legalval>
					</sci:arg>
					<sci:arg name="Display Sequence Line Numbers" type="BoolType" required="false" visibility="visible" multi="false" legalvalsenforced="false" uimpl="false">
						<sci:help>If this setting is true, multiple line Sequence is displayed with starting number at the beginning of each row of sequences. </sci:help>
						<sci:enabledscript>parameter(&quot;Show Sequence View&quot;) eq true</sci:enabledscript>
						<sci:legalval selected="true">True</sci:legalval>
						<sci:legalval>False</sci:legalval>
					</sci:arg>
					<sci:arg name="Sgroups" type="GroupType" required="false" visibility="visible" multi="false" legalvalsenforced="false" uimpl="false">
						<sci:help>Depiction options that control the drawing of Sgroups</sci:help>
						<sci:member>DrawFunctionalGroups</sci:member>
						<sci:member>FunctionalGroupsQueries</sci:member>
					</sci:arg>
					<sci:arg name="DrawFunctionalGroups" type="BoolType" required="false" visibility="visible" multi="false" expanded="true" uimpl="false">
						<sci:help>&lt;p&gt;Draw specific functional groups as text instead of the actual atoms and bonds.&lt;/p&gt;
&lt;ul&gt;
&lt;li&gt;The functional groups to draw are defined using substructure searching with queries contained in the directory specified by &lt;i&gt;FunctionalGroupsQueries&lt;/i&gt;. The default location of the functional group queries is /data/Queries/FunctionalGroups.&lt;/li&gt;
&lt;li&gt;Each functional group query mol file must define the text to be drawn, the text color, and the core atom that connects the functional group to the rest of the molecule. Only functional groups with a single core atom are allowed.&lt;/li&gt;
&lt;/ul&gt;</sci:help>
						<sci:legalval>True</sci:legalval>
						<sci:legalval selected="true">False</sci:legalval>
					</sci:arg>
					<sci:arg name="FunctionalGroupsQueries" type="URLType" required="false" visibility="visible" multi="false" uimpl="false">
						<sci:help>Location of the functional group queries. </sci:help>
						<sci:value>data\Queries\FunctionalGroups\*.mol</sci:value>
					</sci:arg>
					<sci:arg name="Stereochemistry" type="GroupType" required="false" visibility="visible" multi="false" legalvalsenforced="false">
						<sci:help>Depiction options that control the drawing of stereochemistry labels</sci:help>
						<sci:member>Chirality Label Options</sci:member>
						<sci:member>Chirality Labels</sci:member>
						<sci:member>Color of Absolute Centers</sci:member>
						<sci:member>Color of AND Centers</sci:member>
						<sci:member>Color of OR Centers</sci:member>
						<sci:member>Display Labels for Stereogenic Centers</sci:member>
						<sci:member>Display Labels for Absolute Centers</sci:member>
						<sci:member>Color Stereogenic Centers</sci:member>
						<sci:member>Stereo Label for R at Absolute Centers</sci:member>
						<sci:member>Stereo Label for R at AND Centers</sci:member>
						<sci:member>Stereo Label for R at OR Centers</sci:member>
						<sci:member>Stereo Label for S at Absolute Centers</sci:member>
						<sci:member>Stereo Label for S at AND Centers</sci:member>
						<sci:member>Stereo Label for S at OR Centers</sci:member>
					</sci:arg>
					<sci:arg name="Chirality Label Options" type="StringType" required="false" visibility="visible" multi="false" expanded="true" uimpl="false">
						<sci:help>
          Specify the labels to use to identify the stereo configuration of the molecule. The chirality label is drawn at the top of the molecular image.
          &lt;ul&gt;
          &lt;li&gt;&lt;b&gt;Pipeline Pilot Defaults&lt;/b&gt;
          &lt;ul&gt;
          &lt;li&gt;All marked centers in one AND Enantiomer group: &apos;&apos; (no label).&lt;/li&gt;
          &lt;li&gt;All marked centers in one absolute group: &apos;Chiral&apos;.&lt;/li&gt;
          &lt;li&gt;All marked centers in one OR Enantiomer group: &apos;Chiral Unknown&apos;.&lt;/li&gt;
          &lt;li&gt;Marked centers in more than one stereogroup type: &apos;Relative&apos;.&lt;/li&gt;
          &lt;/ul&gt;
          &lt;/li&gt;
          &lt;li&gt;&lt;b&gt;BIOVIA Draw Defaults&lt;/b&gt;
          &lt;ul&gt;
          &lt;li&gt;All marked centers in one AND Enantiomer group: &apos;AND Enantiomer&apos;.&lt;/li&gt;
          &lt;li&gt;All marked centers in one absolute group: &apos;&apos; (no label).&lt;/li&gt;
          &lt;li&gt;All marked centers in one OR Enantiomer group: &apos;OR Enantiomer&apos;.&lt;/li&gt;
          &lt;li&gt;Marked centers in more than one stereogroup type: &apos;Mixed&apos;.&lt;/li&gt;
          &lt;/ul&gt;
          &lt;/li&gt;
          &lt;li&gt;&lt;b&gt;Custom Labels&lt;/b&gt;
          &lt;br&gt;
          Comma-separated strings with the labels to use to identify the chiral state of molecule. Four strings should be defined, with labels corresponding to the chiral states described above for the Pipeline Pilot and BIOVIA Draw defaults.
          &lt;ul&gt;
        </sci:help>
						<sci:legalval>Pipeline Pilot Defaults</sci:legalval>
						<sci:legalval selected="true">BIOVIA Draw Defaults</sci:legalval>
						<sci:legalval>Custom Labels</sci:legalval>
					</sci:arg>
					<sci:arg name="Chirality Labels" type="StringType" required="false" visibility="visible" multi="false" uimpl="false">
						<sci:help>
          Comma-separated strings with the labels to use to identify the chiral state of molecule. Four strings should be defined, with labels corresponding to the following chiral states:
          &lt;ul&gt;
          &lt;li&gt;All marked centers in one AND Enantiomer group.&lt;/li&gt;
          &lt;li&gt;All marked centers in one absolute group.&lt;/li&gt;
          &lt;li&gt;All marked centers in one OR Enantiomer group.&lt;/li&gt;
          &lt;li&gt;Marked centers in more than one stereogroup type.&lt;/li&gt;
          &lt;/ul&gt;

        </sci:help>
						<sci:validscript>#n := 0;
          #s := parameter();
          #len := stringlen(#s);
          for #i in 1 .. #len loop
          if substring(#s, #i, 1) eq &apos;,&apos; then
          #n++;
          end if;
          end loop;

          SetInvalidDetails(&apos;Must define four labels separated by commas&apos;);

          parameter(&apos;Chirality Label Options&apos;) eq &apos;Custom Labels&apos; and (#n eq 3)</sci:validscript>
						<sci:enabledscript>parameter(&apos;Chirality Label Options&apos;) eq &apos;Custom Labels&apos;</sci:enabledscript>
						<sci:value>AND Enantiomer,,OR Enantiomer, Mixed</sci:value>
					</sci:arg>
					<sci:arg name="Color of Absolute Centers" type="ColorType" required="false" visibility="visible" multi="false" expanded="true" legalvalsenforced="false">
						<sci:help>Specifies the color in which the stereo bonds, the stereo group labels or both are displayed at absolute stereogenic centers</sci:help>
						<sci:value>Red</sci:value>
					</sci:arg>
					<sci:arg name="Color of AND Centers" type="ColorType" required="false" visibility="visible" multi="false" legalvalsenforced="false">
						<sci:help>Specifies the color in which the stereo bonds, the stereo group labels or both are displayed at AND stereogenic centers</sci:help>
						<sci:value>MediumBlue</sci:value>
					</sci:arg>
					<sci:arg name="Color of OR Centers" type="ColorType" required="false" visibility="visible" multi="false" legalvalsenforced="false">
						<sci:help>Specifies the color in which the stereo bonds, the stereo group labels or both are displayed at OR stereogenic centers</sci:help>
						<sci:value>ForestGreen</sci:value>
					</sci:arg>
					<sci:arg name="Display Labels for Stereogenic Centers" type="BoolType" required="false" visibility="visible" multi="false" legalvalsenforced="false">
						<sci:help>Specify whether or not to display labels for the stereogenic centers (Abs, AND, OR)</sci:help>
						<sci:legalval selected="true">True</sci:legalval>
						<sci:legalval>False</sci:legalval>
					</sci:arg>
					<sci:arg name="Display Labels for Absolute Centers" type="BoolType" required="false" visibility="visible" multi="false" legalvalsenforced="false">
						<sci:help>
          Specify whether or not to display labels for the absolute stereogenic centers (Abs).
          &lt;p&gt;
          This parameter controls the display of Abs labels only. Use &lt;i&gt;Display Labels for Stereogenic Centers&lt;/&gt; to control the display of all labels (Abs, AND, OR)
        </sci:help>
						<sci:legalval selected="true">True</sci:legalval>
						<sci:legalval>False</sci:legalval>
					</sci:arg>
					<sci:arg name="Color Stereogenic Centers" type="StringType" required="false" visibility="visible" multi="false">
						<sci:help>
          Specify how to color the stereogenic centers with the colors specified by &lt;i&gt;Color of Absolute Centers&lt;/i&gt;, &lt;i&gt;Color of AND Centers&lt;/i&gt;, &lt;i&gt;Color of OR Centers&lt;/i&gt;
          &lt;ul&gt;
          &lt;li&gt;&lt;b&gt;Labels Only:&lt;/b&gt; color only the atom labels (Abs, AND, OR)&lt;/li&gt;
          &lt;li&gt;&lt;b&gt;Bonds Only:&lt;/b&gt; color only the stereo bonds&lt;/li&gt;
          &lt;li&gt;&lt;b&gt;Labels and Bonds:&lt;/b&gt; color both atom labels and stereo bonds&lt;/li&gt;
          &lt;li&gt;&lt;b&gt;No Color:&lt;/b&gt; don&apos;t color the stereogenic centers&lt;/li&gt;
          &lt;/ul&gt;
        </sci:help>
						<sci:legalval selected="true">Labels Only</sci:legalval>
						<sci:legalval>Bonds Only</sci:legalval>
						<sci:legalval>Labels and Bonds</sci:legalval>
						<sci:legalval>No Color</sci:legalval>
					</sci:arg>
					<sci:arg name="Stereo Label for R at Absolute Centers" type="StringType" required="false" visibility="visible" multi="false">
						<sci:help>Label to use for R Chirality at absolute stereogenic centers</sci:help>
						<sci:value>R</sci:value>
					</sci:arg>
					<sci:arg name="Stereo Label for R at AND Centers" type="StringType" required="false" visibility="visible" multi="false">
						<sci:help>Label to use for R Chirality at AND stereogenic centers</sci:help>
						<sci:value>R*</sci:value>
					</sci:arg>
					<sci:arg name="Stereo Label for R at OR Centers" type="StringType" required="false" visibility="visible" multi="false">
						<sci:help>Label to use for R Chirality at OR stereogenic centers</sci:help>
						<sci:value>(R)</sci:value>
					</sci:arg>
					<sci:arg name="Stereo Label for S at Absolute Centers" type="StringType" required="false" visibility="visible" multi="false">
						<sci:help>Label to use for S Chirality at absolute stereogenic centers</sci:help>
						<sci:value>S</sci:value>
					</sci:arg>
					<sci:arg name="Stereo Label for S at AND Centers" type="StringType" required="false" visibility="visible" multi="false">
						<sci:help>Label to use for S Chirality at AND stereogenic centers</sci:help>
						<sci:value>S*</sci:value>
					</sci:arg>
					<sci:arg name="Stereo Label for S at OR Centers" type="StringType" required="false" visibility="visible" multi="false">
						<sci:help>Label to use for S Chirality at OR stereogenic centers</sci:help>
						<sci:value>(S)</sci:value>
					</sci:arg>
					<sci:arg name="Zero Order Bonds" type="GroupType" required="false" visibility="visible" multi="false" legalvalsenforced="false" uimpl="false">
						<sci:help>Depiction options that control the drawing of zero-order bonds (hydrogen and dative bonds)</sci:help>
						<sci:member>Hydrogen Bonds Color</sci:member>
						<sci:member>Dative Bonds Color</sci:member>
					</sci:arg>
					<sci:arg name="Hydrogen Bonds Color" type="ColorType" required="false" visibility="visible" multi="false" legalvalsenforced="false" uimpl="false">
						<sci:help>Specifies the color to use to draw the lines that represent Hydrogen bonds</sci:help>
						<sci:enabledscript>parameter(&quot;UseColor&quot;) = &quot;True&quot;</sci:enabledscript>
						<sci:value>Black</sci:value>
					</sci:arg>
					<sci:arg name="Dative Bonds Color" type="ColorType" required="false" visibility="visible" multi="false" legalvalsenforced="false" uimpl="false">
						<sci:help>Specifies the color to use to draw the lines that represent Dative bonds</sci:help>
						<sci:enabledscript>parameter(&quot;UseColor&quot;) = &quot;True&quot;</sci:enabledscript>
						<sci:value>Black</sci:value>
					</sci:arg>
					<sci:arg name="Tempfiles" type="StringType" required="false" visibility="visible" multi="false" implbase="{7B3502D7-FA57-4EB5-838B-FE6AB0BF0E69}" uimpl="true">
						<sci:help>Lists the set of temporary files which will be converted by the network to true temporary file names</sci:help>
						<sci:value>temphtml</sci:value>
					</sci:arg>
					<sci:arg name="DeclareLocal" type="StringType" required="false" visibility="visible" multi="false" implbase="{17001C74-63CE-4B4B-B37C-F0EAA19CE4AA}" uimpl="true">
						<sci:help>Lists a set of properties (without the @) to be created on the property list for this protocol.
Other properties are created on the global property list
and so are accessible from all protocols.</sci:help>
						<sci:value>HTML Filename</sci:value>
					</sci:arg>
					<sci:arg name="RunToCompletion" type="BoolType" required="false" visibility="visible" multi="false" implbase="{7B3502D7-FA57-4EB5-838B-FE6AB0BF0E69}" uimpl="true">
						<sci:help>When the network is run, whether we process once or until done for each process call</sci:help>
						<sci:legalval>True</sci:legalval>
						<sci:legalval selected="true">False</sci:legalval>
					</sci:arg>
					<sci:arg name="Internet Explorer" type="StringType" required="false" visibility="visible" multi="false" uimpl="true">
						<sci:help>The location for Internet Explorer</sci:help>
						<sci:value>internetexplorer.application</sci:value>
					</sci:arg>
					<sci:arg name="Chrome" type="StringType" required="false" visibility="visible" multi="false" uimpl="true">
						<sci:help>The location for Chrome</sci:help>
						<sci:value>&quot;C:\Program Files (x86)\Google\Chrome\Application\chrome.exe&quot;</sci:value>
					</sci:arg>
					<sci:arg name="Firefox" type="StringType" required="false" visibility="visible" multi="false" expanded="true" uimpl="true">
						<sci:help>The location for Firefox</sci:help>
						<sci:value>&quot;C:\Program Files (x86)\Mozilla Firefox\firefox.exe&quot;</sci:value>
					</sci:arg>
					<sci:arg name="ComponentAttributes" type="StringType" required="false" visibility="hidden" multi="true">
						<sci:help>Component Attributes</sci:help>
						<sci:legalval selected="true">ComponentTakesInput</sci:legalval>
						<sci:legalval>ComponentReturnsPass</sci:legalval>
						<sci:legalval>ComponentReturnsFail</sci:legalval>
						<sci:legalval>ComponentRunsLocal</sci:legalval>
					</sci:arg>
					<sci:arg name="Only Residues With Expanded SUP" type="BoolType" required="false" visibility="visible" multi="false" legalvalsenforced="false" uimpl="false">
						<sci:metaproplist>
							<sci:mpropval name="SCI_PromotedFrom" ishidden="true" type="StringType">
								<sci:value>Only Residues With Expanded SUP</sci:value>
								<sci:value>Only Residues With Expanded SUP</sci:value>
								<sci:value>Only Residues With Expanded SUP</sci:value>
								<sci:value>Only Residues With Expanded SUP</sci:value>
							</sci:mpropval>
							<sci:propval name="SCI_PromotionRenameRule" ishidden="true">UsingParent</sci:propval>
						</sci:metaproplist>
						<sci:help>Show only expanded residues when the Superatom abbreviations (SUP Sgroups) that represent them have the expanded flag On.
&lt;p&gt;
For SCSR sequences created by BIOVIA Draw, modified residues and residues connected by bridges are represented by explicit atoms with SUP Sgroups, but the expanded flag is not set to On unless the user expands them explicitely.</sci:help>
						<sci:enabledscript>parameter(&quot;Show Sequence View&quot;) eq true and 
parameter(&quot;Show Expanded Sequence Structure&quot;) eq true</sci:enabledscript>
						<sci:legalval>True</sci:legalval>
						<sci:legalval selected="true">False</sci:legalval>
					</sci:arg>
					<sci:arg name="Calculate 2DCoords For Expanded Residues" type="BoolType" required="false" visibility="visible" multi="false" legalvalsenforced="false" uimpl="false">
						<sci:metaproplist>
							<sci:mpropval name="SCI_PromotedFrom" ishidden="true" type="StringType">
								<sci:value>Calculate 2DCoords For Expanded Residues</sci:value>
								<sci:value>Calculate 2DCoords For Expanded Residues</sci:value>
								<sci:value>Calculate 2DCoords For Expanded Residues</sci:value>
								<sci:value>Calculate 2DCoords For Expanded Residues</sci:value>
							</sci:mpropval>
							<sci:propval name="SCI_PromotionRenameRule" ishidden="true">UsingParent</sci:propval>
						</sci:metaproplist>
						<sci:help>Ignore the existing coordinates of expanded residues in the structure and recalculate them before displaying the expanded residues connected to the sequence.
&lt;p&gt;
The 2D Coords calculation uses the Accord algorithm with backbone templates for amino acids and nucleic acids to try to align them nicely with the sequence.</sci:help>
						<sci:enabledscript>parameter(&quot;Show Sequence View&quot;) eq true and 
parameter(&quot;Show Expanded Sequence Structure&quot;) eq true</sci:enabledscript>
						<sci:legalval selected="true">True</sci:legalval>
						<sci:legalval>False</sci:legalval>
					</sci:arg>
					<sci:arg name="OnDataTypeError" type="StringType" required="true" visibility="hidden" multi="false">
						<sci:legalval selected="true">Halt</sci:legalval>
						<sci:legalval>Fail</sci:legalval>
						<sci:legalval>Pass</sci:legalval>
					</sci:arg>
					<sci:arg name="OnGeneralError" type="StringType" required="true" visibility="hidden" multi="false">
						<sci:legalval selected="true">Halt</sci:legalval>
						<sci:legalval>Fail</sci:legalval>
						<sci:legalval>Pass</sci:legalval>
					</sci:arg>
					<sci:arg name="CustomErrorText" type="StringType" required="false" visibility="nevershow" multi="false"/>
					<sci:arg name="Protocol Options" type="StringType" required="false" visibility="nevershow" multi="true">
						<sci:help>Protocol Options</sci:help>
						<sci:legalval selected="true">Make Shortcut by Default</sci:legalval>
						<sci:legalval>Cant Replace With Copy</sci:legalval>
						<sci:legalval>Cant Open</sci:legalval>
					</sci:arg>
					<sci:arg name="ComponentDisplayName" type="StringType" required="false" visibility="nevershow" multi="false">
						<sci:value>HTML Molecular Table Viewer</sci:value>
					</sci:arg>
					<sci:arg name="ProtocolAutoLayout" type="BoolType" required="false" visibility="nevershow" multi="false">
						<sci:help>Protocol AutoLayout</sci:help>
						<sci:value>true</sci:value>
					</sci:arg>
					<sci:arg name="ComponentPoint" type="StringType" required="false" visibility="nevershow" multi="false">
						<sci:value>954 -570</sci:value>
					</sci:arg>
					<sci:arg name="ComponentDisabled" type="LongType" required="false" visibility="nevershow" multi="false">
						<sci:value>4</sci:value>
					</sci:arg>
					<sci:arg name="ComponentIcon" type="StringType" required="true" visibility="nevershow" multi="false">
						<sci:value>VIEWERNODE</sci:value>
					</sci:arg>
					<sci:arg name="ComponentRevision" type="LongType" required="true" visibility="nevershow" multi="false">
						<sci:help>Component Revision</sci:help>
						<sci:value>100</sci:value>
					</sci:arg>
					<sci:arg name="ProtocolScale" type="LongType" required="false" visibility="nevershow" multi="false">
						<sci:help>Protocol Scale</sci:help>
						<sci:value>0</sci:value>
					</sci:arg>
					<sci:arg name="ByReference" type="BoolType" required="false" visibility="nevershow" multi="false">
						<sci:help>By Ref</sci:help>
						<sci:value>1</sci:value>
					</sci:arg>
					<sci:arg name="ComponentHelp" type="StringType" required="false" visibility="nevershow" multi="true">
						<sci:value>100</sci:value>
						<sci:value>Generates and displays an HTML table page of molecules and properties</sci:value>
						<sci:value>&lt;p&gt;Each row of the table corresponds to one molecule record, with columns for the structure and each property.&lt;/p&gt;

&lt;p&gt;The first column of the resulting table contains an image of the molecule.  The input coordinates are used to create the image.  If no input coordinates are present (e.g. molecules imported from SMILES), then two dimensional coordinates will be internally generated using the &lt;i&gt;2D Coords&lt;/i&gt; component.&lt;/p&gt;

&lt;p&gt;The output table is a &quot;paged table&quot;.  That is, only &lt;i&gt;Rows Per Page&lt;/i&gt; records are displayed on each HTML page.  A number of links (e.g. &quot;Next&quot;, &quot;Previous&quot;) are present on each page to let you navigate between different ranges of the output.&lt;/p&gt;

&lt;p&gt;For molecules which have atom or bond properties, a table of that molecule&apos;s atom and bond properties can be displayed inside each row in the &lt;b&gt;Atom Properties&lt;/b&gt; and &lt;b&gt;Bond Properties&lt;/b&gt; columns.  The &lt;i&gt;ShowAtomAndBondPropertiesTable&lt;/i&gt; parameter toggles the generation and display of these tables.&lt;/p&gt;

&lt;p&gt;&lt;b&gt;Note:&lt;/b&gt;&lt;/p&gt;
&lt;ul&gt;
&lt;li&gt;Any grouped data is displayed in nested tables. If you prefer not to view the grouped data, use the &lt;a href=&quot;javascript:DoLink(&apos;{ACCDEEEF-FEED-4B27-B263-BA531EABFC9C}&apos;)&quot;&gt;Delete Children&lt;/a&gt; component with a blank &lt;i&gt;PackId Property&lt;/i&gt; parameter to remove it.&lt;/li&gt;
&lt;li&gt;Internally, the property &quot;PNG_Image&quot; is used for display of the molecular image.  If the &quot;PNG_Image&quot; property is preexisting on the input data record, it will be deleted and the image will be recalculated using the Chemistry Options specified here.  To preserve these properties, users can rename the property.&lt;/li&gt;
&lt;/ul&gt;

&lt;p&gt;&lt;b&gt;See Also:&lt;/b&gt;&lt;/p&gt;
&lt;ul&gt;
&lt;li&gt;To write the HTML to a file, use the &lt;a href=&quot;javascript:DoLink(&apos;{AE1CFEA1-7CD1-408a-B7BB-58A55B6130C7}&apos;)&quot;&gt;HTML Molecular Table Writer&lt;/a&gt;&lt;/li&gt;
&lt;li&gt;To view an HTML page of molecules grouped by property or cluster, use &lt;a href=&quot;javascript:DoLink(&apos;{6049A843-46A8-4738-9DE5-C71AB92B3215}&apos;)&quot;&gt;HTML Molecular Grouped Viewer&lt;/a&gt; or &lt;a href=&quot;javascript:DoLink(&apos;{583E555F-8343-42B5-B87D-77C6D21F9043}&apos;)&quot;&gt;HTML Molecular Cluster Viewer&lt;/a&gt;.&lt;/li&gt;
&lt;/ul&gt;
</sci:value>
						<sci:value>Molecule</sci:value>
						<sci:value/>
						<sci:value>None</sci:value>
						<sci:value/>
						<sci:value>None</sci:value>
						<sci:value/>
					</sci:arg>
					<sci:arg name="Component Sticky Notes" type="StringType" required="false" visibility="nevershow" multi="false"/>
					<sci:arg name="Protocol Sticky Notes" type="StringType" required="false" visibility="nevershow" multi="false">
						<sci:help>Protocol Sticky Notes</sci:help>
					</sci:arg>
					<sci:arg name="RegistrationVersion" type="StringType" required="false" visibility="nevershow" multi="false">
						<sci:help>The server version when this component was registered</sci:help>
						<sci:value>18.1.0.1481</sci:value>
					</sci:arg>
					<sci:arg name="ProtocolScale2" type="LongType" required="false" visibility="nevershow" multi="false">
						<sci:help>Protocol Scale</sci:help>
						<sci:value>100</sci:value>
					</sci:arg>
					<sci:arg name="Registrant" type="StringType" required="false" visibility="nevershow" multi="false">
						<sci:help>The user who registered this component.</sci:help>
						<sci:value>scitegic/chemistry</sci:value>
					</sci:arg>
					<sci:arg name="RegistrationDate" type="StringType" required="false" visibility="nevershow" multi="false">
						<sci:help>The date this component was registered.</sci:help>
						<sci:value>Mon Jun 12 16:49:57 2017</sci:value>
					</sci:arg>
					<sci:arg name="ComponentGUID" type="StringType" required="false" visibility="nevershow" multi="false">
						<sci:value>{485D30CD-737C-4AD3-89C9-F81CB20E47AE}</sci:value>
					</sci:arg>
					<sci:arg name="ComponentLocalID" type="LongType" required="false" visibility="nevershow" multi="false">
						<sci:help>Local Component Identifier</sci:help>
						<sci:value>215</sci:value>
					</sci:arg>
					<sci:arg name="DerivedFrom" type="StringType" required="false" visibility="nevershow" multi="false">
						<sci:help>The component this component is based upon.</sci:help>
						<sci:value>SubProtocol</sci:value>
					</sci:arg>
					<sci:arg name="SubProtocolMadeLinkIntoCopy" type="BoolType" required="false" visibility="nevershow" multi="false">
						<sci:help>Subprotocol Made Link Into Copy</sci:help>
						<sci:value>0</sci:value>
					</sci:arg>
					<sci:arg name="Component Path" type="StringType" required="false" visibility="nevershow" multi="false">
						<sci:help>The original path within the database of this component.</sci:help>
						<sci:value>Components\Chemistry\Data Access and Manipulation\Viewers\HTML Molecular Table Viewer</sci:value>
					</sci:arg>
				</sci:component>
				<sci:protocol/>
			</sci:data>
			<sci:data object="SciTegic.EvaluateExpression.1">
				<sci:component name="Custom Manipulator (PilotScript)" version="2">
					<sci:arg name="Expression" type="ExpressionType" required="true" visibility="visible" multi="false" expanded="true" implbase="{0995D675-7EE2-432C-95DF-E91C14052B22}">
						<sci:help>Expression (or list of expressions separated by semi-colons) to evaluate.</sci:help>
						<sci:member>Initial Expression</sci:member>
						<sci:member>Final Expression</sci:member>
						<sci:member>Keep Calculated Properties</sci:member>
						<sci:value>append(@DKsmiles, DK_smiles);
append(@DKsmarts, DompeKeys);
append(@Chemical_Name, Chemical_Name);
smiles_list:=@DKsmiles;
smarts_list:=@DKsmarts;
Chemical_Name:=@Chemical_Name;

</sci:value>
					</sci:arg>
					<sci:arg name="Initial Expression" type="ExpressionType" required="false" visibility="visible" multi="false" implbase="{0995D675-7EE2-432C-95DF-E91C14052B22}">
						<sci:help>&lt;p&gt;
This expression is executed only the first time data passes into the component.
&lt;p/&gt; 
Since there is no data available at initialization time, only expressions referencing local or global properties are allowed.
&lt;/p&gt;</sci:help>
						<sci:value>resize(@DKsmiles,0); 
resize(@DKsmarts,0); 
resize(@Chemical_Name,0);
</sci:value>
					</sci:arg>
					<sci:arg name="Final Expression" type="ExpressionType" required="false" visibility="visible" multi="false" implbase="{0995D675-7EE2-432C-95DF-E91C14052B22}">
						<sci:help>&lt;p&gt;
This expression is executed only at finalization (after the last data passes out of the component).
&lt;p/&gt; 
Since there is no data available at finalization time, only expressions referencing local or global properties are allowed.
&lt;/p&gt;</sci:help>
					</sci:arg>
					<sci:arg name="Keep Calculated Properties" type="BoolType" required="true" visibility="visible" multi="false" implbase="{0995D675-7EE2-432C-95DF-E91C14052B22}">
						<sci:help>Adds any properties calculated in this component to a data record&apos;s property list.</sci:help>
						<sci:legalval selected="true">True</sci:legalval>
						<sci:legalval>False</sci:legalval>
					</sci:arg>
					<sci:arg name="ComponentAttributes" type="StringType" required="false" visibility="hidden" multi="true">
						<sci:help>Component Attributes</sci:help>
						<sci:legalval selected="true">ComponentTakesInput</sci:legalval>
						<sci:legalval selected="true">ComponentReturnsPass</sci:legalval>
						<sci:legalval>ComponentReturnsFail</sci:legalval>
						<sci:legalval>ComponentRunsLocal</sci:legalval>
					</sci:arg>
					<sci:arg name="OnDataTypeError" type="StringType" required="true" visibility="hidden" multi="false">
						<sci:help>When an expected data type is not found during processing:  
  Halt: Terminate the execution of the network
  Fail: Continue execution of the network, passing data out the Fail(red) port
  Pass: Continue execution of the network, passing data out the Pass(green) port</sci:help>
						<sci:legalval selected="true">Halt</sci:legalval>
						<sci:legalval>Fail</sci:legalval>
						<sci:legalval>Pass</sci:legalval>
					</sci:arg>
					<sci:arg name="OnGeneralError" type="StringType" required="true" visibility="hidden" multi="false">
						<sci:help>When an recoverable error occurs during processing:  
  Halt: Terminate the execution of the network
  Fail: Continue execution of the network, passing data out the Fail(red) port
  Pass: Continue execution of the network, passing data out the Pass(green) port</sci:help>
						<sci:legalval selected="true">Halt</sci:legalval>
						<sci:legalval>Fail</sci:legalval>
						<sci:legalval>Pass</sci:legalval>
					</sci:arg>
					<sci:arg name="CustomErrorText" type="StringType" required="false" visibility="nevershow" multi="false">
						<sci:help>Custom Error Message</sci:help>
					</sci:arg>
					<sci:arg name="Do Screen" type="BoolType" required="false" visibility="nevershow" multi="false" implbase="{0995D675-7EE2-432C-95DF-E91C14052B22}">
						<sci:help>When TRUE, controls which exit port is used for
each data record by evaluating the final expression
(or only one) listed in the &quot;Expression&quot; parameter.
   -Pass (green) port when expression true
   -Fail (red) port when expression false</sci:help>
						<sci:legalval>True</sci:legalval>
						<sci:legalval selected="true">False</sci:legalval>
					</sci:arg>
					<sci:arg name="ExpressionVersion" type="LongType" required="false" visibility="nevershow" multi="false" implbase="{0995D675-7EE2-432C-95DF-E91C14052B22}">
						<sci:help>Version of expression parser to use.</sci:help>
						<sci:value>2</sci:value>
					</sci:arg>
					<sci:arg name="Registrant" type="StringType" required="false" visibility="nevershow" multi="false">
						<sci:help>The user who registered this component.</sci:help>
						<sci:value>scitegic/generic</sci:value>
					</sci:arg>
					<sci:arg name="RegistrationDate" type="StringType" required="false" visibility="nevershow" multi="false">
						<sci:help>The date this component was registered.</sci:help>
						<sci:value>Mon Jan 21 09:55:43 2008</sci:value>
					</sci:arg>
					<sci:arg name="ComponentDisplayName" type="StringType" required="false" visibility="nevershow" multi="false"/>
					<sci:arg name="ComponentAutoDisplayName" type="ExpressionType" required="false" visibility="nevershow" multi="false">
						<sci:help>Automatically update the component display name when the &quot;Expression&quot; property is changed. This feature is turned off after the user manually changes the display name of the component in Protocol workspace.</sci:help>
						<sci:value>#displayName := trim(Parameter(&apos;Expression&apos;, 2));
if(strlength(#displayName) &gt; 0) then	
	/* Find the first line break */
	#nl := FindSubstring(#displayName, &quot;\r&quot;);
	if #nl &lt;= 0 then
		#nl := FindSubstring(#displayName, &quot;\n&quot;);
	end if;

	/* Keep the first line only */
	if (#nl &gt; 0) then
		StrErase(#displayName, #nl);
	end if;
	
	#displayName;
else
	&quot;&quot;;
end if;</sci:value>
					</sci:arg>
					<sci:arg name="DerivedFrom" type="StringType" required="false" visibility="nevershow" multi="false">
						<sci:help>The component this component is based upon.</sci:help>
						<sci:value>Custom Manipulator (PilotScript)</sci:value>
					</sci:arg>
					<sci:arg name="ComponentIcon" type="StringType" required="true" visibility="nevershow" multi="false">
						<sci:value>EXPRESSIONNODE</sci:value>
					</sci:arg>
					<sci:arg name="ComponentDisabled" type="LongType" required="false" visibility="nevershow" multi="false">
						<sci:value>0</sci:value>
					</sci:arg>
					<sci:arg name="ComponentGUID" type="StringType" required="false" visibility="nevershow" multi="false">
						<sci:value>{0995D675-7EE2-432C-95DF-E91C14052B22}</sci:value>
					</sci:arg>
					<sci:arg name="ComponentPoint" type="StringType" required="false" visibility="nevershow" multi="false">
						<sci:value>954 -995</sci:value>
					</sci:arg>
					<sci:arg name="ComponentHelp" type="StringType" required="false" visibility="nevershow" multi="true">
						<sci:value>100</sci:value>
						<sci:value>Applies a PilotScript expression to each data record
</sci:value>
						<sci:value>&lt;p&gt;PilotScript is the native scripting language in Pipeline Pilot.  It is based on PL/SQL and allows you to query or alter the properties on data records.  For example, the expression:

&lt;blockquote&gt;
&lt;code&gt;A := 10;&lt;/code&gt;
&lt;/blockquote&gt;
creates a property named &quot;A&quot; and sets the value to &quot;10&quot;.&lt;/p&gt;

&lt;p&gt;For each incoming data record the PilotScript statements in &lt;i&gt;Expression&lt;/i&gt; are evaluated.&lt;/p&gt;

&lt;p&gt;&lt;b&gt;Notes:&lt;/b&gt;
&lt;ul&gt;
&lt;li&gt;To initialize global variables such as counters, use &lt;i&gt;Initial Expression&lt;/i&gt;.&lt;/li&gt; 
&lt;li&gt;To clean up global variables or calculate final results use &lt;i&gt;Final Expression&lt;/i&gt;.&lt;/li&gt;
&lt;li&gt;Parameters on Custom Manipulators do not become global variables that can be accessed via &lt;i&gt;@ParameterName&lt;/i&gt; syntax.  They must be accessed by using the &lt;i&gt;Parameter(&apos;ParameterName&apos;)&lt;/i&gt; function or by using token substitution via &lt;i&gt;$(ParameterName)&lt;/i&gt; syntax.&lt;/li&gt;
&lt;/ul&gt;

&lt;p&gt;&lt;b&gt;See Also:&lt;/b&gt;&lt;/p&gt;
&lt;ul&gt;
&lt;li&gt;For more information on PilotScript, see &lt;a href=&quot;javascript:DoLink(&apos;scihelpdocs/user/pscript/pscript_overview.htm&apos;)&quot;&gt;PilotScript Overview&lt;/a&gt;.&lt;/li&gt;
&lt;li&gt;To use PilotScript to filter data records use &lt;a href=&quot;javascript:DoLink(&apos;{DD58ECD1-516F-48FE-A5DB-8328AED680F2}&apos;)&quot;&gt;Custom Filter (PilotScript)&lt;/a&gt;.&lt;/li&gt;
&lt;/ul&gt;

</sci:value>
						<sci:value>Generic</sci:value>
						<sci:value/>
						<sci:value>Generic</sci:value>
						<sci:value/>
						<sci:value>None</sci:value>
						<sci:value/>
					</sci:arg>
					<sci:arg name="RegistrationVersion" type="StringType" required="false" visibility="nevershow" multi="false">
						<sci:help>The server version when this component was registered</sci:help>
						<sci:value>7.0.0.35</sci:value>
					</sci:arg>
					<sci:arg name="Component Sticky Notes" type="StringType" required="false" visibility="nevershow" multi="false"/>
					<sci:arg name="ComponentLocalID" type="LongType" required="false" visibility="nevershow" multi="false">
						<sci:help>Local Component Identifier</sci:help>
						<sci:value>7</sci:value>
					</sci:arg>
					<sci:arg name="Component Path" type="StringType" required="false" visibility="nevershow" multi="false">
						<sci:help>The original path within the database of this component.</sci:help>
						<sci:value>Components\Data Access and Manipulation\Property Manipulators\Custom Manipulator (PilotScript)</sci:value>
					</sci:arg>
				</sci:component>
			</sci:data>
			<sci:data object="SciTegic.Protocol.1">
				<sci:component name="HTML Molecular Table Viewer" version="2">
					<sci:arg name="Maximum Rows" type="LongType" required="false" visibility="visible" multi="false" uimpl="false">
						<sci:help>Specifies the maximum number of table rows in the HTML page</sci:help>
						<sci:value>2000</sci:value>
					</sci:arg>
					<sci:arg name="Rows Per Page" type="LongType" required="false" visibility="visible" multi="false">
						<sci:help>&lt;p&gt;The number of rows displayed on each page.</sci:help>
						<sci:value>100</sci:value>
					</sci:arg>
					<sci:arg name="Image Type" type="StringType" required="true" visibility="visible" multi="false" uimpl="false">
						<sci:help>Format to use to represent the molecular image.
&lt;ul&gt;
&lt;li&gt;&lt;strong&gt;PNG&lt;/strong&gt;: Portable Network Graphics.&lt;/li&gt;
&lt;li&gt;&lt;strong&gt;JPEG&lt;/strong&gt;: Joint Photographic Experts Group.&lt;/li&gt;
&lt;li&gt;&lt;strong&gt;SVG&lt;/strong&gt;: Scalable Vector Graphics.&lt;/li&gt;
&lt;/ul&gt;</sci:help>
						<sci:legalval selected="true">PNG</sci:legalval>
						<sci:legalval>JPEG</sci:legalval>
						<sci:legalval>SVG</sci:legalval>
					</sci:arg>
					<sci:arg name="Molecule Scaling" type="StringType" required="false" visibility="visible" multi="false" uimpl="false">
						<sci:help>How to scale the molecule to the desired image size.
&lt;ul&gt;
&lt;li&gt;&lt;strong&gt;Fixed Image Size&lt;/strong&gt;: the size of the images is the same for all the input molecules. The size of the image (in pixels) is controlled by &lt;i&gt;ImageSize&lt;/i&gt;, which specifies the width and height. The aspect ratio is set to 1 by default, but can be modified by &lt;i&gt;WidthToHeightRatio&lt;/i&gt; which sets the width as the height multiplied by the ratio. &lt;i&gt;MaximumBondLengthSize&lt;/i&gt; can be used to define a maximum limit for the length of the lines used to draw the bonds (to prevent very small molecules such as ethane to be drawn disproportionally big).&lt;/li&gt;
&lt;li&gt;&lt;strong&gt;Fixed Bond Length&lt;/strong&gt;: all the molecules are drawn with the same bond length, specified by &lt;i&gt;BondLengthSize&lt;/i&gt;. The image size depends on the size of the molecule. Small molecules create small images and big molecules create big images. &lt;/li&gt;
&lt;li&gt;&lt;strong&gt;Fixed Image Size with Fixed Bond Length&lt;/strong&gt;: the size of the images , specified by &lt;i&gt;ImageSize&lt;/i&gt;, is the same for all the input molecules but, if possible, the molecules are drawn using the bond length specified by &lt;i&gt;BondLengthSize&lt;/i&gt;. If the molecule can be drawn within the specified image size using the desired bond length, it is drawn like that, padding with white space as necessary. if the molecule is too big to be drawn with the desired bond length, it is scaled down to fit in the dimensions specified by image size. &lt;/li&gt;
&lt;/ul&gt;</sci:help>
						<sci:member>BondLengthSize</sci:member>
						<sci:member>WidthToHeightRatio</sci:member>
						<sci:member>MaximumBondLengthSize</sci:member>
						<sci:member>MaximumImageSize</sci:member>
						<sci:legalval selected="true">Fixed Image Size</sci:legalval>
						<sci:legalval>Fixed Bond Length</sci:legalval>
						<sci:legalval>Fixed Image Size with Fixed Bond Length</sci:legalval>
					</sci:arg>
					<sci:arg name="MaximumBondLengthSize" type="LongType" required="false" visibility="visible" multi="false" uimpl="false">
						<sci:help>Maximum size allowed for the lines used to draw the bonds in the molecule, in pixels. This parameter is used in conjunction with &lt;i&gt;ImageSize&lt;/i&gt; to set a limit to how long the bonds in the molecule can be. This is useful to prevent small molecules, such as ethane, to be drawn disproportionally big.
&lt;br&gt;
Leave empty if you don&apos;t want to set a limit to the bond length.</sci:help>
						<sci:enabledscript>parameter(&apos;Molecule Scaling&apos;) eq &apos;Fixed Image Size&apos;</sci:enabledscript>
					</sci:arg>
					<sci:arg name="MaximumImageSize" type="LongType" required="false" visibility="visible" multi="false" uimpl="false">
						<sci:help>Maximum size allowed for the image, in pixels. This parameter is used in conjunction with &lt;i&gt;BondLengthSize&lt;/i&gt; to set a limit to how big the image can be.
&lt;br&gt;
Leave empty if you don&apos;t want to set a limit to the image size.</sci:help>
						<sci:enabledscript>parameter(&apos;Molecule Scaling&apos;) eq &apos;Fixed Bond Length&apos;</sci:enabledscript>
					</sci:arg>
					<sci:arg name="BondLengthSize" type="LongType" required="false" visibility="visible" multi="false" expanded="true" uimpl="false">
						<sci:help>&lt;p&gt;Size of the average bond length, in pixels.&lt;/p&gt;
&lt;p&gt;
This parameter is used when &lt;i&gt;Molecule Scaling&lt;/i&gt; is set to &quot;Fixed Bond Length&quot; or &quot;Fixed Image Size with Fixed Bond Length&quot;.
&lt;p&gt;
The size of the image will not be constant. Bigger molecules generate larger images; smaller molecules generate smaller images.</sci:help>
						<sci:enabledscript>parameter(&apos;Molecule Scaling&apos;) eq &apos;Fixed Bond Length&apos; or
parameter(&apos;Molecule Scaling&apos;) eq &apos;Fixed Image Size with Fixed Bond Length&apos;</sci:enabledscript>
						<sci:value>35</sci:value>
					</sci:arg>
					<sci:arg name="WidthToHeightRatio" type="DoubleType" required="false" visibility="visible" multi="false" uimpl="false">
						<sci:help>The ratio of the width to the height.  When not equal to 1.0, the image height is given by &lt;i&gt;ImageSize&lt;/i&gt; and the image width is scaled to fit the given &lt;i&gt;WidthToHeightRatio&lt;/i&gt;.</sci:help>
						<sci:enabledscript>parameter(&apos;Molecule Scaling&apos;) eq &apos;Fixed Image Size&apos; or
parameter(&apos;Molecule Scaling&apos;) eq &apos;Fixed Image Size with Fixed Bond Length&apos;</sci:enabledscript>
						<sci:value>1.0</sci:value>
					</sci:arg>
					<sci:arg name="ImageSize" type="LongType" required="false" visibility="visible" multi="false" expanded="true" uimpl="false">
						<sci:help>Size of the square image, in pixels</sci:help>
						<sci:enabledscript>parameter(&apos;Molecule Scaling&apos;) eq &apos;Fixed Image Size&apos; or
parameter(&apos;Molecule Scaling&apos;) eq &apos;Fixed Image Size with Fixed Bond Length&apos;</sci:enabledscript>
						<sci:value>256</sci:value>
					</sci:arg>
					<sci:arg name="Title" type="StringType" required="false" visibility="visible" multi="false" expanded="true" uimpl="false">
						<sci:help>The optional title at the top of the table.</sci:help>
					</sci:arg>
					<sci:arg name="Caption Property" type="StringType" required="false" visibility="visible" multi="false" uimpl="false">
						<sci:help>The property used to display a caption for the picture. If this parameter is 
not defined, a caption is not displayed. </sci:help>
					</sci:arg>
					<sci:arg name="Freeze Table Header" type="BoolType" required="false" visibility="visible" multi="false" uimpl="false">
						<sci:help>&lt;p&gt;When set to True, this table&apos;s header and title will remain visible when the table is scrolled vertically.&lt;/p&gt;

&lt;p&gt;&lt;b&gt;Notes:&lt;/b&gt;&lt;/p&gt;

&lt;ul&gt;
	&lt;li&gt;This feature only applies to HTML reports.&lt;/li&gt;
	&lt;li&gt;The fixed header behavior depends on what container (e.g., plain browser window, Tile component, Dynamic Content Container) that the Table is piped into.&lt;/li&gt; 
	&lt;li&gt;To create a table of fixed pixel height, set this parameter to True and pipe this table into a Dynamic Content Container of fixed (i.e., non-percentage) height.&lt;/li&gt;
&lt;/ul&gt;</sci:help>
						<sci:legalval selected="true">True</sci:legalval>
						<sci:legalval>False</sci:legalval>
					</sci:arg>
					<sci:arg name="Chemistry Column Name" type="StringType" required="false" visibility="visible" multi="false" expanded="true" uimpl="false">
						<sci:metaproplist>
							<sci:mpropval name="SCI_PromotedFrom" ishidden="true" type="StringType">
								<sci:value>Column Settings Header Text</sci:value>
								<sci:value>Chemistry Column Name</sci:value>
								<sci:value>Chemistry Column Name</sci:value>
								<sci:value>Chemistry Column Name</sci:value>
							</sci:mpropval>
							<sci:propval name="SCI_PromotionRenameRule" ishidden="true">UsingParent</sci:propval>
						</sci:metaproplist>
						<sci:help>The name of the column containing the chemical image.</sci:help>
						<sci:value>Molecule</sci:value>
					</sci:arg>
					<sci:arg name="ShowAtomAndBondPropertiesTables" type="BoolType" required="true" visibility="visible" multi="false" uimpl="false">
						<sci:help>Toggles display of the &lt;b&gt;Atom Properties&lt;/b&gt; and &lt;b&gt;Bond Properties&lt;/b&gt; table columns.  When this parameter is active, the molecule for each row is scanned for atom and bond properties.  If any are found, tables of atom and/or bond properties are displayed.</sci:help>
						<sci:legalval selected="true">True</sci:legalval>
						<sci:legalval>False</sci:legalval>
					</sci:arg>
					<sci:arg name="Use Default Browser" type="BoolType" required="false" visibility="visible" multi="false" expanded="true" legalvalsenforced="false" uimpl="false">
						<sci:metaproplist>
							<sci:propval name="SCI_PromotionRenameRule">UsingParent</sci:propval>
							<sci:mpropval name="SCI_PromotedFrom" type="StringType">
								<sci:value>Browser</sci:value>
							</sci:mpropval>
						</sci:metaproplist>
						<sci:help>&lt;p&gt;
This parameter is only relevant when running the protocol in the Pipeline Pilot Professional Client.
&lt;/p&gt;
&lt;p&gt;
The value specifies whether to use your default desktop web browser to view the HTML table. When set to False, Internet Explorer is used as a standard fallback option. If IE is your default browser, it is used in either case.
&lt;/p&gt;
</sci:help>
						<sci:legalval selected="true">True</sci:legalval>
						<sci:legalval>False</sci:legalval>
					</sci:arg>
					<sci:arg name="Include Live Molecule" type="BoolType" required="false" visibility="visible" multi="false">
						<sci:help>&lt;p&gt;If the &lt;i&gt;Include Live Molecule&lt;/i&gt; parameter is set to True and this component is piped into an HTML report, the image will be backed by live molecular data, so that double-clicking will open the chemistry in 3rd party sketcher software like BIOVIA Draw or ChemDraw. With &lt;i&gt;Include Live Molecule&lt;/i&gt; set to True, this component is equivalent to the read-only version of the &lt;a href=&quot;javascript:DoLink(&apos;{7415B28B-1606-4F6A-88B4-4BD4F5B1E1AD}&apos;)&quot;&gt;Chemistry Sketcher&lt;/a&gt; component. Its main advantage is scalability: multiple instances of this component may be included in a single HTML report without significantly affecting browser performance. Unlike the Chemistry Sketcher component, this component should not be used in forms, as the chemistry is not editable.&lt;/p&gt;

&lt;p&gt;You can right-click on the output image to copy the currently displayed chemistry to the clipboard or to change the preferred sketcher software to be opened when the image is double-clicked.&lt;/p&gt;

&lt;p&gt;The output of this component allows communication between a web browser and 3rd party sketcher software. If you install the BIOVIA Plugin (users will be automatically prompted to install it if it’s not already running) then sketchers can be opened by double-clicking in the browser. If you choose not to use the plugin you can download MOL files to your desktop and open them in your preferred sketcher. Whichever chemistry sketcher you are using (BIOVIA Draw or ChemDraw) must be installed on the client machine in order to edit the molecule.&lt;/p&gt;

&lt;p&gt;When true, the image type will always be PNG, and the &lt;i&gt;Image Map Name&lt;/i&gt; and most of the &lt;i&gt;Links and Actions&lt;/i&gt; will be disabled.&lt;/p&gt;

&lt;p&gt;&lt;b&gt;Notes:&lt;/b&gt;&lt;/p&gt;

&lt;ul&gt;
	&lt;li&gt;Users with the BIOVIA Draw sketcher installed should run it from the desktop at least once before the plugin can properly launch it to display a molecule.&lt;/li&gt;
	&lt;li&gt;To create live, embedded chemistry in Office documents, use &lt;a href=&quot;javascript:DoLink(&apos;{DAA51EC2-CF25-48EA-A905-4004BE152BA1}&apos;)&quot;&gt;Office Chemistry Sketcher&lt;/a&gt;.&lt;/li&gt;
&lt;/ul&gt;
</sci:help>
						<sci:member>Sketch Tool</sci:member>
						<sci:legalval>True</sci:legalval>
						<sci:legalval selected="true">False</sci:legalval>
					</sci:arg>
					<sci:arg name="Sketch Tool" type="StringType" required="true" visibility="visible" multi="false" uimpl="false">
						<sci:help>&lt;p&gt;The default sketcher application to launch when the user double clicks on the molecule.&lt;/p&gt;

&lt;p&gt;The sketcher type can be changed in the final report by right-clicking on the molecule image. Once a user has chosen a preferred sketcher via the right-click menu, their preference is stored in a cookie, and it supersedes what may be specified on this component.&lt;/p&gt;

&lt;p&gt;The sketcher type is global across all instances of this component in a report, and the default value will be taken from the first instance in the protocol.&lt;/p&gt;

&lt;p&gt;Users with the BIOVIA Draw sketcher installed should run it from the desktop at least once before the plugin can properly launch it to display a molecule.&lt;/p&gt;</sci:help>
						<sci:enabledscript>enabled := Parameter(&quot;Include Live Molecule&quot;) EQ &apos;True&apos;;
IF (NOT enabled) THEN
     SetDisabledDetails(&apos;This parameter is enabled only when Include Live Molecule is set to True.&apos;);
END IF;
enabled;</sci:enabledscript>
						<sci:legalval selected="true">BIOVIA Draw</sci:legalval>
						<sci:legalval>ChemDraw</sci:legalval>
					</sci:arg>
					<sci:arg name="Use Global Depiction Settings" type="BoolType" required="true" visibility="visible" multi="false" legalvalsenforced="false">
						<sci:help>When set to True, the depiction options are set based on the settings specified by &lt;i&gt;Global Depiction Settings&lt;/i&gt; and not from the component parameters.</sci:help>
						<sci:member>Global Depiction Settings</sci:member>
						<sci:legalval>True</sci:legalval>
						<sci:legalval selected="true">False</sci:legalval>
					</sci:arg>
					<sci:arg name="Global Depiction Settings" type="StringType" required="false" visibility="visible" multi="false">
						<sci:help>
          Name of the XML file in the /apps/chemistry/xml/Objects folder with the global depiction settings.
          &lt;p&gt;
          The default XML file, with the same depiction settings as the default values of the component parameters, is &lt;i&gt;PPDepictionSettings_Defaults.xml&lt;/i&gt;.
          &lt;p&gt;
          Use &lt;a href=&quot;javascript:DoLink(&apos;{F8ED93E4-528D-43E7-A6E1-9D4A7EB161F9}&apos;)&quot;&gt;Export Depiction Parameters&lt;/a&gt; to modify and save depiction settings to use them as global settings.
        </sci:help>
						<sci:enabledscript>parameter(&quot;Use Global Depiction Settings&quot;) eq true</sci:enabledscript>
						<sci:legalvalscript>if @PPDepictionSettingsXML is not defined then
          @PPDepictionSettingsXML := RunProtocol(
          &apos;Components/Chemistry/Utilities/Internals/Reference Components/List Global Depiction Settings (Dynamic Parameter)&apos;,
          &apos;PPDepictionSettingsXML&apos;);
          end if;

          SetLegalValues(@PPDepictionSettingsXML);</sci:legalvalscript>
					</sci:arg>
					<sci:arg name="Depiction Options" type="GroupType" required="false" visibility="visible" multi="false" legalvalsenforced="false" uimpl="false">
						<sci:help>Options that control the molecular depictions</sci:help>
						<sci:member>Atoms</sci:member>
						<sci:member>Bonds</sci:member>
						<sci:member>Colors</sci:member>
						<sci:member>Fonts</sci:member>
						<sci:member>General</sci:member>
						<sci:member>Haptic/Markush</sci:member>
						<sci:member>Reactions</sci:member>
						<sci:member>Rgroups</sci:member>
						<sci:member>Sequences</sci:member>
						<sci:member>Sgroups</sci:member>
						<sci:member>StereoChemistry</sci:member>
						<sci:member>Zero Order Bonds</sci:member>
						<sci:enabledscript>parameter(&quot;Use Global Depiction Settings&quot;) eq False</sci:enabledscript>
					</sci:arg>
					<sci:arg name="Atoms" type="GroupType" required="false" visibility="visible" multi="false" legalvalsenforced="false" uimpl="false">
						<sci:help>Depiction options that control the drawing of atoms and atom labels</sci:help>
						<sci:member>AtomLabelsScaleFactor</sci:member>
						<sci:member>DisplayHighlightedAtomsAs</sci:member>
						<sci:member>DrawImplicitHydrogens</sci:member>
						<sci:member>AtomLabelPadding</sci:member>
						<sci:member>Display Charge</sci:member>
						<sci:member>Display Valence</sci:member>
						<sci:member>Display Star Atoms As</sci:member>
						<sci:member>Display &apos;Pol&apos; Atoms As Circles</sci:member>
						<sci:member>Display Hydrogen Isotopes as 2H and 3H</sci:member>
					</sci:arg>
					<sci:arg name="AtomLabelsScaleFactor" type="DoubleType" required="false" visibility="visible" multi="false" expanded="true" uimpl="false">
						<sci:help>Factor to scale the size of the atom labels (atom type, atom number, valence, value, charge). Set this factor to the default value of 1.0 to use the font size determined internally by PipelinePilot. Values greater than 1.0 will increase the font size. Values smaller than 1.0 will decrease the font size.  </sci:help>
						<sci:value>1.0</sci:value>
					</sci:arg>
					<sci:arg name="DisplayHighlightedAtomsAs" type="StringType" required="false" visibility="visible" multi="false" uimpl="false">
						<sci:help>Select how to highlight selected atoms.
&lt;ul&gt;
&lt;li&gt;&lt;b&gt;ColoredBlocks:&lt;/b&gt;  Display a colored block superimposed on all the selected atoms.&lt;/li&gt;
&lt;li&gt;&lt;b&gt;ColoredLabels:&lt;/b&gt;  Color all the selected atom labels with the same highlight color.&lt;/li&gt;
&lt;/ul&gt;</sci:help>
						<sci:legalval>ColoredBlocks</sci:legalval>
						<sci:legalval selected="true">ColoredLabels</sci:legalval>
					</sci:arg>
					<sci:arg name="DrawImplicitHydrogens" type="StringType" required="false" visibility="visible" multi="true" uimpl="false">
						<sci:help>Defines which implicit Hydrogen atoms to draw:
&lt;ul&gt;
&lt;li&gt;&lt;b&gt;AllHydrogens:&lt;/b&gt;  Displays all implicit Hydrogen atoms (this option overrides the other options).&lt;/li&gt;
&lt;li&gt;&lt;b&gt;HeteroHydrogens:&lt;/b&gt;  Displays implicit Hydrogen atoms on heteroatoms.&lt;/li&gt;
&lt;li&gt;&lt;b&gt;TerminalCarbonHydrogens:&lt;/b&gt;  Displays implicit Hydrogen atoms on terminal Carbon atoms.&lt;/li&gt;
&lt;/ul&gt;</sci:help>
						<sci:legalval>AllHydrogens</sci:legalval>
						<sci:legalval selected="true">HeteroHydrogens</sci:legalval>
						<sci:legalval>TerminalCarbonHydrogens</sci:legalval>
					</sci:arg>
					<sci:arg name="AtomLabelPadding" type="LongType" required="false" visibility="visible" multi="false" uimpl="false">
						<sci:help>Padding size, in percentage of the average bond length, to use around atom type labels in the molecular image. This parameter controls how much white space to leave between atom type labels and the lines representing bonds.</sci:help>
						<sci:value>8</sci:value>
					</sci:arg>
					<sci:arg name="Display Charge" type="BoolType" required="false" visibility="visible" multi="false" legalvalsenforced="false" uimpl="false">
						<sci:help>Specify whether or not to display non-zero atom charges</sci:help>
						<sci:legalval selected="true">True</sci:legalval>
						<sci:legalval>False</sci:legalval>
					</sci:arg>
					<sci:arg name="Display Valence" type="BoolType" required="false" visibility="visible" multi="false" legalvalsenforced="false" uimpl="false">
						<sci:help>Specify whether or not to display non-standard atom valences</sci:help>
						<sci:legalval selected="true">True</sci:legalval>
						<sci:legalval>False</sci:legalval>
					</sci:arg>
					<sci:arg name="Display Star Atoms As" type="StringType" required="false" visibility="visible" multi="false" uimpl="false">
						<sci:help>How to display unknown star (*) atoms
&lt;ul&gt;
&lt;li&gt;As a star (*).&lt;/li&gt;
&lt;li&gt;As a zigzag line.&lt;/li&gt;
&lt;/ul&gt;</sci:help>
						<sci:legalval selected="true">Zigzag Line</sci:legalval>
						<sci:legalval>Star (*)</sci:legalval>
					</sci:arg>
					<sci:arg name="Display &apos;Pol&apos; Atoms As Circles" type="BoolType" required="false" visibility="visible" multi="false" legalvalsenforced="false" uimpl="false">
						<sci:help>Whether or not to display &apos;Pol&apos; atom types as a circle. When set to False, these atoms are displayed using a &apos;Pol&apos; label.</sci:help>
						<sci:legalval selected="true">True</sci:legalval>
						<sci:legalval>False</sci:legalval>
					</sci:arg>
					<sci:arg name="Display Hydrogen Isotopes as 2H and 3H" type="BoolType" required="false" visibility="visible" multi="false" legalvalsenforced="false">
						<sci:help>When set to True, Hydrogen isotopes are displayed as &apos;2H&apos; and &apos;3H&apos; instead of &apos;D&apos; and &apos;T&apos;</sci:help>
						<sci:legalval>True</sci:legalval>
						<sci:legalval selected="true">False</sci:legalval>
					</sci:arg>
					<sci:arg name="Bonds" type="GroupType" required="false" visibility="visible" multi="false" legalvalsenforced="false" uimpl="false">
						<sci:help>Depiction options that control the drawing of bonds and bond labels</sci:help>
						<sci:member>DrawAromaticRings</sci:member>
						<sci:member>DisplayHighlightedBondsAs</sci:member>
						<sci:member>Draw Bond Query Labels</sci:member>
						<sci:member>Position of Bond Labels</sci:member>
						<sci:member>Bond Thickness</sci:member>
						<sci:member>Double Bond Width</sci:member>
						<sci:member>Wedge Bond Width</sci:member>
						<sci:member>Spacing of Down Bond Hashes</sci:member>
						<sci:member>DrawUnknownDoubleBonds</sci:member>
					</sci:arg>
					<sci:arg name="DrawAromaticRings" type="StringType" required="false" visibility="visible" multi="false" uimpl="false">
						<sci:help>How to draw aromatic rings.
&lt;ul&gt;
&lt;li&gt;&lt;b&gt;UsingSingleDoubleBonds:&lt;/b&gt;  A kekule representation using alternating single and double bonds.&lt;/li&gt;
&lt;li&gt;&lt;b&gt;AsSolidCircles:&lt;/b&gt;  A solid circle is drawn inside the aromatic ring.&lt;/li&gt;
&lt;/ul&gt;</sci:help>
						<sci:legalval selected="true">UsingSingleDoubleBonds</sci:legalval>
						<sci:legalval>AsSolidCircles</sci:legalval>
					</sci:arg>
					<sci:arg name="DisplayHighlightedBondsAs" type="StringType" required="false" visibility="visible" multi="false" uimpl="false">
						<sci:help>
          Select how to highlight selected bonds.
          &lt;ul&gt;
          &lt;li&gt;&lt;b&gt;ColoredLines:&lt;/b&gt;  Color all the selected bonds with the specified highlight color.&lt;/li&gt;
          &lt;li&gt;&lt;b&gt;ThickLines:&lt;/b&gt;  Use a thicker line to draw the selected bonds.&lt;/li&gt;
          &lt;li&gt;&lt;b&gt;ThickColoredLines:&lt;/b&gt;  Use a thicker line and the highlight color to draw the selected bonds.&lt;/li&gt;
          &lt;/ul&gt;
        </sci:help>
						<sci:legalval selected="true">ColoredLines</sci:legalval>
						<sci:legalval>ThickLines</sci:legalval>
						<sci:legalval>ThickColoredLines</sci:legalval>
					</sci:arg>
					<sci:arg name="Draw Bond Query Labels" type="BoolType" required="false" visibility="visible" multi="false" legalvalsenforced="false" uimpl="false">
						<sci:help>Whether or not to draw labels indicating the bond query types (s/d, s/a, d/a, ...)</sci:help>
						<sci:legalval selected="true">True</sci:legalval>
						<sci:legalval>False</sci:legalval>
					</sci:arg>
					<sci:arg name="Position of Bond Labels" type="StringType" required="false" visibility="visible" multi="false">
						<sci:help>Specifies the position of bond labels, such as query bond types (any, s/d, s/a, d/a), topologies (Ch, Rn), or bond numbers. The labels are placed either at one side of the bond or on top of the bond.</sci:help>
						<sci:legalval>At One Side of the Bond</sci:legalval>
						<sci:legalval selected="true">On Top of the Bond</sci:legalval>
					</sci:arg>
					<sci:arg name="Bond Thickness" type="DoubleType" required="false" visibility="visible" multi="false" uimpl="false">
						<sci:help>Specify the thickness of the lines used to represent bonds</sci:help>
						<sci:value>1</sci:value>
					</sci:arg>
					<sci:arg name="Double Bond Width" type="DoubleType" required="false" visibility="visible" multi="false" uimpl="false">
						<sci:help>Specifies the width of double bonds, as a fraction of the bond length</sci:help>
						<sci:value>0.2</sci:value>
					</sci:arg>
					<sci:arg name="Wedge Bond Width" type="DoubleType" required="false" visibility="visible" multi="false" uimpl="false">
						<sci:help>Specifies the width of stereo bond wedges, as a fraction of the bond length (including Either bonds)</sci:help>
						<sci:value>0.08</sci:value>
					</sci:arg>
					<sci:arg name="Spacing of Down Bond Hashes" type="DoubleType" required="false" visibility="visible" multi="false" expanded="true" uimpl="false">
						<sci:help>Specifies the spacing between the lines of down bond wedges</sci:help>
						<sci:value>4.0</sci:value>
					</sci:arg>
					<sci:arg name="DrawUnknownDoubleBonds" type="StringType" required="false" visibility="visible" multi="false" uimpl="false">
						<sci:help>How to draw double bonds with unknown stereochemistry (such as in molecules read from SMILES); 
either &lt;b&gt;AsStandardDoubleBond&lt;/b&gt; or &lt;b&gt;AsCrossedLines&lt;/b&gt;.</sci:help>
						<sci:member>Include Double Bonds in Small Rings</sci:member>
						<sci:legalval>AsStandardDoubleBond</sci:legalval>
						<sci:legalval selected="true">AsCrossedLines</sci:legalval>
					</sci:arg>
					<sci:arg name="Include Double Bonds in Small Rings" type="BoolType" required="false" visibility="visible" multi="false" uimpl="false">
						<sci:help>If &lt;i&gt;False&lt;/i&gt; (the default), double bonds in small rings (size 7 or less) are never displayed as cross lines even if they are marked as unknown cis/trans stereo.</sci:help>
						<sci:enabledscript>parameter(&apos;DrawUnknownDoubleBonds&apos;) eq &apos;AsCrossedLines&apos;</sci:enabledscript>
						<sci:legalval>True</sci:legalval>
						<sci:legalval selected="true">False</sci:legalval>
					</sci:arg>
					<sci:arg name="Colors" type="GroupType" required="false" visibility="visible" multi="false" legalvalsenforced="false" uimpl="false">
						<sci:help>Depiction options that control the selection of colors to draw the structures</sci:help>
						<sci:member>UseColor</sci:member>
						<sci:member>Background Color</sci:member>
						<sci:member>Foreground Color</sci:member>
						<sci:member>Elements</sci:member>
					</sci:arg>
					<sci:arg name="UseColor" type="BoolType" required="false" visibility="visible" multi="false" uimpl="false">
						<sci:help>If set to true, the molecular image will be colored according to atom types.  If false, the image will be black and white only.</sci:help>
						<sci:legalval selected="true">True</sci:legalval>
						<sci:legalval>False</sci:legalval>
					</sci:arg>
					<sci:arg name="Background Color" type="ColorType" required="false" visibility="visible" multi="false" legalvalsenforced="false" uimpl="false">
						<sci:help>Specify the background color to use to draw the image.
&lt;br&gt;
&lt;i&gt;Transparent&lt;/i&gt; should be set to &apos;False&apos; for this parameter to be active.</sci:help>
						<sci:enabledscript>parameter(&quot;UseColor&quot;) = &quot;True&quot;</sci:enabledscript>
						<sci:value>White</sci:value>
					</sci:arg>
					<sci:arg name="Foreground Color" type="ColorType" required="false" visibility="visible" multi="false" legalvalsenforced="false" uimpl="false">
						<sci:help>Specify the foreground color to use to draw the image.</sci:help>
						<sci:enabledscript>parameter(&quot;UseColor&quot;) eq true</sci:enabledscript>
						<sci:value>Black</sci:value>
					</sci:arg>
					<sci:arg name="Elements" type="GroupType" required="false" visibility="visible" multi="false" legalvalsenforced="false" uimpl="false">
						<sci:member>H</sci:member>
						<sci:member>Li</sci:member>
						<sci:member>B</sci:member>
						<sci:member>C</sci:member>
						<sci:member>N</sci:member>
						<sci:member>O</sci:member>
						<sci:member>F</sci:member>
						<sci:member>Na</sci:member>
						<sci:member>Mg</sci:member>
						<sci:member>Al</sci:member>
						<sci:member>Si</sci:member>
						<sci:member>P</sci:member>
						<sci:member>S</sci:member>
						<sci:member>Cl</sci:member>
						<sci:member>K</sci:member>
						<sci:member>Ca</sci:member>
						<sci:member>Se</sci:member>
						<sci:member>Br</sci:member>
						<sci:member>Sn</sci:member>
						<sci:member>I</sci:member>
						<sci:member>Fe</sci:member>
						<sci:member>Cu</sci:member>
						<sci:member>Ag</sci:member>
						<sci:member>Cd</sci:member>
						<sci:member>Au</sci:member>
						<sci:member>Hg</sci:member>
						<sci:member>Other</sci:member>
						<sci:enabledscript>parameter(&quot;UseColor&quot;) eq true</sci:enabledscript>
					</sci:arg>
					<sci:arg name="H" type="ColorType" required="false" visibility="visible" multi="false" legalvalsenforced="false" uimpl="false">
						<sci:help>Color to use to draw H atoms.</sci:help>
						<sci:enabledscript>parameter(&quot;UseColor&quot;) = &quot;True&quot;</sci:enabledscript>
						<sci:value>#00006E</sci:value>
					</sci:arg>
					<sci:arg name="Li" type="ColorType" required="false" visibility="visible" multi="false" legalvalsenforced="false" uimpl="false">
						<sci:help>Color to use to draw Li atoms.</sci:help>
						<sci:enabledscript>parameter(&quot;UseColor&quot;) = &quot;True&quot;</sci:enabledscript>
						<sci:value>#C87DF5</sci:value>
					</sci:arg>
					<sci:arg name="B" type="ColorType" required="false" visibility="visible" multi="false" legalvalsenforced="false" uimpl="false">
						<sci:help>Color to use to draw B atoms.</sci:help>
						<sci:enabledscript>parameter(&quot;UseColor&quot;) = &quot;True&quot;</sci:enabledscript>
						<sci:value>#F0AA6E</sci:value>
					</sci:arg>
					<sci:arg name="C" type="ColorType" required="false" visibility="visible" multi="false" legalvalsenforced="false" uimpl="false">
						<sci:help>Color to use to draw C atoms.</sci:help>
						<sci:enabledscript>parameter(&quot;UseColor&quot;) = &quot;True&quot;</sci:enabledscript>
						<sci:value>#6E6E6E</sci:value>
					</sci:arg>
					<sci:arg name="N" type="ColorType" required="false" visibility="visible" multi="false" legalvalsenforced="false" uimpl="false">
						<sci:help>Color to use to draw N atoms.</sci:help>
						<sci:enabledscript>parameter(&quot;UseColor&quot;) = &quot;True&quot;</sci:enabledscript>
						<sci:value>#3250FF</sci:value>
					</sci:arg>
					<sci:arg name="O" type="ColorType" required="false" visibility="visible" multi="false" legalvalsenforced="false" uimpl="false">
						<sci:help>Color to use to draw O atoms.</sci:help>
						<sci:enabledscript>parameter(&quot;UseColor&quot;) = &quot;True&quot;</sci:enabledscript>
						<sci:value>#F00A0A</sci:value>
					</sci:arg>
					<sci:arg name="F" type="ColorType" required="false" visibility="visible" multi="false" legalvalsenforced="false" uimpl="false">
						<sci:help>Color to use to draw F atoms.</sci:help>
						<sci:enabledscript>parameter(&quot;UseColor&quot;) = &quot;True&quot;</sci:enabledscript>
						<sci:value>#8CD24B</sci:value>
					</sci:arg>
					<sci:arg name="Na" type="ColorType" required="false" visibility="visible" multi="false" legalvalsenforced="false" uimpl="false">
						<sci:help>Color to use to draw Na atoms.</sci:help>
						<sci:enabledscript>parameter(&quot;UseColor&quot;) = &quot;True&quot;</sci:enabledscript>
						<sci:value>#A050DC</sci:value>
					</sci:arg>
					<sci:arg name="Mg" type="ColorType" required="false" visibility="visible" multi="false" legalvalsenforced="false" uimpl="false">
						<sci:help>Color to use to draw Mg atoms.</sci:help>
						<sci:enabledscript>parameter(&quot;UseColor&quot;) = &quot;True&quot;</sci:enabledscript>
						<sci:value>#87FA00</sci:value>
					</sci:arg>
					<sci:arg name="Al" type="ColorType" required="false" visibility="visible" multi="false" legalvalsenforced="false" uimpl="false">
						<sci:help>Color to use to draw Al atoms.</sci:help>
						<sci:enabledscript>parameter(&quot;UseColor&quot;) = &quot;True&quot;</sci:enabledscript>
						<sci:value>#AF96A0</sci:value>
					</sci:arg>
					<sci:arg name="Si" type="ColorType" required="false" visibility="visible" multi="false" legalvalsenforced="false" uimpl="false">
						<sci:help>Color to use to draw Si atoms.</sci:help>
						<sci:enabledscript>parameter(&quot;UseColor&quot;) = &quot;True&quot;</sci:enabledscript>
						<sci:value>#F0C8A0</sci:value>
					</sci:arg>
					<sci:arg name="P" type="ColorType" required="false" visibility="visible" multi="false" legalvalsenforced="false" uimpl="false">
						<sci:help>Color to use to draw P atoms.</sci:help>
						<sci:enabledscript>parameter(&quot;UseColor&quot;) = &quot;True&quot;</sci:enabledscript>
						<sci:value>#E67800</sci:value>
					</sci:arg>
					<sci:arg name="S" type="ColorType" required="false" visibility="visible" multi="false" legalvalsenforced="false" uimpl="false">
						<sci:help>Color to use to draw S atoms.</sci:help>
						<sci:enabledscript>parameter(&quot;UseColor&quot;) = &quot;True&quot;</sci:enabledscript>
						<sci:value>#FFAF00</sci:value>
					</sci:arg>
					<sci:arg name="Cl" type="ColorType" required="false" visibility="visible" multi="false" legalvalsenforced="false" uimpl="false">
						<sci:help>Color to use to draw Cl atoms.</sci:help>
						<sci:enabledscript>parameter(&quot;UseColor&quot;) = &quot;True&quot;</sci:enabledscript>
						<sci:value>#1EE11E</sci:value>
					</sci:arg>
					<sci:arg name="K" type="ColorType" required="false" visibility="visible" multi="false" legalvalsenforced="false" uimpl="false">
						<sci:help>Color to use to draw K atoms.</sci:help>
						<sci:enabledscript>parameter(&quot;UseColor&quot;) = &quot;True&quot;</sci:enabledscript>
						<sci:value>#9646D2</sci:value>
					</sci:arg>
					<sci:arg name="Ca" type="ColorType" required="false" visibility="visible" multi="false" legalvalsenforced="false" uimpl="false">
						<sci:help>Color to use to draw Ca atoms.</sci:help>
						<sci:enabledscript>parameter(&quot;UseColor&quot;) = &quot;True&quot;</sci:enabledscript>
						<sci:value>#32DC00</sci:value>
					</sci:arg>
					<sci:arg name="Se" type="ColorType" required="false" visibility="visible" multi="false" legalvalsenforced="false" uimpl="false">
						<sci:help>Color to use to draw Se atoms.</sci:help>
						<sci:enabledscript>parameter(&quot;UseColor&quot;) = &quot;True&quot;</sci:enabledscript>
						<sci:value>#FFAF28</sci:value>
					</sci:arg>
					<sci:arg name="Br" type="ColorType" required="false" visibility="visible" multi="false" legalvalsenforced="false" uimpl="false">
						<sci:help>Color to use to draw Br atoms.</sci:help>
						<sci:enabledscript>parameter(&quot;UseColor&quot;) = &quot;True&quot;</sci:enabledscript>
						<sci:value>#A02828</sci:value>
					</sci:arg>
					<sci:arg name="Sn" type="ColorType" required="false" visibility="visible" multi="false" legalvalsenforced="false" uimpl="false">
						<sci:help>Color to use to draw Sn atoms.</sci:help>
						<sci:enabledscript>parameter(&quot;UseColor&quot;) = &quot;True&quot;</sci:enabledscript>
						<sci:value>#5A6E6E</sci:value>
					</sci:arg>
					<sci:arg name="I" type="ColorType" required="false" visibility="visible" multi="false" legalvalsenforced="false" uimpl="false">
						<sci:help>Color to use to draw I atoms.</sci:help>
						<sci:enabledscript>parameter(&quot;UseColor&quot;) = &quot;True&quot;</sci:enabledscript>
						<sci:value>#960096</sci:value>
					</sci:arg>
					<sci:arg name="Fe" type="ColorType" required="false" visibility="visible" multi="false" legalvalsenforced="false" uimpl="false">
						<sci:help>Color to use to draw Fe atoms.</sci:help>
						<sci:enabledscript>parameter(&quot;UseColor&quot;) = &quot;True&quot;</sci:enabledscript>
						<sci:value>#AF5A00</sci:value>
					</sci:arg>
					<sci:arg name="Cu" type="ColorType" required="false" visibility="visible" multi="false" legalvalsenforced="false" uimpl="false">
						<sci:help>Color to use to draw Cu atoms.</sci:help>
						<sci:enabledscript>parameter(&quot;UseColor&quot;) = &quot;True&quot;</sci:enabledscript>
						<sci:value>#C8823C</sci:value>
					</sci:arg>
					<sci:arg name="Ag" type="ColorType" required="false" visibility="visible" multi="false" legalvalsenforced="false" uimpl="false">
						<sci:help>Color to use to draw Ag atoms.</sci:help>
						<sci:enabledscript>parameter(&quot;UseColor&quot;) = &quot;True&quot;</sci:enabledscript>
						<sci:value>#B9B9B9</sci:value>
					</sci:arg>
					<sci:arg name="Cd" type="ColorType" required="false" visibility="visible" multi="false" legalvalsenforced="false" uimpl="false">
						<sci:help>Color to use to draw Cd atoms.</sci:help>
						<sci:enabledscript>parameter(&quot;UseColor&quot;) = &quot;True&quot;</sci:enabledscript>
						<sci:value>#FAD28C</sci:value>
					</sci:arg>
					<sci:arg name="Au" type="ColorType" required="false" visibility="visible" multi="false" legalvalsenforced="false" uimpl="false">
						<sci:help>Color to use to draw Au atoms.</sci:help>
						<sci:enabledscript>parameter(&quot;UseColor&quot;) = &quot;True&quot;</sci:enabledscript>
						<sci:value>#F0C81E</sci:value>
					</sci:arg>
					<sci:arg name="Hg" type="ColorType" required="false" visibility="visible" multi="false" legalvalsenforced="false" uimpl="false">
						<sci:help>Color to use to draw Hg atoms.</sci:help>
						<sci:enabledscript>parameter(&quot;UseColor&quot;) = &quot;True&quot;</sci:enabledscript>
						<sci:value>#AFAFC8</sci:value>
					</sci:arg>
					<sci:arg name="Other" type="ColorType" required="false" visibility="visible" multi="false" legalvalsenforced="false" uimpl="false">
						<sci:help>Color to use to draw all other atoms.</sci:help>
						<sci:enabledscript>parameter(&quot;UseColor&quot;) = &quot;True&quot;</sci:enabledscript>
						<sci:value>Black</sci:value>
					</sci:arg>
					<sci:arg name="Fonts" type="GroupType" required="false" visibility="visible" multi="false" legalvalsenforced="false" uimpl="false">
						<sci:help>Depiction options that control the selection of fonts to draw the structures</sci:help>
						<sci:member>TrueType Font File</sci:member>
						<sci:member>SVG Font</sci:member>
						<sci:member>FixedFontSizeToDrawLabels</sci:member>
						<sci:member>MinimumFontSizeToDrawLabels</sci:member>
						<sci:member>Caption Font Size</sci:member>
						<sci:member>Chemistry Labels Font</sci:member>
						<sci:member>Captions Font</sci:member>
						<sci:member>Stereo Configuration Font</sci:member>
						<sci:member>Sequence Label Font</sci:member>
					</sci:arg>
					<sci:arg name="TrueType Font File" type="URLType" required="false" visibility="visible" multi="false" uimpl="false">
						<sci:help>Path of the TrueType font to use to display the labels in the picture. Leave empty to use the default font.</sci:help>
					</sci:arg>
					<sci:arg name="SVG Font" type="StringType" required="false" visibility="visible" multi="false" uimpl="false">
						<sci:help>Font family to use to draw text in SVG images.
&lt;br&gt;
Enter any valid SVG font-family specification.
&lt;br&gt;
Leave empty to use default font (Arial, Helvetica)</sci:help>
					</sci:arg>
					<sci:arg name="FixedFontSizeToDrawLabels" type="DoubleType" required="false" visibility="visible" multi="false" uimpl="false">
						<sci:help>Specify a fixed font size to be used to draw the text labels in the molecular image. Text labels include atom labels (atom type, charge, isotope, implicit hydrogens, query features and custom labels and numbers), bond labels (query features, custom labels and numbers), molecule caption, chiral flag and custom labels.
&lt;p&gt;
If a fixed font size is specified, the labels are always drawn with the same size, irrespective of the molecule size.
&lt;p&gt;
Leave blank to scale the font size based on the size of the molecule. </sci:help>
					</sci:arg>
					<sci:arg name="MinimumFontSizeToDrawLabels" type="DoubleType" required="false" visibility="visible" multi="false" uimpl="false">
						<sci:help>Specifies the minimum font size required to draw text labels for atoms, bonds and for the entire molecule (caption, chiral flag, etc). The font size used to draw these labels is calculated based on the size of the molecule. If it is smaller than the value of this parameter, labels are not drawn and heteroatoms are represented by circles with the color of the corresponding atom.
&lt;p&gt;
Leave blank to force the drawing of the text labels, even at very small font sizes.</sci:help>
						<sci:enabledscript>parameter(&apos;FixedFontSizeToDrawLabels&apos;) &lt;= 0</sci:enabledscript>
					</sci:arg>
					<sci:arg name="Caption Font Size" type="DoubleType" required="false" visibility="visible" multi="false" uimpl="false">
						<sci:help>Font size to use to draw the captions.
&lt;p&gt;
Leave blank to calculate the size automatically based on the image size and the length of the caption</sci:help>
					</sci:arg>
					<sci:arg name="Chemistry Labels Font" type="StringType" required="false" visibility="visible" multi="false">
						<sci:help>
          Font to use to draw the structure labels for atoms, bonds, abbreviations and Sgroup data.
          &lt;p&gt;
          &lt;strong&gt;Note:&lt;/strong&gt;
          &lt;ul&gt;
          &lt;li&gt;On Windows systems, text labels are drawn differently for each of the fonts in the dropdown list. On Linux systems, the same font family is used for groups of fonts:
          &lt;ul&gt;
          &lt;li&gt;Arial&lt;/li&gt;
          &lt;li&gt;Bookman Old Style&lt;/li&gt;
          &lt;li&gt;Calibri, Cambria, Century Schoolbook, Garamond, Goudy Old Style, Lucida Console, MS Sans Serif, System, Tahoma, Verdana&lt;/li&gt;
          &lt;li&gt;Courier New&lt;/li&gt;
          &lt;li&gt;Times New Roman&lt;/li&gt;
          &lt;/ul&gt;
          &lt;/ul&gt;
        </sci:help>
						<sci:legalval selected="true">Arial</sci:legalval>
						<sci:legalval>Bookman Old Style</sci:legalval>
						<sci:legalval>Calibri</sci:legalval>
						<sci:legalval>Cambria</sci:legalval>
						<sci:legalval>Century Schoolbook</sci:legalval>
						<sci:legalval>Courier New</sci:legalval>
						<sci:legalval>Garamond</sci:legalval>
						<sci:legalval>Goudy Old Style</sci:legalval>
						<sci:legalval>Lucida Console</sci:legalval>
						<sci:legalval>MS Sans Serif</sci:legalval>
						<sci:legalval>System</sci:legalval>
						<sci:legalval>Tahoma</sci:legalval>
						<sci:legalval>Times New Roman</sci:legalval>
						<sci:legalval>Verdana</sci:legalval>
					</sci:arg>
					<sci:arg name="Captions Font" type="StringType" required="false" visibility="visible" multi="false">
						<sci:help>
          Font to use to draw the caption label
          &lt;p&gt;
          &lt;strong&gt;Note:&lt;/strong&gt;
          &lt;ul&gt;
          &lt;li&gt;On Windows systems, text labels are drawn differently for each of the fonts in the dropdown list. On Linux systems, the same font family is used for groups of fonts:
          &lt;ul&gt;
          &lt;li&gt;Arial&lt;/li&gt;
          &lt;li&gt;Bookman Old Style&lt;/li&gt;
          &lt;li&gt;Calibri, Cambria, Century Schoolbook, Garamond, Goudy Old Style, Lucida Console, MS Sans Serif, System, Tahoma, Verdana&lt;/li&gt;
          &lt;li&gt;Courier New&lt;/li&gt;
          &lt;li&gt;Times New Roman&lt;/li&gt;
          &lt;/ul&gt;
          &lt;/ul&gt;
        </sci:help>
						<sci:legalval selected="true">Arial</sci:legalval>
						<sci:legalval>Bookman Old Style</sci:legalval>
						<sci:legalval>Calibri</sci:legalval>
						<sci:legalval>Cambria</sci:legalval>
						<sci:legalval>Century Schoolbook</sci:legalval>
						<sci:legalval>Courier New</sci:legalval>
						<sci:legalval>Garamond</sci:legalval>
						<sci:legalval>Goudy Old Style</sci:legalval>
						<sci:legalval>Lucida Console</sci:legalval>
						<sci:legalval>MS Sans Serif</sci:legalval>
						<sci:legalval>System</sci:legalval>
						<sci:legalval>Tahoma</sci:legalval>
						<sci:legalval>Times New Roman</sci:legalval>
						<sci:legalval>Verdana</sci:legalval>
					</sci:arg>
					<sci:arg name="Stereo Configuration Font" type="StringType" required="false" visibility="visible" multi="false">
						<sci:help>
          Font to use to draw the stereochemistry labels
          &lt;p&gt;
          &lt;strong&gt;Note:&lt;/strong&gt;
          &lt;ul&gt;
          &lt;li&gt;On Windows systems, text labels are drawn differently for each of the fonts in the dropdown list. On Linux systems, the same font family is used for groups of fonts:
          &lt;ul&gt;
          &lt;li&gt;Arial&lt;/li&gt;
          &lt;li&gt;Bookman Old Style&lt;/li&gt;
          &lt;li&gt;Calibri, Cambria, Century Schoolbook, Garamond, Goudy Old Style, Lucida Console, MS Sans Serif, System, Tahoma, Verdana&lt;/li&gt;
          &lt;li&gt;Courier New&lt;/li&gt;
          &lt;li&gt;Times New Roman&lt;/li&gt;
          &lt;/ul&gt;
          &lt;/ul&gt;
        </sci:help>
						<sci:legalval selected="true">Arial</sci:legalval>
						<sci:legalval>Bookman Old Style</sci:legalval>
						<sci:legalval>Calibri</sci:legalval>
						<sci:legalval>Cambria</sci:legalval>
						<sci:legalval>Century Schoolbook</sci:legalval>
						<sci:legalval>Courier New</sci:legalval>
						<sci:legalval>Garamond</sci:legalval>
						<sci:legalval>Goudy Old Style</sci:legalval>
						<sci:legalval>Lucida Console</sci:legalval>
						<sci:legalval>MS Sans Serif</sci:legalval>
						<sci:legalval>System</sci:legalval>
						<sci:legalval>Tahoma</sci:legalval>
						<sci:legalval>Times New Roman</sci:legalval>
						<sci:legalval>Verdana</sci:legalval>
					</sci:arg>
					<sci:arg name="Sequence Label Font" type="StringType" required="false" visibility="visible" multi="false" uimpl="false">
						<sci:help>
          Font to use to draw the sequence labels
          &lt;p&gt;
          &lt;strong&gt;Note:&lt;/strong&gt;
          &lt;ul&gt;
          &lt;li&gt;On Windows systems, text labels are drawn differently for each of the fonts in the dropdown list. On Linux systems, the same font family is used for groups of fonts:
          &lt;ul&gt;
          &lt;li&gt;Arial&lt;/li&gt;
          &lt;li&gt;Bookman Old Style&lt;/li&gt;
          &lt;li&gt;Calibri, Cambria, Century Schoolbook, Garamond, Goudy Old Style, Lucida Console, MS Sans Serif, System, Tahoma, Verdana&lt;/li&gt;
          &lt;li&gt;Courier New&lt;/li&gt;
          &lt;li&gt;Times New Roman&lt;/li&gt;
          &lt;/ul&gt;
          &lt;/ul&gt;
        </sci:help>
						<sci:legalval>Arial</sci:legalval>
						<sci:legalval>Bookman Old Style</sci:legalval>
						<sci:legalval>Calibri</sci:legalval>
						<sci:legalval>Cambria</sci:legalval>
						<sci:legalval>Century Schoolbook</sci:legalval>
						<sci:legalval selected="true">Courier New</sci:legalval>
						<sci:legalval>Garamond</sci:legalval>
						<sci:legalval>Goudy Old Style</sci:legalval>
						<sci:legalval>Lucida Console</sci:legalval>
						<sci:legalval>MS Sans Serif</sci:legalval>
						<sci:legalval>System</sci:legalval>
						<sci:legalval>Tahoma</sci:legalval>
						<sci:legalval>Times New Roman</sci:legalval>
						<sci:legalval>Verdana</sci:legalval>
					</sci:arg>
					<sci:arg name="General" type="GroupType" required="false" visibility="visible" multi="false" legalvalsenforced="false" uimpl="false">
						<sci:help>Depiction options that control general image settings</sci:help>
						<sci:member>Transparent</sci:member>
						<sci:member>Antialiasing</sci:member>
					</sci:arg>
					<sci:arg name="Transparent" type="BoolType" required="true" visibility="visible" multi="false">
						<sci:help>If set to true, the image will be transparent. If false, the image will have a white background.</sci:help>
						<sci:legalval>True</sci:legalval>
						<sci:legalval selected="true">False</sci:legalval>
					</sci:arg>
					<sci:arg name="Antialiasing" type="BoolType" required="false" visibility="visible" multi="false" uimpl="false">
						<sci:help>Whether or not to use antialiasing when drawing graphic objects in the molecular image</sci:help>
						<sci:legalval selected="true">True</sci:legalval>
						<sci:legalval>False</sci:legalval>
					</sci:arg>
					<sci:arg name="Haptic/Markush" type="GroupType" required="false" visibility="visible" multi="false" legalvalsenforced="false" uimpl="false">
						<sci:help>Depiction options that control the drawing of Markush bonds and Pi systems</sci:help>
						<sci:member>Haptic Bond Display</sci:member>
						<sci:member>Markush Attachment Point Shape</sci:member>
						<sci:member>Markush Color1</sci:member>
						<sci:member>Markush Color2</sci:member>
						<sci:member>Markush Color3</sci:member>
						<sci:member>Markush Color4</sci:member>
					</sci:arg>
					<sci:arg name="Haptic Bond Display" type="StringType" required="false" visibility="visible" multi="false" uimpl="false">
						<sci:help>Type of line to use to display Pi systems
&lt;ul&gt;
&lt;li&gt;Solid line.&lt;/li&gt;
&lt;li&gt;Dotted line.&lt;/li&gt;
&lt;/ul&gt;</sci:help>
						<sci:legalval selected="true">Solid Line</sci:legalval>
						<sci:legalval>Dotted Line</sci:legalval>
					</sci:arg>
					<sci:arg name="Markush Attachment Point Shape" type="StringType" required="false" visibility="visible" multi="false" uimpl="false">
						<sci:help>Type of symbol to use to display the atoms representing Markush attachment points
&lt;ul&gt;
&lt;li&gt;Circle&lt;/li&gt;
&lt;li&gt;Square&lt;/li&gt;
&lt;li&gt;Star (*)&lt;/li&gt;
&lt;/ul&gt;</sci:help>
						<sci:legalval selected="true">Circle</sci:legalval>
						<sci:legalval>Square</sci:legalval>
						<sci:legalval>Star (*)</sci:legalval>
					</sci:arg>
					<sci:arg name="Markush Color1" type="ColorType" required="false" visibility="visible" multi="false" legalvalsenforced="false" uimpl="false">
						<sci:help>Specifies the color to use for the atoms that would be attached to the first Markush bond (will cycle after the fourth Markush bond)</sci:help>
						<sci:enabledscript>parameter(&quot;UseColor&quot;) = &quot;True&quot;</sci:enabledscript>
						<sci:value>Red</sci:value>
					</sci:arg>
					<sci:arg name="Markush Color2" type="ColorType" required="false" visibility="visible" multi="false" legalvalsenforced="false" uimpl="false">
						<sci:help>Specifies the color to use for the atoms that would be attached to the second Markush bond (will cycle after the fourth Markush bond)</sci:help>
						<sci:enabledscript>parameter(&quot;UseColor&quot;) = &quot;True&quot;</sci:enabledscript>
						<sci:value>Blue</sci:value>
					</sci:arg>
					<sci:arg name="Markush Color3" type="ColorType" required="false" visibility="visible" multi="false" legalvalsenforced="false" uimpl="false">
						<sci:help>Specifies the color to use for the atoms that would be attached to the third Markush bond (will cycle after the fourth Markush bond)</sci:help>
						<sci:enabledscript>parameter(&quot;UseColor&quot;) = &quot;True&quot;</sci:enabledscript>
						<sci:value>Green</sci:value>
					</sci:arg>
					<sci:arg name="Markush Color4" type="ColorType" required="false" visibility="visible" multi="false" legalvalsenforced="false" uimpl="false">
						<sci:help>Specifies the color to use for the atoms that would be attached to the fourth Markush bond (will cycle after the fourth Markush bond)</sci:help>
						<sci:enabledscript>parameter(&quot;UseColor&quot;) = &quot;True&quot;</sci:enabledscript>
						<sci:value>Orange</sci:value>
					</sci:arg>
					<sci:arg name="Reactions" type="GroupType" required="false" visibility="visible" multi="false" legalvalsenforced="false" uimpl="false">
						<sci:help>Depiction options that control the drawing of reactions</sci:help>
						<sci:member>Display Atom-Atom Mapping</sci:member>
						<sci:member>Display Reacting Center Marks</sci:member>
						<sci:member>Display Stereo Markers</sci:member>
					</sci:arg>
					<sci:arg name="Display Atom-Atom Mapping" type="BoolType" required="false" visibility="visible" multi="false" legalvalsenforced="false" uimpl="false">
						<sci:help>Specifies whether or not to display the atom-atom mappings when depicting reactions</sci:help>
						<sci:legalval selected="true">True</sci:legalval>
						<sci:legalval>False</sci:legalval>
					</sci:arg>
					<sci:arg name="Display Reacting Center Marks" type="StringType" required="false" visibility="visible" multi="false" uimpl="false">
						<sci:help>Specifies how to display the reacting center marks of reactants and products when depicting reactions
&lt;ul&gt;
&lt;li&gt;Hash Marks (For Change)&lt;/li&gt;
&lt;li&gt;Color (For Change)&lt;/li&gt;
&lt;li&gt;Thicker (For Change)&lt;/li&gt;
&lt;li&gt;All Marks&lt;/li&gt;
&lt;li&gt;Off&lt;/li&gt;
&lt;/ul&gt;</sci:help>
						<sci:legalval selected="true">Hash Marks (For Change)</sci:legalval>
						<sci:legalval>Color (For Change)</sci:legalval>
						<sci:legalval>Thicker (For Change)</sci:legalval>
						<sci:legalval>All Marks</sci:legalval>
						<sci:legalval>Off</sci:legalval>
					</sci:arg>
					<sci:arg name="Display Stereo Markers" type="BoolType" required="false" visibility="visible" multi="false" legalvalsenforced="false" uimpl="false">
						<sci:help>Specifies whether or not to display the stereo inversion and/or retention marks when depicting reactions</sci:help>
						<sci:legalval selected="true">True</sci:legalval>
						<sci:legalval>False</sci:legalval>
					</sci:arg>
					<sci:arg name="Rgroups" type="GroupType" required="false" visibility="visible" multi="false" legalvalsenforced="false" uimpl="false">
						<sci:help>Depiction options that control the drawing of Rgroups</sci:help>
						<sci:member>Display Attachment Points As</sci:member>
						<sci:member>Maximum Number of Members to Display</sci:member>
					</sci:arg>
					<sci:arg name="Display Attachment Points As" type="StringType" required="false" visibility="visible" multi="false" uimpl="false">
						<sci:help>Specifies how to display the attachment points in Rgroup fragments
&lt;ul&gt;
&lt;li&gt;Template (Z) Atoms&lt;/li&gt;
&lt;li&gt;Arrow and Star (*)&lt;/li&gt;
&lt;li&gt;Line and Zigzag line&lt;/li&gt;
&lt;/ul&gt;</sci:help>
						<sci:legalval>Template (Z) Atoms</sci:legalval>
						<sci:legalval>Arrow and Star (*)</sci:legalval>
						<sci:legalval selected="true">Line and Zigzag Line</sci:legalval>
					</sci:arg>
					<sci:arg name="Maximum Number of Members to Display" type="LongType" required="false" visibility="visible" multi="false" uimpl="false">
						<sci:help>Specifies maximum number of Rgroup members to be defined. If the RG structure includes more members, it will simply display numbers of members.</sci:help>
						<sci:value>20</sci:value>
					</sci:arg>
					<sci:arg name="Sequences" type="GroupType" required="false" visibility="visible" multi="false" legalvalsenforced="false">
						<sci:help>Depiction options that control the drawing of biological sequences</sci:help>
						<sci:member>Show Sequence View</sci:member>
						<sci:member>Show Expanded Sequence Structure</sci:member>
						<sci:member>Chain Color - First</sci:member>
						<sci:member>Chain Color - Second</sci:member>
						<sci:member>Chain Color - Other</sci:member>
						<sci:member>Mutations Color</sci:member>
						<sci:member>Modifications Color</sci:member>
						<sci:member>Crosslinks Color - Default</sci:member>
						<sci:member>Crosslinks Color - Disulfide</sci:member>
						<sci:member>Crosslinks Color - Lactam</sci:member>
						<sci:member>Crosslinks Color - Lactone</sci:member>
						<sci:member>Sequence Block Size</sci:member>
						<sci:member>Sequence Wrap Length</sci:member>
						<sci:member>Spacing between Sequence Labels</sci:member>
						<sci:member>Spacing between Sequence Blocks</sci:member>
						<sci:member>Spacing between Sequence Lines</sci:member>
						<sci:member>Display Sequence Block Numbers</sci:member>
						<sci:member>Display Sequence Line Numbers</sci:member>
					</sci:arg>
					<sci:arg name="Show Sequence View" type="BoolType" required="false" visibility="visible" multi="false" legalvalsenforced="false" uimpl="false">
						<sci:help>Shows sequence structure in the sequence view</sci:help>
						<sci:legalval selected="true">True</sci:legalval>
						<sci:legalval>False</sci:legalval>
					</sci:arg>
					<sci:arg name="Show Expanded Sequence Structure" type="BoolType" required="false" visibility="visible" multi="false" legalvalsenforced="false" uimpl="false">
						<sci:help>If this setting is true, expanded sequence residue shows its explicit structure instead of label.</sci:help>
						<sci:member>Only Residues With Expanded SUP</sci:member>
						<sci:member>Calculate 2DCoords For Expanded Residues</sci:member>
						<sci:enabledscript>parameter(&quot;Show Sequence View&quot;) eq true</sci:enabledscript>
						<sci:legalval>True</sci:legalval>
						<sci:legalval selected="true">False</sci:legalval>
					</sci:arg>
					<sci:arg name="Chain Color - First" type="StringType" required="false" visibility="visible" multi="false">
						<sci:help>Color of the chain in Sequence</sci:help>
						<sci:enabledscript>parameter(&quot;Show Sequence View&quot;) eq true</sci:enabledscript>
						<sci:value>144,238,144</sci:value>
					</sci:arg>
					<sci:arg name="Chain Color - Second" type="StringType" required="false" visibility="visible" multi="false">
						<sci:help>Alternate color of the chain in Sequence</sci:help>
						<sci:enabledscript>parameter(&quot;Show Sequence View&quot;) eq true</sci:enabledscript>
						<sci:value>173,216,230</sci:value>
					</sci:arg>
					<sci:arg name="Chain Color - Other" type="StringType" required="false" visibility="visible" multi="false">
						<sci:help>Color of other chain types like Signal Peptides in Sequence</sci:help>
						<sci:enabledscript>parameter(&quot;Show Sequence View&quot;) eq true</sci:enabledscript>
						<sci:value>245,222,179</sci:value>
					</sci:arg>
					<sci:arg name="Mutations Color" type="StringType" required="false" visibility="visible" multi="false" uimpl="false">
						<sci:help>
          Color to use to draw mutated residues in the biopolymer sequence.
          &lt;br&gt;
          The color can be defined as a string with three comma-separated integers between 0 and 255 representing the RGB numbers (example: 200,0,0) or as one of the predefined color names (Red, Green, Blue, Yellow, Cyan, Magenta, Black).
        </sci:help>
						<sci:enabledscript>parameter(&quot;Show Sequence View&quot;) eq true</sci:enabledscript>
						<sci:value>0,0,255</sci:value>
					</sci:arg>
					<sci:arg name="Modifications Color" type="StringType" required="false" visibility="visible" multi="false" uimpl="false">
						<sci:help>
          Color to use to draw modified residues in the biopolymer sequence.
          &lt;br&gt;
          The color can be defined as a string with three comma-separated integers between 0 and 255 representing the RGB numbers (example: 200,0,0) or as one of the predefined color names (Red, Green, Blue, Yellow, Cyan, Magenta, Black).
        </sci:help>
						<sci:enabledscript>parameter(&quot;Show Sequence View&quot;) eq true</sci:enabledscript>
						<sci:value>255,0,0</sci:value>
					</sci:arg>
					<sci:arg name="Crosslinks Color - Default" type="StringType" required="false" visibility="visible" multi="false">
						<sci:help>Color of the crosslink in sequence</sci:help>
						<sci:enabledscript>parameter(&quot;Show Sequence View&quot;) eq true</sci:enabledscript>
						<sci:value>0,0,0</sci:value>
					</sci:arg>
					<sci:arg name="Crosslinks Color - Disulfide" type="StringType" required="false" visibility="visible" multi="false">
						<sci:help>
          Color of the disulfide bridges in the sequence
          &lt;br&gt;
          The color can be defined as a string with three comma-separated integers between 0 and 255 representing the RGB numbers (example: 200,0,0) or as one of the predefined color names (Red, Green, Blue, Yellow, Cyan, Magenta, Black).
        </sci:help>
						<sci:enabledscript>parameter(&quot;Show Sequence View&quot;) eq true</sci:enabledscript>
						<sci:value>255,0,0</sci:value>
					</sci:arg>
					<sci:arg name="Crosslinks Color - Lactam" type="StringType" required="false" visibility="visible" multi="false">
						<sci:help>Color of the crosslink that forms lactam bridge in sequence</sci:help>
						<sci:enabledscript>parameter(&quot;Show Sequence View&quot;) eq true</sci:enabledscript>
						<sci:value>0,0,255</sci:value>
					</sci:arg>
					<sci:arg name="Crosslinks Color - Lactone" type="StringType" required="false" visibility="visible" multi="false">
						<sci:help>Color of the crosslink that forms lactone bridge in sequence</sci:help>
						<sci:enabledscript>parameter(&quot;Show Sequence View&quot;) eq true</sci:enabledscript>
						<sci:value>0,255,0</sci:value>
					</sci:arg>
					<sci:arg name="Sequence Block Size" type="LongType" required="false" visibility="visible" multi="false" uimpl="false">
						<sci:help>If this value is greater than 0, sequence structure will be displayed as the sequence labels blocked in this size. &apos;0&apos; means no blocking.</sci:help>
						<sci:enabledscript>parameter(&quot;Show Sequence View&quot;) eq true</sci:enabledscript>
						<sci:value>10</sci:value>
					</sci:arg>
					<sci:arg name="Sequence Wrap Length" type="LongType" required="false" visibility="visible" multi="false" uimpl="false">
						<sci:help>If this value is greater than 0, the sequence wraps to the next line after this number of sequence labels. &apos;0&apos; means no wrapping. </sci:help>
						<sci:enabledscript>parameter(&quot;Show Sequence View&quot;) eq true</sci:enabledscript>
						<sci:value>40</sci:value>
					</sci:arg>
					<sci:arg name="Spacing between Sequence Labels" type="DoubleType" required="false" visibility="visible" multi="false" expanded="true" uimpl="false">
						<sci:help>Specifies spacing between sequence labels.</sci:help>
						<sci:enabledscript>parameter(&quot;Show Sequence View&quot;) eq true</sci:enabledscript>
						<sci:value>12.0</sci:value>
					</sci:arg>
					<sci:arg name="Spacing between Sequence Blocks" type="DoubleType" required="false" visibility="visible" multi="false" uimpl="false">
						<sci:help>Specifies spacing between sequence blocks.</sci:help>
						<sci:enabledscript>parameter(&quot;Show Sequence View&quot;) eq true</sci:enabledscript>
						<sci:value>20.0</sci:value>
					</sci:arg>
					<sci:arg name="Spacing between Sequence Lines" type="DoubleType" required="false" visibility="visible" multi="false" uimpl="false">
						<sci:help>Specifies spacing between sequence lines.</sci:help>
						<sci:enabledscript>parameter(&quot;Show Sequence View&quot;) eq true</sci:enabledscript>
						<sci:value>24.0</sci:value>
					</sci:arg>
					<sci:arg name="Display Sequence Block Numbers" type="BoolType" required="false" visibility="visible" multi="false" legalvalsenforced="false" uimpl="false">
						<sci:help>If this setting is true and there is sequence block size set, colume number at the end of each block is displayed at the top of the sequence.</sci:help>
						<sci:enabledscript>parameter(&quot;Show Sequence View&quot;) eq true</sci:enabledscript>
						<sci:legalval selected="true">True</sci:legalval>
						<sci:legalval>False</sci:legalval>
					</sci:arg>
					<sci:arg name="Display Sequence Line Numbers" type="BoolType" required="false" visibility="visible" multi="false" legalvalsenforced="false" uimpl="false">
						<sci:help>If this setting is true, multiple line Sequence is displayed with starting number at the beginning of each row of sequences. </sci:help>
						<sci:enabledscript>parameter(&quot;Show Sequence View&quot;) eq true</sci:enabledscript>
						<sci:legalval selected="true">True</sci:legalval>
						<sci:legalval>False</sci:legalval>
					</sci:arg>
					<sci:arg name="Sgroups" type="GroupType" required="false" visibility="visible" multi="false" legalvalsenforced="false" uimpl="false">
						<sci:help>Depiction options that control the drawing of Sgroups</sci:help>
						<sci:member>DrawFunctionalGroups</sci:member>
						<sci:member>FunctionalGroupsQueries</sci:member>
					</sci:arg>
					<sci:arg name="DrawFunctionalGroups" type="BoolType" required="false" visibility="visible" multi="false" expanded="true" uimpl="false">
						<sci:help>&lt;p&gt;Draw specific functional groups as text instead of the actual atoms and bonds.&lt;/p&gt;
&lt;ul&gt;
&lt;li&gt;The functional groups to draw are defined using substructure searching with queries contained in the directory specified by &lt;i&gt;FunctionalGroupsQueries&lt;/i&gt;. The default location of the functional group queries is /data/Queries/FunctionalGroups.&lt;/li&gt;
&lt;li&gt;Each functional group query mol file must define the text to be drawn, the text color, and the core atom that connects the functional group to the rest of the molecule. Only functional groups with a single core atom are allowed.&lt;/li&gt;
&lt;/ul&gt;</sci:help>
						<sci:legalval>True</sci:legalval>
						<sci:legalval selected="true">False</sci:legalval>
					</sci:arg>
					<sci:arg name="FunctionalGroupsQueries" type="URLType" required="false" visibility="visible" multi="false" uimpl="false">
						<sci:help>Location of the functional group queries. </sci:help>
						<sci:value>data\Queries\FunctionalGroups\*.mol</sci:value>
					</sci:arg>
					<sci:arg name="Stereochemistry" type="GroupType" required="false" visibility="visible" multi="false" legalvalsenforced="false">
						<sci:help>Depiction options that control the drawing of stereochemistry labels</sci:help>
						<sci:member>Chirality Label Options</sci:member>
						<sci:member>Chirality Labels</sci:member>
						<sci:member>Color of Absolute Centers</sci:member>
						<sci:member>Color of AND Centers</sci:member>
						<sci:member>Color of OR Centers</sci:member>
						<sci:member>Display Labels for Stereogenic Centers</sci:member>
						<sci:member>Display Labels for Absolute Centers</sci:member>
						<sci:member>Color Stereogenic Centers</sci:member>
						<sci:member>Stereo Label for R at Absolute Centers</sci:member>
						<sci:member>Stereo Label for R at AND Centers</sci:member>
						<sci:member>Stereo Label for R at OR Centers</sci:member>
						<sci:member>Stereo Label for S at Absolute Centers</sci:member>
						<sci:member>Stereo Label for S at AND Centers</sci:member>
						<sci:member>Stereo Label for S at OR Centers</sci:member>
					</sci:arg>
					<sci:arg name="Chirality Label Options" type="StringType" required="false" visibility="visible" multi="false" expanded="true" uimpl="false">
						<sci:help>
          Specify the labels to use to identify the stereo configuration of the molecule. The chirality label is drawn at the top of the molecular image.
          &lt;ul&gt;
          &lt;li&gt;&lt;b&gt;Pipeline Pilot Defaults&lt;/b&gt;
          &lt;ul&gt;
          &lt;li&gt;All marked centers in one AND Enantiomer group: &apos;&apos; (no label).&lt;/li&gt;
          &lt;li&gt;All marked centers in one absolute group: &apos;Chiral&apos;.&lt;/li&gt;
          &lt;li&gt;All marked centers in one OR Enantiomer group: &apos;Chiral Unknown&apos;.&lt;/li&gt;
          &lt;li&gt;Marked centers in more than one stereogroup type: &apos;Relative&apos;.&lt;/li&gt;
          &lt;/ul&gt;
          &lt;/li&gt;
          &lt;li&gt;&lt;b&gt;BIOVIA Draw Defaults&lt;/b&gt;
          &lt;ul&gt;
          &lt;li&gt;All marked centers in one AND Enantiomer group: &apos;AND Enantiomer&apos;.&lt;/li&gt;
          &lt;li&gt;All marked centers in one absolute group: &apos;&apos; (no label).&lt;/li&gt;
          &lt;li&gt;All marked centers in one OR Enantiomer group: &apos;OR Enantiomer&apos;.&lt;/li&gt;
          &lt;li&gt;Marked centers in more than one stereogroup type: &apos;Mixed&apos;.&lt;/li&gt;
          &lt;/ul&gt;
          &lt;/li&gt;
          &lt;li&gt;&lt;b&gt;Custom Labels&lt;/b&gt;
          &lt;br&gt;
          Comma-separated strings with the labels to use to identify the chiral state of molecule. Four strings should be defined, with labels corresponding to the chiral states described above for the Pipeline Pilot and BIOVIA Draw defaults.
          &lt;ul&gt;
        </sci:help>
						<sci:legalval>Pipeline Pilot Defaults</sci:legalval>
						<sci:legalval selected="true">BIOVIA Draw Defaults</sci:legalval>
						<sci:legalval>Custom Labels</sci:legalval>
					</sci:arg>
					<sci:arg name="Chirality Labels" type="StringType" required="false" visibility="visible" multi="false" uimpl="false">
						<sci:help>
          Comma-separated strings with the labels to use to identify the chiral state of molecule. Four strings should be defined, with labels corresponding to the following chiral states:
          &lt;ul&gt;
          &lt;li&gt;All marked centers in one AND Enantiomer group.&lt;/li&gt;
          &lt;li&gt;All marked centers in one absolute group.&lt;/li&gt;
          &lt;li&gt;All marked centers in one OR Enantiomer group.&lt;/li&gt;
          &lt;li&gt;Marked centers in more than one stereogroup type.&lt;/li&gt;
          &lt;/ul&gt;

        </sci:help>
						<sci:validscript>#n := 0;
          #s := parameter();
          #len := stringlen(#s);
          for #i in 1 .. #len loop
          if substring(#s, #i, 1) eq &apos;,&apos; then
          #n++;
          end if;
          end loop;

          SetInvalidDetails(&apos;Must define four labels separated by commas&apos;);

          parameter(&apos;Chirality Label Options&apos;) eq &apos;Custom Labels&apos; and (#n eq 3)</sci:validscript>
						<sci:enabledscript>parameter(&apos;Chirality Label Options&apos;) eq &apos;Custom Labels&apos;</sci:enabledscript>
						<sci:value>AND Enantiomer,,OR Enantiomer, Mixed</sci:value>
					</sci:arg>
					<sci:arg name="Color of Absolute Centers" type="ColorType" required="false" visibility="visible" multi="false" expanded="true" legalvalsenforced="false">
						<sci:help>Specifies the color in which the stereo bonds, the stereo group labels or both are displayed at absolute stereogenic centers</sci:help>
						<sci:value>Red</sci:value>
					</sci:arg>
					<sci:arg name="Color of AND Centers" type="ColorType" required="false" visibility="visible" multi="false" legalvalsenforced="false">
						<sci:help>Specifies the color in which the stereo bonds, the stereo group labels or both are displayed at AND stereogenic centers</sci:help>
						<sci:value>MediumBlue</sci:value>
					</sci:arg>
					<sci:arg name="Color of OR Centers" type="ColorType" required="false" visibility="visible" multi="false" legalvalsenforced="false">
						<sci:help>Specifies the color in which the stereo bonds, the stereo group labels or both are displayed at OR stereogenic centers</sci:help>
						<sci:value>ForestGreen</sci:value>
					</sci:arg>
					<sci:arg name="Display Labels for Stereogenic Centers" type="BoolType" required="false" visibility="visible" multi="false" legalvalsenforced="false">
						<sci:help>Specify whether or not to display labels for the stereogenic centers (Abs, AND, OR)</sci:help>
						<sci:legalval selected="true">True</sci:legalval>
						<sci:legalval>False</sci:legalval>
					</sci:arg>
					<sci:arg name="Display Labels for Absolute Centers" type="BoolType" required="false" visibility="visible" multi="false" legalvalsenforced="false">
						<sci:help>
          Specify whether or not to display labels for the absolute stereogenic centers (Abs).
          &lt;p&gt;
          This parameter controls the display of Abs labels only. Use &lt;i&gt;Display Labels for Stereogenic Centers&lt;/&gt; to control the display of all labels (Abs, AND, OR)
        </sci:help>
						<sci:legalval selected="true">True</sci:legalval>
						<sci:legalval>False</sci:legalval>
					</sci:arg>
					<sci:arg name="Color Stereogenic Centers" type="StringType" required="false" visibility="visible" multi="false">
						<sci:help>
          Specify how to color the stereogenic centers with the colors specified by &lt;i&gt;Color of Absolute Centers&lt;/i&gt;, &lt;i&gt;Color of AND Centers&lt;/i&gt;, &lt;i&gt;Color of OR Centers&lt;/i&gt;
          &lt;ul&gt;
          &lt;li&gt;&lt;b&gt;Labels Only:&lt;/b&gt; color only the atom labels (Abs, AND, OR)&lt;/li&gt;
          &lt;li&gt;&lt;b&gt;Bonds Only:&lt;/b&gt; color only the stereo bonds&lt;/li&gt;
          &lt;li&gt;&lt;b&gt;Labels and Bonds:&lt;/b&gt; color both atom labels and stereo bonds&lt;/li&gt;
          &lt;li&gt;&lt;b&gt;No Color:&lt;/b&gt; don&apos;t color the stereogenic centers&lt;/li&gt;
          &lt;/ul&gt;
        </sci:help>
						<sci:legalval selected="true">Labels Only</sci:legalval>
						<sci:legalval>Bonds Only</sci:legalval>
						<sci:legalval>Labels and Bonds</sci:legalval>
						<sci:legalval>No Color</sci:legalval>
					</sci:arg>
					<sci:arg name="Stereo Label for R at Absolute Centers" type="StringType" required="false" visibility="visible" multi="false">
						<sci:help>Label to use for R Chirality at absolute stereogenic centers</sci:help>
						<sci:value>R</sci:value>
					</sci:arg>
					<sci:arg name="Stereo Label for R at AND Centers" type="StringType" required="false" visibility="visible" multi="false">
						<sci:help>Label to use for R Chirality at AND stereogenic centers</sci:help>
						<sci:value>R*</sci:value>
					</sci:arg>
					<sci:arg name="Stereo Label for R at OR Centers" type="StringType" required="false" visibility="visible" multi="false">
						<sci:help>Label to use for R Chirality at OR stereogenic centers</sci:help>
						<sci:value>(R)</sci:value>
					</sci:arg>
					<sci:arg name="Stereo Label for S at Absolute Centers" type="StringType" required="false" visibility="visible" multi="false">
						<sci:help>Label to use for S Chirality at absolute stereogenic centers</sci:help>
						<sci:value>S</sci:value>
					</sci:arg>
					<sci:arg name="Stereo Label for S at AND Centers" type="StringType" required="false" visibility="visible" multi="false">
						<sci:help>Label to use for S Chirality at AND stereogenic centers</sci:help>
						<sci:value>S*</sci:value>
					</sci:arg>
					<sci:arg name="Stereo Label for S at OR Centers" type="StringType" required="false" visibility="visible" multi="false">
						<sci:help>Label to use for S Chirality at OR stereogenic centers</sci:help>
						<sci:value>(S)</sci:value>
					</sci:arg>
					<sci:arg name="Zero Order Bonds" type="GroupType" required="false" visibility="visible" multi="false" legalvalsenforced="false" uimpl="false">
						<sci:help>Depiction options that control the drawing of zero-order bonds (hydrogen and dative bonds)</sci:help>
						<sci:member>Hydrogen Bonds Color</sci:member>
						<sci:member>Dative Bonds Color</sci:member>
					</sci:arg>
					<sci:arg name="Hydrogen Bonds Color" type="ColorType" required="false" visibility="visible" multi="false" legalvalsenforced="false" uimpl="false">
						<sci:help>Specifies the color to use to draw the lines that represent Hydrogen bonds</sci:help>
						<sci:enabledscript>parameter(&quot;UseColor&quot;) = &quot;True&quot;</sci:enabledscript>
						<sci:value>Black</sci:value>
					</sci:arg>
					<sci:arg name="Dative Bonds Color" type="ColorType" required="false" visibility="visible" multi="false" legalvalsenforced="false" uimpl="false">
						<sci:help>Specifies the color to use to draw the lines that represent Dative bonds</sci:help>
						<sci:enabledscript>parameter(&quot;UseColor&quot;) = &quot;True&quot;</sci:enabledscript>
						<sci:value>Black</sci:value>
					</sci:arg>
					<sci:arg name="Tempfiles" type="StringType" required="false" visibility="visible" multi="false" implbase="{7B3502D7-FA57-4EB5-838B-FE6AB0BF0E69}" uimpl="true">
						<sci:help>Lists the set of temporary files which will be converted by the network to true temporary file names</sci:help>
						<sci:value>temphtml</sci:value>
					</sci:arg>
					<sci:arg name="DeclareLocal" type="StringType" required="false" visibility="visible" multi="false" implbase="{17001C74-63CE-4B4B-B37C-F0EAA19CE4AA}" uimpl="true">
						<sci:help>Lists a set of properties (without the @) to be created on the property list for this protocol.
Other properties are created on the global property list
and so are accessible from all protocols.</sci:help>
						<sci:value>HTML Filename</sci:value>
					</sci:arg>
					<sci:arg name="RunToCompletion" type="BoolType" required="false" visibility="visible" multi="false" implbase="{7B3502D7-FA57-4EB5-838B-FE6AB0BF0E69}" uimpl="true">
						<sci:help>When the network is run, whether we process once or until done for each process call</sci:help>
						<sci:legalval>True</sci:legalval>
						<sci:legalval selected="true">False</sci:legalval>
					</sci:arg>
					<sci:arg name="Internet Explorer" type="StringType" required="false" visibility="visible" multi="false" uimpl="true">
						<sci:help>The location for Internet Explorer</sci:help>
						<sci:value>internetexplorer.application</sci:value>
					</sci:arg>
					<sci:arg name="Chrome" type="StringType" required="false" visibility="visible" multi="false" uimpl="true">
						<sci:help>The location for Chrome</sci:help>
						<sci:value>&quot;C:\Program Files (x86)\Google\Chrome\Application\chrome.exe&quot;</sci:value>
					</sci:arg>
					<sci:arg name="Firefox" type="StringType" required="false" visibility="visible" multi="false" expanded="true" uimpl="true">
						<sci:help>The location for Firefox</sci:help>
						<sci:value>&quot;C:\Program Files (x86)\Mozilla Firefox\firefox.exe&quot;</sci:value>
					</sci:arg>
					<sci:arg name="ComponentAttributes" type="StringType" required="false" visibility="hidden" multi="true">
						<sci:help>Component Attributes</sci:help>
						<sci:legalval selected="true">ComponentTakesInput</sci:legalval>
						<sci:legalval>ComponentReturnsPass</sci:legalval>
						<sci:legalval>ComponentReturnsFail</sci:legalval>
						<sci:legalval>ComponentRunsLocal</sci:legalval>
					</sci:arg>
					<sci:arg name="Only Residues With Expanded SUP" type="BoolType" required="false" visibility="visible" multi="false" legalvalsenforced="false" uimpl="false">
						<sci:metaproplist>
							<sci:mpropval name="SCI_PromotedFrom" ishidden="true" type="StringType">
								<sci:value>Only Residues With Expanded SUP</sci:value>
								<sci:value>Only Residues With Expanded SUP</sci:value>
								<sci:value>Only Residues With Expanded SUP</sci:value>
								<sci:value>Only Residues With Expanded SUP</sci:value>
							</sci:mpropval>
							<sci:propval name="SCI_PromotionRenameRule" ishidden="true">UsingParent</sci:propval>
						</sci:metaproplist>
						<sci:help>Show only expanded residues when the Superatom abbreviations (SUP Sgroups) that represent them have the expanded flag On.
&lt;p&gt;
For SCSR sequences created by BIOVIA Draw, modified residues and residues connected by bridges are represented by explicit atoms with SUP Sgroups, but the expanded flag is not set to On unless the user expands them explicitely.</sci:help>
						<sci:enabledscript>parameter(&quot;Show Sequence View&quot;) eq true and 
parameter(&quot;Show Expanded Sequence Structure&quot;) eq true</sci:enabledscript>
						<sci:legalval>True</sci:legalval>
						<sci:legalval selected="true">False</sci:legalval>
					</sci:arg>
					<sci:arg name="Calculate 2DCoords For Expanded Residues" type="BoolType" required="false" visibility="visible" multi="false" legalvalsenforced="false" uimpl="false">
						<sci:metaproplist>
							<sci:mpropval name="SCI_PromotedFrom" ishidden="true" type="StringType">
								<sci:value>Calculate 2DCoords For Expanded Residues</sci:value>
								<sci:value>Calculate 2DCoords For Expanded Residues</sci:value>
								<sci:value>Calculate 2DCoords For Expanded Residues</sci:value>
								<sci:value>Calculate 2DCoords For Expanded Residues</sci:value>
							</sci:mpropval>
							<sci:propval name="SCI_PromotionRenameRule" ishidden="true">UsingParent</sci:propval>
						</sci:metaproplist>
						<sci:help>Ignore the existing coordinates of expanded residues in the structure and recalculate them before displaying the expanded residues connected to the sequence.
&lt;p&gt;
The 2D Coords calculation uses the Accord algorithm with backbone templates for amino acids and nucleic acids to try to align them nicely with the sequence.</sci:help>
						<sci:enabledscript>parameter(&quot;Show Sequence View&quot;) eq true and 
parameter(&quot;Show Expanded Sequence Structure&quot;) eq true</sci:enabledscript>
						<sci:legalval selected="true">True</sci:legalval>
						<sci:legalval>False</sci:legalval>
					</sci:arg>
					<sci:arg name="OnDataTypeError" type="StringType" required="true" visibility="hidden" multi="false">
						<sci:legalval selected="true">Halt</sci:legalval>
						<sci:legalval>Fail</sci:legalval>
						<sci:legalval>Pass</sci:legalval>
					</sci:arg>
					<sci:arg name="OnGeneralError" type="StringType" required="true" visibility="hidden" multi="false">
						<sci:legalval selected="true">Halt</sci:legalval>
						<sci:legalval>Fail</sci:legalval>
						<sci:legalval>Pass</sci:legalval>
					</sci:arg>
					<sci:arg name="CustomErrorText" type="StringType" required="false" visibility="nevershow" multi="false"/>
					<sci:arg name="Protocol Options" type="StringType" required="false" visibility="nevershow" multi="true">
						<sci:help>Protocol Options</sci:help>
						<sci:legalval selected="true">Make Shortcut by Default</sci:legalval>
						<sci:legalval>Cant Replace With Copy</sci:legalval>
						<sci:legalval>Cant Open</sci:legalval>
					</sci:arg>
					<sci:arg name="ComponentDisplayName" type="StringType" required="false" visibility="nevershow" multi="false">
						<sci:value>HTML Molecular Table Viewer</sci:value>
					</sci:arg>
					<sci:arg name="ProtocolAutoLayout" type="BoolType" required="false" visibility="nevershow" multi="false">
						<sci:help>Protocol AutoLayout</sci:help>
						<sci:value>true</sci:value>
					</sci:arg>
					<sci:arg name="ComponentPoint" type="StringType" required="false" visibility="nevershow" multi="false">
						<sci:value>1242 -995</sci:value>
					</sci:arg>
					<sci:arg name="ComponentDisabled" type="LongType" required="false" visibility="nevershow" multi="false">
						<sci:value>4</sci:value>
					</sci:arg>
					<sci:arg name="ComponentIcon" type="StringType" required="true" visibility="nevershow" multi="false">
						<sci:value>VIEWERNODE</sci:value>
					</sci:arg>
					<sci:arg name="ComponentRevision" type="LongType" required="true" visibility="nevershow" multi="false">
						<sci:help>Component Revision</sci:help>
						<sci:value>100</sci:value>
					</sci:arg>
					<sci:arg name="ProtocolScale" type="LongType" required="false" visibility="nevershow" multi="false">
						<sci:help>Protocol Scale</sci:help>
						<sci:value>0</sci:value>
					</sci:arg>
					<sci:arg name="ByReference" type="BoolType" required="false" visibility="nevershow" multi="false">
						<sci:help>By Ref</sci:help>
						<sci:value>1</sci:value>
					</sci:arg>
					<sci:arg name="ComponentHelp" type="StringType" required="false" visibility="nevershow" multi="true">
						<sci:value>100</sci:value>
						<sci:value>Generates and displays an HTML table page of molecules and properties</sci:value>
						<sci:value>&lt;p&gt;Each row of the table corresponds to one molecule record, with columns for the structure and each property.&lt;/p&gt;

&lt;p&gt;The first column of the resulting table contains an image of the molecule.  The input coordinates are used to create the image.  If no input coordinates are present (e.g. molecules imported from SMILES), then two dimensional coordinates will be internally generated using the &lt;i&gt;2D Coords&lt;/i&gt; component.&lt;/p&gt;

&lt;p&gt;The output table is a &quot;paged table&quot;.  That is, only &lt;i&gt;Rows Per Page&lt;/i&gt; records are displayed on each HTML page.  A number of links (e.g. &quot;Next&quot;, &quot;Previous&quot;) are present on each page to let you navigate between different ranges of the output.&lt;/p&gt;

&lt;p&gt;For molecules which have atom or bond properties, a table of that molecule&apos;s atom and bond properties can be displayed inside each row in the &lt;b&gt;Atom Properties&lt;/b&gt; and &lt;b&gt;Bond Properties&lt;/b&gt; columns.  The &lt;i&gt;ShowAtomAndBondPropertiesTable&lt;/i&gt; parameter toggles the generation and display of these tables.&lt;/p&gt;

&lt;p&gt;&lt;b&gt;Note:&lt;/b&gt;&lt;/p&gt;
&lt;ul&gt;
&lt;li&gt;Any grouped data is displayed in nested tables. If you prefer not to view the grouped data, use the &lt;a href=&quot;javascript:DoLink(&apos;{ACCDEEEF-FEED-4B27-B263-BA531EABFC9C}&apos;)&quot;&gt;Delete Children&lt;/a&gt; component with a blank &lt;i&gt;PackId Property&lt;/i&gt; parameter to remove it.&lt;/li&gt;
&lt;li&gt;Internally, the property &quot;PNG_Image&quot; is used for display of the molecular image.  If the &quot;PNG_Image&quot; property is preexisting on the input data record, it will be deleted and the image will be recalculated using the Chemistry Options specified here.  To preserve these properties, users can rename the property.&lt;/li&gt;
&lt;/ul&gt;

&lt;p&gt;&lt;b&gt;See Also:&lt;/b&gt;&lt;/p&gt;
&lt;ul&gt;
&lt;li&gt;To write the HTML to a file, use the &lt;a href=&quot;javascript:DoLink(&apos;{AE1CFEA1-7CD1-408a-B7BB-58A55B6130C7}&apos;)&quot;&gt;HTML Molecular Table Writer&lt;/a&gt;&lt;/li&gt;
&lt;li&gt;To view an HTML page of molecules grouped by property or cluster, use &lt;a href=&quot;javascript:DoLink(&apos;{6049A843-46A8-4738-9DE5-C71AB92B3215}&apos;)&quot;&gt;HTML Molecular Grouped Viewer&lt;/a&gt; or &lt;a href=&quot;javascript:DoLink(&apos;{583E555F-8343-42B5-B87D-77C6D21F9043}&apos;)&quot;&gt;HTML Molecular Cluster Viewer&lt;/a&gt;.&lt;/li&gt;
&lt;/ul&gt;
</sci:value>
						<sci:value>Molecule</sci:value>
						<sci:value/>
						<sci:value>None</sci:value>
						<sci:value/>
						<sci:value>None</sci:value>
						<sci:value/>
					</sci:arg>
					<sci:arg name="Component Sticky Notes" type="StringType" required="false" visibility="nevershow" multi="false"/>
					<sci:arg name="Protocol Sticky Notes" type="StringType" required="false" visibility="nevershow" multi="false">
						<sci:help>Protocol Sticky Notes</sci:help>
					</sci:arg>
					<sci:arg name="RegistrationVersion" type="StringType" required="false" visibility="nevershow" multi="false">
						<sci:help>The server version when this component was registered</sci:help>
						<sci:value>18.1.0.1481</sci:value>
					</sci:arg>
					<sci:arg name="ProtocolScale2" type="LongType" required="false" visibility="nevershow" multi="false">
						<sci:help>Protocol Scale</sci:help>
						<sci:value>100</sci:value>
					</sci:arg>
					<sci:arg name="Registrant" type="StringType" required="false" visibility="nevershow" multi="false">
						<sci:help>The user who registered this component.</sci:help>
						<sci:value>scitegic/chemistry</sci:value>
					</sci:arg>
					<sci:arg name="RegistrationDate" type="StringType" required="false" visibility="nevershow" multi="false">
						<sci:help>The date this component was registered.</sci:help>
						<sci:value>Mon Jun 12 16:49:57 2017</sci:value>
					</sci:arg>
					<sci:arg name="ComponentGUID" type="StringType" required="false" visibility="nevershow" multi="false">
						<sci:value>{485D30CD-737C-4AD3-89C9-F81CB20E47AE}</sci:value>
					</sci:arg>
					<sci:arg name="ComponentLocalID" type="LongType" required="false" visibility="nevershow" multi="false">
						<sci:help>Local Component Identifier</sci:help>
						<sci:value>217</sci:value>
					</sci:arg>
					<sci:arg name="DerivedFrom" type="StringType" required="false" visibility="nevershow" multi="false">
						<sci:help>The component this component is based upon.</sci:help>
						<sci:value>SubProtocol</sci:value>
					</sci:arg>
					<sci:arg name="SubProtocolMadeLinkIntoCopy" type="BoolType" required="false" visibility="nevershow" multi="false">
						<sci:help>Subprotocol Made Link Into Copy</sci:help>
						<sci:value>0</sci:value>
					</sci:arg>
					<sci:arg name="Component Path" type="StringType" required="false" visibility="nevershow" multi="false">
						<sci:help>The original path within the database of this component.</sci:help>
						<sci:value>Components\Chemistry\Data Access and Manipulation\Viewers\HTML Molecular Table Viewer</sci:value>
					</sci:arg>
				</sci:component>
				<sci:protocol/>
			</sci:data>
			<sci:data object="SciTegic.Protocol.1">
				<sci:component name="Excel Reader" version="2">
					<sci:arg name="Source" type="URLType" required="true" visibility="visible" multi="false" expanded="true">
						<sci:help>&lt;p&gt;
The file(s) or URL source(s) to read.
&lt;/p&gt;
&lt;p&gt;
This may be a comma-delimited list of files or URLs. URLs may include http, https and ftp. Simple wildcard tokens are supported (* and ?).
&lt;/p&gt;</sci:help>
						<sci:member>Keep Properties</sci:member>
						<sci:member>Maximum</sci:member>
						<sci:member>SourceTag</sci:member>
						<sci:member>HasColumnNames</sci:member>
						<sci:member>Column Name Lines</sci:member>
						<sci:value>$(UserDir)/DompeKeys_ExamplesForPaper.xlsx</sci:value>
					</sci:arg>
					<sci:arg name="Maximum" type="LongType" required="false" visibility="visible" multi="false" uimpl="false">
						<sci:help>The maximum number of data records to read (all records if value is empty).</sci:help>
					</sci:arg>
					<sci:arg name="SourceTag" type="StringType" required="true" visibility="visible" multi="false" uimpl="false">
						<sci:help>&lt;p&gt;The type of tag to create to identify the source of data records. A property called &quot;SourceTag&quot; is created and holds the value indicated.
&lt;/p&gt;
&lt;ul&gt;
&lt;li&gt;None: No SourceTag property is created and any existing ones are removed.&lt;/li&gt;
&lt;li&gt;Filename: The name of the file read.&lt;/li&gt;
&lt;li&gt;FilenameAndExtension: The name of the file read with its file extension.&lt;/li&gt;
&lt;li&gt;FullFilename: The name of the file read, including the directory path.&lt;/li&gt;
&lt;li&gt;Number: When multiple files are read in this component, they are numbered 1,2,3...&lt;/li&gt;
&lt;li&gt;Letter: When multiple files are read in this component, they are lettered A, B, C...&lt;/li&gt;
&lt;/ul&gt;
</sci:help>
						<sci:legalval selected="true">None</sci:legalval>
						<sci:legalval>Filename</sci:legalval>
						<sci:legalval>FilenameAndExtension</sci:legalval>
						<sci:legalval>FullFilename</sci:legalval>
						<sci:legalval>Number</sci:legalval>
						<sci:legalval>Letter</sci:legalval>
					</sci:arg>
					<sci:arg name="Keep Properties" type="PropertyPreviewType" required="false" visibility="visible" multi="false" uimpl="false">
						<sci:help>A list of properties the reader should retain for each data record that is output. If a value is not defined, the reader retains all properties. If the parameter contains the value &quot;-&quot; (minus sign), no properties are retained.</sci:help>
					</sci:arg>
					<sci:arg name="HasColumnNames" type="BoolType" required="true" visibility="visible" multi="false" uimpl="false">
						<sci:help>When True, property names are taken from the first line of data in the file. When False, properties are named Column1, Column2, etc.</sci:help>
						<sci:legalval selected="true">True</sci:legalval>
						<sci:legalval>False</sci:legalval>
					</sci:arg>
					<sci:arg name="Sheets" type="StringType" required="true" visibility="visible" multi="false" expanded="true" uimpl="false">
						<sci:help>&lt;p&gt;Identifies the Excel worksheets within the specified file to read.
&lt;/p&gt;
&lt;ul&gt;
&lt;li&gt;AllSheets: Read all worksheets sequentially.&lt;/li&gt;
&lt;li&gt;ActiveSheet: Read only the active worksheet when opened by Excel. (The active sheet is the sheet on top when the file was saved.)&lt;/li&gt;
&lt;li&gt;SheetName: Read only the worksheet named by the &lt;i&gt;SheetName&lt;/i&gt; parameter.&lt;/li&gt;
&lt;/ul&gt;</sci:help>
						<sci:member>SheetTag</sci:member>
						<sci:member>SheetName</sci:member>
						<sci:legalval>AllSheets</sci:legalval>
						<sci:legalval>ActiveSheet</sci:legalval>
						<sci:legalval selected="true">SheetName</sci:legalval>
					</sci:arg>
					<sci:arg name="SheetName" type="StringType" required="false" visibility="visible" multi="false" uimpl="false">
						<sci:help>This parameter is only relevant if &lt;i&gt;Sheet&lt;/i&gt; is set to &quot;SheetName&quot;. In this case, use this parameter to specify which sheet is to be read.</sci:help>
						<sci:enabledscript>SetDisabledDetails(
	      &apos;To enable &apos;.ParameterName().&apos;, set Sheets to &quot;SheetName&quot;&apos;);
(parameter(&apos;Sheets&apos;) eq &apos;SheetName&apos;)</sci:enabledscript>
						<sci:value>sheet1</sci:value>
					</sci:arg>
					<sci:arg name="SheetTag" type="StringType" required="false" visibility="visible" multi="false" uimpl="false">
						<sci:help>&lt;p&gt;If set, a new property named &quot;SheetTag&quot; is defined on each generated data record. This property indicates the worksheet from which the data is read.
&lt;/p&gt;
&lt;ul&gt;
&lt;li&gt;None: No SheetTag property is created.&lt;/li&gt;
&lt;li&gt;SheetName: The name of the worksheet from which the data record is read.&lt;/li&gt;
&lt;li&gt;SheetNumber: When multiple worksheets are read in from one file, they are numbered 1,2,3...&lt;/li&gt;
&lt;/ul&gt;
</sci:help>
						<sci:legalval selected="true">None</sci:legalval>
						<sci:legalval>SheetName</sci:legalval>
						<sci:legalval>SheetNumber</sci:legalval>
					</sci:arg>
					<sci:arg name="Additional Options" type="GroupType" required="false" visibility="visible" multi="false" uimpl="false">
						<sci:help>Contains less commonly used parameters</sci:help>
						<sci:member>AllLines</sci:member>
						<sci:member>UndefinedString</sci:member>
						<sci:member>TrimWhitespace</sci:member>
						<sci:member>CommentLines</sci:member>
						<sci:member>DateFormat</sci:member>
						<sci:member>PreserveExcelFormats</sci:member>
						<sci:member>Reduced Memory Usage</sci:member>
						<sci:member>Extract Comments</sci:member>
						<sci:member>Cells can contain Arrays</sci:member>
						<sci:member>Array Element Delimiter</sci:member>
					</sci:arg>
					<sci:arg name="CommentLines" type="StringType" required="false" visibility="visible" multi="false" uimpl="false">
						<sci:help>A comma-separated list of rows and
row ranges to specify which initial rows in each
Excel worksheet should be ignored by the
parser (column headers will be read from the
next row).</sci:help>
					</sci:arg>
					<sci:arg name="UndefinedString" type="StringType" required="false" visibility="visible" multi="false" uimpl="false">
[truncated: 1,317,826 more chars]
