# Supplementary material for: “DompeKeys”: a set of novel substructure-based descriptors for efficient chemical space mapping, development and structural interpretation of machine learning models, and indexing of large databases
Source: J Cheminform. 2024 Feb 23;16:21. doi: 10.1186/s13321-024-00813-4 (PMC10893756; doi:10.1186/s13321-024-00813-4)
Supplement: Supplementary file 2 — Additional file 2: Validation protocol and example file to run the protocol. [file 13321_2024_813_MOESM2_ESM.zip › Additional_file_2_no_highlighted/DompeKeys_Examples.xlsx]

## Sheet: Sheet1
Combined_Name	Index	Chemical_Name	DompeKeys	Level	DK_Smiles	PERMUTATION_SMARTS	name
DK11_AA: Alanine	DK11	AA: Alanine	[NX3;H1,H2][C@@]([CH3])C(=O)	0	CC(N)C(=O)O
DK12_AA: Arginine	DK12	AA: Arginine	[NX3;H1,H2][C@@]([CH2][CH2][CH2][NH1]C(=[NH])([NH2]))C(=O)	0	NC(CCCNC(=N)N)C(=O)O
DK13_AA: Asparagine	DK13	AA: Asparagine	[NX3;H1,H2][C@@]([CH2]C(=O)[NH2])C(=O)	0	NC(=O)CC(N)C(=O)O
DK14_AA: Aspartic acid	DK14	AA: Aspartic acid	[NX3;H1,H2][C@@]([CH2]C(=O)[O-,OH])C(=O)	0	O=C(O)CC(N)C(=O)O
DK15_AA: Cysteine	DK15	AA: Cysteine	[NX3;H1,H2][C@@]([CH2]S)C(=O)	0	O=C(O)C(N)CS
DK16_AA: Glutamic acid	DK16	AA: Glutamic acid	[NX3;H1,H2][C@@]([CH2][CH2]C(=O)[O-,OH])C(=O)	0	OC(=O)CCC(N)C(=O)O
DK17_AA: Glutamine	DK17	AA: Glutamine	[NX3;H1,H2][C@@]([CH2][CH2]C(=O)[NH2])C(=O)	0	O=C(N)CCC(N)C(=O)O
DK18_AA: Glycine	DK18	AA: Glycine	[NX3;H1,H2][CH2]C(=O)	0	NCC(=O)O
DK19_AA: Histidine	DK19	AA: Histidine	[NX3;H1,H2][C@@]([CH2]c1[nH0,nH1][cH1][nH0,nH1][cH]1)C(=O)	0	N[C@@H](Cc1cnc[NH]1)C(=O)O
DK20_AA: Isoleucine	DK20	AA: Isoleucine	[NX3;H1,H2][C@@]([CH1]([CH3])([CH2][CH3]))C(=O)	0	CC(CC)C(N)C(=O)O
DK21_AA: Leucine	DK21	AA: Leucine	[NX3;H1,H2][C@@]([CH2][CH1]([CH3])([CH3]))C(=O)	0	CC(C)CC(N)C(=O)O
DK22_AA: Lysine	DK22	AA: Lysine	[NX3;H1,H2][C@@]([CH2][CH2][CH2][CH2][NH2])C(=O)	0	NC(CCCCN)C(=O)O
DK23_AA: Methionine	DK23	AA: Methionine	[NX3;H1,H2][C@@]([CH2][CH2]S[CH3])C(=O)	0	O=C(O)C(N)CCSC
DK24_AA: Phenylalanine	DK24	AA: Phenylalanine	[NX3;H1,H2][C@@]([CH2]c1[cH][cH][cH][cH][cH]1)C(=O)	0	NC(Cc1ccccc1)C(=O)O
DK25_AA: Proline	DK25	AA: Proline	[NX3;H1,H0]1[CH2][CH2][CH2]C1C(=O)	0	O=C(O)C1CCCN1
DK26_AA: Serine	DK26	AA: Serine	[NX3;H1,H2][C@@]([CH2]O)C(=O)	0	O=C(O)C(N)CO
DK27_AA: Threonine	DK27	AA: Threonine	[NX3;H1,H2][C@@]([CH1]([CH3])O)C(=O)	0	O=C(O)[C@@H](N)[C@@H](C)O
DK28_AA: Tryptophan	DK28	AA: Tryptophan	[NX3;H1,H2][C@@]([CH2]c1c[nH]c2ccccc21)C(=O)	0	O=C(O)[C@@H](N)Cc1c[NH]c2ccccc21
DK29_AA: Tyrosine	DK29	AA: Tyrosine	[NX3;H1,H2][C@@]([CH2]c1[cH][cH]c([OH])[cH][cH]1)C(=O)	0	Oc1ccc(C[C@H](N)C(=O)O)cc1
DK30_AA: Valine	DK30	AA: Valine	[NX3;H1,H2][C@@]([CH1]([CH3])([CH3]))C(=O)	0	CC(C)[C@H](N)C(=O)O
DK38_ACID: Tropic acid - Natural product	DK38	ACID: Tropic acid - Natural product	[OX2;!$(O[Cl,Br,I,F,N,S,O]);!$(O(C(=[N,S,O]))[CX3](=[N,S,O]))][CX3](=[OX1])[CX4R0;H1]([CX4;H2][OX2;H1])-[cR1]1[cR1][cR1][cR1][cR1][cR1]1	0	C1=CC=C(C=C1)C(CO)C(=O)O
DK75_PHARMA-SCAFFOLD: Oxicam	DK75	PHARMA-SCAFFOLD: Oxicam	[SX4]-1(=[OX1])(=[OX1])-[NX3R1](-[CX4])-[CX3R1](=[CX3R1]-[cR2]2[cR2]-1[cR1][cR1][cR1][cR1]2)-[CX3](=[OX1])-[NX3]-[cR1]3[cR1][cR1][cR1][cR1][nR1]3	0	CN1C(=CC2=CC=CC=C2S1(=O)=O)C(=O)NC1=CC=CC=N1
DK91_chelating agents pyridine-2-carboxylic acid	DK91	chelating agents pyridine-2-carboxylic acid	[OH][CX3](=[OX1])c1ncccc1	0	OC(=O)C1=NC=CC=C1
DK296_Pyridines	DK296	Pyridines	[nR1]1[cR1][cR1][cR1][cR1][cR1]1	1	n1ccccc1
DK317_Imidazoles	DK317	Imidazoles	c1cncn1	1	c1c[nH]cn1
DK319_Indoles	DK319	Indoles	[nR1]2[cR2]1[cR1][cR1][cR1][cR1][cR2]1[cR1][cR1]2	1	c1cc2ccccc2[nH]1
DK342_amides (aliphatic)	DK342	amides (aliphatic)	[C][CX3;!$(C(=O)[*][OH,SH,NH]);!$(C(=O)C(=O));!$(C(=O)(N)[O,N,S])](=[OX1])[NX3;H2;!$(N[*][OH,SH,NH]);!$(N[Cl,Br,I,F,N,S,O]);!$(N(C(=[O,S,N]))[CX3](=[N,S,O]))]	2			amides
DK343_amides (aliphatic) / (aliphatic)	DK343	amides (aliphatic) / (aliphatic)	[C][CX3;!$(C(=O)[*][OH,SH,NH]);!$(C(=O)C(=O));!$(C(=O)(N)[O,N,S])](=[OX1])[NX3;H1;!$(N[*][OH,SH,NH]);!$(N[Cl,Br,I,F,N,S,O]);!$(N(C(=[O,S,N]))[CX3](=[N,S,O]))][C]	2			amides
DK344_amides (aliphatic) / (aliphatic) / (aliphatic)	DK344	amides (aliphatic) / (aliphatic) / (aliphatic)	[C][CX3;!$(C(=O)[*][OH,SH,NH]);!$(C(=O)C(=O));!$(C(=O)(N)[O,N,S])](=[OX1])[NX3;H0;!$(N[*][OH,SH,NH]);!$(N[Cl,Br,I,F,N,S,O]);!$(N(C(=[O,S,N]))[CX3](=[N,S,O]))]([C])[C]	2			amides
DK345_amides (aliphatic) / (aliphatic) / (aromatic)	DK345	amides (aliphatic) / (aliphatic) / (aromatic)	[C][CX3;!$(C(=O)[*][OH,SH,NH]);!$(C(=O)C(=O));!$(C(=O)(N)[O,N,S])](=[OX1])[NX3;H0;!$(N[*][OH,SH,NH]);!$(N[Cl,Br,I,F,N,S,O]);!$(N(C(=[O,S,N]))[CX3](=[N,S,O]))]([C])[c]	2			amides
DK346_amides (aliphatic) / (aromatic)	DK346	amides (aliphatic) / (aromatic)	[C][CX3;!$(C(=O)[*][OH,SH,NH]);!$(C(=O)C(=O));!$(C(=O)(N)[O,N,S])](=[OX1])[NX3;H1;!$(N[*][OH,SH,NH]);!$(N[Cl,Br,I,F,N,S,O]);!$(N(C(=[O,S,N]))[CX3](=[N,S,O]))][c]	2			amides
DK347_amides (aliphatic) / (aromatic) / (aromatic)	DK347	amides (aliphatic) / (aromatic) / (aromatic)	[C][CX3;!$(C(=O)[*][OH,SH,NH]);!$(C(=O)C(=O));!$(C(=O)(N)[O,N,S])](=[OX1])[NX3;H0;!$(N[*][OH,SH,NH]);!$(N[Cl,Br,I,F,N,S,O]);!$(N(C(=[O,S,N]))[CX3](=[N,S,O]))]([c])[c]	2			amides
DK348_amides (aromatic)	DK348	amides (aromatic)	[c][CX3;!$(C(=O)[*][OH,SH,NH]);!$(C(=O)C(=O));!$(C(=O)(N)[O,N,S])](=[OX1])[NX3;H2;!$(N[*][OH,SH,NH]);!$(N[Cl,Br,I,F,N,S,O]);!$(N(C(=[O,S,N]))[CX3](=[N,S,O]))]	2			amides
DK349_amides (aromatic) / (aliphatic)	DK349	amides (aromatic) / (aliphatic)	[c][CX3;!$(C(=O)[*][OH,SH,NH]);!$(C(=O)C(=O));!$(C(=O)(N)[O,N,S])](=[OX1])[NX3;H1;!$(N[*][OH,SH,NH]);!$(N[Cl,Br,I,F,N,S,O]);!$(N(C(=[O,S,N]))[CX3](=[N,S,O]))][C]	2			amides
DK350_amides (aromatic) / (aliphatic) / (aliphatic)	DK350	amides (aromatic) / (aliphatic) / (aliphatic)	[c][CX3;!$(C(=O)[*][OH,SH,NH]);!$(C(=O)C(=O));!$(C(=O)(N)[O,N,S])](=[OX1])[NX3;H0;!$(N[*][OH,SH,NH]);!$(N[Cl,Br,I,F,N,S,O]);!$(N(C(=[O,S,N]))[CX3](=[N,S,O]))]([C])[C]	2			amides
DK351_amides (aromatic) / (aliphatic) / (aromatic)	DK351	amides (aromatic) / (aliphatic) / (aromatic)	[c][CX3;!$(C(=O)[*][OH,SH,NH]);!$(C(=O)C(=O));!$(C(=O)(N)[O,N,S])](=[OX1])[NX3;H0;!$(N[*][OH,SH,NH]);!$(N[Cl,Br,I,F,N,S,O]);!$(N(C(=[O,S,N]))[CX3](=[N,S,O]))]([C])[c]	2			amides
DK352_amides (aromatic) / (aromatic)	DK352	amides (aromatic) / (aromatic)	[c][CX3;!$(C(=O)[*][OH,SH,NH]);!$(C(=O)C(=O));!$(C(=O)(N)[O,N,S])](=[OX1])[NX3;H1;!$(N[*][OH,SH,NH]);!$(N[Cl,Br,I,F,N,S,O]);!$(N(C(=[O,S,N]))[CX3](=[N,S,O]))][c]	2			amides
DK353_amides (aromatic) / (aromatic) / (aromatic)	DK353	amides (aromatic) / (aromatic) / (aromatic)	[c][CX3;!$(C(=O)[*][OH,SH,NH]);!$(C(=O)C(=O));!$(C(=O)(N)[O,N,S])](=[OX1])[NX3;H0;!$(N[*][OH,SH,NH]);!$(N[Cl,Br,I,F,N,S,O]);!$(N(C(=[O,S,N]))[CX3](=[N,S,O]))]([c])[c]	2			amides
DK390_amines (aliphatic)	DK390	amines (aliphatic)	[NX3;H2;!$(N-[N,O,S,Cl,Br,I,F]);!$(NC(=[N,O,S]))][C]	2			amines
DK391_amines (aliphatic) / (aliphatic)	DK391	amines (aliphatic) / (aliphatic)	[NX3;H1;!$(N-[N,O,S,Cl,Br,I,F]);!$(NC(=[N,O,S]))]([C])[C]	2			amines
DK392_amines (aliphatic) / (aliphatic) / (aliphatic)	DK392	amines (aliphatic) / (aliphatic) / (aliphatic)	[NX3;H0;!$(N-[N,O,S,Cl,Br,I,F]);!$(NC(=[N,O,S]))]([C])([C])[C]	2			amines
DK393_amines (aromatic)	DK393	amines (aromatic)	[NX3;H2;!$(N-[N,O,S,Cl,Br,I,F]);!$(NC(=[N,O,S]))][c]	2			amines
DK394_amines (aromatic) / (aliphatic)	DK394	amines (aromatic) / (aliphatic)	[NX3;H1;!$(N-[N,O,S,Cl,Br,I,F]);!$(NC(=[N,O,S]))]([C])[c]	2			amines
DK395_amines (aromatic) / (aliphatic) / (aliphatic)	DK395	amines (aromatic) / (aliphatic) / (aliphatic)	[NX3;H0;!$(N-[N,O,S,Cl,Br,I,F]);!$(NC(=[N,O,S]))]([C])([C])[c]	2			amines
DK396_amines (aromatic) / (aromatic)	DK396	amines (aromatic) / (aromatic)	[NX3;H1;!$(N-[N,O,S,Cl,Br,I,F]);!$(NC(=[N,O,S]))]([c])[c]	2			amines
DK397_amines (aromatic) / (aromatic) / (aliphatic)	DK397	amines (aromatic) / (aromatic) / (aliphatic)	[NX3;H0;!$(N-[N,O,S,Cl,Br,I,F]);!$(NC(=[N,O,S]))]([C])([c])[c]	2			amines
DK398_amines (aromatic) / (aromatic) / (aromatic)	DK398	amines (aromatic) / (aromatic) / (aromatic)	[NX3;H0;!$(N-[N,O,S,Cl,Br,I,F]);!$(NC(=[N,O,S]))]([c])([c])[c]	2			amines
DK414_carboxylic acids (aliphatic)	DK414	carboxylic acids (aliphatic)	[CX3;$([CX3](=[OX1])[OX1H0-]),$([CX3](=[OX1])[OX2H1]);!$(C(=O)[Cl,Br,I,F,N,S]);!$(C(=O)C(=[N,O,S]))](=[OX1])[C]	2			carboxylic
DK415_carboxylic acids (aromatic)	DK415	carboxylic acids (aromatic)	[CX3;$([CX3](=[OX1])[OX1H0-]),$([CX3](=[OX1])[OX2H1]);!$(C(=O)[Cl,Br,I,F,N,S]);!$(C(=O)C(=[N,O,S]))](=[OX1])[c]	2			carboxylic
DK859_sulfonamides (aliphatic)	DK859	sulfonamides (aliphatic)	[C]-[SX4;!$(S(=O)(=O)([NX3])C(=[N,O,S,Cl,Br,I,F]));!$(S(=O)(=O)([NX3])[N,O,S,Cl,Br,I,F])](=[OX1])(=[OX1])[NX3;H2;!$(N(S(=O)(=O))C(=[N,O,S]));!$(N(S(=O)(=O))[N,O,S,Cl,Br,F,I])]	2			sulfonamides
DK860_sulfonamides (aliphatic) / (N-aliphatic)	DK860	sulfonamides (aliphatic) / (N-aliphatic)	[C]-[SX4;!$(S(=O)(=O)([NX3])C(=[N,O,S,Cl,Br,I,F]));!$(S(=O)(=O)([NX3])[N,O,S,Cl,Br,I,F])](=[OX1])(=[OX1])[NX3;H1;!$(N(S(=O)(=O))C(=[N,O,S]));!$(N(S(=O)(=O))[N,O,S,Cl,Br,F,I])][C]	2			sulfonamides
DK861_sulfonamides (aliphatic) / (N-aromatic)	DK861	sulfonamides (aliphatic) / (N-aromatic)	[C]-[SX4;!$(S(=O)(=O)([NX3])C(=[N,O,S,Cl,Br,I,F]));!$(S(=O)(=O)([NX3])[N,O,S,Cl,Br,I,F])](=[OX1])(=[OX1])[NX3;H1;!$(N(S(=O)(=O))C(=[N,O,S]));!$(N(S(=O)(=O))[N,O,S,Cl,Br,F,I])][c]	2			sulfonamides
DK862_sulfonamides (aromatic)	DK862	sulfonamides (aromatic)	[c]-[SX4;!$(S(=O)(=O)([NX3])C(=[N,O,S,Cl,Br,I,F]));!$(S(=O)(=O)([NX3])[N,O,S,Cl,Br,I,F])](=[OX1])(=[OX1])[NX3;H2;!$(N(S(=O)(=O))C(=[N,O,S]));!$(N(S(=O)(=O))[N,O,S,Cl,Br,F,I])]	2			sulfonamides
DK863_sulfonamides (aromatic) / (N-aromatic)	DK863	sulfonamides (aromatic) / (N-aromatic)	[c]-[SX4;!$(S(=O)(=O)([NX3])C(=[N,O,S,Cl,Br,I,F]));!$(S(=O)(=O)([NX3])[N,O,S,Cl,Br,I,F])](=[OX1])(=[OX1])[NX3;H1;!$(N(S(=O)(=O))C(=[N,O,S]));!$(N(S(=O)(=O))[N,O,S,Cl,Br,F,I])][c]	2			sulfonamides
DK864_sulfonamides (aromatic) / (N-aliphatic)	DK864	sulfonamides (aromatic) / (N-aliphatic)	[c]-[SX4;!$(S(=O)(=O)([NX3])C(=[N,O,S,Cl,Br,I,F]));!$(S(=O)(=O)([NX3])[N,O,S,Cl,Br,I,F])](=[OX1])(=[OX1])[NX3;H1;!$(N(S(=O)(=O))C(=[N,O,S]));!$(N(S(=O)(=O))[N,O,S,Cl,Br,F,I])][C]	2			sulfonamides
DK865_sulfonamides (aliphatic) / (N-aliphatic) / (N-aliphatic)	DK865	sulfonamides (aliphatic) / (N-aliphatic) / (N-aliphatic)	[C]-[SX4;!$(S(=O)(=O)([NX3])C(=[N,O,S,Cl,Br,I,F]));!$(S(=O)(=O)([NX3])[N,O,S,Cl,Br,I,F])](=[OX1])(=[OX1])[NX3;!$(N(S(=O)(=O))C(=[N,O,S]));!$(N(S(=O)(=O))[N,O,S,Cl,Br,F,I])]([C])[C]	2			sulfonamides
DK866_sulfonamides (aliphatic) / (N-aromatic) / (N-aromatic)	DK866	sulfonamides (aliphatic) / (N-aromatic) / (N-aromatic)	[C]-[SX4;!$(S(=O)(=O)([NX3])C(=[N,O,S,Cl,Br,I,F]));!$(S(=O)(=O)([NX3])[N,O,S,Cl,Br,I,F])](=[OX1])(=[OX1])[NX3;!$(N(S(=O)(=O))C(=[N,O,S]));!$(N(S(=O)(=O))[N,O,S,Cl,Br,F,I])]([c])[c]	2			sulfonamides
DK867_sulfonamides (aliphatic) / (N-aliphatic) / (N-aromatic)	DK867	sulfonamides (aliphatic) / (N-aliphatic) / (N-aromatic)	[C]-[SX4;!$(S(=O)(=O)([NX3])C(=[N,O,S,Cl,Br,I,F]));!$(S(=O)(=O)([NX3])[N,O,S,Cl,Br,I,F])](=[OX1])(=[OX1])[NX3;!$(N(S(=O)(=O))C(=[N,O,S]));!$(N(S(=O)(=O))[N,O,S,Cl,Br,F,I])]([C])[c]	2			sulfonamides
DK868_sulfonamides (aromatic) / (N-aliphatic) / (N-aliphatic)	DK868	sulfonamides (aromatic) / (N-aliphatic) / (N-aliphatic)	[c]-[SX4;!$(S(=O)(=O)([NX3])C(=[N,O,S,Cl,Br,I,F]));!$(S(=O)(=O)([NX3])[N,O,S,Cl,Br,I,F])](=[OX1])(=[OX1])[NX3;!$(N(S(=O)(=O))C(=[N,O,S]));!$(N(S(=O)(=O))[N,O,S,Cl,Br,F,I])]([C])[C]	2			sulfonamides
DK869_sulfonamides (aromatic) / (N-aliphatic) / (N-aromatic)	DK869	sulfonamides (aromatic) / (N-aliphatic) / (N-aromatic)	[c]-[SX4;!$(S(=O)(=O)([NX3])C(=[N,O,S,Cl,Br,I,F]));!$(S(=O)(=O)([NX3])[N,O,S,Cl,Br,I,F])](=[OX1])(=[OX1])[NX3;!$(N(S(=O)(=O))C(=[N,O,S]));!$(N(S(=O)(=O))[N,O,S,Cl,Br,F,I])]([C])[c]	2			sulfonamides
DK870_sulfonamides (aromatic) / (N-aromatic) / (N-aromatic)	DK870	sulfonamides (aromatic) / (N-aromatic) / (N-aromatic)	[c]-[SX4;!$(S(=O)(=O)([NX3])C(=[N,O,S,Cl,Br,I,F]));!$(S(=O)(=O)([NX3])[N,O,S,Cl,Br,I,F])](=[OX1])(=[OX1])[NX3;!$(N(S(=O)(=O))C(=[N,O,S]));!$(N(S(=O)(=O))[N,O,S,Cl,Br,F,I])]([c])[c]	2			sulfonamides
DK871_sulfonamides (thio-/dithio-)	DK871	sulfonamides (thio-/dithio-)	[SX4;!$(S(=S)(=S)([NX3])C(=[N,O,S,Cl,Br,I,F]));!$(S(=S)(=S)([NX3])[N,O,S,Cl,Br,I,F])](=[SX1])(=[SX1])([NX3;!$(N(S(=S)(=S))C(=[N,O,S]));!$(N(S(=S)(=S))[N,O,S,Cl,Br,F,I])])	2			sulfonamides
DK971_amides derivatives	DK971	amides derivatives	[CX3;!$(C(=O)[*][OH,SH,NH]);!$(C(=O)C(=O));!$(C(=O)(N)[O,N,S])](=[OX1])[NX3;!$(N[*][OH,SH,NH]);!$(N[Cl,Br,I,F,N,S,O]);!$(N(C(=[O,S,N]))[CX3](=[N,S,O]))]	3		[CX3;!$(C(=O)[*][OH,SH,NH]);!$(C(=O)C(=O));!$(C(=O)(N)[O,N,S])]([H])(=[OX1])[NX3;!$(N[*][OH,SH,NH]);!$(N[Cl,Br,I,F,N,S,O]);!$(N(C(=[O,S,N]))[CX3](=[N,S,O]))]([H])[H]	amides
DK973_amines derivatives	DK973	amines derivatives	[NX3;H3,H2,H1,H0;!$(N-[N,O,S,Cl,Br,I,F]);!$(NC(=[N,O,S]))]	3		[NX3;!$(N-[N,O,S,Cl,Br,I,F]);!$(NC(=[N,O,S]))]([H])([H])[H]	amines
DK978_carboxylic acids derivatives	DK978	carboxylic acids derivatives	[CX3;$([CX3](=[OX1])[OX1H0-]),$([CX3](=[OX1])[OX2H1]);!$(C(=O)[Cl,Br,I,F,N,S]);!$(C(=O)C(=[N,O,S]))](=[OX1])	3		[OX2H1][CX3;$([CX3](=[OX1])[OX1H0-]),$([CX3](=[OX1])[OX2H1]);!$(C(=O)[Cl,Br,I,F,N,S]);!$(C(=O)C(=[N,O,S]))](=[OX1])[H]	carboxylic
DK1020_sulfonamides derivatives	DK1020	sulfonamides derivatives	[SX4;!$(S(=O)(=O)([NX3])C(=[N,O,S,Cl,Br,I,F]));!$(S(=O)(=O)([NX3])[N,O,S,Cl,Br,I,F])](=[OX1])(=[OX1])([NX3;!$(N(S(=O)(=O))C(=[N,O,S]));!$(N(S(=O)(=O))[N,O,S,Cl,Br,F,I])])	3		[SX4;!$(S(=O)(=O)([NX3])C(=[N,O,S,Cl,Br,I,F]));!$(S(=O)(=O)([NX3])[N,O,S,Cl,Br,I,F])]([H])(=[OX1])(=[OX1])([NX3;!$(N(S(=O)(=O))C(=[N,O,S]));!$(N(S(=O)(=O))[N,O,S,Cl,Br,F,I])]([H])[H])	sulfonamides
DK1040_aromatic hydroxyls	DK1040	aromatic hydroxyls	[OX2;H1][c]	4
DK1049_alcohols primary	DK1049	alcohols primary	[CX4;H2;$(C[#6])][OX2;H1]	4
DK1060_substituted benzene C(sp2)	DK1060	substituted benzene C(sp2)	[cH0]	4
DK1063_terminal primary C(sp3)	DK1063	terminal primary C(sp3)	[CX4;H3][*]	4
DK1067_unsubstituted benzene C(sp2)	DK1067	unsubstituted benzene C(sp2)	[cH1]	4
DK1069_aliphatic tertiary C(sp2)	DK1069	aliphatic tertiary C(sp2)	[CX3](=[A])(-[*!X1])-[*!X1]	4
DK1070_aromatic C(sp2)	DK1070	aromatic C(sp2)	[c]	4
DK1081_donor atoms for H-bonds (N and O)	DK1081	donor atoms for H-bonds (N and O)	[!H0;#7,#8,#9]	4
DK1082_acceptor atoms for H-bonds (N,O,F)	DK1082	acceptor atoms for H-bonds (N,O,F)	[!$([#6,F,Cl,Br,I,o,s,nX3,#7v5,#15v5,#16v4,#16v6,*+1,*+2,*+3])]	4
DK1058_N-S bonds	DK1058	N-S bonds	[#7][#16]	4
