# Supplementary material for: “DompeKeys”: a set of novel substructure-based descriptors for efficient chemical space mapping, development and structural interpretation of machine learning models, and indexing of large databases
Source: J Cheminform. 2024 Feb 23;16:21. doi: 10.1186/s13321-024-00813-4 (PMC10893756; doi:10.1186/s13321-024-00813-4)
Supplement: Supplementary file 3 — Additional file 3: Data set employed for biological activity modelling. [file 13321_2024_813_MOESM3_ESM.zip]

Archive with 1 entries (1 files):
- all_chembl_data_DompeKeys.txt
