# Supplementary material for: “DompeKeys”: a set of novel substructure-based descriptors for efficient chemical space mapping, development and structural interpretation of machine learning models, and indexing of large databases
Source: J Cheminform. 2024 Feb 23;16:21. doi: 10.1186/s13321-024-00813-4 (PMC10893756; doi:10.1186/s13321-024-00813-4)
Supplement: Supplementary file 3 — Additional file 3: Data set employed for biological activity modelling. [file 13321_2024_813_MOESM3_ESM.zip › all_chembl_data_DompeKeys.txt]

std_smiles	id	rowID	pK	target	DDP_Count_[!$([#6,F,Cl,Br,I,o,s,nX3,#7v5,#15v5,#16v4,#16v6,*+1,*+2,*+3])]	DDP_Count_[CX3](=[A])(-[*!X1])-[*!X1]	DDP_Count_[c]	DDP_Count_[CX3;$([CX3](=[OX1])[OX1H0-]),$([CX3](=[OX1])[OX2H1]);!$(C(=O)[Cl,Br,I,F,N,S]);!$(C(=O)C(=[N,O,S]))](=[OX1])	DDP_Count_[!H0;#7,#8,#9]	DDP_Count_[*;!#7]-[#7+](=[OX1])-[O-]	DDP_Count_[#7]-[#8]	DDP_Count_[#7][#16]	DDP_Count_[#7+]	DDP_Count_[nR1]1[cR1][cR1][cR1][cR1][cR1]1	DDP_Count_[cH0]	DDP_Count_[SX4;!$(S(=O)(=O)([NX3])C(=[N,O,S,Cl,Br,I,F]));!$(S(=O)(=O)([NX3])[N,O,S,Cl,Br,I,F])](=[OX1])(=[OX1])([NX3;!$(N(S(=O)(=O))C(=[N,O,S]));!$(N(S(=O)(=O))[N,O,S,Cl,Br,F,I])])	DDP_Count_[CX4;H3][*]	DDP_Count_[CX3;!$(C(=O)[Cl,Br,I,F,N,S]);!$(C(=O)C(=[N,O,S]));!$([CX3](=[OX1])[OX1H0-]);!$([CX3](=[OX1])[OX2H1])](=[OX1])[OX2;!$(O(C=O)C=[N,O,S]);!$(O(C=O)[N,O,S,Cl,Br,I,F])]	DDP_Count_[#6;R0]~[#6;R0]	DDP_Count_[nX3]1[cR1][n][cR2]2[cR2]1[cR1][cR1][cR1][cR1]2	DDP_Count_[OX2;!$(O[N,O,S,Cl,Br,I,F]);!$(O(C=[N,O,S])C=[N,O,S])][CX3](=[OX1])[NX3;!$(N[N,O,S,Cl,Br,I,F]);!$(N(C=[N,O,S])C=[N,O,S])]	DDP_Count_[CR1]-1-[CR1]-[CR1]-1	DDP_Count_c1cncn1	DDP_Count_[CX3](=[OX1])([#6;!$([#6](C=O)[N,O,S]);!$([#6](C=O)(=[N,O,S]))])[#6;!$([#6](C=O)[N,O,S]);!$([#6](C=O)(=[N,O,S]))]	DDP_Count_[#6R1]-1-[#6R1]=[#6R1]-[#7R1]-[#6R1]=[#6R1]-1	DDP_Count_[CX3](=[A])(-[*X1])-[*!X1]	DDP_Count_[CX3;!$(C(=O)[*][OH,SH,NH]);!$(C(=O)C(=O));!$(C(=O)(N)[O,N,S])](=[OX1])[NX3;!$(N[*][OH,SH,NH]);!$(N[Cl,Br,I,F,N,S,O]);!$(N(C(=[O,S,N]))[CX3](=[N,S,O]))]	DDP_Count_[NX3;H3,H2,H1,H0;!$(N-[N,O,S,Cl,Br,I,F]);!$(NC(=[N,O,S]))]	DDP_Count_[#7]~[#7]	DDP_Count_[SX2]-1-[CX4R1]-[CX3R1]=[CX3R1]-[NX3R2]-2-[CX3R1](=[OX1])-[CX4R1]-[CX4R2]-1-2	DDP_Count_[C]=[CX3]([Cl,Br,I,F])[C]	DDP_Count_[SX2;!$(S[N,O,S,Cl,Br,F,I])]	DDP_Count_[CX3](=[*;!r0])[Cl,Br,F,I]	DDP_Count_[#8]=[#6]1-[#7](-[#6]2-[#6]1)-[#6]=[#6]-[#6]-[#16]2	DDP_Count_[OX2;!$(O[N,O,S,Cl,Br,I,F]);!$(OC=[N,O,S])]	DDP_Count_[OX2;H1;!$(OC(=[N,O,S]));!$(O[N,O,S,Cl,Br,F,I,P,B])]	DDP_Count_[CX4;$(C([#6])([#6])[#6])][OX2;H1]	DDP_Count_[CX4!r0](-[*!X1])(-[*!X1])(-[*!X1])-[*!X1]	DDP_Count_[CX4;H1;$(C([#6])[#6])][OX2;H1]	DDP_Count_[CX3]=[CX3]-[CX3]=[CX3]	DDP_Count_[#6]1-[#6]-[#6](-[#6](=[#6]2)-[#6]-[#6]1)-[#6]-[#6]-[#6]2	DDP_Count_[#6]=[#6]1-[#6]-[#6](-[#6]2-[#6]-[#6]1)-[#6]-[#6]-[#6]-[#6]2	DDP_Count_[CX4;H2;$(C[#6])][OX2;H1]	DDP_Count_[NX3]-1-[CR1]-[CR1]-[CR1]-[CR1]-[CR1]-1	DDP_Count_[OX2;H1][c]	DDP_Count_c1ccc(c(c1)[OH,SH])[OX2][CX4]	DDP_Count_[#6]1-[#6]-[c](:[c]2-[#8]-[#6]1):[c]:[c]:[c]:[c]2	DDP_Count_[#8]=[#6]1-[c](:[c]2-[#8]-[#6]-[#6]1):[c]:[c]:[c]:[c]2	DDP_Count_[#8]=[#6](-[c]1:[c]:[c]:[c]:[c]:[c]1)-[#6]-[#6]-[c]2:[c]:[c]:[c]:[c]:[c]2
Brc1ccc(CN2C(=O)C(=O)c3cc(Br)ccc23)cc1	ACHE_4	ACHE_4	7.05	ACHE	3	2	12	0	0	0	0	0	0	0	5	0	0	0	0	0	0	0	0	0	0	0	0	0	0	0	0	0	0	0	0	0	0	0	0	0	0	0	0	0	0	0	0	0	0
Brc1ccc(NC(=S)NNC=C2C(=O)NC(=S)NC2=O)cc1	ACHE_8	ACHE_8	4.101	ACHE	9	5	6	0	5	0	0	0	0	0	2	0	0	0	0	0	0	0	0	0	0	0	0	0	1	0	0	0	0	0	0	0	0	0	0	0	0	0	0	0	0	0	0	0	0
Brc1ccc(NCc2ccc3N(C(=O)c4ccccc4)C(=O)C(=O)c3c2)cc1	ACHE_10	ACHE_10	6.4	ACHE	5	3	18	0	1	0	0	0	0	0	6	0	0	0	0	0	0	0	0	0	0	0	0	1	0	0	0	0	0	0	0	0	0	0	0	0	0	0	0	0	0	0	0	0	0
Brc1ccc(\C=C/2\CNCC3=C2N=C4SC=C(N4C3c5ccc(Br)cc5)c6ccc7ccccc7c6)cc1	ACHE_11	ACHE_11	6.137	ACHE	4	5	22	0	1	0	0	0	0	0	7	0	0	0	0	0	0	0	0	0	0	0	0	1	0	0	0	1	0	0	0	0	0	0	0	1	0	0	0	0	0	0	0	0	0
Brc1ccc(\C=C/2\CNCC3=C2N=C4SC=C(N4C3c5ccc(Br)cc5)c6ccccc6)cc1	ACHE_12	ACHE_12	5.83	ACHE	4	5	18	0	1	0	0	0	0	0	5	0	0	0	0	0	0	0	0	0	0	0	0	1	0	0	0	1	0	0	0	0	0	0	0	1	0	0	0	0	0	0	0	0	0
Brc1ccc(\C=C/2\S\C(=N\c3ccc4OC(=O)C=Cc4c3)\NC2=O)cc1	ACHE_13	ACHE_13	6.558	ACHE	6	4	12	0	1	0	0	0	0	0	5	0	0	1	0	0	0	0	0	0	0	0	0	0	0	0	0	1	0	0	0	0	0	0	0	0	0	0	0	0	0	0	0	0	0
Brc1ccc(\C=C\2/CN(Cc3ccc4ccccc4c3)C\C(=C/c5ccc(Br)cc5)\C2=O)cc1	ACHE_14	ACHE_14	6.081	ACHE	2	3	22	0	0	0	0	0	0	0	7	0	0	0	0	0	0	0	0	1	0	0	0	1	0	0	0	0	0	0	0	0	0	0	0	0	0	0	0	1	0	0	0	0	0
Brc1ccc(\C=N\c2ccc3OC(=O)C=Cc3c2)cc1	ACHE_17	ACHE_17	7.245	ACHE	3	1	12	0	0	0	0	0	0	0	5	0	0	1	0	0	0	0	0	0	0	0	0	0	0	0	0	0	0	0	0	0	0	0	0	0	0	0	0	0	0	0	0	0	0
Brc1ccc(cc1)c2nnc3sc(nn23)c4cocc4	ACHE_19	ACHE_19	5.75	ACHE	3	0	13	0	0	0	0	0	0	0	6	0	0	0	0	0	0	0	0	0	0	0	0	0	2	0	0	0	0	0	0	0	0	0	0	0	0	0	0	0	0	0	0	0	0
Brc1ccc(cc1)c2nnn3c4ccccc4CN5CCc6ccccc6C5c23	ACHE_20	ACHE_20	6.602	ACHE	3	0	20	0	0	0	0	0	0	0	8	0	0	0	0	0	0	0	0	0	0	0	0	1	2	0	0	0	0	0	0	0	0	0	0	0	0	0	0	0	0	0	0	0	0
Brc1ccc2[nH]cc(CC(=O)NCCC3CCN(Cc4ccccc4)CC3)c2c1	ACHE_24	ACHE_24	5.851	ACHE	3	1	14	0	2	0	0	0	0	0	5	0	0	0	2	0	0	0	0	0	0	0	1	1	0	0	0	0	0	0	0	0	0	0	0	0	0	0	0	1	0	0	0	0	0
Brc1ccc2c(CCC3CCN(Cc4ccccc4)CC3)noc2c1	ACHE_25	ACHE_25	7.301	ACHE	2	0	13	0	0	0	0	0	0	0	5	0	0	0	1	0	0	0	0	0	0	0	0	1	0	0	0	0	0	0	0	0	0	0	0	0	0	0	0	1	0	0	0	0	0
Brc1cccc(c1)c2nnc3sc(nn23)c4cocc4	ACHE_27	ACHE_27	6.463	ACHE	3	0	13	0	0	0	0	0	0	0	6	0	0	0	0	0	0	0	0	0	0	0	0	0	2	0	0	0	0	0	0	0	0	0	0	0	0	0	0	0	0	0	0	0	0
C#CCNCc1cc2cc(OCCCC3CCN(Cc4ccccc4)CC3)ccc2[nH]1	ACHE_32	ACHE_32	5.31	ACHE	3	0	14	0	2	0	0	0	0	0	5	0	0	0	4	0	0	0	0	0	0	0	0	2	0	0	0	0	0	0	1	0	0	0	0	0	0	0	0	1	0	0	0	0	0
C#CCNc1nc(NCCCCC2CCN(Cc3ccccc3)CC2)c(cc1C#N)C#N	ACHE_34	ACHE_34	9	ACHE	6	0	11	0	2	0	0	0	0	1	5	0	0	0	5	0	0	0	0	0	0	0	0	3	0	0	0	0	0	0	0	0	0	0	0	0	0	0	0	1	0	0	0	0	0
C(CC1CCN(Cc2ccccc2)CC1)Cc3noc4ccccc34	ACHE_36	ACHE_36	8.046	ACHE	2	0	13	0	0	0	0	0	0	0	4	0	0	0	2	0	0	0	0	0	0	0	0	1	0	0	0	0	0	0	0	0	0	0	0	0	0	0	0	1	0	0	0	0	0
C(CC1CCN(Cc2ccccc2)CC1)N=C3NN=C4C(=C3)Cc5ccccc45	ACHE_37	ACHE_37	7.131	ACHE	4	3	12	0	1	0	0	0	0	0	3	0	0	0	1	0	0	0	0	0	0	0	0	1	1	0	0	0	0	0	0	0	0	0	0	0	0	0	0	1	0	0	0	0	0
C(CC1CCN(Cc2ccccc2)CC1)Nc3cc4ccc5ccccc5c4nn3	ACHE_41	ACHE_41	6.721	ACHE	4	0	18	0	1	0	0	0	0	0	6	0	0	0	1	0	0	0	0	0	0	0	0	2	1	0	0	0	0	0	0	0	0	0	0	0	0	0	0	1	0	0	0	0	0
C(CC1CCN(Cc2ccccc2)CC1)Oc3ccc(nn3)c4ccccc4	ACHE_44	ACHE_44	6.149	ACHE	4	0	16	0	0	0	0	0	0	0	4	0	0	0	1	0	0	0	0	0	0	0	0	1	1	0	0	0	0	0	1	0	0	0	0	0	0	0	0	1	0	0	0	0	0
C(CC1CCN(Cc2ccccc2)CC1)Sc3ccc(nn3)c4ccccc4	ACHE_45	ACHE_45	6.328	ACHE	4	0	16	0	0	0	0	0	0	0	4	0	0	0	1	0	0	0	0	0	0	0	0	1	1	0	0	1	0	0	0	0	0	0	0	0	0	0	0	1	0	0	0	0	0
C(CCCCCN1CCOCC1)CCCCNc2c3CCCCc3nc4ccccc24	ACHE_46	ACHE_46	7.547	ACHE	4	0	9	0	1	0	0	0	0	0	5	0	0	0	9	0	0	0	0	0	0	0	0	2	0	0	0	0	0	0	1	0	0	0	0	0	0	0	0	0	0	0	0	0	0
C(CCCCN1CCOCC1)CCCNc2c3CCCCc3nc4ccccc24	ACHE_47	ACHE_47	7.783	ACHE	4	0	9	0	1	0	0	0	0	0	5	0	0	0	7	0	0	0	0	0	0	0	0	2	0	0	0	0	0	0	1	0	0	0	0	0	0	0	0	0	0	0	0	0	0
C(CCCCNc1c2CCCCc2nc3ccccc13)CCCCN4CCOCC4	ACHE_48	ACHE_48	7.469	ACHE	4	0	9	0	1	0	0	0	0	0	5	0	0	0	8	0	0	0	0	0	0	0	0	2	0	0	0	0	0	0	1	0	0	0	0	0	0	0	0	0	0	0	0	0	0
C(CCCN(Cc1oc2ccccc2c1)Cc3oc4ccccc4c3)CCNc5c6CCCc6nc7ccccc57	ACHE_50	ACHE_50	5.684	ACHE	3	0	25	0	1	0	0	0	0	0	11	0	0	0	5	0	0	0	0	0	0	0	0	2	0	0	0	0	0	0	0	0	0	0	0	0	0	0	0	0	0	0	0	0	0
C(CCCN1CCOCC1)CCNc2c3CCCCc3nc4ccccc24	ACHE_51	ACHE_51	7.162	ACHE	4	0	9	0	1	0	0	0	0	0	5	0	0	0	5	0	0	0	0	0	0	0	0	2	0	0	0	0	0	0	1	0	0	0	0	0	0	0	0	0	0	0	0	0	0
C(CCCNCc1oc2ccccc2c1)CCCNc3c4CCCCc4nc5ccccc35	ACHE_52	ACHE_52	9.066	ACHE	3	0	17	0	2	0	0	0	0	0	8	0	0	0	6	0	0	0	0	0	0	0	0	2	0	0	0	0	0	0	0	0	0	0	0	0	0	0	0	0	0	0	0	0	0
C(CCCNCc1oc2ccccc2c1)CCCNc3c4CCCc4nc5ccccc35	ACHE_53	ACHE_53	7.967	ACHE	3	0	17	0	2	0	0	0	0	0	8	0	0	0	6	0	0	0	0	0	0	0	0	2	0	0	0	0	0	0	0	0	0	0	0	0	0	0	0	0	0	0	0	0	0
C(CCCNc1c2CCCCc2nc3ccccc13)CCCN(Cc4oc5ccccc5c4)Cc6oc7ccccc7c6	ACHE_56	ACHE_56	6.932	ACHE	3	0	25	0	1	0	0	0	0	0	11	0	0	0	6	0	0	0	0	0	0	0	0	2	0	0	0	0	0	0	0	0	0	0	0	0	0	0	0	0	0	0	0	0	0
C(CCCNc1c2CCCCc2nc3ccccc13)CCCN4CCOCC4	ACHE_57	ACHE_57	7.352	ACHE	4	0	9	0	1	0	0	0	0	0	5	0	0	0	6	0	0	0	0	0	0	0	0	2	0	0	0	0	0	0	1	0	0	0	0	0	0	0	0	0	0	0	0	0	0
C(CCCNc1c2CCCCc2nc3ccccc13)CCCNc4c5CCCCc5nc6ccccc46	ACHE_58	ACHE_58	9.398	ACHE	4	0	18	0	2	0	0	0	0	0	10	0	0	0	6	0	0	0	0	0	0	0	0	2	0	0	0	0	0	0	0	0	0	0	0	0	0	0	0	0	0	0	0	0	0
C(CCCNc1c2CCCCc2nc3ccccc13)CCCNc4c5Cc6ccccc6c5nc7ccccc47	ACHE_59	ACHE_59	7.857	ACHE	4	0	24	0	2	0	0	0	0	0	12	0	0	0	6	0	0	0	0	0	0	0	0	2	0	0	0	0	0	0	0	0	0	0	0	0	0	0	0	0	0	0	0	0	0
C(CCCNc1c2CCCc2nc3ccccc13)CCCN(Cc4oc5ccccc5c4)Cc6oc7ccccc7c6	ACHE_61	ACHE_61	6.654	ACHE	3	0	25	0	1	0	0	0	0	0	11	0	0	0	6	0	0	0	0	0	0	0	0	2	0	0	0	0	0	0	0	0	0	0	0	0	0	0	0	0	0	0	0	0	0
C(CCCNc1c2CCCc2nc3ccccc13)CCNCc4oc5ccccc5c4	ACHE_63	ACHE_63	7.328	ACHE	3	0	17	0	2	0	0	0	0	0	8	0	0	0	5	0	0	0	0	0	0	0	0	2	0	0	0	0	0	0	0	0	0	0	0	0	0	0	0	0	0	0	0	0	0
C(CCNc1c2CCCCc2nc3ccccc13)CCOCCc4ccc(OCc5ccccc5)cc4	ACHE_67	ACHE_67	6.343	ACHE	4	0	21	0	1	0	0	0	0	0	8	0	0	0	5	0	0	0	0	0	0	0	0	1	0	0	0	0	0	0	2	0	0	0	0	0	0	0	0	0	0	0	0	0	0
C(CCNc1c2CCCCc2nc3ccccc13)CCSSCCCCCNc4c5CCCCc5nc6ccccc46	ACHE_68	ACHE_68	8.79	ACHE	6	0	18	0	2	0	0	0	0	0	10	0	0	0	8	0	0	0	0	0	0	0	0	2	0	0	0	0	0	0	0	0	0	0	0	0	0	0	0	0	0	0	0	0	0
C(CCNc1c2CCCCc2nc3ccccc13)CC[Se]CCCCCNc4c5CCCCc5nc6ccccc46	ACHE_69	ACHE_69	8.648	ACHE	5	0	18	0	2	0	0	0	0	0	10	0	0	0	8	0	0	0	0	0	0	0	0	2	0	0	0	0	0	0	0	0	0	0	0	0	0	0	0	0	0	0	0	0	0
C(CCNc1c2CCCCc2nc3ccccc13)CC[Se][Se]CCCCCNc4c5CCCCc5nc6ccccc46	ACHE_70	ACHE_70	8.578	ACHE	6	0	18	0	2	0	0	0	0	0	10	0	0	0	8	0	0	0	0	0	0	0	0	2	0	0	0	0	0	0	0	0	0	0	0	0	0	0	0	0	0	0	0	0	0
C(CN(C[C@H]1Cc2ccccc2CN1)[C@H]3CCCc4cccnc34)[C@H]5CCCNC5	ACHE_76	ACHE_76	4.971	ACHE	4	0	11	0	2	0	0	0	0	0	4	0	0	0	1	0	0	0	0	0	0	0	0	3	0	0	0	0	0	0	0	0	0	0	0	0	0	0	0	1	0	0	0	0	0
C(COCCOCCNc1c2CCCCc2nc3ccccc13)Nc4c5CCCCc5nc6ccccc46	ACHE_82	ACHE_82	7.706	ACHE	6	0	18	0	2	0	0	0	0	0	10	0	0	0	3	0	0	0	0	0	0	0	0	2	0	0	0	0	0	0	2	0	0	0	0	0	0	0	0	0	0	0	0	0	0
C(COc1ccc(CCNc2c3CCCCc3nc4ccccc24)cc1)CN5CCCCC5	ACHE_83	ACHE_83	8.585	ACHE	4	0	15	0	1	0	0	0	0	0	7	0	0	0	3	0	0	0	0	0	0	0	0	2	0	0	0	0	0	0	1	0	0	0	0	0	0	0	0	1	0	0	0	0	0
C(COc1ccc2N=C3CCCN3Cc2c1)CN4CCCCC4	ACHE_84	ACHE_84	7.47	ACHE	4	1	6	0	0	0	0	0	0	0	3	0	0	0	2	0	0	0	0	0	0	0	0	1	0	0	0	0	0	0	1	0	0	0	0	0	0	0	0	1	0	0	0	0	0
C(CSSCCNc1c2CCCCc2nc3ccccc13)Nc4c5CCCCc5nc6ccccc46	ACHE_85	ACHE_85	8.298	ACHE	6	0	18	0	2	0	0	0	0	0	10	0	0	0	2	0	0	0	0	0	0	0	0	2	0	0	0	0	0	0	0	0	0	0	0	0	0	0	0	0	0	0	0	0	0
C(Cc1nccc2ccccc12)C3CCN(Cc4ccccc4)CC3	ACHE_93	ACHE_93	6.66	ACHE	2	0	15	0	0	0	0	0	0	0	4	0	0	0	1	0	0	0	0	0	0	0	0	1	0	0	0	0	0	0	0	0	0	0	0	0	0	0	0	1	0	0	0	0	0
C(Cc1ncnc2ccccc12)C3CCN(Cc4ccccc4)CC3	ACHE_94	ACHE_94	6.47	ACHE	3	0	14	0	0	0	0	0	0	0	4	0	0	0	1	0	0	0	0	0	0	0	0	1	0	0	0	0	0	0	0	0	0	0	0	0	0	0	0	1	0	0	0	0	0
C(Cc1noc2cc(ccc12)C3CCCCC3)C4CCN(Cc5ccccc5)CC4	ACHE_95	ACHE_95	9.1	ACHE	2	0	13	0	0	0	0	0	0	0	5	0	0	0	1	0	0	0	0	0	0	0	0	1	0	0	0	0	0	0	0	0	0	0	0	0	0	0	0	1	0	0	0	0	0
C(Cc1noc2ccccc12)C3CCN(Cc4ccccc4)CC3	ACHE_97	ACHE_97	7.26	ACHE	2	0	13	0	0	0	0	0	0	0	4	0	0	0	1	0	0	0	0	0	0	0	0	1	0	0	0	0	0	0	0	0	0	0	0	0	0	0	0	1	0	0	0	0	0
C(N1CCC(CC1)\C=C\c2noc3ccccc23)c4ccccc4	ACHE_101	ACHE_101	6.68	ACHE	2	0	13	0	0	0	0	0	0	0	4	0	0	0	1	0	0	0	0	0	0	0	0	1	0	0	0	0	0	0	0	0	0	0	0	0	0	0	0	1	0	0	0	0	0
C(Nc1c2CCCCc2nc3ccccc13)c4ccc(cc4)c5ccc(CNc6c7CCCCc7nc8ccccc68)cc5	ACHE_117	ACHE_117	8.442	ACHE	4	0	30	0	2	0	0	0	0	0	14	0	0	0	0	0	0	0	0	0	0	0	0	2	0	0	0	0	0	0	0	0	0	0	0	0	0	0	0	0	0	0	0	0	0
C(Nc1c2CCCCc2nc3ccccc13)c4ccccn4	ACHE_119	ACHE_119	5.174	ACHE	3	0	14	0	1	0	0	0	0	1	6	0	0	0	0	0	0	0	0	0	0	0	0	1	0	0	0	0	0	0	0	0	0	0	0	0	0	0	0	0	0	0	0	0	0
C(Oc1noc2ccccc12)C3CCN(Cc4ccccc4)CC3	ACHE_140	ACHE_140	5.59	ACHE	3	0	13	0	0	0	0	0	0	0	4	0	0	0	0	0	0	0	0	0	0	0	0	1	0	0	0	0	0	0	1	0	0	0	0	0	0	0	0	1	0	0	0	0	0
C=CC(=O)N1C\C(=C/c2cccc3ccccc23)\C(=O)\C(=C\c4cccc5ccccc45)\C1	ACHE_157	ACHE_157	4.859	ACHE	3	4	20	0	0	0	0	0	0	0	6	0	0	0	2	0	0	0	0	1	0	0	1	0	0	0	0	0	0	0	0	0	0	0	0	0	0	0	0	1	0	0	0	0	0
C=CC(=O)N1C\C(=C/c2ccccc2)\C(=O)\C(=C\c3ccccc3)\C1	ACHE_158	ACHE_158	4.753	ACHE	3	4	12	0	0	0	0	0	0	0	2	0	0	0	2	0	0	0	0	1	0	0	1	0	0	0	0	0	0	0	0	0	0	0	0	0	0	0	0	1	0	0	0	0	0
C=CCCNCC(=O)Nc1ccc2N=C3CCCN3C(=O)c2c1	ACHE_159	ACHE_159	7.876	ACHE	6	3	6	0	2	0	0	0	0	0	3	0	0	0	4	0	0	0	0	0	0	0	0	1	0	0	0	0	0	0	0	0	0	0	0	0	0	0	0	0	0	0	0	0	0
C=CCNCC(=O)Nc1ccc2N=C3CCCN3C(=O)c2c1	ACHE_161	ACHE_161	7.177	ACHE	6	3	6	0	2	0	0	0	0	0	3	0	0	0	3	0	0	0	0	0	0	0	0	1	0	0	0	0	0	0	0	0	0	0	0	0	0	0	0	0	0	0	0	0	0
C=CCNCc1cc2cc(OCCCC3CCN(Cc4ccccc4)CC3)ccc2[nH]1	ACHE_162	ACHE_162	5.337	ACHE	3	0	14	0	2	0	0	0	0	0	5	0	0	0	4	0	0	0	0	0	0	0	0	2	0	0	0	0	0	0	1	0	0	0	0	0	0	0	0	1	0	0	0	0	0
CC(=CCC\C(=C\Cc1c(O)cc2O[C@@H](CC(=O)c2c1O)c3ccc(O)c(O)c3)\C)C	ACHE_168	ACHE_168	5.143	ACHE	6	3	12	0	4	0	0	0	0	0	8	0	3	0	9	0	0	0	0	1	0	0	0	0	0	0	0	0	0	0	5	4	0	0	0	0	0	0	0	0	4	0	1	1	1
CC(=CCC\C(=C\Cc1cc(C2=CC(=O)c3c(O)cc(O)cc3O2)c(O)cc1O)\C)C	ACHE_170	ACHE_170	4.79	ACHE	6	4	12	0	4	0	0	0	0	0	8	0	3	0	9	0	0	0	0	1	0	0	0	0	0	0	0	0	0	0	5	4	0	0	0	0	0	0	0	0	4	0	0	0	0
CC(=CCNCC(=O)Nc1ccc2N=C3CCCN3C(=O)c2c1)C	ACHE_173	ACHE_173	7.587	ACHE	6	4	6	0	2	0	0	0	0	0	3	0	2	0	5	0	0	0	0	0	0	0	0	1	0	0	0	0	0	0	0	0	0	0	0	0	0	0	0	0	0	0	0	0	0
CC(=O)C1=CN(Cc2ccccc2C)C=CC1CC3Cc4cc(C)c(C)cc4C3=O	ACHE_178	ACHE_178	6.185	ACHE	3	3	12	0	0	0	0	0	0	0	6	0	4	0	1	0	0	0	0	2	1	0	0	1	0	0	0	0	0	0	0	0	0	0	0	0	0	0	0	0	0	0	0	0	0
CC(=O)N1OC(C)(C)CC(=C1CN2C(=O)c3ccccc3C2=O)c4ccccc4	ACHE_183	ACHE_183	5.602	ACHE	6	5	12	0	0	0	1	0	0	0	3	0	3	0	1	0	0	0	0	0	0	0	0	0	0	0	0	0	0	0	0	0	0	1	0	0	0	0	0	0	0	0	0	0	0
CC(=O)NC=C1C(=O)NC(=O)NC1=O	ACHE_184	ACHE_184	4.041	ACHE	7	5	0	0	3	0	0	0	0	0	0	0	1	0	1	0	0	0	0	0	0	0	1	0	0	0	0	0	0	0	0	0	0	0	0	0	0	0	0	0	0	0	0	0	0
CC(=O)NCCc1c[nH]c2ccc(OC(=O)NCCCCCCCCCCCCNc3c4CCCCc4nc5ccc(Cl)cc35)cc12	ACHE_186	ACHE_186	8.155	ACHE	7	2	17	0	4	0	0	0	0	0	10	0	1	0	13	0	1	0	0	0	0	0	1	1	0	0	0	0	0	0	0	0	0	0	0	0	0	0	0	0	0	0	0	0	0
CC(=O)NCCc1c[nH]c2ccc(OC(=O)NCCCCCCCCCCCCNc3c4CCCCc4nc5ccccc35)cc12	ACHE_187	ACHE_187	8.42	ACHE	7	2	17	0	4	0	0	0	0	0	9	0	1	0	13	0	1	0	0	0	0	0	1	1	0	0	0	0	0	0	0	0	0	0	0	0	0	0	0	0	0	0	0	0	0
CC(=O)NCCc1c[nH]c2ccc(OC(=O)NCCCCCCCCCCNc3c4CCCCc4nc5cc(Cl)ccc35)cc12	ACHE_188	ACHE_188	8.092	ACHE	7	2	17	0	4	0	0	0	0	0	10	0	1	0	11	0	1	0	0	0	0	0	1	1	0	0	0	0	0	0	0	0	0	0	0	0	0	0	0	0	0	0	0	0	0
CC(=O)NCCc1c[nH]c2ccc(OC(=O)NCCCCCCCCCCNc3c4CCCCc4nc5ccc(Cl)cc35)cc12	ACHE_189	ACHE_189	8.845	ACHE	7	2	17	0	4	0	0	0	0	0	10	0	1	0	11	0	1	0	0	0	0	0	1	1	0	0	0	0	0	0	0	0	0	0	0	0	0	0	0	0	0	0	0	0	0
CC(=O)NCCc1c[nH]c2ccc(OC(=O)NCCCCCCCCCCNc3c4CCCCc4nc5ccccc35)cc12	ACHE_190	ACHE_190	8.928	ACHE	7	2	17	0	4	0	0	0	0	0	9	0	1	0	11	0	1	0	0	0	0	0	1	1	0	0	0	0	0	0	0	0	0	0	0	0	0	0	0	0	0	0	0	0	0
CC(=O)NCCc1c[nH]c2ccc(OC(=O)NCCCCCCCCNc3c4CCCCc4nc5ccccc35)cc12	ACHE_191	ACHE_191	8.336	ACHE	7	2	17	0	4	0	0	0	0	0	9	0	1	0	9	0	1	0	0	0	0	0	1	1	0	0	0	0	0	0	0	0	0	0	0	0	0	0	0	0	0	0	0	0	0
CC(=O)NCCc1c[nH]c2ccc(OC(=O)NCCCCCCCNc3c4CCCCc4nc5ccc(Cl)cc35)cc12	ACHE_193	ACHE_193	7.399	ACHE	7	2	17	0	4	0	0	0	0	0	10	0	1	0	8	0	1	0	0	0	0	0	1	1	0	0	0	0	0	0	0	0	0	0	0	0	0	0	0	0	0	0	0	0	0
CC(=O)NCCc1c[nH]c2ccc(OC(=O)NCCCCCCCNc3c4CCCCc4nc5ccccc35)cc12	ACHE_194	ACHE_194	7.471	ACHE	7	2	17	0	4	0	0	0	0	0	9	0	1	0	8	0	1	0	0	0	0	0	1	1	0	0	0	0	0	0	0	0	0	0	0	0	0	0	0	0	0	0	0	0	0
CC(=O)NCCc1c[nH]c2ccc(OC(=O)NCCCCCCNc3c4CCCCc4nc5ccccc35)cc12	ACHE_195	ACHE_195	6.749	ACHE	7	2	17	0	4	0	0	0	0	0	9	0	1	0	7	0	1	0	0	0	0	0	1	1	0	0	0	0	0	0	0	0	0	0	0	0	0	0	0	0	0	0	0	0	0
CC(=O)NCCc1c[nH]c2ccc(OC(=O)NCCCCCNc3c4CCCCc4nc5ccccc35)cc12	ACHE_196	ACHE_196	6.729	ACHE	7	2	17	0	4	0	0	0	0	0	9	0	1	0	6	0	1	0	0	0	0	0	1	1	0	0	0	0	0	0	0	0	0	0	0	0	0	0	0	0	0	0	0	0	0
CC(=O)NCCc1c[nH]c2ccc(OC(=O)NCCCCNc3c4CCCCc4nc5ccccc35)cc12	ACHE_197	ACHE_197	6.423	ACHE	7	2	17	0	4	0	0	0	0	0	9	0	1	0	5	0	1	0	0	0	0	0	1	1	0	0	0	0	0	0	0	0	0	0	0	0	0	0	0	0	0	0	0	0	0
CC(=O)NCCc1c[nH]c2ccc(OC(=O)NCCCNc3c4CCCCc4nc5ccccc35)cc12	ACHE_198	ACHE_198	6.569	ACHE	7	2	17	0	4	0	0	0	0	0	9	0	1	0	4	0	1	0	0	0	0	0	1	1	0	0	0	0	0	0	0	0	0	0	0	0	0	0	0	0	0	0	0	0	0
CC(=O)NCCc1c[nH]c2ccc(OC(=O)NCCNc3c4CCCCc4nc5ccc(Cl)cc35)cc12	ACHE_200	ACHE_200	5.484	ACHE	7	2	17	0	4	0	0	0	0	0	10	0	1	0	3	0	1	0	0	0	0	0	1	1	0	0	0	0	0	0	0	0	0	0	0	0	0	0	0	0	0	0	0	0	0
CC(=O)NCCc1c[nH]c2ccc(OC(=O)NCCNc3c4CCCCc4nc5ccccc35)cc12	ACHE_201	ACHE_201	5.96	ACHE	7	2	17	0	4	0	0	0	0	0	9	0	1	0	3	0	1	0	0	0	0	0	1	1	0	0	0	0	0	0	0	0	0	0	0	0	0	0	0	0	0	0	0	0	0
CC(=O)N[C@@H](Cc1c[nH]c2ccccc12)C(=O)NCCCCCCNc3c4CCCCc4nc5ccccc35	ACHE_202	ACHE_202	6.815	ACHE	6	2	17	0	4	0	0	0	0	0	8	0	1	0	8	0	0	0	0	0	0	0	1	1	0	0	0	0	0	0	0	0	0	0	0	0	0	0	0	0	0	0	0	0	0
CC(=O)Nc1ccc2c(CCC3CCN(Cc4ccccc4)CC3)noc2c1	ACHE_203	ACHE_203	8.553	ACHE	4	1	13	0	1	0	0	0	0	0	5	0	1	0	2	0	0	0	0	0	0	0	1	1	0	0	0	0	0	0	0	0	0	0	0	0	0	0	0	1	0	0	0	0	0
CC(=O)OC(C)(C)\C=C\C(=O)[C@](C)(O)[C@H]1[C@H](O)C[C@@]2(C)[C@@H]3CC=C(C4=CC(=O)O[C@](O)(C[C@]12C)[C@]34C)C(C)(C)C(=O)O	ACHE_206	ACHE_206	5.585	ACHE	10	6	0	1	4	0	0	0	0	0	0	0	9	2	11	0	0	0	0	0	0	0	0	0	0	0	0	0	0	0	3	3	1	7	1	1	0	0	0	0	0	0	0	0	0
CC(=O)O[C@@]12CCN([C@@H]1N(C(=O)C)c3ccc(OC(=O)NCCCCCCNc4c5CCCCc5nc6ccccc46)cc23)C(=O)C	ACHE_209	ACHE_209	7.434	ACHE	11	4	15	0	2	0	0	0	0	0	8	0	3	1	8	0	1	0	0	0	0	0	2	1	0	0	0	0	0	0	0	0	0	1	0	0	0	0	0	0	0	0	0	0	0
CC(=O)O[C@H]1CC[C@]2(C)[C@H]3CC[C@H]4[C@](O)(CC[C@H]5C(C)(C)[C@H](CC[C@]45C)OC(=O)C)C[C@]3(C)CC[C@H]2C1(C)C	ACHE_210	ACHE_210	6.041	ACHE	5	2	0	0	1	0	0	0	0	0	0	0	9	2	2	0	0	0	0	0	0	0	0	0	0	0	0	0	0	0	1	1	1	6	0	0	0	0	0	0	0	0	0	0	0
CC(C)(C)OC(=O)C1=C(C[C@H](N([C@@H]1c2ccccc2)c3ccccc3)c4ccccc4)Nc5ccccc5	ACHE_214	ACHE_214	5.554	ACHE	4	3	24	0	1	0	0	0	0	0	4	0	3	1	3	0	0	0	0	0	0	0	0	2	0	0	0	0	0	0	0	0	0	1	0	0	0	0	0	0	0	0	0	0	0
CC(C)(C)OC(=O)N[C@@H](Cc1c[nH]c2ccccc12)C(=O)NCCCCCCNc3c4CCCCc4nc5ccccc35	ACHE_218	ACHE_218	6.936	ACHE	7	2	17	0	4	0	0	0	0	0	8	0	3	0	10	0	1	0	0	0	0	0	0	1	0	0	0	0	0	0	0	0	0	1	0	0	0	0	0	0	0	0	0	0	0
CC(C)(C)c1cccc(c1)C(=O)CF	ACHE_238	ACHE_238	6.238	ACHE	1	1	6	0	0	0	0	0	0	0	2	0	3	0	4	0	0	0	0	1	0	0	0	0	0	0	0	0	0	0	0	0	0	1	0	0	0	0	0	0	0	0	0	0	0
CC(C)C(=O)[C@@]12C(=O)C(=C3O[C@@H](C[C@]3(C[C@H](CC=C(C)C)[C@@]1(C)CC[C@H](O)C(=C)C)C2=O)C(C)(C)O)CC=C(C)C	ACHE_247	ACHE_247	5.04	ACHE	6	8	0	0	2	0	0	0	0	0	0	0	10	0	18	0	0	0	0	3	0	0	0	0	0	0	0	0	0	0	3	2	1	4	1	0	0	0	0	0	0	0	0	0	0
CC(C)C1=N[C@H]2CC=C3CC4[C@@H](CC[C@H]3[C@]2(C)CO1)[C@]5(C)C[C@@H](O)[C@H]([C@H](C)N(C)C)[C@@]5(C)CC4=O	ACHE_256	ACHE_256	6.524	ACHE	5	3	0	0	1	0	0	0	0	0	0	0	8	0	3	0	0	0	0	1	0	0	0	1	0	0	0	0	0	0	1	1	0	3	1	0	0	0	0	0	0	0	0	0	0
CC(C)C1=N[C@H]2CC=C3C[C@@H]4[C@@H](CC[C@H]3[C@]2(C)CO1)[C@]5(C)C[C@@H](OC(=O)C(C)(C)C)[C@H]([C@H](C)N(C)C)[C@@]5(C)CC4=O	ACHE_259	ACHE_259	6.076	ACHE	6	4	0	0	0	0	0	0	0	0	0	0	11	1	7	0	0	0	0	1	0	0	0	1	0	0	0	0	0	0	0	0	0	4	0	0	0	0	0	0	0	0	0	0	0
CC(C)C1=N[C@H]2CC[C@]34C[C@@]35[C@@H](CC[C@H]4[C@]2(C)CC1)[C@]6(C)C[C@@H](O)[C@H]([C@H](C)N(C)C)[C@@]6(C)CC5=O	ACHE_264	ACHE_264	6.209	ACHE	4	2	0	0	1	0	0	0	0	0	0	0	8	0	3	0	0	0	0	1	0	0	0	1	0	0	0	0	0	0	1	1	0	5	1	0	0	0	0	0	0	0	0	0	0
CC(C)C1=N[C@H]2CC[C@]34C[C@@]35[C@@H](CC[C@H]4[C@]2(C)CN1)[C@]6(C)C[C@@H](O)[C@H]([C@H](C)N(C)C)[C@@]6(C)CC5=O	ACHE_265	ACHE_265	5.508	ACHE	5	2	0	0	2	0	0	0	0	0	0	0	8	0	3	0	0	0	0	1	0	0	0	1	0	0	0	0	0	0	1	1	0	5	1	0	0	0	0	0	0	0	0	0	0
CC(C)C1=N[C@H]2CC[C@]34C[C@@]35[C@@H](CC[C@H]4[C@]2(C)CS1)[C@]6(C)C[C@@H](O)[C@H]([C@H](C)N(C)C(=O)C)[C@@]6(C)CC5=O	ACHE_272	ACHE_272	6.526	ACHE	6	3	0	0	1	0	0	0	0	0	0	0	8	0	4	0	0	0	0	1	0	0	1	0	0	0	0	1	0	0	1	1	0	5	1	0	0	0	0	0	0	0	0	0	0
CC(C)C1=N[C@H]2CC[C@]34C[C@@]35[C@@H](CC[C@H]4[C@]2(C)CS1)[C@]6(C)C[C@@H](O)[C@H]([C@H](C)N(C)C(=O)OC(C)(C)C)[C@@]6(C)CC5=O	ACHE_273	ACHE_273	6.799	ACHE	7	3	0	0	1	0	0	0	0	0	0	0	10	0	6	0	1	0	0	1	0	0	0	0	0	0	0	1	0	0	1	1	0	6	1	0	0	0	0	0	0	0	0	0	0
CC(C)C1=N[C@H]2CC[C@]34C[C@@]35[C@@H](CC[C@H]4[C@]2(C)CS1)[C@]6(C)C[C@@H](O)[C@H]([C@H](C)N(C)C(=O)c7ccccc7)[C@@]6(C)CC5=O	ACHE_274	ACHE_274	7.367	ACHE	6	3	6	0	1	0	0	0	0	0	1	0	7	0	3	0	0	0	0	1	0	0	1	0	0	0	0	1	0	0	1	1	0	5	1	0	0	0	0	0	0	0	0	0	0
CC(C)C1=N[C@H]2CC[C@]34C[C@@]35[C@@H](CC[C@H]4[C@]2(C)CS1)[C@]6(C)C[C@@H](O)[C@H]([C@H](C)N(C)C)[C@@]6(C)CC5=O	ACHE_275	ACHE_275	7.222	ACHE	5	2	0	0	1	0	0	0	0	0	0	0	8	0	3	0	0	0	0	1	0	0	0	1	0	0	0	1	0	0	1	1	0	5	1	0	0	0	0	0	0	0	0	0	0
CC(C)C1=N[C@H]2CC[C@]34C[C@@]35[C@@H](CC[C@H]4[C@]2(C)CS1)[C@]6(C)C[C@@H](O)[C@H]([C@H](C)N(C)CCCc7ccccc7)[C@@]6(C)CC5=O	ACHE_277	ACHE_277	7.119	ACHE	5	2	6	0	1	0	0	0	0	0	1	0	7	0	5	0	0	0	0	1	0	0	0	1	0	0	0	1	0	0	1	1	0	5	1	0	0	0	0	0	0	0	0	0	0
CC(C)C1=N[C@H]2CC[C@]34C[C@@]35[C@@H](CC[C@H]4[C@]2(C)CS1)[C@]6(C)C[C@@H](O)[C@H]([C@H](C)N(C)CCc7ccccc7)[C@@]6(C)CC5=O	ACHE_279	ACHE_279	7.699	ACHE	5	2	6	0	1	0	0	0	0	0	1	0	7	0	4	0	0	0	0	1	0	0	0	1	0	0	0	1	0	0	1	1	0	5	1	0	0	0	0	0	0	0	0	0	0
CC(C)C1=N[C@H]2CC[C@]34C[C@@]35[C@@H](CC[C@H]4[C@]2(C)CS1)[C@]6(C)C[C@@H](O)[C@H]([C@H](C)N(C)Cc7ccc(cc7)C(F)(F)F)[C@@]6(C)CC5=O	ACHE_280	ACHE_280	8.523	ACHE	5	2	6	0	1	0	0	0	0	0	2	0	7	0	3	0	0	0	0	1	0	0	0	1	0	0	0	1	0	0	1	1	0	5	1	0	0	0	0	0	0	0	0	0	0
CC(C)C1=N[C@H]2CC[C@]34C[C@@]35[C@@H](CC[C@H]4[C@]2(C)CS1)[C@]6(C)C[C@@H](O)[C@H]([C@H](C)N(C)Cc7cccc(c7)C(F)(F)F)[C@@]6(C)CC5=O	ACHE_282	ACHE_282	8.523	ACHE	5	2	6	0	1	0	0	0	0	0	2	0	7	0	3	0	0	0	0	1	0	0	0	1	0	0	0	1	0	0	1	1	0	5	1	0	0	0	0	0	0	0	0	0	0
CC(C)C1=N[C@H]2CC[C@]34C[C@@]35[C@@H](CC[C@H]4[C@]2(C)CS1)[C@]6(C)C[C@@H](O)[C@H]([C@H](C)N(C)Cc7ccccc7)[C@@]6(C)CC5=O	ACHE_283	ACHE_283	8.155	ACHE	5	2	6	0	1	0	0	0	0	0	1	0	7	0	3	0	0	0	0	1	0	0	0	1	0	0	0	1	0	0	1	1	0	5	1	0	0	0	0	0	0	0	0	0	0
CC(C)C1=N[C@H]2CC[C@]34C[C@@]35[C@@H](CC[C@H]4[C@]2(C)CS1)[C@]6(C)C[C@@H](O)[C@H]([C@H](C)N(C)Cc7ccccc7C(F)(F)F)[C@@]6(C)CC5=O	ACHE_284	ACHE_284	7.959	ACHE	5	2	6	0	1	0	0	0	0	0	2	0	7	0	3	0	0	0	0	1	0	0	0	1	0	0	0	1	0	0	1	1	0	5	1	0	0	0	0	0	0	0	0	0	0
CC(C)Cc1cc(N)c2c(cc(nc2n1)c3ccccc3)C(F)(F)F	ACHE_292	ACHE_292	4.719	ACHE	3	0	14	0	1	0	0	0	0	0	7	0	2	0	3	0	0	0	0	0	0	0	0	1	0	0	0	0	0	0	0	0	0	0	0	0	0	0	0	0	0	0	0	0	0
CC(C)Cc1ccc(cc1)C(C)C(=O)O	ACHE_295	ACHE_295	3.629	ACHE	2	1	6	1	1	0	0	0	0	0	2	0	3	0	5	0	0	0	0	0	0	0	0	0	0	0	0	0	0	0	0	0	0	0	0	0	0	0	0	0	0	0	0	0	0
CC(C)Cn1cc(cn1)C(=O)C(F)(F)F	ACHE_297	ACHE_297	6.228	ACHE	2	1	3	0	0	0	0	0	0	0	1	0	2	0	4	0	0	0	0	1	0	0	0	0	1	0	0	0	0	0	0	0	0	0	0	0	0	0	0	0	0	0	0	0	0
CC(C)OC(=O)C1=C(C)Nc2nc3CCC(C)(C)Cc3c(N)c2C1c4cccc(F)c4	ACHE_314	ACHE_314	6.253	ACHE	5	3	11	0	2	0	0	0	0	0	7	0	5	1	2	0	0	0	0	0	0	0	0	2	0	0	0	0	0	0	0	0	0	1	0	0	0	0	0	0	0	0	0	0	0
CC(C)OC(=O)C1=C(C)Nc2nc3CCC(C)(C)Cc3c(N)c2C1c4ccccc4Cl	ACHE_315	ACHE_315	5.519	ACHE	5	3	11	0	2	0	0	0	0	0	7	0	5	1	2	0	0	0	0	0	0	0	0	2	0	0	0	0	0	0	0	0	0	1	0	0	0	0	0	0	0	0	0	0	0
CC(C)OC(=O)C1=C(C)Nc2nc3CCC(C)(C)Cc3c(N)c2C1c4ccccc4F	ACHE_316	ACHE_316	5.861	ACHE	5	3	11	0	2	0	0	0	0	0	7	0	5	1	2	0	0	0	0	0	0	0	0	2	0	0	0	0	0	0	0	0	0	1	0	0	0	0	0	0	0	0	0	0	0
CC(C)OC(=O)C1=C(C)Nc2nc3CCC(C)(C)Cc3c(N)c2C1c4cncnc4	ACHE_317	ACHE_317	6.075	ACHE	7	3	9	0	2	0	0	0	0	0	6	0	5	1	2	0	0	0	0	0	0	0	0	2	0	0	0	0	0	0	0	0	0	1	0	0	0	0	0	0	0	0	0	0	0
CC(C)OC(=O)c1c(C)nc2nc3CCCCc3c(N)c2c1c4ccccc4	ACHE_318	ACHE_318	5.92	ACHE	5	1	14	0	1	0	0	0	0	0	9	0	3	1	2	0	0	0	0	0	0	0	0	1	0	0	0	0	0	0	0	0	0	0	0	0	0	0	0	0	0	0	0	0	0
CC(C)\C=C\CC\C(=C\C[C@]12C[C@H]3C[C@@H]4C(C)(C)CC[C@@]4(C1=O)C(=O)[C@](C(=O)c5ccccc5)(C2=O)C3(C)C)\C	ACHE_321	ACHE_321	5.009	ACHE	4	5	6	0	0	0	0	0	0	0	1	0	7	0	10	0	0	0	0	4	0	0	0	0	0	0	0	0	0	0	0	0	0	5	0	0	0	0	0	0	0	0	0	0	0
CC(C)c1ccc(NC(=O)Oc2ccc3N(C)C4OCC[C@@]4(C)c3c2)cc1	ACHE_367	ACHE_367	5.413	ACHE	5	1	12	0	1	0	0	0	0	0	5	0	4	0	2	0	1	0	0	0	0	0	0	1	0	0	0	0	0	0	1	0	0	1	0	0	0	0	0	0	0	0	0	0	0
CC(C)c1ccc(NC(=O)Oc2ccc3N(C)[C@H]4N(C)CC[C@@]4(C)c3c2)cc1	ACHE_370	ACHE_370	6.959	ACHE	5	1	12	0	1	0	0	0	0	0	5	0	5	0	2	0	1	0	0	0	0	0	0	2	0	0	0	0	0	0	0	0	0	1	0	0	0	0	0	0	0	0	0	0	0
CC(C)c1ccc(NC(=O)Oc2ccc3N(C)[C@H]4N(CCc5ccccc5)CC[C@@]4(C)c3c2)cc1	ACHE_371	ACHE_371	8.222	ACHE	5	1	18	0	1	0	0	0	0	0	6	0	4	0	3	0	1	0	0	0	0	0	0	2	0	0	0	0	0	0	0	0	0	1	0	0	0	0	0	0	0	0	0	0	0
CC(C)c1ccc(NC(=O)Oc2ccc3NC4NCC[C@@]4(C)c3c2)cc1	ACHE_375	ACHE_375	6.959	ACHE	5	1	12	0	3	0	0	0	0	0	5	0	3	0	2	0	1	0	0	0	0	0	0	2	0	0	0	0	0	0	0	0	0	1	0	0	0	0	0	0	0	0	0	0	0
CC(C)c1ccc(NC(=O)Oc2ccc3OC4OCC(C)(O4)c3c2)cc1	ACHE_380	ACHE_380	5.367	ACHE	6	1	12	0	1	0	0	0	0	0	5	0	3	0	2	0	1	0	0	0	0	0	0	0	0	0	0	0	0	0	3	0	0	1	0	0	0	0	0	0	0	0	0	0	0
CC(C)c1ccc(NC(=O)Oc2ccc3OC4OCCC4(C)c3c2)cc1	ACHE_381	ACHE_381	5.577	ACHE	5	1	12	0	1	0	0	0	0	0	5	0	3	0	2	0	1	0	0	0	0	0	0	0	0	0	0	0	0	0	2	0	0	1	0	0	0	0	0	0	0	0	0	0	0
CC(C)c1ccc(NC(=O)Oc2ccc3O[C@@H]4C[C@@](C)(CO4)c3c2)cc1	ACHE_384	ACHE_384	5.465	ACHE	5	1	12	0	1	0	0	0	0	0	5	0	3	0	2	0	1	0	0	0	0	0	0	0	0	0	0	0	0	0	2	0	0	1	0	0	0	0	0	0	0	0	1	0	0
CC(C)c1ccc(NC(=O)Oc2ccc3O[C@@H]4OCC[C@]4(C)c3c2)cc1	ACHE_385	ACHE_385	5.174	ACHE	5	1	12	0	1	0	0	0	0	0	5	0	3	0	2	0	1	0	0	0	0	0	0	0	0	0	0	0	0	0	2	0	0	1	0	0	0	0	0	0	0	0	0	0	0
CC(C)c1ccccc1NC(=O)Oc2ccc3N(C)[C@H]4N(C)CC[C@@]4(C)c3c2	ACHE_391	ACHE_391	7.824	ACHE	5	1	12	0	1	0	0	0	0	0	5	0	5	0	2	0	1	0	0	0	0	0	0	2	0	0	0	0	0	0	0	0	0	1	0	0	0	0	0	0	0	0	0	0	0
CC(C)n1cc(cn1)C(=O)C(F)(F)F	ACHE_393	ACHE_393	7.111	ACHE	2	1	3	0	0	0	0	0	0	0	1	0	2	0	3	0	0	0	0	1	0	0	0	0	1	0	0	0	0	0	0	0	0	0	0	0	0	0	0	0	0	0	0	0	0
CC(C)n1cc(cn1)C(=O)C(F)F	ACHE_394	ACHE_394	6.096	ACHE	2	1	3	0	0	0	0	0	0	0	1	0	2	0	3	0	0	0	0	1	0	0	0	0	1	0	0	0	0	0	0	0	0	0	0	0	0	0	0	0	0	0	0	0	0
CC(COC(=O)c1ccc(Oc2nc(Oc3ccc(cc3)C(=O)OCC(C)N(C)C)nc(Oc4ccc(cc4)C(=O)OCC(C)N(C)C)n2)cc1)N(C)C	ACHE_397	ACHE_397	4.093	ACHE	15	3	21	0	0	0	0	0	0	0	9	0	9	3	6	0	0	0	0	0	0	0	0	3	0	0	0	0	0	0	3	0	0	0	0	0	0	0	0	0	0	0	0	0	0
CC(N(C)C)c1cc(O)c2c(OC(=O)c3ccccc23)c1	ACHE_407	ACHE_407	4.724	ACHE	4	1	12	0	1	0	0	0	0	0	6	0	3	1	1	0	0	0	0	0	0	0	0	1	0	0	0	0	0	0	1	1	0	0	0	0	0	0	0	0	1	0	0	0	0
CC(N(C)C)c1ccc2c(OC(=O)c3ccccc23)c1	ACHE_409	ACHE_409	4.963	ACHE	3	1	12	0	0	0	0	0	0	0	5	0	3	1	1	0	0	0	0	0	0	0	0	1	0	0	0	0	0	0	0	0	0	0	0	0	0	0	0	0	0	0	0	0	0
CC(N(C)C)c1cccc(OCCCNC(=O)CCCCC2CCSS2)c1	ACHE_411	ACHE_411	4.599	ACHE	6	1	6	0	1	0	0	0	0	0	2	0	3	0	7	0	0	0	0	0	0	0	1	1	0	0	0	0	0	0	1	0	0	0	0	0	0	0	0	0	0	0	0	0	0
CC(NC(=O)Oc1cccc2C3C(CCN3C)COc12)c4ccccc4	ACHE_413	ACHE_413	5.728	ACHE	5	1	12	0	1	0	0	0	0	0	4	0	2	0	1	0	1	0	0	0	0	0	0	1	0	0	0	0	0	0	1	0	0	0	0	0	0	0	0	0	0	0	1	0	0
CC1(C)CC(=O)C2=C(C1)Nc3nc4CCCCc4c(N)c3[C@H]2c5ccc(F)cc5	ACHE_423	ACHE_423	6.27	ACHE	4	3	11	0	2	0	0	0	0	0	7	0	2	0	0	0	0	0	0	1	0	0	0	2	0	0	0	0	0	0	0	0	0	1	0	0	0	0	0	0	0	0	0	0	0
CC1(C)CC(=O)C2=C(C1)Nc3nc4CCCCc4c(N)c3[C@H]2c5ccccc5	ACHE_424	ACHE_424	6.49	ACHE	4	3	11	0	2	0	0	0	0	0	6	0	2	0	0	0	0	0	0	1	0	0	0	2	0	0	0	0	0	0	0	0	0	1	0	0	0	0	0	0	0	0	0	0	0
CC1(C)CC(=O)C2=C(C1)Nc3nc4CCCCc4c(N)c3[C@H]2c5ccncc5	ACHE_425	ACHE_425	6.22	ACHE	5	3	10	0	2	0	0	0	0	1	6	0	2	0	0	0	0	0	0	1	0	0	0	2	0	0	0	0	0	0	0	0	0	1	0	0	0	0	0	0	0	0	0	0	0
CC1(C)CC(=O)C2=C(C1)Oc3nc4CCCCc4c(N)c3[C@H]2c5ccc(F)cc5	ACHE_426	ACHE_426	4.16	ACHE	4	3	11	0	1	0	0	0	0	0	7	0	2	0	0	0	0	0	0	1	0	0	0	1	0	0	0	0	0	0	1	0	0	1	0	0	0	0	0	0	0	0	0	0	0
CC1(C)CC(=O)C2=C(C1)Oc3nc4CCCCc4c(N)c3[C@H]2c5ccccc5	ACHE_429	ACHE_429	4.31	ACHE	4	3	11	0	1	0	0	0	0	0	6	0	2	0	0	0	0	0	0	1	0	0	0	1	0	0	0	0	0	0	1	0	0	1	0	0	0	0	0	0	0	0	0	0	0
CC1(C)CC(=O)C2=C(C1)Oc3nc4CCCCc4c(N)c3[C@H]2c5ccccc5C(F)(F)F	ACHE_430	ACHE_430	4.75	ACHE	4	3	11	0	1	0	0	0	0	0	7	0	2	0	0	0	0	0	0	1	0	0	0	1	0	0	0	0	0	0	1	0	0	1	0	0	0	0	0	0	0	0	0	0	0
CC1(C)CNC2=C([N+](=O)[O-])C3(C(=C(N)N2C1)C#N)c4ccccc4c5nc6ccc(cc6nc35)[N+](=O)[O-]	ACHE_434	ACHE_434	5.444	ACHE	10	4	14	0	2	2	2	0	2	0	7	0	2	0	0	0	0	0	0	0	0	0	0	3	0	0	0	0	0	0	0	0	0	2	0	0	0	0	0	0	0	0	0	0	0
CC1(C)C[C@H](C(=NO1)CN2C(=O)c3ccccc3C2=O)c4ccccc4	ACHE_441	ACHE_441	4.185	ACHE	5	3	12	0	0	0	1	0	0	0	3	0	2	0	0	0	0	0	0	0	0	0	0	0	0	0	0	0	0	0	0	0	0	1	0	0	0	0	0	0	0	0	0	0	0
CC1(C)Oc2ccc(C(=O)\C=C\c3ccc(O)cc3)c(O)c2C=C1	ACHE_442	ACHE_442	4.766	ACHE	4	1	12	0	2	0	0	0	0	0	6	0	2	0	2	0	0	0	0	1	0	0	0	0	0	0	0	0	0	0	3	2	0	1	0	0	0	0	0	0	2	0	0	0	0
CC1(C)[C@H](O)CC[C@]2(C)[C@H]3CC[C@H]4[C@@](C)(CC[C@H]5C(C)(C)C(=O)CC[C@]45C)CC3=CC(=O)[C@@H]12	ACHE_443	ACHE_443	4.972	ACHE	3	3	0	0	1	0	0	0	0	0	0	0	7	0	0	0	0	0	0	2	0	0	0	0	0	0	0	0	0	0	1	1	0	5	1	0	0	0	0	0	0	0	0	0	0
CC1=C(C(c2cccc(F)c2)c3c(N)c4CC(C)(C)CCc4nc3N1)C(=O)OCC#C	ACHE_450	ACHE_450	5.747	ACHE	5	3	11	0	2	0	0	0	0	0	7	0	3	1	2	0	0	0	0	0	0	0	0	2	0	0	0	0	0	0	0	0	0	1	0	0	0	0	0	0	0	0	0	0	0
CC1=C(C(c2cccc(F)c2)c3c(N)c4CC(C)(C)CCc4nc3N1)C(=O)OCC=C	ACHE_451	ACHE_451	5.75	ACHE	5	3	11	0	2	0	0	0	0	0	7	0	3	1	2	0	0	0	0	0	0	0	0	2	0	0	0	0	0	0	0	0	0	1	0	0	0	0	0	0	0	0	0	0	0
CC1=C(C(c2cccc(c2)[N+](=O)[O-])c3c(N)c4CC(C)(C)CCc4nc3N1)C(=O)OCC=C	ACHE_453	ACHE_453	5.977	ACHE	7	3	11	0	2	1	1	0	1	0	7	0	3	1	2	0	0	0	0	0	0	0	0	2	0	0	0	0	0	0	0	0	0	1	0	0	0	0	0	0	0	0	0	0	0
CC1=C(C(c2ccccc2Cl)c3c(N)c4CC(C)(C)CCc4nc3N1)C(=O)OCC5CC5	ACHE_454	ACHE_454	6.013	ACHE	5	3	11	0	2	0	0	0	0	0	7	0	3	1	0	0	0	1	0	0	0	0	0	2	0	0	0	0	0	0	0	0	0	1	0	0	0	0	0	0	0	0	0	0	0
CC1=C(C(c2ccccc2F)c3c(N)c4CC(C)(C)CCc4nc3N1)C(=O)OC5CCC5	ACHE_455	ACHE_455	6.121	ACHE	5	3	11	0	2	0	0	0	0	0	7	0	3	1	0	0	0	0	0	0	0	0	0	2	0	0	0	0	0	0	0	0	0	1	0	0	0	0	0	0	0	0	0	0	0
CC1=C(C)c2ccc(OCCN3CCN(CCCNc4c5CCCCc5nc6ccccc46)CC3)cc2OC1=O	ACHE_463	ACHE_463	7.793	ACHE	7	3	15	0	1	0	0	0	0	0	8	0	2	1	3	0	0	0	0	0	0	0	0	3	0	0	0	0	0	0	1	0	0	0	0	0	0	0	0	0	0	0	0	0	0
CC1=C(C)c2ccc(OCc3cccc(Cl)c3)cc2OC1=O	ACHE_465	ACHE_465	5.47	ACHE	3	3	12	0	0	0	0	0	0	0	5	0	2	1	0	0	0	0	0	0	0	0	0	0	0	0	0	0	0	0	1	0	0	0	0	0	0	0	0	0	0	0	0	0	0
CC1=C(CCN2CCN(CC2)C(c3ccc(F)cc3)c4ccc(F)cc4)C(=O)C5CCCCC5=N1	ACHE_467	ACHE_467	5.969	ACHE	4	4	12	0	0	0	0	0	0	0	4	0	1	0	1	0	0	0	0	1	0	0	0	2	0	0	0	0	0	0	0	0	0	0	0	0	0	0	0	0	0	0	0	0	0
CC1=CC(=NCCC2CCN(Cc3ccccc3)CC2)NN=C1c4ccccc4	ACHE_471	ACHE_471	7.409	ACHE	4	3	12	0	1	0	0	0	0	0	2	0	1	0	1	0	0	0	0	0	0	0	0	1	1	0	0	0	0	0	0	0	0	0	0	0	0	0	0	1	0	0	0	0	0
CC1=CC(=O)Oc2cc(OCCN3CCN(CC(=O)Nc4c5CCCCc5nc6ccccc46)CC3)ccc12	ACHE_477	ACHE_477	7.036	ACHE	8	3	15	0	1	0	0	0	0	0	8	0	1	1	2	0	0	0	0	0	0	0	1	2	0	0	0	0	0	0	1	0	0	0	0	0	0	0	0	0	0	0	0	0	0
CC1=CC(=O)Oc2ccc(OC\C=C\CCn3cnc4c(ncnc34)N5CCCCC5)cc12	ACHE_481	ACHE_481	4.923	ACHE	7	2	11	0	0	0	0	0	0	0	6	0	1	1	4	0	0	0	1	0	0	0	0	1	0	0	0	0	0	0	1	0	0	0	0	0	0	0	0	1	0	0	0	0	0
CC1=CC2CC(C1)c3c(C2)nc4[nH]ncc4c3N	ACHE_484	ACHE_484	4.301	ACHE	3	1	6	0	2	0	0	0	0	0	5	0	1	0	0	0	0	0	0	0	0	0	0	1	1	0	0	0	0	0	0	0	0	0	0	0	0	0	0	0	0	0	0	0	0
CC1=CC2CC(C1)c3c(C2)nc4cc(Cl)ccc4c3NCCCCCCCCCCCCNc5c6CCCCc6nc7cc(Cl)ccc57	ACHE_488	ACHE_488	8.461	ACHE	4	1	18	0	2	0	0	0	0	0	12	0	1	0	11	0	0	0	0	0	0	0	0	2	0	0	0	0	0	0	0	0	0	0	0	0	0	0	0	0	0	0	0	0	0
CC1=CC2CC(C1)c3c(C2)nc4cc(Cl)ccc4c3NCCCCCCCCCCCCNc5c6CCCCc6nc7ccccc57	ACHE_489	ACHE_489	8.717	ACHE	4	1	18	0	2	0	0	0	0	0	11	0	1	0	11	0	0	0	0	0	0	0	0	2	0	0	0	0	0	0	0	0	0	0	0	0	0	0	0	0	0	0	0	0	0
CC1=CC2CC(C1)c3c(C2)nc4cc(Cl)ccc4c3NCCCCCCCCCCCNC(=O)c5cc(O)c6C(=O)c7c(O)cccc7C(=O)c6c5	ACHE_490	ACHE_490	7.759	ACHE	8	4	21	0	4	0	0	0	0	0	13	0	1	0	10	0	0	0	0	2	0	0	1	1	0	0	0	0	0	0	2	2	0	0	0	0	0	0	0	0	2	0	0	0	0
CC1=CC2CC(C1)c3c(C2)nc4cc(Cl)ccc4c3NCCCCCCCCCCNc5c6CCCCc6nc7cc(Cl)ccc57	ACHE_493	ACHE_493	8.041	ACHE	4	1	18	0	2	0	0	0	0	0	12	0	1	0	9	0	0	0	0	0	0	0	0	2	0	0	0	0	0	0	0	0	0	0	0	0	0	0	0	0	0	0	0	0	0
CC1=CC2CC(C1)c3c(C2)nc4cc(Cl)ccc4c3NCCCCCCCCCNc5c6CCCCc6nc7ccccc57	ACHE_497	ACHE_497	8.452	ACHE	4	1	18	0	2	0	0	0	0	0	11	0	1	0	8	0	0	0	0	0	0	0	0	2	0	0	0	0	0	0	0	0	0	0	0	0	0	0	0	0	0	0	0	0	0
CC1=CC2CC(C1)c3c(C2)nc4cc(Cl)ccc4c3NCCCCCCCCNc5c6CCCCc6nc7cc(Cl)ccc57	ACHE_500	ACHE_500	9.398	ACHE	4	1	18	0	2	0	0	0	0	0	12	0	1	0	7	0	0	0	0	0	0	0	0	2	0	0	0	0	0	0	0	0	0	0	0	0	0	0	0	0	0	0	0	0	0
CC1=CC2CC(C1)c3c(C2)nc4cc(Cl)ccc4c3NCCCCCCCNC(=O)c5cc(O)c6C(=O)c7c(O)cccc7C(=O)c6c5	ACHE_502	ACHE_502	8.498	ACHE	8	4	21	0	4	0	0	0	0	0	13	0	1	0	6	0	0	0	0	2	0	0	1	1	0	0	0	0	0	0	2	2	0	0	0	0	0	0	0	0	2	0	0	0	0
CC1=CC2CC(C1)c3c(C2)nc4cc(Cl)ccc4c3NCCCCCCCNc5c6CCCCc6nc7cc(Cl)ccc57	ACHE_503	ACHE_503	9.481	ACHE	4	1	18	0	2	0	0	0	0	0	12	0	1	0	6	0	0	0	0	0	0	0	0	2	0	0	0	0	0	0	0	0	0	0	0	0	0	0	0	0	0	0	0	0	0
CC1=CC2CC(C1)c3c(C2)nc4cc(Cl)ccc4c3NCCCCCCCNc5c6CCCCc6nc7ccccc57	ACHE_504	ACHE_504	9.469	ACHE	4	1	18	0	2	0	0	0	0	0	11	0	1	0	6	0	0	0	0	0	0	0	0	2	0	0	0	0	0	0	0	0	0	0	0	0	0	0	0	0	0	0	0	0	0
CC1=CC2CC(C1)c3c(C2)nc4cc(Cl)ccc4c3NCCCCCCNC(=O)c5cc(O)c6C(=O)c7c(O)cccc7C(=O)c6c5	ACHE_505	ACHE_505	8.818	ACHE	8	4	21	0	4	0	0	0	0	0	13	0	1	0	5	0	0	0	0	2	0	0	1	1	0	0	0	0	0	0	2	2	0	0	0	0	0	0	0	0	2	0	0	0	0
CC1=CC2CC(C1)c3c(C2)nc4cc(Cl)ccc4c3NCCCCCCNc5c6CCCCc6nc7ccccc57	ACHE_507	ACHE_507	9.301	ACHE	4	1	18	0	2	0	0	0	0	0	11	0	1	0	5	0	0	0	0	0	0	0	0	2	0	0	0	0	0	0	0	0	0	0	0	0	0	0	0	0	0	0	0	0	0
CC1=CC2CC(C1)c3c(C2)nc4cc(Cl)ccc4c3NCCCl	ACHE_509	ACHE_509	7.364	ACHE	2	1	9	0	1	0	0	0	0	0	6	0	1	0	1	0	0	0	0	0	0	0	0	1	0	0	0	0	0	0	0	0	0	0	0	0	0	0	0	0	0	0	0	0	0
CC1=CC2CC(C1)c3c(C2)nc4cc(Cl)ccc4c3NCCN=[N+]=[N-]	ACHE_510	ACHE_510	8.061	ACHE	4	1	9	0	1	0	0	0	1	0	6	0	1	0	1	0	0	0	0	0	0	0	0	1	2	0	0	0	0	0	0	0	0	0	0	0	0	0	0	0	0	0	0	0	0
CC1=CC2CC(C1)c3c(C2)nc4cc(Cl)ccc4c3NCCO	ACHE_511	ACHE_511	8.015	ACHE	3	1	9	0	2	0	0	0	0	0	6	0	1	0	1	0	0	0	0	0	0	0	0	1	0	0	0	0	0	0	1	1	0	0	0	0	0	0	1	0	0	0	0	0	0
CC1=CC2CC(C1)c3c(C2)nc4cc(Cl)ccc4c3NCc5ccc(CNC(=O)c6cc(O)c7C(=O)c8c(O)cccc8C(=O)c7c6)cc5	ACHE_512	ACHE_512	7.74	ACHE	8	4	27	0	4	0	0	0	0	0	15	0	1	0	0	0	0	0	0	2	0	0	1	1	0	0	0	0	0	0	2	2	0	0	0	0	0	0	0	0	2	0	0	0	0
CC1=CC2CC(C1)c3c(C2)nc4ccccc4c3NCCCCCCCCCCCCNc5c6CCCCc6nc7ccccc57	ACHE_515	ACHE_515	7.996	ACHE	4	1	18	0	2	0	0	0	0	0	10	0	1	0	11	0	0	0	0	0	0	0	0	2	0	0	0	0	0	0	0	0	0	0	0	0	0	0	0	0	0	0	0	0	0
CC1=CC2CC(C1)c3c(C2)nc4ccccc4c3NCCCCCCCCCCNc5c6CCCCc6nc7cc(Cl)ccc57	ACHE_516	ACHE_516	8.83	ACHE	4	1	18	0	2	0	0	0	0	0	11	0	1	0	9	0	0	0	0	0	0	0	0	2	0	0	0	0	0	0	0	0	0	0	0	0	0	0	0	0	0	0	0	0	0
CC1=CC2CC(C1)c3c(C2)nc4ncccc4c3N	ACHE_518	ACHE_518	6.092	ACHE	3	1	8	0	1	0	0	0	0	0	5	0	1	0	0	0	0	0	0	0	0	0	0	1	0	0	0	0	0	0	0	0	0	0	0	0	0	0	0	0	0	0	0	0	0
CC1=CC2CC(C1)c3c(C2)nc4oc(nc4c3N)C5CCC5	ACHE_519	ACHE_519	4.567	ACHE	3	1	6	0	1	0	0	0	0	0	6	0	1	0	0	0	0	0	0	0	0	0	0	1	0	0	0	0	0	0	0	0	0	0	0	0	0	0	0	0	0	0	0	0	0
CC1=CC2CC(C1)c3c(N)c4c(C)c(C)oc4nc3C2	ACHE_521	ACHE_521	5.321	ACHE	2	1	7	0	1	0	0	0	0	0	7	0	3	0	0	0	0	0	0	0	0	0	0	1	0	0	0	0	0	0	0	0	0	0	0	0	0	0	0	0	0	0	0	0	0
CC1=CC2CC(C1)c3c(N)c4nc(oc4nc3C2)C5CC5	ACHE_527	ACHE_527	4.301	ACHE	3	1	6	0	1	0	0	0	0	0	6	0	1	0	0	0	0	1	0	0	0	0	0	1	0	0	0	0	0	0	0	0	0	0	0	0	0	0	0	0	0	0	0	0	0
CC1=CC2Cc3nc4cc(Cl)ccc4c(N)c3C(C1)C2N	ACHE_532	ACHE_532	6.648	ACHE	3	1	9	0	2	0	0	0	0	0	6	0	1	0	0	0	0	0	0	0	0	0	0	2	0	0	0	0	0	0	0	0	0	0	0	0	0	0	0	0	0	0	0	0	0
CC1=CC2Cc3nc4cc(Cl)ccc4c(N)c3C(C1)C2NC=O	ACHE_533	ACHE_533	7.009	ACHE	4	1	9	0	2	0	0	0	0	0	6	0	1	0	0	0	0	0	0	0	0	0	1	1	0	0	0	0	0	0	0	0	0	0	0	0	0	0	0	0	0	0	0	0	0
CC1=CC2Cc3nc4cc(Cl)ccc4c(N)c3C(C1)C2NS(=O)(=O)C	ACHE_534	ACHE_534	7.393	ACHE	5	1	9	0	2	0	0	1	0	0	6	1	2	0	0	0	0	0	0	0	0	0	0	1	0	0	0	0	0	0	0	0	0	0	0	0	0	0	0	0	0	0	0	0	0
CC1=C[C@@H]2C[C@H](C1)c3c(C2)nc4cc(Cl)ccc4c3NCCCCCCCCCCCCNc5c6[C@@H]7C[C@H](Cc6nc8cc(Cl)ccc58)C=C(C)C7	ACHE_536	ACHE_536	6.366	ACHE	4	2	18	0	2	0	0	0	0	0	12	0	2	0	11	0	0	0	0	0	0	0	0	2	0	0	0	0	0	0	0	0	0	0	0	0	0	0	0	0	0	0	0	0	0
CC1=C[C@@H]2C[C@H](C1)c3c(C2)nc4cc(Cl)ccc4c3NCCCCCCCCCCNc5c6[C@@H]7C[C@H](Cc6nc8cc(Cl)ccc58)C=C(C)C7	ACHE_537	ACHE_537	7.757	ACHE	4	2	18	0	2	0	0	0	0	0	12	0	2	0	9	0	0	0	0	0	0	0	0	2	0	0	0	0	0	0	0	0	0	0	0	0	0	0	0	0	0	0	0	0	0
CC1=C[C@@H]2C[C@H](C1)c3c(C2)nc4cc(Cl)ccc4c3NCCCCCCCCCNC(=O)c5cc(O)c6C(=O)c7c(O)cccc7C(=O)c6c5	ACHE_538	ACHE_538	5.533	ACHE	8	4	21	0	4	0	0	0	0	0	13	0	1	0	8	0	0	0	0	2	0	0	1	1	0	0	0	0	0	0	2	2	0	0	0	0	0	0	0	0	2	0	0	0	0
CC1=C[C@@H]2C[C@H](C1)c3c(C2)nc4cc(Cl)ccc4c3NCCCCCCCCNc5c6[C@@H]7C[C@H](Cc6nc8cc(Cl)ccc58)C=C(C)C7	ACHE_539	ACHE_539	7.14	ACHE	4	2	18	0	2	0	0	0	0	0	12	0	2	0	7	0	0	0	0	0	0	0	0	2	0	0	0	0	0	0	0	0	0	0	0	0	0	0	0	0	0	0	0	0	0
CC1=C[C@@H]2C[C@H](C1)c3c(C2)nc4cc(Cl)ccc4c3NCCCCCCCNc5c6CCCCc6nc7cc(Cl)ccc57	ACHE_540	ACHE_540	7.939	ACHE	4	1	18	0	2	0	0	0	0	0	12	0	1	0	6	0	0	0	0	0	0	0	0	2	0	0	0	0	0	0	0	0	0	0	0	0	0	0	0	0	0	0	0	0	0
CC1=C[C@@H]2C[C@H](C1)c3c(C2)nc4cc(Cl)ccc4c3NCCCCCCNc5c6[C@@H]7C[C@H](Cc6nc8cc(Cl)ccc58)C=C(C)C7	ACHE_542	ACHE_542	6.717	ACHE	4	2	18	0	2	0	0	0	0	0	12	0	2	0	5	0	0	0	0	0	0	0	0	2	0	0	0	0	0	0	0	0	0	0	0	0	0	0	0	0	0	0	0	0	0
CC1=C[C@@H]2C[C@H](C1)c3c(N)c4ccc(Cl)cc4nc3C2	ACHE_543	ACHE_543	7.866	ACHE	2	1	9	0	1	0	0	0	0	0	6	0	1	0	0	0	0	0	0	0	0	0	0	1	0	0	0	0	0	0	0	0	0	0	0	0	0	0	0	0	0	0	0	0	0
CC1=C[C@H]2CC3=C(C=CC(=O)N3)[C@@](N)(C1)[C@@H]2C=C	ACHE_544	ACHE_544	6.311	ACHE	3	4	0	0	2	0	0	0	0	0	0	0	1	0	1	0	0	0	0	0	0	0	1	1	0	0	0	0	0	0	0	0	0	1	0	1	0	0	0	0	0	0	0	0	0
CC1=C[C@H]2C[C@@H](C1)c3c(C2)nc4cc(Cl)ccc4c3NCCCCCCCNc5c6CCCCc6nc7cc(Cl)ccc57	ACHE_546	ACHE_546	8.69	ACHE	4	1	18	0	2	0	0	0	0	0	12	0	1	0	6	0	0	0	0	0	0	0	0	2	0	0	0	0	0	0	0	0	0	0	0	0	0	0	0	0	0	0	0	0	0
CC1=C[C@H]2C[C@@H](C1)c3c(C2)nc4cc(Cl)ccc4c3NCCCCCCCNc5c6CCCCc6nc7ccccc57	ACHE_547	ACHE_547	8.876	ACHE	4	1	18	0	2	0	0	0	0	0	11	0	1	0	6	0	0	0	0	0	0	0	0	2	0	0	0	0	0	0	0	0	0	0	0	0	0	0	0	0	0	0	0	0	0
CC1=C[C@H]2C[C@@H](C1)c3c(N)c4ccc(Cl)cc4nc3C2	ACHE_549	ACHE_549	9.367	ACHE	2	1	9	0	1	0	0	0	0	0	6	0	1	0	0	0	0	0	0	0	0	0	0	1	0	0	0	0	0	0	0	0	0	0	0	0	0	0	0	0	0	0	0	0	0
CC1CC[C@]2(C)[C@H]1C(C)c3ccc(OC(=O)Nc4ccccc4)cc23	ACHE_565	ACHE_565	7.658	ACHE	3	1	12	0	1	0	0	0	0	0	4	0	3	0	0	0	1	0	0	0	0	0	0	0	0	0	0	0	0	0	0	0	0	1	0	0	0	0	0	0	0	0	0	0	0
CC1CCc2c(N)c3c(cc(nc3nc2C1)c4ccccc4)C(F)(F)F	ACHE_566	ACHE_566	5.488	ACHE	3	0	14	0	1	0	0	0	0	0	8	0	1	0	0	0	0	0	0	0	0	0	0	1	0	0	0	0	0	0	0	0	0	0	0	0	0	0	0	0	0	0	0	0	0
CC1CCc2nc3nc(cc(c3c(N)c2C1)C(F)(F)F)c4ccccc4	ACHE_567	ACHE_567	6.292	ACHE	3	0	14	0	1	0	0	0	0	0	8	0	1	0	0	0	0	0	0	0	0	0	0	1	0	0	0	0	0	0	0	0	0	0	0	0	0	0	0	0	0	0	0	0	0
CC1Cc2nc3nc(cc(c3c(N)c2C1)C(F)(F)F)c4ccccc4	ACHE_570	ACHE_570	5.028	ACHE	3	0	14	0	1	0	0	0	0	0	8	0	1	0	0	0	0	0	0	0	0	0	0	1	0	0	0	0	0	0	0	0	0	0	0	0	0	0	0	0	0	0	0	0	0
CC1N([C@@H](Cc2c1[nH]c3ccccc23)C(=O)NCCCCCCNc4c5CCCCc5nc6ccccc46)C(=O)OC(C)(C)C	ACHE_571	ACHE_571	6.279	ACHE	7	2	17	0	3	0	0	0	0	0	9	0	4	0	8	0	1	0	0	0	0	0	1	1	0	0	0	0	0	0	0	0	0	1	0	0	0	0	0	0	0	0	0	0	0
CCC(C)n1cc(cn1)C(=O)C(F)(F)F	ACHE_591	ACHE_591	8.189	ACHE	2	1	3	0	0	0	0	0	0	0	1	0	2	0	4	0	0	0	0	1	0	0	0	0	1	0	0	0	0	0	0	0	0	0	0	0	0	0	0	0	0	0	0	0	0
CCC(C)n1cc(cn1)C(=O)C(F)F	ACHE_592	ACHE_592	7.066	ACHE	2	1	3	0	0	0	0	0	0	0	1	0	2	0	4	0	0	0	0	1	0	0	0	0	1	0	0	0	0	0	0	0	0	0	0	0	0	0	0	0	0	0	0	0	0
CCC(CC)n1cc(cn1)C(=O)C(F)F	ACHE_595	ACHE_595	7.541	ACHE	2	1	3	0	0	0	0	0	0	0	1	0	2	0	5	0	0	0	0	1	0	0	0	0	1	0	0	0	0	0	0	0	0	0	0	0	0	0	0	0	0	0	0	0	0
CCC(CC)n1cc(cn1)C(=O)CF	ACHE_596	ACHE_596	5.285	ACHE	2	1	3	0	0	0	0	0	0	0	1	0	2	0	5	0	0	0	0	1	0	0	0	0	1	0	0	0	0	0	0	0	0	0	0	0	0	0	0	0	0	0	0	0	0
CCC1=CC2CC(C1)c3c(C2)nc4cc(Cl)ccc4c3NCCN=[N+]=[N-]	ACHE_605	ACHE_605	7.863	ACHE	4	1	9	0	1	0	0	0	1	0	6	0	1	0	2	0	0	0	0	0	0	0	0	1	2	0	0	0	0	0	0	0	0	0	0	0	0	0	0	0	0	0	0	0	0
CCC1=CC2CC(C1)c3c(C2)nc4cc(Cl)ccc4c3NCCO	ACHE_606	ACHE_606	8.171	ACHE	3	1	9	0	2	0	0	0	0	0	6	0	1	0	2	0	0	0	0	0	0	0	0	1	0	0	0	0	0	0	1	1	0	0	0	0	0	0	1	0	0	0	0	0	0
CCC1=CC2CC(C1)c3c(C2)nc4cc(Cl)ccc4c3NCCn5cc(CCCCCCN6CCc7cc(OC)c(OC)cc7C6c8cccc(c8)[N+](=O)[O-])nn5	ACHE_607	ACHE_607	8.225	ACHE	9	1	23	0	1	1	1	0	1	0	13	0	3	0	7	0	0	0	0	0	0	0	0	2	2	0	0	0	0	0	2	0	0	0	0	0	0	0	0	0	0	0	0	0	0
CCC1=CC2CC(C1)c3c(C2)nc4ccccc4c3NCCCCCCCCNc5c6CCCCc6nc7ccccc57	ACHE_608	ACHE_608	9.086	ACHE	4	1	18	0	2	0	0	0	0	0	10	0	1	0	8	0	0	0	0	0	0	0	0	2	0	0	0	0	0	0	0	0	0	0	0	0	0	0	0	0	0	0	0	0	0
CCC1=CC2CC(C1)c3c(C2)nc4oc(C)c(C)c4c3N	ACHE_609	ACHE_609	5.19	ACHE	2	1	7	0	1	0	0	0	0	0	7	0	3	0	1	0	0	0	0	0	0	0	0	1	0	0	0	0	0	0	0	0	0	0	0	0	0	0	0	0	0	0	0	0	0
CCC1=CC2CC(C1)c3c(C2)nc4oc(nc4c3N)C5CC5	ACHE_610	ACHE_610	4.301	ACHE	3	1	6	0	1	0	0	0	0	0	6	0	1	0	1	0	0	1	0	0	0	0	0	1	0	0	0	0	0	0	0	0	0	0	0	0	0	0	0	0	0	0	0	0	0
CCC1=CC2CC(C1)c3c(Cl)c4ccc(Cl)cc4nc3C2	ACHE_611	ACHE_611	4.717	ACHE	1	1	9	0	0	0	0	0	0	0	6	0	1	0	1	0	0	0	0	0	0	0	0	0	0	0	0	0	0	0	0	0	0	0	0	0	0	0	0	0	0	0	0	0	0
CCC1=CC2CC(C1)c3c(N)c4cc(OC)c(OC)cc4nc3C2	ACHE_617	ACHE_617	5.292	ACHE	4	1	9	0	1	0	0	0	0	0	7	0	3	0	1	0	0	0	0	0	0	0	0	1	0	0	0	0	0	0	2	0	0	0	0	0	0	0	0	0	0	0	0	0	0
CCC1=CC2CC(C1)c3c(N)c4ccc(F)cc4nc3C2	ACHE_621	ACHE_621	8.68	ACHE	2	1	9	0	1	0	0	0	0	0	6	0	1	0	1	0	0	0	0	0	0	0	0	1	0	0	0	0	0	0	0	0	0	0	0	0	0	0	0	0	0	0	0	0	0
CCC1=CC2CC(C1)c3c(N)c4cccnc4nc3C2	ACHE_623	ACHE_623	6.068	ACHE	3	1	8	0	1	0	0	0	0	0	5	0	1	0	1	0	0	0	0	0	0	0	0	1	0	0	0	0	0	0	0	0	0	0	0	0	0	0	0	0	0	0	0	0	0
CCC1=CC2C[C@H](C1)c3c(N)c4ccc(Cl)cc4nc3C2	ACHE_625	ACHE_625	8.959	ACHE	2	1	9	0	1	0	0	0	0	0	6	0	1	0	1	0	0	0	0	0	0	0	0	1	0	0	0	0	0	0	0	0	0	0	0	0	0	0	0	0	0	0	0	0	0
CCC1=NN(CCCN2CCN(CC2)c3cccc(Cl)c3)C(=O)N1CCOc4ccccc4	ACHE_633	ACHE_633	5.984	ACHE	7	2	12	0	0	0	0	0	0	0	3	0	1	0	4	0	0	0	0	0	0	0	0	2	1	0	0	0	0	0	1	0	0	0	0	0	0	0	0	0	0	0	0	0	0
CCCCC1=NC2(CCCC2)C(=O)N1CCN3C(=O)c4ccccc4C3=O	ACHE_642	ACHE_642	6.637	ACHE	6	4	6	0	0	0	0	0	0	0	2	0	1	0	4	0	0	0	0	0	0	0	0	0	0	0	0	0	0	0	0	0	0	1	0	0	0	0	0	0	0	0	0	0	0
CCCCC1=NC2(CCCC2)C(=O)N1Cc3cc(OC)c(OC)cc3Br	ACHE_643	ACHE_643	7.084	ACHE	5	2	6	0	0	0	0	0	0	0	4	0	3	0	3	0	0	0	0	0	0	0	0	0	0	0	0	0	0	0	2	0	0	1	0	0	0	0	0	0	0	0	0	0	0
CCCCC1=NC2(CCCC2)C(=O)N1Cc3ccc(Br)cc3	ACHE_645	ACHE_645	7.155	ACHE	3	2	6	0	0	0	0	0	0	0	2	0	1	0	3	0	0	0	0	0	0	0	0	0	0	0	0	0	0	0	0	0	0	1	0	0	0	0	0	0	0	0	0	0	0
CCCCC1=NC2(CCCC2)C(=O)N1Cc3ccc(cc3)[N+](=O)[O-]	ACHE_646	ACHE_646	6.868	ACHE	5	2	6	0	0	1	1	0	1	0	2	0	1	0	3	0	0	0	0	0	0	0	0	0	0	0	0	0	0	0	0	0	0	1	0	0	0	0	0	0	0	0	0	0	0
CCCCC1=NC2(CCCC2)C(=O)N1Cc3ccc(cc3)c4ccccc4C#N	ACHE_647	ACHE_647	7.084	ACHE	4	2	12	0	0	0	0	0	0	0	4	0	1	0	3	0	0	0	0	0	0	0	0	0	0	0	0	0	0	0	0	0	0	1	0	0	0	0	0	0	0	0	0	0	0
CCCCC1=NC2(CCCC2)C(=O)N1Cc3ccc(cc3)c4ccccc4n5nnnc5C(c6ccccc6)(c7ccccc7)c8ccccc8	ACHE_650	ACHE_650	6.416	ACHE	6	2	31	0	0	0	0	0	0	0	8	0	1	0	3	0	0	0	0	0	0	0	0	0	3	0	0	0	0	0	0	0	0	2	0	0	0	0	0	0	0	0	0	0	0
CCCCCCCCCCCCCCCCNCC(=O)Nc1ccc2N=C3CCCN3C(=O)c2c1	ACHE_651	ACHE_651	8.275	ACHE	6	3	6	0	2	0	0	0	0	0	3	0	1	0	16	0	0	0	0	0	0	0	0	1	0	0	0	0	0	0	0	0	0	0	0	0	0	0	0	0	0	0	0	0	0
CCCCCCCCCCCCNCC(=O)Nc1ccc2N=C3CCCN3C(=O)c2c1	ACHE_654	ACHE_654	7.435	ACHE	6	3	6	0	2	0	0	0	0	0	3	0	1	0	12	0	0	0	0	0	0	0	0	1	0	0	0	0	0	0	0	0	0	0	0	0	0	0	0	0	0	0	0	0	0
CCCCCCCCCCNCC(=O)Nc1ccc2N=C3CCCN3C(=O)c2c1	ACHE_656	ACHE_656	7.618	ACHE	6	3	6	0	2	0	0	0	0	0	3	0	1	0	10	0	0	0	0	0	0	0	0	1	0	0	0	0	0	0	0	0	0	0	0	0	0	0	0	0	0	0	0	0	0
CCCCCCCCNCC(=O)Nc1ccc2N=C3CCCN3C(=O)c2c1	ACHE_661	ACHE_661	7.975	ACHE	6	3	6	0	2	0	0	0	0	0	3	0	1	0	8	0	0	0	0	0	0	0	0	1	0	0	0	0	0	0	0	0	0	0	0	0	0	0	0	0	0	0	0	0	0
CCCCCCCNC(=O)Oc1ccc(Cn2cc(COc3ccc4C=CC(=O)Oc4c3)nn2)cc1	ACHE_667	ACHE_667	6.67	ACHE	8	2	14	0	1	0	0	0	0	0	6	0	1	1	6	0	1	0	0	0	0	0	0	0	2	0	0	0	0	0	1	0	0	0	0	0	0	0	0	0	0	0	0	0	0
CCCCCCCNC(=O)Oc1ccc2C3CC(CCN3C)c2c1	ACHE_670	ACHE_670	6.845	ACHE	4	1	6	0	1	0	0	0	0	0	3	0	2	0	6	0	1	0	0	0	0	0	0	1	0	0	0	0	0	0	0	0	0	0	0	0	0	0	0	0	0	0	0	0	0
CCCCCCCNC(=O)Oc1ccc2N(C)[C@H]3N(C)CC[C@@]3(C)c2c1	ACHE_688	ACHE_688	8.301	ACHE	5	1	6	0	1	0	0	0	0	0	3	0	4	0	6	0	1	0	0	0	0	0	0	2	0	0	0	0	0	0	0	0	0	1	0	0	0	0	0	0	0	0	0	0	0
CCCCCCCNC(=O)Oc1cccc(CN(C)CCCCCOc2ccc3C=CC(=O)Oc3c2)c1	ACHE_692	ACHE_692	7.947	ACHE	7	2	12	0	1	0	0	0	0	0	5	0	2	1	10	0	1	0	0	0	0	0	0	1	0	0	0	0	0	0	1	0	0	0	0	0	0	0	0	0	0	0	0	0	0
CCCCCCCNC(=O)Oc1cccc(CN(C)CCCCCOc2ccc3Cc4cccnc4Oc3c2)c1	ACHE_693	ACHE_693	8.16	ACHE	7	1	17	0	1	0	0	0	0	0	7	0	2	0	10	0	1	0	0	0	0	0	0	1	0	0	0	0	0	0	2	0	0	0	0	0	0	0	0	0	0	0	1	0	0
CCCCCCCNC(=O)Oc1cccc(CN(C)CCCCOc2ccc3C(=O)c4ccccc4Oc3c2)c1	ACHE_694	ACHE_694	7	ACHE	7	2	18	0	1	0	0	0	0	0	7	0	2	0	9	0	1	0	0	1	0	0	0	1	0	0	0	0	0	0	2	0	0	0	0	0	0	0	0	0	0	0	2	0	0
CCCCCCCNC(=O)Oc1cccc(CN(C)CCCOc2ccc3C(=O)c4cccnc4Oc3c2)c1	ACHE_695	ACHE_695	7.886	ACHE	8	2	17	0	1	0	0	0	0	0	7	0	2	0	8	0	1	0	0	1	0	0	0	1	0	0	0	0	0	0	2	0	0	0	0	0	0	0	0	0	0	0	1	0	0
CCCCCCCNC(=O)Oc1cccc(CN(C)CCCOc2ccc3C4=C(CCCC4)C(=O)Oc3c2)c1	ACHE_696	ACHE_696	7.666	ACHE	7	4	12	0	1	0	0	0	0	0	5	0	2	1	8	0	1	0	0	0	0	0	0	1	0	0	0	0	0	0	1	0	0	0	0	0	0	0	0	0	0	0	0	0	0
CCCCCCCNC(=O)Oc1cccc(CN(C)CCCOc2ccc3C=CC(=O)Oc3c2)c1	ACHE_697	ACHE_697	7.427	ACHE	7	2	12	0	1	0	0	0	0	0	5	0	2	1	8	0	1	0	0	0	0	0	0	1	0	0	0	0	0	0	1	0	0	0	0	0	0	0	0	0	0	0	0	0	0
CCCCCCCNC(=O)Oc1cccc(CN(CCCOc2ccc3C(=O)c4ccccc4Oc3c2)C(C)C)c1	ACHE_698	ACHE_698	6.77	ACHE	7	2	18	0	1	0	0	0	0	0	7	0	3	0	10	0	1	0	0	1	0	0	0	1	0	0	0	0	0	0	2	0	0	0	0	0	0	0	0	0	0	0	2	0	0
CCCCCCCNC(=O)Oc1cccc(Cn2cc(COc3ccc4C=CC(=O)Oc4c3)nn2)c1	ACHE_699	ACHE_699	5.981	ACHE	8	2	14	0	1	0	0	0	0	0	6	0	1	1	6	0	1	0	0	0	0	0	0	0	2	0	0	0	0	0	1	0	0	0	0	0	0	0	0	0	0	0	0	0	0
CCCCCCCNC(=O)Oc1cccc(c1)n2cc(COc3ccc4C=CC(=O)Oc4c3)nn2	ACHE_701	ACHE_701	6.154	ACHE	8	2	14	0	1	0	0	0	0	0	6	0	1	1	6	0	1	0	0	0	0	0	0	0	2	0	0	0	0	0	1	0	0	0	0	0	0	0	0	0	0	0	0	0	0
CCCCCCCNC(=O)Oc1cccc2C3C(CCN3C)COc12	ACHE_702	ACHE_702	7.693	ACHE	5	1	6	0	1	0	0	0	0	0	3	0	2	0	6	0	1	0	0	0	0	0	0	1	0	0	0	0	0	0	1	0	0	0	0	0	0	0	0	0	0	0	1	0	0
CCCCCCN(C)C(=O)Oc1cccc(CC(C)N(C)CC#C)c1	ACHE_714	ACHE_714	5.699	ACHE	4	1	6	0	0	0	0	0	0	0	2	0	4	0	9	0	1	0	0	0	0	0	0	1	0	0	0	0	0	0	0	0	0	0	0	0	0	0	0	0	0	0	0	0	0
CCCCCCN(C)Cc1cc(N)ccc1O	ACHE_719	ACHE_719	2.977	ACHE	3	0	6	0	2	0	0	0	0	0	3	0	2	0	5	0	0	0	0	0	0	0	0	2	0	0	0	0	0	0	1	1	0	0	0	0	0	0	0	0	1	0	0	0	0
CCCCCCNC(=O)Oc1ccc2C3CC(C)(CCN3CC)c2c1	ACHE_720	ACHE_720	6.876	ACHE	4	1	6	0	1	0	0	0	0	0	3	0	3	0	6	0	1	0	0	0	0	0	0	1	0	0	0	0	0	0	0	0	0	1	0	0	0	0	0	0	0	0	0	0	0
CCCCCCNC(=O)Oc1ccc2C3CC(CCN3C)c2c1	ACHE_721	ACHE_721	7.143	ACHE	4	1	6	0	1	0	0	0	0	0	3	0	2	0	5	0	1	0	0	0	0	0	0	1	0	0	0	0	0	0	0	0	0	0	0	0	0	0	0	0	0	0	0	0	0
CCCCCCNC(=O)Oc1ccc2C3CC(CCN3CC)c2c1	ACHE_722	ACHE_722	6.903	ACHE	4	1	6	0	1	0	0	0	0	0	3	0	2	0	6	0	1	0	0	0	0	0	0	1	0	0	0	0	0	0	0	0	0	0	0	0	0	0	0	0	0	0	0	0	0
CCCCCCNC(=O)Oc1ccc2C[C@H]3N(CC)CC[C@@]3(C)c2c1	ACHE_734	ACHE_734	7.699	ACHE	4	1	6	0	1	0	0	0	0	0	3	0	3	0	6	0	1	0	0	0	0	0	0	1	0	0	0	0	0	0	0	0	0	1	0	0	0	0	0	0	0	0	0	0	0
CCCCCN(C)Cc1cc(N)ccc1O	ACHE_754	ACHE_754	3.094	ACHE	3	0	6	0	2	0	0	0	0	0	3	0	2	0	4	0	0	0	0	0	0	0	0	2	0	0	0	0	0	0	1	1	0	0	0	0	0	0	0	0	1	0	0	0	0
CCCCC\C(=C/c1ccccc1)\C=N\[C@@]23CC(=C[C@@H](CC4=C2C=CC(=O)N4)/C/3=C\C)C	ACHE_762	ACHE_762	7.292	ACHE	3	6	6	0	1	0	0	0	0	0	1	0	3	0	8	0	0	0	0	0	0	0	1	0	0	0	0	0	0	0	0	0	0	1	0	1	0	0	0	0	0	0	0	0	0
CCCCN(C)Cc1cc(N)ccc1O	ACHE_773	ACHE_773	3.902	ACHE	3	0	6	0	2	0	0	0	0	0	3	0	2	0	3	0	0	0	0	0	0	0	0	2	0	0	0	0	0	0	1	1	0	0	0	0	0	0	0	0	1	0	0	0	0
CCCCN(CCCC)CCCCCCOc1ccc(cc1)C(=O)\C=C\c2ccccc2	ACHE_776	ACHE_776	3.789	ACHE	3	1	12	0	0	0	0	0	0	0	3	0	2	0	13	0	0	0	0	1	0	0	0	1	0	0	0	0	0	0	1	0	0	0	0	0	0	0	0	0	0	0	0	0	0
CCCCN(CCCC)CCCCOc1ccc(cc1)C(=O)\C=C\c2ccccc2	ACHE_778	ACHE_778	4.659	ACHE	3	1	12	0	0	0	0	0	0	0	3	0	2	0	11	0	0	0	0	1	0	0	0	1	0	0	0	0	0	0	1	0	0	0	0	0	0	0	0	0	0	0	0	0	0
CCCCN(CCCC)CCCOc1ccc(cc1)C(=O)\C=C\c2ccccc2	ACHE_779	ACHE_779	3.819	ACHE	3	1	12	0	0	0	0	0	0	0	3	0	2	0	10	0	0	0	0	1	0	0	0	1	0	0	0	0	0	0	1	0	0	0	0	0	0	0	0	0	0	0	0	0	0
CCCCN(CCCC)CCOc1ccc(cc1)C(=O)\C=C\c2ccccc2	ACHE_780	ACHE_780	3.597	ACHE	3	1	12	0	0	0	0	0	0	0	3	0	2	0	9	0	0	0	0	1	0	0	0	1	0	0	0	0	0	0	1	0	0	0	0	0	0	0	0	0	0	0	0	0	0
CCCCN1CCC(CCC(=O)c2cc(Cl)c(N)cc2OC)CC1	ACHE_786	ACHE_786	6.395	ACHE	4	1	6	0	1	0	0	0	0	0	4	0	2	0	5	0	0	0	0	1	0	0	0	2	0	0	0	0	0	0	1	0	0	0	0	0	0	0	0	1	0	0	0	0	0
CCCCN1CCC(CCC(=O)c2ccc3[nH]ccc3c2)CC1	ACHE_789	ACHE_789	6.145	ACHE	2	1	8	0	1	0	0	0	0	0	3	0	1	0	5	0	0	0	0	1	0	0	0	1	0	0	0	0	0	0	0	0	0	0	0	0	0	0	0	1	0	0	0	0	0
CCCCNC(=O)Oc1ccc2C3CC(CCN3CC)c2c1	ACHE_791	ACHE_791	6.686	ACHE	4	1	6	0	1	0	0	0	0	0	3	0	2	0	4	0	1	0	0	0	0	0	0	1	0	0	0	0	0	0	0	0	0	0	0	0	0	0	0	0	0	0	0	0	0
CCCCNC(=O)Oc1cccc(CN(C)CCCOc2ccc3C=CC(=O)Oc3c2)c1	ACHE_796	ACHE_796	7.854	ACHE	7	2	12	0	1	0	0	0	0	0	5	0	2	1	5	0	1	0	0	0	0	0	0	1	0	0	0	0	0	0	1	0	0	0	0	0	0	0	0	0	0	0	0	0	0
CCCCNC(=O)Oc1cccc(CN(CCC)CCCOc2ccc3C(=O)c4ccccc4Oc3c2)c1	ACHE_797	ACHE_797	7.155	ACHE	7	2	18	0	1	0	0	0	0	0	7	0	2	0	7	0	1	0	0	1	0	0	0	1	0	0	0	0	0	0	2	0	0	0	0	0	0	0	0	0	0	0	2	0	0
CCCCNCC(=O)Nc1ccc2N=C3CCCN3C(=O)c2c1	ACHE_799	ACHE_799	7.674	ACHE	6	3	6	0	2	0	0	0	0	0	3	0	1	0	4	0	0	0	0	0	0	0	0	1	0	0	0	0	0	0	0	0	0	0	0	0	0	0	0	0	0	0	0	0	0
CCCCOc1ccc(cc1)C(=O)CCN2CCCCC2	ACHE_805	ACHE_805	6.742	ACHE	3	1	6	0	0	0	0	0	0	0	2	0	1	0	5	0	0	0	0	1	0	0	0	1	0	0	0	0	0	0	1	0	0	0	0	0	0	0	0	1	0	0	0	0	0
CCCC[C@@H](O)\C=C\C=C\C(=O)O	ACHE_806	ACHE_806	6.658	ACHE	3	1	0	1	2	0	0	0	0	0	0	0	1	0	9	0	0	0	0	0	0	0	0	0	0	0	0	0	0	0	1	1	0	0	1	1	0	0	0	0	0	0	0	0	0
CCCN(C)Cc1cc(N)ccc1O	ACHE_822	ACHE_822	2.939	ACHE	3	0	6	0	2	0	0	0	0	0	3	0	2	0	2	0	0	0	0	0	0	0	0	2	0	0	0	0	0	0	1	1	0	0	0	0	0	0	0	0	1	0	0	0	0
CCCN(C)c1ccc(\C=C\2/Cc3cc(OC)c(OCCN4CCCCC4)cc3C2=O)cc1	ACHE_823	ACHE_823	6.409	ACHE	5	2	12	0	0	0	0	0	0	0	6	0	3	0	3	0	0	0	0	1	0	0	0	2	0	0	0	0	0	0	2	0	0	0	0	0	0	0	0	1	0	0	0	0	0
CCCN(CCC)CCCCCCOc1ccc(cc1)C(=O)\C=C\c2ccccc2	ACHE_829	ACHE_829	4.356	ACHE	3	1	12	0	0	0	0	0	0	0	3	0	2	0	11	0	0	0	0	1	0	0	0	1	0	0	0	0	0	0	1	0	0	0	0	0	0	0	0	0	0	0	0	0	0
CCCN(CCC)CCCCCOc1ccc(cc1)C(=O)\C=C\c2ccccc2	ACHE_830	ACHE_830	4.53	ACHE	3	1	12	0	0	0	0	0	0	0	3	0	2	0	10	0	0	0	0	1	0	0	0	1	0	0	0	0	0	0	1	0	0	0	0	0	0	0	0	0	0	0	0	0	0
CCCN(CCC)CCCCOc1ccc(cc1)C(=O)\C=C\c2ccccc2	ACHE_831	ACHE_831	5.228	ACHE	3	1	12	0	0	0	0	0	0	0	3	0	2	0	9	0	0	0	0	1	0	0	0	1	0	0	0	0	0	0	1	0	0	0	0	0	0	0	0	0	0	0	0	0	0
CCCN(CCC)CCCOc1ccc(cc1)C(=O)\C=C\c2ccccc2	ACHE_832	ACHE_832	4.609	ACHE	3	1	12	0	0	0	0	0	0	0	3	0	2	0	8	0	0	0	0	1	0	0	0	1	0	0	0	0	0	0	1	0	0	0	0	0	0	0	0	0	0	0	0	0	0
CCCN(CCC)CCOc1ccc(cc1)C(=O)\C=C\c2ccccc2	ACHE_833	ACHE_833	4.19	ACHE	3	1	12	0	0	0	0	0	0	0	3	0	2	0	7	0	0	0	0	1	0	0	0	1	0	0	0	0	0	0	1	0	0	0	0	0	0	0	0	0	0	0	0	0	0
CCCN(CCC)Cc1cc(N)ccc1O	ACHE_834	ACHE_834	3.882	ACHE	3	0	6	0	2	0	0	0	0	0	3	0	2	0	4	0	0	0	0	0	0	0	0	2	0	0	0	0	0	0	1	1	0	0	0	0	0	0	0	0	1	0	0	0	0
CCCN(CCC)c1ccc(\C=C\2/Cc3cc(OC)c(OCCN4CCCCC4)cc3C2=O)cc1	ACHE_835	ACHE_835	6.02	ACHE	5	2	12	0	0	0	0	0	0	0	6	0	3	0	5	0	0	0	0	1	0	0	0	2	0	0	0	0	0	0	2	0	0	0	0	0	0	0	0	1	0	0	0	0	0
CCCN(CCCOc1ccc2C(=O)c3ccccc3Oc2c1)Cc4cccc(OC(=O)NC)c4	ACHE_836	ACHE_836	8.398	ACHE	7	2	18	0	1	0	0	0	0	0	7	0	2	0	4	0	1	0	0	1	0	0	0	1	0	0	0	0	0	0	2	0	0	0	0	0	0	0	0	0	0	0	2	0	0
CCCNC(=O)Oc1cccc(CN(C)CCCOc2ccc3C(=O)C=COc3c2)c1	ACHE_850	ACHE_850	6.602	ACHE	7	2	12	0	1	0	0	0	0	0	5	0	2	0	4	0	1	0	0	1	0	0	0	1	0	0	0	0	0	0	2	0	0	0	0	0	0	0	0	0	0	0	0	0	0
CCCSc1nc2nc3CC4CC(CC(=C4)C)c3c(N)c2s1	ACHE_860	ACHE_860	5.114	ACHE	4	1	6	0	1	0	0	0	0	0	6	0	2	0	2	0	0	0	0	0	0	0	0	1	0	0	0	1	0	0	0	0	0	0	0	0	0	0	0	0	0	0	0	0	0
CCN(C)C(=O)Oc1ccc2CCCC(NCC#C)c2c1	ACHE_880	ACHE_880	4.281	ACHE	4	1	6	0	1	0	0	0	0	0	3	0	2	0	3	0	1	0	0	0	0	0	0	1	0	0	0	0	0	0	0	0	0	0	0	0	0	0	0	0	0	0	0	0	0
CCN(C)Cc1cc(N)ccc1O	ACHE_910	ACHE_910	3.015	ACHE	3	0	6	0	2	0	0	0	0	0	3	0	2	0	1	0	0	0	0	0	0	0	0	2	0	0	0	0	0	0	1	1	0	0	0	0	0	0	0	0	1	0	0	0	0
CCN(C)c1ccc(\C=C\2/Cc3cc(OC)c(OCCN4CCCCC4)cc3C2=O)cc1	ACHE_911	ACHE_911	6.371	ACHE	5	2	12	0	0	0	0	0	0	0	6	0	3	0	2	0	0	0	0	1	0	0	0	2	0	0	0	0	0	0	2	0	0	0	0	0	0	0	0	1	0	0	0	0	0
CCN(CC)CCCCCCCCCCOc1ccc(\C=C\C(=O)Nc2ccccc2)cc1OC	ACHE_925	ACHE_925	4.826	ACHE	5	1	12	0	1	0	0	0	0	0	4	0	3	0	13	0	0	0	0	0	0	0	1	1	0	0	0	0	0	0	2	0	0	0	0	0	0	0	0	0	0	0	0	0	0
CCN(CC)CCCCCCCCOc1ccc(\C=C\C(=O)Nc2ccccc2)cc1OC	ACHE_926	ACHE_926	5.866	ACHE	5	1	12	0	1	0	0	0	0	0	4	0	3	0	11	0	0	0	0	0	0	0	1	1	0	0	0	0	0	0	2	0	0	0	0	0	0	0	0	0	0	0	0	0	0
CCN(CC)CCCCCCCCOc1ccc(\C=C\C(=O)O)cc1OC	ACHE_927	ACHE_927	5.498	ACHE	5	1	6	1	1	0	0	0	0	0	3	0	3	0	11	0	0	0	0	0	0	0	0	1	0	0	0	0	0	0	2	0	0	0	0	0	0	0	0	0	0	0	0	0	0
CCN(CC)CCCCCCOc1ccc(\C=C\2/COc3ccccc3C2=O)cc1	ACHE_931	ACHE_931	5.733	ACHE	4	2	12	0	0	0	0	0	0	0	4	0	2	0	7	0	0	0	0	1	0	0	0	1	0	0	0	0	0	0	2	0	0	0	0	0	0	0	0	0	0	0	1	1	0
CCN(CC)CCCCCCOc1ccc(\C=C\C(=O)Nc2ccccc2)cc1OC	ACHE_932	ACHE_932	5.738	ACHE	5	1	12	0	1	0	0	0	0	0	4	0	3	0	9	0	0	0	0	0	0	0	1	1	0	0	0	0	0	0	2	0	0	0	0	0	0	0	0	0	0	0	0	0	0
CCN(CC)CCCCCOc1ccc(\C=C\C(=O)Nc2ccccc2)cc1OC	ACHE_937	ACHE_937	4.722	ACHE	5	1	12	0	1	0	0	0	0	0	4	0	3	0	8	0	0	0	0	0	0	0	1	1	0	0	0	0	0	0	2	0	0	0	0	0	0	0	0	0	0	0	0	0	0
CCN(CC)CCCCCOc1ccc(cc1)C(=O)\C=C\c2ccccc2	ACHE_938	ACHE_938	4.467	ACHE	3	1	12	0	0	0	0	0	0	0	3	0	2	0	8	0	0	0	0	1	0	0	0	1	0	0	0	0	0	0	1	0	0	0	0	0	0	0	0	0	0	0	0	0	0
CCN(CC)CCCCOc1ccc(\C=C\2/COc3ccccc3C2=O)cc1	ACHE_943	ACHE_943	4.851	ACHE	4	2	12	0	0	0	0	0	0	0	4	0	2	0	5	0	0	0	0	1	0	0	0	1	0	0	0	0	0	0	2	0	0	0	0	0	0	0	0	0	0	0	1	1	0
CCN(CC)CCCCOc1ccc(\C=C\C(=O)Nc2ccccc2)cc1OC	ACHE_944	ACHE_944	4.381	ACHE	5	1	12	0	1	0	0	0	0	0	4	0	3	0	7	0	0	0	0	0	0	0	1	1	0	0	0	0	0	0	2	0	0	0	0	0	0	0	0	0	0	0	0	0	0
CCN(CC)CCCOc1ccc(\C=C\C(=O)Nc2ccccc2)cc1OC	ACHE_953	ACHE_953	4.625	ACHE	5	1	12	0	1	0	0	0	0	0	4	0	3	0	6	0	0	0	0	0	0	0	1	1	0	0	0	0	0	0	2	0	0	0	0	0	0	0	0	0	0	0	0	0	0
CCN(CC)CCCOc1ccc(cc1)C(=O)\C=C\c2ccccc2	ACHE_956	ACHE_956	4.648	ACHE	3	1	12	0	0	0	0	0	0	0	3	0	2	0	6	0	0	0	0	1	0	0	0	1	0	0	0	0	0	0	1	0	0	0	0	0	0	0	0	0	0	0	0	0	0
CCN(CC)CCCOc1ccc2N=C3CCCCCN3C(=O)c2c1	ACHE_960	ACHE_960	4.918	ACHE	5	2	6	0	0	0	0	0	0	0	3	0	2	0	4	0	0	0	0	0	0	0	0	1	0	0	0	0	0	0	1	0	0	0	0	0	0	0	0	0	0	0	0	0	0
CCN(CC)CCCOc1ccc2N=C3N(CCCc4ccccc34)C(=O)c2c1	ACHE_963	ACHE_963	5.379	ACHE	5	2	12	0	0	0	0	0	0	0	5	0	2	0	4	0	0	0	0	0	0	0	0	1	0	0	0	0	0	0	1	0	0	0	0	0	0	0	0	0	0	0	0	0	0
CCN(CC)CCCOc1ccc2N=C3N(CCc4ccccc34)C(=O)c2c1	ACHE_964	ACHE_964	6.175	ACHE	5	2	12	0	0	0	0	0	0	0	5	0	2	0	4	0	0	0	0	0	0	0	0	1	0	0	0	0	0	0	1	0	0	0	0	0	0	0	0	0	0	0	0	0	0
CCN(CC)CCCOc1ccc2N=C3N(Cc4ccccc34)C(=O)c2c1	ACHE_965	ACHE_965	6.699	ACHE	5	2	12	0	0	0	0	0	0	0	5	0	2	0	4	0	0	0	0	0	0	0	0	1	0	0	0	0	0	0	1	0	0	0	0	0	0	0	0	0	0	0	0	0	0
CCN(CC)CCNC(=O)c1c(C)[nH]c(\C=C\2/C(=O)Nc3ccc(F)cc23)c1C	ACHE_967	ACHE_967	5.231	ACHE	5	3	10	0	3	0	0	0	0	0	7	0	4	0	3	0	0	0	0	0	0	0	2	1	0	0	0	0	0	0	0	0	0	0	0	0	0	0	0	0	0	0	0	0	0
CCN(CC)CCOc1ccc(\C=C\C(=O)Nc2ccccc2)cc1OC	ACHE_981	ACHE_981	4.387	ACHE	5	1	12	0	1	0	0	0	0	0	4	0	3	0	5	0	0	0	0	0	0	0	1	1	0	0	0	0	0	0	2	0	0	0	0	0	0	0	0	0	0	0	0	0	0
CCN(CC)CCOc1ccc(cc1)C(=O)\C=C\c2ccccc2	ACHE_984	ACHE_984	5.117	ACHE	3	1	12	0	0	0	0	0	0	0	3	0	2	0	5	0	0	0	0	1	0	0	0	1	0	0	0	0	0	0	1	0	0	0	0	0	0	0	0	0	0	0	0	0	0
CCN(CC)CCOc1cccc(\C=C\2/COc3ccccc3C2=O)c1	ACHE_991	ACHE_991	4.519	ACHE	4	2	12	0	0	0	0	0	0	0	4	0	2	0	3	0	0	0	0	1	0	0	0	1	0	0	0	0	0	0	2	0	0	0	0	0	0	0	0	0	0	0	1	1	0
CCN(CC)CC\N=C(/NO)\c1onc(n1)c2ccccc2	ACHE_1002	ACHE_1002	3.585	ACHE	6	1	8	0	2	0	1	0	0	0	3	0	2	0	3	0	0	0	0	0	0	0	0	1	0	0	0	0	0	0	0	0	0	0	0	0	0	0	0	0	0	0	0	0	0
CCN(CC)c1ccc(\C=C\2/Cc3cc(OC)c(OCCN4CCCCC4)cc3C2=O)cc1	ACHE_1013	ACHE_1013	6.271	ACHE	5	2	12	0	0	0	0	0	0	0	6	0	3	0	3	0	0	0	0	1	0	0	0	2	0	0	0	0	0	0	2	0	0	0	0	0	0	0	0	1	0	0	0	0	0
CCN(CC)c1ccc(\C=C\c2cc(N3CCCCC3)c4ccccc4n2)cc1	ACHE_1014	ACHE_1014	4.193	ACHE	3	0	15	0	0	0	0	0	0	0	6	0	2	0	3	0	0	0	0	0	0	0	0	2	0	0	0	0	0	0	0	0	0	0	0	0	0	0	0	1	0	0	0	0	0
CCN(CCC(=O)N1CCN(CCNc2c3CCCCc3nc4ccccc24)CC1)C5CCCCC5	ACHE_1015	ACHE_1015	8.304	ACHE	6	1	9	0	1	0	0	0	0	0	5	0	1	0	4	0	0	0	0	0	0	0	1	3	0	0	0	0	0	0	0	0	0	0	0	0	0	0	0	0	0	0	0	0	0
CCN(CCCCCC(=O)N(C)CCCCCCCCN(C)C(=O)CCCCCN(CC)Cc1ccccc1OC)Cc2ccccc2OC	ACHE_1020	ACHE_1020	7.793	ACHE	8	2	12	0	0	0	0	0	0	0	4	0	6	0	19	0	0	0	0	0	0	0	2	2	0	0	0	0	0	0	2	0	0	0	0	0	0	0	0	0	0	0	0	0	0
CCN(CCCCCC(=O)N1CCC(CC2CCN(CC2)C(=O)CCCCCN(CC)Cc3ccccc3OC)CC1)Cc4ccccc4OC	ACHE_1022	ACHE_1022	8.48	ACHE	8	2	12	0	0	0	0	0	0	0	4	0	4	0	12	0	0	0	0	0	0	0	2	2	0	0	0	0	0	0	2	0	0	0	0	0	0	0	0	2	0	0	0	0	0
CCN(CCCCCC(=O)N1CCC(CCCC2CCN(CC2)C(=O)CCCCCN(CC)Cc3ccccc3OC)CC1)Cc4ccccc4OC	ACHE_1024	ACHE_1024	8.18	ACHE	8	2	12	0	0	0	0	0	0	0	4	0	4	0	14	0	0	0	0	0	0	0	2	2	0	0	0	0	0	0	2	0	0	0	0	0	0	0	0	2	0	0	0	0	0
CCN(CCCCCC(=O)N1CCN(CC1)C(=O)CCCCCN(CC)Cc2ccccc2OC)Cc3ccccc3OC	ACHE_1025	ACHE_1025	7.59	ACHE	8	2	12	0	0	0	0	0	0	0	4	0	4	0	12	0	0	0	0	0	0	0	2	2	0	0	0	0	0	0	2	0	0	0	0	0	0	0	0	0	0	0	0	0	0
CCN(CCCCCC(=O)N1Cc2ccc3CN(Cc4ccc(C1)c2c34)C(=O)CCCCCN(CC)Cc5ccccc5OC)Cc6ccccc6OC	ACHE_1026	ACHE_1026	8.316	ACHE	8	2	22	0	0	0	0	0	0	0	10	0	4	0	12	0	0	0	0	0	0	0	2	2	0	0	0	0	0	0	2	0	0	0	0	0	0	0	0	0	0	0	0	0	0
CCN(CCCCCC(=O)N[C@@H]1CC[C@H](CC1)NC(=O)CCCCCN(CC)Cc2ccccc2OC)Cc3ccccc3OC	ACHE_1027	ACHE_1027	5.068	ACHE	8	2	12	0	2	0	0	0	0	0	4	0	4	0	12	0	0	0	0	0	0	0	2	2	0	0	0	0	0	0	2	0	0	0	0	0	0	0	0	0	0	0	0	0	0
CCN(CCCCCC(=O)N[C@H]1CCCC[C@@H]1NC(=O)CCCCCN(CC)Cc2ccccc2OC)Cc3ccccc3OC	ACHE_1028	ACHE_1028	5.262	ACHE	8	2	12	0	2	0	0	0	0	0	4	0	4	0	12	0	0	0	0	0	0	0	2	2	0	0	0	0	0	0	2	0	0	0	0	0	0	0	0	0	0	0	0	0	0
CCN(CCCCCC(=O)N[C@H]1CCCC[C@H]1NC(=O)CCCCCN(CC)Cc2ccccc2OC)Cc3ccccc3OC	ACHE_1029	ACHE_1029	5.381	ACHE	8	2	12	0	2	0	0	0	0	0	4	0	4	0	12	0	0	0	0	0	0	0	2	2	0	0	0	0	0	0	2	0	0	0	0	0	0	0	0	0	0	0	0	0	0
CCN(CCCCCC(=O)Nc1ccc(CCc2ccc(NC(=O)CCCCCN(CC)Cc3ccccc3OC)cc2)cc1)Cc4ccccc4OC	ACHE_1030	ACHE_1030	6.77	ACHE	8	2	24	0	2	0	0	0	0	0	8	0	4	0	13	0	0	0	0	0	0	0	2	2	0	0	0	0	0	0	2	0	0	0	0	0	0	0	0	0	0	0	0	0	0
CCN(CCCCCC(=O)Nc1ccc(Cc2ccc(NC(=O)CCCCCN(CC)Cc3ccccc3OC)cc2)cc1)Cc4ccccc4OC	ACHE_1031	ACHE_1031	7.2	ACHE	8	2	24	0	2	0	0	0	0	0	8	0	4	0	12	0	0	0	0	0	0	0	2	2	0	0	0	0	0	0	2	0	0	0	0	0	0	0	0	0	0	0	0	0	0
CCN(CCCCCCCNC1=CC(=O)C(=CC1=O)NCCCCCCCN(CC)Cc2ccccc2OC)Cc3ccccc3OC	ACHE_1034	ACHE_1034	8.108	ACHE	8	4	12	0	2	0	0	0	0	0	4	0	4	0	14	0	0	0	0	0	0	0	0	4	0	0	0	0	0	0	2	0	0	0	0	0	0	0	0	0	0	0	0	0	0
CCN(CCCCCCN1C(=O)c2cc3C(=O)N(CCCCCCN(CC)Cc4ccccc4OC)C(=O)c3cc2C1=O)Cc5ccccc5OC	ACHE_1037	ACHE_1037	8.114	ACHE	10	4	18	0	0	0	0	0	0	0	8	0	4	0	12	0	0	0	0	0	0	0	0	2	0	0	0	0	0	0	2	0	0	0	0	0	0	0	0	0	0	0	0	0	0
CCN(CCCCCCN1C(=O)c2ccc(cc2C1=O)c3ccc4C(=O)N(CCCCCCN(CC)Cc5ccccc5OC)C(=O)c4c3)Cc6ccccc6OC	ACHE_1038	ACHE_1038	7.854	ACHE	10	4	24	0	0	0	0	0	0	0	10	0	4	0	12	0	0	0	0	0	0	0	0	2	0	0	0	0	0	0	2	0	0	0	0	0	0	0	0	0	0	0	0	0	0
CCN(CCCCCCN1C(=O)c2ccc3C(=O)N(CCCCCCN(CC)Cc4ccccc4OC)C(=O)c5ccc(C1=O)c2c35)Cc6ccccc6OC	ACHE_1039	ACHE_1039	9.432	ACHE	10	4	22	0	0	0	0	0	0	0	10	0	4	0	12	0	0	0	0	0	0	0	0	2	0	0	0	0	0	0	2	0	0	0	0	0	0	0	0	0	0	0	0	0	0
CCN(CCCCCCN1C(=O)c2cccc3cccc(C1=O)c23)Cc4ccccc4OC	ACHE_1041	ACHE_1041	7.272	ACHE	5	2	16	0	0	0	0	0	0	0	6	0	2	0	6	0	0	0	0	0	0	0	0	1	0	0	0	0	0	0	1	0	0	0	0	0	0	0	0	0	0	0	0	0	0
CCN(CCCCCCN1CC(=O)N(CCCCCCN(CC)Cc2ccccc2OC)CC1=O)Cc3ccccc3OC	ACHE_1044	ACHE_1044	7.799	ACHE	8	2	12	0	0	0	0	0	0	0	4	0	4	0	12	0	0	0	0	0	0	0	2	2	0	0	0	0	0	0	2	0	0	0	0	0	0	0	0	0	0	0	0	0	0
CCN(CCCCCCN1CCN(CCCCCCN(CC)Cc2ccccc2OC)C(=O)C1=O)Cc3ccccc3OC	ACHE_1045	ACHE_1045	7.162	ACHE	8	2	12	0	0	0	0	0	0	0	4	0	4	0	12	0	0	0	0	0	0	0	0	2	0	0	0	0	0	0	2	0	0	0	0	0	0	0	0	0	0	0	0	0	0
CCN(CCCCCCN1CCN(CCCCCCN(CC)Cc2ccccc2OC)C1=O)Cc3ccccc3OC	ACHE_1046	ACHE_1046	7.14	ACHE	7	1	12	0	0	0	0	0	0	0	4	0	4	0	12	0	0	0	0	0	0	0	0	2	0	0	0	0	0	0	2	0	0	0	0	0	0	0	0	0	0	0	0	0	0
CCN(CCCCCCNC1=C(C(=O)C(=C(C1=O)c2ccccc2)NCCCCCCN(CC)Cc3ccccc3OC)c4ccccc4)Cc5ccccc5OC	ACHE_1051	ACHE_1051	6.91	ACHE	8	6	24	0	2	0	0	0	0	0	6	0	4	0	12	0	0	0	0	0	0	0	0	4	0	0	0	0	0	0	2	0	0	0	0	0	0	0	0	0	0	0	0	0	0
CCN(CCCCCCNC1=C(C)C(=O)C(=C(C)C1=O)NCCCCCCN(CC)Cc2ccccc2OC)Cc3ccccc3OC	ACHE_1052	ACHE_1052	8.022	ACHE	8	6	12	0	2	0	0	0	0	0	4	0	6	0	12	0	0	0	0	0	0	0	0	4	0	0	0	0	0	0	2	0	0	0	0	0	0	0	0	0	0	0	0	0	0
CCN(CCCCCCNC1=C(Cl)C(=O)C(=C(Cl)C1=O)NCCCCCCN(CC)Cc2ccccc2OC)Cc3ccccc3OC	ACHE_1053	ACHE_1053	8.516	ACHE	8	4	12	0	2	0	0	0	0	0	4	0	4	0	12	0	0	0	0	0	0	2	0	4	0	0	2	0	2	0	2	0	0	0	0	0	0	0	0	0	0	0	0	0	0
CCN(CCCCCCNC1=C(F)C(=O)C(=C(F)C1=O)NCCCCCCN(CC)Cc2ccccc2OC)Cc3ccccc3OC	ACHE_1054	ACHE_1054	8.287	ACHE	8	4	12	0	2	0	0	0	0	0	4	0	4	0	12	0	0	0	0	0	0	2	0	4	0	0	2	0	2	0	2	0	0	0	0	0	0	0	0	0	0	0	0	0	0
CCN(CCCCCCNC1=CC(=O)C(=CC1=O)NCCCCCCN(CC)CCc2ccccc2OC)CCc3ccccc3OC	ACHE_1056	ACHE_1056	7.762	ACHE	8	4	12	0	2	0	0	0	0	0	4	0	4	0	14	0	0	0	0	0	0	0	0	4	0	0	0	0	0	0	2	0	0	0	0	0	0	0	0	0	0	0	0	0	0
CCN(CCCCCCNC1=CC(=O)C(=CC1=O)NCCCCCCN(CC)Cc2ccc(OC)cc2)Cc3ccc(OC)cc3	ACHE_1057	ACHE_1057	7.292	ACHE	8	4	12	0	2	0	0	0	0	0	4	0	4	0	12	0	0	0	0	0	0	0	0	4	0	0	0	0	0	0	2	0	0	0	0	0	0	0	0	0	0	0	0	0	0
CCN(CCCCCCNC1=CC(=O)C(=CC1=O)NCCCCCCN(CC)Cc2cccc(OC)c2)Cc3cccc(OC)c3	ACHE_1058	ACHE_1058	7.86	ACHE	8	4	12	0	2	0	0	0	0	0	4	0	4	0	12	0	0	0	0	0	0	0	0	4	0	0	0	0	0	0	2	0	0	0	0	0	0	0	0	0	0	0	0	0	0
CCN(CCCCCCNC1=CC(=O)C(=CC1=O)NCCCCCCN(CC)Cc2ccccc2)Cc3ccccc3	ACHE_1059	ACHE_1059	7.135	ACHE	6	4	12	0	2	0	0	0	0	0	2	0	2	0	12	0	0	0	0	0	0	0	0	4	0	0	0	0	0	0	0	0	0	0	0	0	0	0	0	0	0	0	0	0	0
CCN(CCCCCCNC1=CC(=O)C(=CC1=O)NCCCCCCN(CC)Cc2ccccc2Cl)Cc3ccccc3Cl	ACHE_1061	ACHE_1061	6.227	ACHE	6	4	12	0	2	0	0	0	0	0	4	0	2	0	12	0	0	0	0	0	0	0	0	4	0	0	0	0	0	0	0	0	0	0	0	0	0	0	0	0	0	0	0	0	0
CCN(CCCCCCNC1=CC(=O)C(=CC1=O)NCCCCCCN(CC)Cc2ccccn2)Cc3ccccn3	ACHE_1064	ACHE_1064	6.903	ACHE	8	4	10	0	2	0	0	0	0	2	2	0	2	0	12	0	0	0	0	0	0	0	0	4	0	0	0	0	0	0	0	0	0	0	0	0	0	0	0	0	0	0	0	0	0
CCN(CCCCCCNC1=CC(=O)C(=CC1=O)NCCCCCCN(CC)Cc2cccs2)Cc3cccs3	ACHE_1066	ACHE_1066	7.219	ACHE	6	4	8	0	2	0	0	0	0	0	2	0	2	0	12	0	0	0	0	0	0	0	0	4	0	0	0	0	0	0	0	0	0	0	0	0	0	0	0	0	0	0	0	0	0
CCN(CCCCCCNC1=CC(=O)C(=CC1=O)NCCCCCCN(CC)Cc2occc2)Cc3occc3	ACHE_1068	ACHE_1068	6.842	ACHE	6	4	8	0	2	0	0	0	0	0	2	0	2	0	12	0	0	0	0	0	0	0	0	4	0	0	0	0	0	0	0	0	0	0	0	0	0	0	0	0	0	0	0	0	0
CCN(CCCCCCNC1=CC(=O)C(=CC1=O)NCCCCCCN(CC)[C@@H](C)c2ccccc2OC)[C@@H](C)c3ccccc3OC	ACHE_1069	ACHE_1069	8.395	ACHE	8	4	12	0	2	0	0	0	0	0	4	0	6	0	14	0	0	0	0	0	0	0	0	4	0	0	0	0	0	0	2	0	0	0	0	0	0	0	0	0	0	0	0	0	0
CCN(CCCCCCNC1=CC(=O)C(=CC1=O)NCCCCCCN(CC)[C@H](C)c2ccccc2OC)[C@@H](C)c3ccccc3OC	ACHE_1070	ACHE_1070	9.444	ACHE	8	4	12	0	2	0	0	0	0	0	4	0	6	0	14	0	0	0	0	0	0	0	0	4	0	0	0	0	0	0	2	0	0	0	0	0	0	0	0	0	0	0	0	0	0
CCN(CCCCCCNC1=CC(=O)C(=CC1=O)NCCCCCCN(CC)[C@H](C)c2ccccc2OC)[C@H](C)c3ccccc3OC	ACHE_1071	ACHE_1071	9.301	ACHE	8	4	12	0	2	0	0	0	0	0	4	0	6	0	14	0	0	0	0	0	0	0	0	4	0	0	0	0	0	0	2	0	0	0	0	0	0	0	0	0	0	0	0	0	0
CCN(CCCCCCNC1=CC(=O)C(=CC1=O)OC)Cc2ccccc2OC	ACHE_1074	ACHE_1074	7.185	ACHE	6	4	6	0	1	0	0	0	0	0	2	0	3	0	6	0	0	0	0	0	0	0	0	2	0	0	0	0	0	0	2	0	0	0	0	0	0	0	0	0	0	0	0	0	0
CCN(CCCCCCNC1=CC(=O)c2ccccc2C1=O)Cc3ccccc3OC	ACHE_1075	ACHE_1075	8.012	ACHE	5	3	12	0	1	0	0	0	0	0	4	0	2	0	6	0	0	0	0	1	0	0	0	2	0	0	0	0	0	0	1	0	0	0	0	0	0	0	0	0	0	0	0	0	0
CCN(CCCCCCNC1=CC(=O)c2ncccc2C1=O)Cc3ccccc3OC	ACHE_1076	ACHE_1076	7.554	ACHE	6	3	11	0	1	0	0	0	0	0	4	0	2	0	6	0	0	0	0	1	0	0	0	2	0	0	0	0	0	0	1	0	0	0	0	0	0	0	0	0	0	0	0	0	0
CCN(CCCCCCNc1ccc(CCc2ccc(NCCCCCCN(CC)Cc3ccccc3OC)cc2)cc1)Cc4ccccc4OC	ACHE_1077	ACHE_1077	4.51	ACHE	6	0	24	0	2	0	0	0	0	0	8	0	4	0	13	0	0	0	0	0	0	0	0	4	0	0	0	0	0	0	2	0	0	0	0	0	0	0	0	0	0	0	0	0	0
CCN(CCCCCCNc1ccc(Cc2ccc(NCCCCCCN(CC)Cc3ccccc3OC)cc2)cc1)Cc4ccccc4OC	ACHE_1078	ACHE_1078	5.97	ACHE	6	0	24	0	2	0	0	0	0	0	8	0	4	0	12	0	0	0	0	0	0	0	0	4	0	0	0	0	0	0	2	0	0	0	0	0	0	0	0	0	0	0	0	0	0
CCN(CCCCCCNc1ccc(NCCCCCCN(CC)Cc2ccccc2OC)cc1)Cc3ccccc3OC	ACHE_1079	ACHE_1079	7.372	ACHE	6	0	18	0	2	0	0	0	0	0	6	0	4	0	12	0	0	0	0	0	0	0	0	4	0	0	0	0	0	0	2	0	0	0	0	0	0	0	0	0	0	0	0	0	0
CCN(CCCCCCNc1ccc(cc1)c2ccc(NCCCCCCN(CC)Cc3ccccc3OC)cc2)Cc4ccccc4OC	ACHE_1080	ACHE_1080	5.58	ACHE	6	0	24	0	2	0	0	0	0	0	8	0	4	0	12	0	0	0	0	0	0	0	0	4	0	0	0	0	0	0	2	0	0	0	0	0	0	0	0	0	0	0	0	0	0
CCN(CCCCCNC1=CC(=O)C(=CC1=O)NCCCCCN(CC)Cc2ccccc2OC)Cc3ccccc3OC	ACHE_1085	ACHE_1085	8.627	ACHE	8	4	12	0	2	0	0	0	0	0	4	0	4	0	10	0	0	0	0	0	0	0	0	4	0	0	0	0	0	0	2	0	0	0	0	0	0	0	0	0	0	0	0	0	0
CCN(CCCCCOc1ccc2C(=O)c3ccccc3Oc2c1)Cc4cccc(OC(=O)NC)c4	ACHE_1086	ACHE_1086	9.086	ACHE	7	2	18	0	1	0	0	0	0	0	7	0	2	0	5	0	1	0	0	1	0	0	0	1	0	0	0	0	0	0	2	0	0	0	0	0	0	0	0	0	0	0	2	0	0
CCN(CCCCNC1=CC(=O)C(=CC1=O)NCCCCN(CC)Cc2ccccc2OC)Cc3ccccc3OC	ACHE_1091	ACHE_1091	7.866	ACHE	8	4	12	0	2	0	0	0	0	0	4	0	4	0	8	0	0	0	0	0	0	0	0	4	0	0	0	0	0	0	2	0	0	0	0	0	0	0	0	0	0	0	0	0	0
CCN(CCCN1CCN(CCNc2c3CCCCc3nc4ccccc24)CC1)C5CCCCC5	ACHE_1098	ACHE_1098	6.712	ACHE	5	0	9	0	1	0	0	0	0	0	5	0	1	0	4	0	0	0	0	0	0	0	0	4	0	0	0	0	0	0	0	0	0	0	0	0	0	0	0	0	0	0	0	0	0
CCN(CCCNC1=CC(=O)C(=CC1=O)NCCCN(CC)Cc2ccccc2OC)Cc3ccccc3OC	ACHE_1100	ACHE_1100	8.648	ACHE	8	4	12	0	2	0	0	0	0	0	4	0	4	0	6	0	0	0	0	0	0	0	0	4	0	0	0	0	0	0	2	0	0	0	0	0	0	0	0	0	0	0	0	0	0
CCN(Cc1ccccc1)Cc2ccc(NC(=O)Cc3ccc(OC)c(O)c3)cc2	ACHE_1114	ACHE_1114	5.559	ACHE	5	1	18	0	2	0	0	0	0	0	6	0	2	0	2	0	0	0	0	0	0	0	1	1	0	0	0	0	0	0	2	1	0	0	0	0	0	0	0	0	1	1	0	0	0
CCN(Cc1ccccc1)Cc2ccc(cc2)C3=Cc4cc(OCCNC(=O)Cc5cc(F)cc(F)c5)ccc4OC3=O	ACHE_1120	ACHE_1120	6.259	ACHE	6	3	24	0	1	0	0	0	0	0	9	0	1	1	3	0	0	0	0	0	0	0	1	1	0	0	0	0	0	0	1	0	0	0	0	0	0	0	0	0	0	0	0	0	0
CCN(Cc1ccccc1)Cc2ccc(cc2)C3=Cc4cc(OCCNC(=O)\C=C\c5cc(F)cc(F)c5)ccc4OC3=O	ACHE_1122	ACHE_1122	8.145	ACHE	6	3	24	0	1	0	0	0	0	0	9	0	1	1	4	0	0	0	0	0	0	0	1	1	0	0	0	0	0	0	1	0	0	0	0	0	0	0	0	0	0	0	0	0	0
CCN(Cc1ccccc1)Cc2ccc(cc2)C3=Cc4cc(OCCNC(=O)\C=C\c5ccc(Cl)c(Cl)c5)ccc4OC3=O	ACHE_1123	ACHE_1123	3.573	ACHE	6	3	24	0	1	0	0	0	0	0	9	0	1	1	4	0	0	0	0	0	0	0	1	1	0	0	0	0	0	0	1	0	0	0	0	0	0	0	0	0	0	0	0	0	0
CCN(Cc1ccccc1)Cc2ccc(cc2)C3=Cc4ccc(OCCNC(=O)CCc5ccc(F)c(F)c5)cc4OC3=O	ACHE_1127	ACHE_1127	6.485	ACHE	6	3	24	0	1	0	0	0	0	0	9	0	1	1	4	0	0	0	0	0	0	0	1	1	0	0	0	0	0	0	1	0	0	0	0	0	0	0	0	0	0	0	0	0	0
CCN(Cc1ccccc1)Cc2ccc(cc2)C3=Cc4ccc(OCCNC(=O)\C=C\c5cc(F)cc(F)c5)cc4OC3=O	ACHE_1130	ACHE_1130	5.34	ACHE	6	3	24	0	1	0	0	0	0	0	9	0	1	1	4	0	0	0	0	0	0	0	1	1	0	0	0	0	0	0	1	0	0	0	0	0	0	0	0	0	0	0	0	0	0
CCN(Cc1ccccc1)Cc2ccc(cc2)C3=Cc4ccc(OCCNC(=O)\C=C\c5ccc(Cl)c(Cl)c5)cc4OC3=O	ACHE_1131	ACHE_1131	5.374	ACHE	6	3	24	0	1	0	0	0	0	0	9	0	1	1	4	0	0	0	0	0	0	0	1	1	0	0	0	0	0	0	1	0	0	0	0	0	0	0	0	0	0	0	0	0	0
CCN(Cc1ccccc1OC)C(=O)CCCCCNC2=CC(=O)C(=CC2=O)NCCCCCC(=O)N(CC)Cc3ccccc3OC	ACHE_1136	ACHE_1136	4.936	ACHE	10	6	12	0	2	0	0	0	0	0	4	0	4	0	12	0	0	0	0	0	0	0	2	2	0	0	0	0	0	0	2	0	0	0	0	0	0	0	0	0	0	0	0	0	0
CCN1CCC2CC1c3ccc(OC(=O)NC)cc23	ACHE_1147	ACHE_1147	6.767	ACHE	4	1	6	0	1	0	0	0	0	0	3	0	2	0	1	0	1	0	0	0	0	0	0	1	0	0	0	0	0	0	0	0	0	0	0	0	0	0	0	0	0	0	0	0	0
CCN1CCN(CC1)c2ccc(cc2)C3CC(=NN3C(=O)C)c4ccc(OC)c(OC)c4	ACHE_1154	ACHE_1154	4.32	ACHE	7	2	12	0	0	0	0	0	0	0	5	0	4	0	2	0	0	0	0	0	0	0	0	2	1	0	0	0	0	0	2	0	0	0	0	0	0	0	0	0	0	0	0	0	0
CCN1CCN(CC1)c2ccc(cc2)C3CC(=NN3C(=O)C)c4ccc(OC)cc4	ACHE_1155	ACHE_1155	3.655	ACHE	6	2	12	0	0	0	0	0	0	0	4	0	3	0	2	0	0	0	0	0	0	0	0	2	1	0	0	0	0	0	1	0	0	0	0	0	0	0	0	0	0	0	0	0	0
CCNC(=O)Oc1ccc2N(C)C3N(C)CC[C@@]3(C)c2c1	ACHE_1172	ACHE_1172	7.027	ACHE	5	1	6	0	1	0	0	0	0	0	3	0	4	0	1	0	1	0	0	0	0	0	0	2	0	0	0	0	0	0	0	0	0	1	0	0	0	0	0	0	0	0	0	0	0
CCNC(=O)Oc1ccc2N(C)C3OCC[C@@]3(C)c2c1	ACHE_1173	ACHE_1173	7.086	ACHE	5	1	6	0	1	0	0	0	0	0	3	0	3	0	1	0	1	0	0	0	0	0	0	1	0	0	0	0	0	0	1	0	0	1	0	0	0	0	0	0	0	0	0	0	0
CCNC(=O)Oc1ccc2N(C)[C@H]3OCC[C@@]3(C)c2c1	ACHE_1175	ACHE_1175	7.086	ACHE	5	1	6	0	1	0	0	0	0	0	3	0	3	0	1	0	1	0	0	0	0	0	0	1	0	0	0	0	0	0	1	0	0	1	0	0	0	0	0	0	0	0	0	0	0
CCNC(=O)Oc1ccc2OC3CC(C)(CO3)c2c1	ACHE_1177	ACHE_1177	6.081	ACHE	5	1	6	0	1	0	0	0	0	0	3	0	2	0	1	0	1	0	0	0	0	0	0	0	0	0	0	0	0	0	2	0	0	1	0	0	0	0	0	0	0	0	1	0	0
CCNC(=O)Oc1ccc2OC3OCC(C)(O3)c2c1	ACHE_1178	ACHE_1178	6.412	ACHE	6	1	6	0	1	0	0	0	0	0	3	0	2	0	1	0	1	0	0	0	0	0	0	0	0	0	0	0	0	0	3	0	0	1	0	0	0	0	0	0	0	0	0	0	0
CCNC(=O)Oc1ccc2O[C@@H]3OCC[C@]3(C)c2c1	ACHE_1182	ACHE_1182	6.313	ACHE	5	1	6	0	1	0	0	0	0	0	3	0	2	0	1	0	1	0	0	0	0	0	0	0	0	0	0	0	0	0	2	0	0	1	0	0	0	0	0	0	0	0	0	0	0
CCNC(=O)Oc1ccc2O[C@H]3C[C@](C)(CO3)c2c1	ACHE_1184	ACHE_1184	6.215	ACHE	5	1	6	0	1	0	0	0	0	0	3	0	2	0	1	0	1	0	0	0	0	0	0	0	0	0	0	0	0	0	2	0	0	1	0	0	0	0	0	0	0	0	1	0	0
CCNC(=O)Oc1cccc2C3C(CCN3C)CCc12	ACHE_1186	ACHE_1186	6.406	ACHE	4	1	6	0	1	0	0	0	0	0	3	0	2	0	1	0	1	0	0	0	0	0	0	1	0	0	0	0	0	0	0	0	0	0	0	0	0	0	0	0	0	0	0	0	0
CCNC(=O)Oc1cccc2C3C(CCN3C)COc12	ACHE_1187	ACHE_1187	6.377	ACHE	5	1	6	0	1	0	0	0	0	0	3	0	2	0	1	0	1	0	0	0	0	0	0	1	0	0	0	0	0	0	1	0	0	0	0	0	0	0	0	0	0	0	1	0	0
CCNCC(=O)Nc1ccc2N=C3CCCN3C(=O)c2c1	ACHE_1195	ACHE_1195	6.254	ACHE	6	3	6	0	2	0	0	0	0	0	3	0	1	0	2	0	0	0	0	0	0	0	0	1	0	0	0	0	0	0	0	0	0	0	0	0	0	0	0	0	0	0	0	0	0
CCOC(=O)C1=C(C)N(C)c2nc3CCC(C)(C)Cc3c(N)c2C1c4ccccc4Cl	ACHE_1212	ACHE_1212	5.73	ACHE	5	3	11	0	1	0	0	0	0	0	7	0	5	1	1	0	0	0	0	0	0	0	0	2	0	0	0	0	0	0	0	0	0	1	0	0	0	0	0	0	0	0	0	0	0
CCOC(=O)C1=C(C)Nc2nc3CCC(C)(C)Cc3c(N)c2C1c4cccc(Cl)c4	ACHE_1213	ACHE_1213	6.114	ACHE	5	3	11	0	2	0	0	0	0	0	7	0	4	1	1	0	0	0	0	0	0	0	0	2	0	0	0	0	0	0	0	0	0	1	0	0	0	0	0	0	0	0	0	0	0
CCOC(=O)C1=C(C)Nc2nc3CCC(C)(C)Cc3c(N)c2C1c4cccc(c4)C(F)(F)F	ACHE_1215	ACHE_1215	5.949	ACHE	5	3	11	0	2	0	0	0	0	0	7	0	4	1	1	0	0	0	0	0	0	0	0	2	0	0	0	0	0	0	0	0	0	1	0	0	0	0	0	0	0	0	0	0	0
CCOC(=O)C1=C(C)Nc2nc3CCC(C)Cc3c(N)c2C1c4ccc(cc4)C(F)(F)F	ACHE_1217	ACHE_1217	6.115	ACHE	5	3	11	0	2	0	0	0	0	0	7	0	3	1	1	0	0	0	0	0	0	0	0	2	0	0	0	0	0	0	0	0	0	0	0	0	0	0	0	0	0	0	0	0	0
CCOC(=O)C1=C(C)Nc2nc3CCC(C)Cc3c(N)c2C1c4ccccc4OC	ACHE_1218	ACHE_1218	6.75	ACHE	6	3	11	0	2	0	0	0	0	0	7	0	4	1	1	0	0	0	0	0	0	0	0	2	0	0	0	0	0	0	1	0	0	0	0	0	0	0	0	0	0	0	0	0	0
CCOC(=O)C1=C(C)Nc2nc3CCC(F)(F)Cc3c(N)c2C1c4cccc(c4)[N+](=O)[O-]	ACHE_1220	ACHE_1220	6.298	ACHE	7	3	11	0	2	1	1	0	1	0	7	0	2	1	1	0	0	0	0	0	0	0	0	2	0	0	0	0	0	0	0	0	0	0	0	0	0	0	0	0	0	0	0	0	0
CCOC(=O)C1=C(C)Nc2nc3CCCCc3c(N)c2C1c4ccc(C)cc4	ACHE_1221	ACHE_1221	6.772	ACHE	5	3	11	0	2	0	0	0	0	0	7	0	3	1	1	0	0	0	0	0	0	0	0	2	0	0	0	0	0	0	0	0	0	0	0	0	0	0	0	0	0	0	0	0	0
CCOC(=O)C1=C(C)Nc2nc3CCCCc3c(N)c2C1c4ccc(OC)c(OC)c4	ACHE_1223	ACHE_1223	7.347	ACHE	7	3	11	0	2	0	0	0	0	0	8	0	4	1	1	0	0	0	0	0	0	0	0	2	0	0	0	0	0	0	2	0	0	0	0	0	0	0	0	0	0	0	0	0	0
CCOC(=O)C1=C(C)Nc2nc3CCCCc3c(N)c2C1c4ccc(OC)cc4	ACHE_1224	ACHE_1224	7.347	ACHE	6	3	11	0	2	0	0	0	0	0	7	0	3	1	1	0	0	0	0	0	0	0	0	2	0	0	0	0	0	0	1	0	0	0	0	0	0	0	0	0	0	0	0	0	0
CCOC(=O)C1=C(C)Nc2nc3CCCCc3c(N)c2C1c4ccc(cc4)[N+](=O)[O-]	ACHE_1225	ACHE_1225	6.51	ACHE	7	3	11	0	2	1	1	0	1	0	7	0	2	1	1	0	0	0	0	0	0	0	0	2	0	0	0	0	0	0	0	0	0	0	0	0	0	0	0	0	0	0	0	0	0
CCOC(=O)C1=C(C)Nc2nc3CCCCc3c(N)c2C1c4ccc(cc4)c5ccccc5	ACHE_1226	ACHE_1226	7.149	ACHE	5	3	17	0	2	0	0	0	0	0	8	0	2	1	1	0	0	0	0	0	0	0	0	2	0	0	0	0	0	0	0	0	0	0	0	0	0	0	0	0	0	0	0	0	0
CCOC(=O)C1=C(C)Nc2nc3CCCCc3c(N)c2C1c4cccc(OC)c4	ACHE_1227	ACHE_1227	7.237	ACHE	6	3	11	0	2	0	0	0	0	0	7	0	3	1	1	0	0	0	0	0	0	0	0	2	0	0	0	0	0	0	1	0	0	0	0	0	0	0	0	0	0	0	0	0	0
CCOC(=O)C1=C(C)Nc2nc3CCCCc3c(N)c2C1c4cccc(c4)[N+](=O)[O-]	ACHE_1228	ACHE_1228	6.719	ACHE	7	3	11	0	2	1	1	0	1	0	7	0	2	1	1	0	0	0	0	0	0	0	0	2	0	0	0	0	0	0	0	0	0	0	0	0	0	0	0	0	0	0	0	0	0
CCOC(=O)C1=C(C)Nc2nc3CCCCc3c(N)c2C1c4ccccc4C(F)(F)F	ACHE_1230	ACHE_1230	6.646	ACHE	5	3	11	0	2	0	0	0	0	0	7	0	2	1	1	0	0	0	0	0	0	0	0	2	0	0	0	0	0	0	0	0	0	0	0	0	0	0	0	0	0	0	0	0	0
CCOC(=O)C1=C(C)Nc2nc3CCCCc3c(N)c2C1c4ccccc4OC	ACHE_1231	ACHE_1231	6.631	ACHE	6	3	11	0	2	0	0	0	0	0	7	0	3	1	1	0	0	0	0	0	0	0	0	2	0	0	0	0	0	0	1	0	0	0	0	0	0	0	0	0	0	0	0	0	0
CCOC(=O)C1=C(C)Nc2nc3CCCCc3c(N)c2C1c4ccccc4[N+](=O)[O-]	ACHE_1232	ACHE_1232	6.471	ACHE	7	3	11	0	2	1	1	0	1	0	7	0	2	1	1	0	0	0	0	0	0	0	0	2	0	0	0	0	0	0	0	0	0	0	0	0	0	0	0	0	0	0	0	0	0
CCOC(=O)C1=C(C)Nc2nc3CCCCc3c(N)c2C1c4cccnc4	ACHE_1233	ACHE_1233	6.801	ACHE	6	3	10	0	2	0	0	0	0	1	6	0	2	1	1	0	0	0	0	0	0	0	0	2	0	0	0	0	0	0	0	0	0	0	0	0	0	0	0	0	0	0	0	0	0
CCOC(=O)C1=C(C)Nc2nc3CCCCc3c(N)c2C1c4ccncc4	ACHE_1234	ACHE_1234	6.652	ACHE	6	3	10	0	2	0	0	0	0	1	6	0	2	1	1	0	0	0	0	0	0	0	0	2	0	0	0	0	0	0	0	0	0	0	0	0	0	0	0	0	0	0	0	0	0
CCOC(=O)C1=C(C)Nc2nc3CCCCc3c(N)c2[C@@H]1c4ccccc4OC	ACHE_1236	ACHE_1236	6.8	ACHE	6	3	11	0	2	0	0	0	0	0	7	0	3	1	1	0	0	0	0	0	0	0	0	2	0	0	0	0	0	0	1	0	0	0	0	0	0	0	0	0	0	0	0	0	0
CCOC(=O)C1=C(C)Nc2nc3CCCCc3c(N)c2[C@H]1c4ccc(C)cc4	ACHE_1237	ACHE_1237	7.04	ACHE	5	3	11	0	2	0	0	0	0	0	7	0	3	1	1	0	0	0	0	0	0	0	0	2	0	0	0	0	0	0	0	0	0	0	0	0	0	0	0	0	0	0	0	0	0
CCOC(=O)C1=C(C)Nc2nc3CCCCc3c(N)c2[C@H]1c4ccc(OC)cc4	ACHE_1239	ACHE_1239	7.444	ACHE	6	3	11	0	2	0	0	0	0	0	7	0	3	1	1	0	0	0	0	0	0	0	0	2	0	0	0	0	0	0	1	0	0	0	0	0	0	0	0	0	0	0	0	0	0
CCOC(=O)C1=C(C)Nc2nc3CCCCc3c(N)c2[C@H]1c4ccc(cc4)[N+](=O)[O-]	ACHE_1240	ACHE_1240	6.22	ACHE	7	3	11	0	2	1	1	0	1	0	7	0	2	1	1	0	0	0	0	0	0	0	0	2	0	0	0	0	0	0	0	0	0	0	0	0	0	0	0	0	0	0	0	0	0
CCOC(=O)C1=C(C)Nc2nc3CCCCc3c(N)c2[C@H]1c4cccc(OC)c4	ACHE_1241	ACHE_1241	7.21	ACHE	6	3	11	0	2	0	0	0	0	0	7	0	3	1	1	0	0	0	0	0	0	0	0	2	0	0	0	0	0	0	1	0	0	0	0	0	0	0	0	0	0	0	0	0	0
CCOC(=O)C1=C(C)Nc2nc3CCCCc3c(N)c2[C@H]1c4ccccc4[N+](=O)[O-]	ACHE_1244	ACHE_1244	6.52	ACHE	7	3	11	0	2	1	1	0	1	0	7	0	2	1	1	0	0	0	0	0	0	0	0	2	0	0	0	0	0	0	0	0	0	0	0	0	0	0	0	0	0	0	0	0	0
CCOC(=O)C1=C(C)Oc2nc3CCCCCc3c(N)c2[C@H]1c4cccc(OC)c4	ACHE_1246	ACHE_1246	4.89	ACHE	6	3	11	0	1	0	0	0	0	0	7	0	3	1	1	0	0	0	0	0	0	0	0	1	0	0	0	0	0	0	2	0	0	0	0	0	0	0	0	0	0	0	0	0	0
CCOC(=O)C1=C(C)Oc2nc3CCCCCc3c(N)c2[C@H]1c4ccccc4OC	ACHE_1247	ACHE_1247	4.68	ACHE	6	3	11	0	1	0	0	0	0	0	7	0	3	1	1	0	0	0	0	0	0	0	0	1	0	0	0	0	0	0	2	0	0	0	0	0	0	0	0	0	0	0	0	0	0
CCOC(=O)C1=C(C)Oc2nc3CCCCCc3c(N)c2[C@H]1c4cccnc4	ACHE_1248	ACHE_1248	4.49	ACHE	6	3	10	0	1	0	0	0	0	1	6	0	2	1	1	0	0	0	0	0	0	0	0	1	0	0	0	0	0	0	1	0	0	0	0	0	0	0	0	0	0	0	0	0	0
CCOC(=O)C1=C(C)Oc2nc3CCCCCc3c(N)c2[C@H]1c4cccs4	ACHE_1249	ACHE_1249	4.84	ACHE	5	3	9	0	1	0	0	0	0	0	6	0	2	1	1	0	0	0	0	0	0	0	0	1	0	0	0	0	0	0	1	0	0	0	0	0	0	0	0	0	0	0	0	0	0
CCOC(=O)C1=C(C)Oc2nc3CCCCCc3c(N)c2[C@H]1c4ccncc4	ACHE_1250	ACHE_1250	5.07	ACHE	6	3	10	0	1	0	0	0	0	1	6	0	2	1	1	0	0	0	0	0	0	0	0	1	0	0	0	0	0	0	1	0	0	0	0	0	0	0	0	0	0	0	0	0	0
CCOC(=O)C1=C(C)Oc2nc3CCCCc3c(N)c2C1c4ccc(C)cc4	ACHE_1251	ACHE_1251	6.74	ACHE	5	3	11	0	1	0	0	0	0	0	7	0	3	1	1	0	0	0	0	0	0	0	0	1	0	0	0	0	0	0	1	0	0	0	0	0	0	0	0	0	0	0	0	0	0
CCOC(=O)C1=C(C)Oc2nc3CCCCc3c(N)c2[C@H]1c4ccc(C)cc4	ACHE_1253	ACHE_1253	5.74	ACHE	5	3	11	0	1	0	0	0	0	0	7	0	3	1	1	0	0	0	0	0	0	0	0	1	0	0	0	0	0	0	1	0	0	0	0	0	0	0	0	0	0	0	0	0	0
CCOC(=O)C1=C(C)Oc2nc3CCCCc3c(N)c2[C@H]1c4ccc(Cl)cc4	ACHE_1254	ACHE_1254	5.71	ACHE	5	3	11	0	1	0	0	0	0	0	7	0	2	1	1	0	0	0	0	0	0	0	0	1	0	0	0	0	0	0	1	0	0	0	0	0	0	0	0	0	0	0	0	0	0
CCOC(=O)C1=C(C)Oc2nc3CCCCc3c(N)c2[C@H]1c4ccc(OC)c(OC)c4	ACHE_1255	ACHE_1255	5.34	ACHE	7	3	11	0	1	0	0	0	0	0	8	0	4	1	1	0	0	0	0	0	0	0	0	1	0	0	0	0	0	0	3	0	0	0	0	0	0	0	0	0	0	0	0	0	0
CCOC(=O)C1=C(C)Oc2nc3CCCCc3c(N)c2[C@H]1c4ccc(OC)cc4	ACHE_1256	ACHE_1256	6.06	ACHE	6	3	11	0	1	0	0	0	0	0	7	0	3	1	1	0	0	0	0	0	0	0	0	1	0	0	0	0	0	0	2	0	0	0	0	0	0	0	0	0	0	0	0	0	0
CCOC(=O)C1=C(C)Oc2nc3CCCCc3c(N)c2[C@H]1c4cccc(OC)c4	ACHE_1258	ACHE_1258	5.11	ACHE	6	3	11	0	1	0	0	0	0	0	7	0	3	1	1	0	0	0	0	0	0	0	0	1	0	0	0	0	0	0	2	0	0	0	0	0	0	0	0	0	0	0	0	0	0
CCOC(=O)C1=C(C)Oc2nc3CCCCc3c(N)c2[C@H]1c4ccccc4	ACHE_1260	ACHE_1260	5.81	ACHE	5	3	11	0	1	0	0	0	0	0	6	0	2	1	1	0	0	0	0	0	0	0	0	1	0	0	0	0	0	0	1	0	0	0	0	0	0	0	0	0	0	0	0	0	0
CCOC(=O)C1=C(C)Oc2nc3CCCCc3c(N)c2[C@H]1c4cccnc4Br	ACHE_1262	ACHE_1262	5.73	ACHE	6	3	10	0	1	0	0	0	0	1	7	0	2	1	1	0	0	0	0	0	0	0	0	1	0	0	0	0	0	0	1	0	0	0	0	0	0	0	0	0	0	0	0	0	0
CCOC(=O)C1=C(C)Oc2nc3CCCCc3c(N)c2[C@H]1c4cccnc4Cl	ACHE_1263	ACHE_1263	5.67	ACHE	6	3	10	0	1	0	0	0	0	1	7	0	2	1	1	0	0	0	0	0	0	0	0	1	0	0	0	0	0	0	1	0	0	0	0	0	0	0	0	0	0	0	0	0	0
CCOC(=O)C1=C(C)Oc2nc3CCCCc3c(N)c2[C@H]1c4cccnc4OC	ACHE_1264	ACHE_1264	5.41	ACHE	7	3	10	0	1	0	0	0	0	1	7	0	3	1	1	0	0	0	0	0	0	0	0	1	0	0	0	0	0	0	2	0	0	0	0	0	0	0	0	0	0	0	0	0	0
CCOC(=O)C1=C(C)Oc2nc3CCCCc3c(N)c2[C@H]1c4cccs4	ACHE_1265	ACHE_1265	4.61	ACHE	5	3	9	0	1	0	0	0	0	0	6	0	2	1	1	0	0	0	0	0	0	0	0	1	0	0	0	0	0	0	1	0	0	0	0	0	0	0	0	0	0	0	0	0	0
CCOC(=O)C1=C(C)Oc2nc3CCCCc3c(N)c2[C@H]1c4ccncc4	ACHE_1266	ACHE_1266	5.52	ACHE	6	3	10	0	1	0	0	0	0	1	6	0	2	1	1	0	0	0	0	0	0	0	0	1	0	0	0	0	0	0	1	0	0	0	0	0	0	0	0	0	0	0	0	0	0
CCOC(=O)C1=C(C)Oc2nc3CCCc3c(N)c2[C@H]1c4ccc(OC)c(OC)c4	ACHE_1268	ACHE_1268	4.57	ACHE	7	3	11	0	1	0	0	0	0	0	8	0	4	1	1	0	0	0	0	0	0	0	0	1	0	0	0	0	0	0	3	0	0	0	0	0	0	0	0	0	0	0	0	0	0
CCOC(=O)C1=C(C)Oc2nc3CCCc3c(N)c2[C@H]1c4cccc(OC)c4	ACHE_1269	ACHE_1269	4.62	ACHE	6	3	11	0	1	0	0	0	0	0	7	0	3	1	1	0	0	0	0	0	0	0	0	1	0	0	0	0	0	0	2	0	0	0	0	0	0	0	0	0	0	0	0	0	0
CCOC(=O)C1=C(C)Oc2nc3CCCc3c(N)c2[C@H]1c4ccccc4	ACHE_1270	ACHE_1270	5.41	ACHE	5	3	11	0	1	0	0	0	0	0	6	0	2	1	1	0	0	0	0	0	0	0	0	1	0	0	0	0	0	0	1	0	0	0	0	0	0	0	0	0	0	0	0	0	0
CCOC(=O)C1=C(C)Oc2nc3CCCc3c(N)c2[C@H]1c4cccs4	ACHE_1271	ACHE_1271	4.56	ACHE	5	3	9	0	1	0	0	0	0	0	6	0	2	1	1	0	0	0	0	0	0	0	0	1	0	0	0	0	0	0	1	0	0	0	0	0	0	0	0	0	0	0	0	0	0
CCOC(=O)C1=C(C)Oc2nc3CCCc3c(N)c2[C@H]1c4ccncc4	ACHE_1272	ACHE_1272	5.18	ACHE	6	3	10	0	1	0	0	0	0	1	6	0	2	1	1	0	0	0	0	0	0	0	0	1	0	0	0	0	0	0	1	0	0	0	0	0	0	0	0	0	0	0	0	0	0
CCOC(=O)C1=C(C[C@H](N([C@@H]1c2ccc(C)cc2)c3ccccc3)c4ccc(C)cc4)Nc5ccccc5	ACHE_1275	ACHE_1275	5.253	ACHE	4	3	24	0	1	0	0	0	0	0	6	0	3	1	1	0	0	0	0	0	0	0	0	2	0	0	0	0	0	0	0	0	0	0	0	0	0	0	0	0	0	0	0	0	0
CCOC(=O)C1=C(C[C@H](N([C@@H]1c2ccc(Cl)cc2)c3ccc(C)cc3)c4ccc(Cl)cc4)Nc5ccc(C)cc5	ACHE_1276	ACHE_1276	5.268	ACHE	4	3	24	0	1	0	0	0	0	0	8	0	3	1	1	0	0	0	0	0	0	0	0	2	0	0	0	0	0	0	0	0	0	0	0	0	0	0	0	0	0	0	0	0	0
CCOC(=O)C1=C(C[C@H](N([C@@H]1c2ccc(Cl)cc2)c3ccc(F)cc3)c4ccc(Cl)cc4)Nc5ccc(F)cc5	ACHE_1277	ACHE_1277	6.26	ACHE	4	3	24	0	1	0	0	0	0	0	8	0	1	1	1	0	0	0	0	0	0	0	0	2	0	0	0	0	0	0	0	0	0	0	0	0	0	0	0	0	0	0	0	0	0
CCOC(=O)C1=C(C[C@H](N([C@@H]1c2ccccc2)c3ccc(Cl)cc3)c4ccccc4)Nc5ccc(Cl)cc5	ACHE_1281	ACHE_1281	5.337	ACHE	4	3	24	0	1	0	0	0	0	0	6	0	1	1	1	0	0	0	0	0	0	0	0	2	0	0	0	0	0	0	0	0	0	0	0	0	0	0	0	0	0	0	0	0	0
CCOC(=O)C1=C(C[C@H](N([C@@H]1c2ccccc2)c3ccc(OC)cc3)c4ccccc4)Nc5ccc(OC)cc5	ACHE_1282	ACHE_1282	5.648	ACHE	6	3	24	0	1	0	0	0	0	0	6	0	3	1	1	0	0	0	0	0	0	0	0	2	0	0	0	0	0	0	2	0	0	0	0	0	0	0	0	0	0	0	0	0	0
CCOC(=O)C1=C(C[C@H](N([C@@H]1c2ccccc2)c3ccccc3)c4ccccc4)Nc5ccccc5	ACHE_1283	ACHE_1283	5.53	ACHE	4	3	24	0	1	0	0	0	0	0	4	0	1	1	1	0	0	0	0	0	0	0	0	2	0	0	0	0	0	0	0	0	0	0	0	0	0	0	0	0	0	0	0	0	0
CCOC(=O)C1=C(Nc2nc3CCC(C)(C)Cc3c(N)c2C1c4cccc(c4)[N+](=O)[O-])C(F)(F)F	ACHE_1287	ACHE_1287	6.268	ACHE	7	3	11	0	2	1	1	0	1	0	7	0	3	1	1	0	0	0	0	0	0	0	0	2	0	0	0	0	0	0	0	0	0	1	0	0	0	0	0	0	0	0	0	0	0
CCOC(=O)C1=CN(C)c2cccc(OC(=O)N(C)C)c2C1	ACHE_1289	ACHE_1289	8.155	ACHE	6	3	6	0	0	0	0	0	0	0	3	0	4	1	1	0	1	0	0	0	0	0	0	1	0	0	0	0	0	0	0	0	0	0	0	0	0	0	0	0	0	0	0	0	0
CCOC(=O)\C=C\c1ccc(OCCCCCCCCN(CC)CC)c(OC)c1	ACHE_1304	ACHE_1304	5.807	ACHE	5	1	6	0	0	0	0	0	0	0	3	0	4	1	12	0	0	0	0	0	0	0	0	1	0	0	0	0	0	0	2	0	0	0	0	0	0	0	0	0	0	0	0	0	0
CCOC(=O)\C=C\c1ccc(OCCCCCCN(CC)CC)c(OC)c1	ACHE_1305	ACHE_1305	5.712	ACHE	5	1	6	0	0	0	0	0	0	0	3	0	4	1	10	0	0	0	0	0	0	0	0	1	0	0	0	0	0	0	2	0	0	0	0	0	0	0	0	0	0	0	0	0	0
CCOC(=O)\C=C\c1ccc(OCCCCCCN2CCCC2)c(OC)c1	ACHE_1306	ACHE_1306	5.297	ACHE	5	1	6	0	0	0	0	0	0	0	3	0	2	1	8	0	0	0	0	0	0	0	0	1	0	0	0	0	0	0	2	0	0	0	0	0	0	0	0	0	0	0	0	0	0
CCOC(=O)\C=C\c1ccc(OCCCCCCN2CCCCC2)c(OC)c1	ACHE_1307	ACHE_1307	5.577	ACHE	5	1	6	0	0	0	0	0	0	0	3	0	2	1	8	0	0	0	0	0	0	0	0	1	0	0	0	0	0	0	2	0	0	0	0	0	0	0	0	1	0	0	0	0	0
CCOC(=O)c1c(C)nc2nc3CCCCCCc3c(N)c2c1c4ccc(OC)cc4	ACHE_1309	ACHE_1309	4.77	ACHE	6	1	14	0	1	0	0	0	0	0	10	0	3	1	1	0	0	0	0	0	0	0	0	1	0	0	0	0	0	0	1	0	0	0	0	0	0	0	0	0	0	0	0	0	0
CCOC(=O)c1c(C)nc2nc3CCCCCCc3c(N)c2c1c4ccccc4	ACHE_1310	ACHE_1310	4.77	ACHE	5	1	14	0	1	0	0	0	0	0	9	0	2	1	1	0	0	0	0	0	0	0	0	1	0	0	0	0	0	0	0	0	0	0	0	0	0	0	0	0	0	0	0	0	0
CCOC(=O)c1c(C)nc2nc3CCCCCc3c(N)c2c1c4ccc(C)cc4	ACHE_1311	ACHE_1311	4.89	ACHE	5	1	14	0	1	0	0	0	0	0	10	0	3	1	1	0	0	0	0	0	0	0	0	1	0	0	0	0	0	0	0	0	0	0	0	0	0	0	0	0	0	0	0	0	0
CCOC(=O)c1c(C)nc2nc3CCCCCc3c(N)c2c1c4ccc(F)cc4	ACHE_1313	ACHE_1313	5.27	ACHE	5	1	14	0	1	0	0	0	0	0	10	0	2	1	1	0	0	0	0	0	0	0	0	1	0	0	0	0	0	0	0	0	0	0	0	0	0	0	0	0	0	0	0	0	0
CCOC(=O)c1c(C)nc2nc3CCCCCc3c(N)c2c1c4ccc(OC)c(OC)c4	ACHE_1314	ACHE_1314	5.19	ACHE	7	1	14	0	1	0	0	0	0	0	11	0	4	1	1	0	0	0	0	0	0	0	0	1	0	0	0	0	0	0	2	0	0	0	0	0	0	0	0	0	0	0	0	0	0
CCOC(=O)c1c(C)nc2nc3CCCCCc3c(N)c2c1c4ccc(OC)cc4	ACHE_1315	ACHE_1315	5.87	ACHE	6	1	14	0	1	0	0	0	0	0	10	0	3	1	1	0	0	0	0	0	0	0	0	1	0	0	0	0	0	0	1	0	0	0	0	0	0	0	0	0	0	0	0	0	0
CCOC(=O)c1c(C)nc2nc3CCCCCc3c(N)c2c1c4cccc(c4)[N+](=O)[O-]	ACHE_1316	ACHE_1316	4.85	ACHE	7	1	14	0	1	1	1	0	1	0	10	0	2	1	1	0	0	0	0	0	0	0	0	1	0	0	0	0	0	0	0	0	0	0	0	0	0	0	0	0	0	0	0	0	0
CCOC(=O)c1c(C)nc2nc3CCCCCc3c(N)c2c1c4ccccc4	ACHE_1317	ACHE_1317	4.68	ACHE	5	1	14	0	1	0	0	0	0	0	9	0	2	1	1	0	0	0	0	0	0	0	0	1	0	0	0	0	0	0	0	0	0	0	0	0	0	0	0	0	0	0	0	0	0
CCOC(=O)c1c(C)nc2nc3CCCCCc3c(N)c2c1c4ccccc4OC	ACHE_1318	ACHE_1318	4.66	ACHE	6	1	14	0	1	0	0	0	0	0	10	0	3	1	1	0	0	0	0	0	0	0	0	1	0	0	0	0	0	0	1	0	0	0	0	0	0	0	0	0	0	0	0	0	0
CCOC(=O)c1c(C)nc2nc3CCCCCc3c(N)c2c1c4ccncc4	ACHE_1319	ACHE_1319	5.29	ACHE	6	1	13	0	1	0	0	0	0	1	9	0	2	1	1	0	0	0	0	0	0	0	0	1	0	0	0	0	0	0	0	0	0	0	0	0	0	0	0	0	0	0	0	0	0
CCOC(=O)c1c(C)nc2nc3CCCCc3c(N)c2c1c4ccc(Cl)cc4	ACHE_1320	ACHE_1320	5.89	ACHE	5	1	14	0	1	0	0	0	0	0	10	0	2	1	1	0	0	0	0	0	0	0	0	1	0	0	0	0	0	0	0	0	0	0	0	0	0	0	0	0	0	0	0	0	0
CCOC(=O)c1c(C)nc2nc3CCCCc3c(N)c2c1c4ccc(F)cc4	ACHE_1321	ACHE_1321	6.15	ACHE	5	1	14	0	1	0	0	0	0	0	10	0	2	1	1	0	0	0	0	0	0	0	0	1	0	0	0	0	0	0	0	0	0	0	0	0	0	0	0	0	0	0	0	0	0
CCOC(=O)c1c(C)nc2nc3CCCCc3c(N)c2c1c4ccc(OC)c(OC)c4	ACHE_1322	ACHE_1322	5.89	ACHE	7	1	14	0	1	0	0	0	0	0	11	0	4	1	1	0	0	0	0	0	0	0	0	1	0	0	0	0	0	0	2	0	0	0	0	0	0	0	0	0	0	0	0	0	0
CCOC(=O)c1c(C)nc2nc3CCCCc3c(N)c2c1c4ccc(OC)cc4	ACHE_1323	ACHE_1323	5.05	ACHE	6	1	14	0	1	0	0	0	0	0	10	0	3	1	1	0	0	0	0	0	0	0	0	1	0	0	0	0	0	0	1	0	0	0	0	0	0	0	0	0	0	0	0	0	0
CCOC(=O)c1c(C)nc2nc3CCCCc3c(N)c2c1c4cccc(OC)c4	ACHE_1324	ACHE_1324	5.92	ACHE	6	1	14	0	1	0	0	0	0	0	10	0	3	1	1	0	0	0	0	0	0	0	0	1	0	0	0	0	0	0	1	0	0	0	0	0	0	0	0	0	0	0	0	0	0
CCOC(=O)c1c(C)nc2nc3CCCCc3c(N)c2c1c4ccccc4	ACHE_1326	ACHE_1326	6.09	ACHE	5	1	14	0	1	0	0	0	0	0	9	0	2	1	1	0	0	0	0	0	0	0	0	1	0	0	0	0	0	0	0	0	0	0	0	0	0	0	0	0	0	0	0	0	0
CCOC(=O)c1c(C)nc2nc3CCCCc3c(N)c2c1c4ccncc4	ACHE_1327	ACHE_1327	5.85	ACHE	6	1	13	0	1	0	0	0	0	1	9	0	2	1	1	0	0	0	0	0	0	0	0	1	0	0	0	0	0	0	0	0	0	0	0	0	0	0	0	0	0	0	0	0	0
CCOC(=O)c1c(C)nc2nc3CCCc3c(N)c2c1c4ccc(OC)cc4	ACHE_1328	ACHE_1328	4.86	ACHE	6	1	14	0	1	0	0	0	0	0	10	0	3	1	1	0	0	0	0	0	0	0	0	1	0	0	0	0	0	0	1	0	0	0	0	0	0	0	0	0	0	0	0	0	0
CCOC(=O)c1c(C)nc2nc3CCCc3c(N)c2c1c4ccncc4	ACHE_1330	ACHE_1330	5.09	ACHE	6	1	13	0	1	0	0	0	0	1	9	0	2	1	1	0	0	0	0	0	0	0	0	1	0	0	0	0	0	0	0	0	0	0	0	0	0	0	0	0	0	0	0	0	0
CCOC(=O)c1cc2c(N)c3CCCCCCc3nc2nc1C	ACHE_1333	ACHE_1333	5.745	ACHE	5	1	8	0	1	0	0	0	0	0	7	0	2	1	1	0	0	0	0	0	0	0	0	1	0	0	0	0	0	0	0	0	0	0	0	0	0	0	0	0	0	0	0	0	0
CCOC(=O)c1cc2c(N)c3CCCCCc3nc2nc1C	ACHE_1334	ACHE_1334	5.699	ACHE	5	1	8	0	1	0	0	0	0	0	7	0	2	1	1	0	0	0	0	0	0	0	0	1	0	0	0	0	0	0	0	0	0	0	0	0	0	0	0	0	0	0	0	0	0
CCOC(=O)c1cc2c(N)c3CCCc3nc2nc1C	ACHE_1336	ACHE_1336	5.678	ACHE	5	1	8	0	1	0	0	0	0	0	7	0	2	1	1	0	0	0	0	0	0	0	0	1	0	0	0	0	0	0	0	0	0	0	0	0	0	0	0	0	0	0	0	0	0
CCOC(=O)c1cc2cc(OCCCC3CCN(Cc4ccccc4)CC3)ccc2[nH]1	ACHE_1337	ACHE_1337	5.018	ACHE	4	1	14	0	1	0	0	0	0	0	5	0	1	1	3	0	0	0	0	0	0	0	0	1	0	0	0	0	0	0	1	0	0	0	0	0	0	0	0	1	0	0	0	0	0
CCOC(=O)c1sc(nc1OCCNc2c3CCCCc3nc4ccccc24)c5ccnc(NC(=O)C6CC6)c5	ACHE_1347	ACHE_1347	6.509	ACHE	9	2	17	0	2	0	0	0	0	1	10	0	1	1	2	0	0	1	0	0	0	0	1	1	0	0	0	0	0	0	1	0	0	0	0	0	0	0	0	0	0	0	0	0	0
CCOC(OCC)c1ccc(\C=C\2/CCC\C(=C/c3ccc(cc3)C(OCC)OCC)\C2=O)cc1	ACHE_1348	ACHE_1348	4.906	ACHE	5	3	12	0	0	0	0	0	0	0	4	0	4	0	4	0	0	0	0	1	0	0	0	0	0	0	0	0	0	0	4	0	0	0	0	0	0	0	0	0	0	0	0	0	0
CCOC(OCC)c1ccc(\C=C\2/CN(C)C\C(=C/c3ccc(cc3)C(OCC)OCC)\C2=O)cc1	ACHE_1350	ACHE_1350	7.377	ACHE	6	3	12	0	0	0	0	0	0	0	4	0	5	0	4	0	0	0	0	1	0	0	0	1	0	0	0	0	0	0	4	0	0	0	0	0	0	0	0	1	0	0	0	0	0
CCOC(OCC)c1ccc(\C=C\2/CNC\C(=C/c3ccc(cc3)C(OCC)OCC)\C2=O)cc1	ACHE_1352	ACHE_1352	6.036	ACHE	6	3	12	0	1	0	0	0	0	0	4	0	4	0	4	0	0	0	0	1	0	0	0	1	0	0	0	0	0	0	4	0	0	0	0	0	0	0	0	1	0	0	0	0	0
CCOC(OCC)c1ccc(\C=C\2/COC\C(=C/c3ccc(cc3)C(OCC)OCC)\C2=O)cc1	ACHE_1353	ACHE_1353	4.385	ACHE	6	3	12	0	0	0	0	0	0	0	4	0	4	0	4	0	0	0	0	1	0	0	0	0	0	0	0	0	0	0	5	0	0	0	0	0	0	0	0	0	0	0	0	0	0
CCOC(OCC)c1ccc(\C=C\C(=O)C2CCc3ccccc3C2=O)cc1	ACHE_1354	ACHE_1354	4.114	ACHE	4	2	12	0	0	0	0	0	0	0	4	0	2	0	4	0	0	0	0	2	0	0	0	0	0	0	0	0	0	0	2	0	0	0	0	0	0	0	0	0	0	0	0	0	0
CCOP(=S)(OCC)Oc1cc(C)nc(n1)C(C)C	ACHE_1359	ACHE_1359	5.721	ACHE	6	0	4	0	0	0	0	0	0	0	3	0	5	0	4	0	0	0	0	0	0	0	0	0	0	0	0	0	0	0	3	0	0	0	0	0	0	0	0	0	0	0	0	0	0
CCO[P@@](=O)(SCC)c1ccccc1	ACHE_1362	ACHE_1362	3.824	ACHE	3	0	6	0	0	0	0	0	0	0	1	0	2	0	2	0	0	0	0	0	0	0	0	0	0	0	0	1	0	0	1	0	0	0	0	0	0	0	0	0	0	0	0	0	0
CCOc1cc(\C=N\[C@@]23CC(=C[C@@H](CC4=C2C=CC(=O)N4)/C/3=C\C)C)ccc1O	ACHE_1366	ACHE_1366	7.602	ACHE	5	5	6	0	2	0	0	0	0	0	3	0	3	0	2	0	0	0	0	0	0	0	1	0	0	0	0	0	0	0	2	1	0	1	0	1	0	0	0	0	1	1	0	0	0
CCOc1ccc(Cc2nc3cc(ccc3n2CCC(C)C)C(=O)N(CC)CCCCNc4c5CCCCc5nc6ccccc46)cc1	ACHE_1370	ACHE_1370	7.2	ACHE	6	1	22	0	1	0	0	0	0	0	11	0	4	0	9	1	0	0	1	0	0	0	1	1	0	0	0	0	0	0	1	0	0	0	0	0	0	0	0	0	0	0	0	0	0
CCOc1ccc(Cc2nc3cc(ccc3n2CCC(C)C)C(=O)NCCCCCNc4c5CCCCc5nc6ccccc46)cc1	ACHE_1372	ACHE_1372	8.1	ACHE	6	1	22	0	2	0	0	0	0	0	11	0	3	0	9	1	0	0	1	0	0	0	1	1	0	0	0	0	0	0	1	0	0	0	0	0	0	0	0	0	0	0	0	0	0
CCOc1ccc(Cc2nc3cc(ccc3n2CCC(C)C)C(=O)NCCCCNc4c5CCCCc5nc6ccccc46)cc1	ACHE_1373	ACHE_1373	8	ACHE	6	1	22	0	2	0	0	0	0	0	11	0	3	0	8	1	0	0	1	0	0	0	1	1	0	0	0	0	0	0	1	0	0	0	0	0	0	0	0	0	0	0	0	0	0
CCOc1ccc(Cc2nc3cc(ccc3n2CCC(C)C)C(=O)NCCCNc4c5CCCCc5nc6ccccc46)cc1	ACHE_1374	ACHE_1374	8.5	ACHE	6	1	22	0	2	0	0	0	0	0	11	0	3	0	7	1	0	0	1	0	0	0	1	1	0	0	0	0	0	0	1	0	0	0	0	0	0	0	0	0	0	0	0	0	0
CCOc1ccc(Cc2nc3cc(ccc3n2CCC(C)C)C(=O)NCCNc4c5CCCCc5nc6ccccc46)cc1	ACHE_1375	ACHE_1375	7.1	ACHE	6	1	22	0	2	0	0	0	0	0	11	0	3	0	6	1	0	0	1	0	0	0	1	1	0	0	0	0	0	0	1	0	0	0	0	0	0	0	0	0	0	0	0	0	0
CCOc1ccc(Cc2nc3cc(ccc3n2CCC(C)C)C(=O)NCCSSCCNc4c5CCCCc5nc6ccccc46)cc1	ACHE_1377	ACHE_1377	7.1	ACHE	8	1	22	0	2	0	0	0	0	0	11	0	3	0	7	1	0	0	1	0	0	0	1	1	0	0	0	0	0	0	1	0	0	0	0	0	0	0	0	0	0	0	0	0	0
CCOc1ccc(Cc2nc3cc(ccc3n2CCCCCCN4CCCCC4)C(=O)N(CC)CC)cc1	ACHE_1378	ACHE_1378	4.7	ACHE	5	1	13	0	0	0	0	0	0	0	6	0	3	0	8	1	0	0	1	0	0	0	1	1	0	0	0	0	0	0	1	0	0	0	0	0	0	0	0	1	0	0	0	0	0
CCOc1ccc(Cc2nc3cc(ccc3n2CCCCCCNc4c5CCCCc5nc6ccccc46)C(=O)N(CC)CC)cc1	ACHE_1379	ACHE_1379	8.7	ACHE	6	1	22	0	1	0	0	0	0	0	11	0	3	0	8	1	0	0	1	0	0	0	1	1	0	0	0	0	0	0	1	0	0	0	0	0	0	0	0	0	0	0	0	0	0
CCOc1ccc(Cc2nc3cc(ccc3n2CCCCCNc4c5CCCCc5nc6ccccc46)C(=O)N(CC)CC)cc1	ACHE_1380	ACHE_1380	8.2	ACHE	6	1	22	0	1	0	0	0	0	0	11	0	3	0	7	1	0	0	1	0	0	0	1	1	0	0	0	0	0	0	1	0	0	0	0	0	0	0	0	0	0	0	0	0	0
CCOc1ccc(Cc2nc3cc(ccc3n2CCCCNc4c5CCCCc5nc6ccccc46)C(=O)N(CC)CC)cc1	ACHE_1382	ACHE_1382	7.5	ACHE	6	1	22	0	1	0	0	0	0	0	11	0	3	0	6	1	0	0	1	0	0	0	1	1	0	0	0	0	0	0	1	0	0	0	0	0	0	0	0	0	0	0	0	0	0
CCOc1ccc(Cc2nc3cc(ccc3n2CCCNc4c5CCCCc5nc6ccccc46)C(=O)N(CC)CC)cc1	ACHE_1383	ACHE_1383	8.5	ACHE	6	1	22	0	1	0	0	0	0	0	11	0	3	0	5	1	0	0	1	0	0	0	1	1	0	0	0	0	0	0	1	0	0	0	0	0	0	0	0	0	0	0	0	0	0
CCOc1ccc(Cc2nc3cc(ccc3n2CCNc4c5CCCCc5nc6ccccc46)C(=O)N(CC)CC)cc1	ACHE_1384	ACHE_1384	8.9	ACHE	6	1	22	0	1	0	0	0	0	0	11	0	3	0	4	1	0	0	1	0	0	0	1	1	0	0	0	0	0	0	1	0	0	0	0	0	0	0	0	0	0	0	0	0	0
CCOc1ccc(Cc2nc3cc(ccc3n2CCOCCOCCNc4c5CCCCc5nc6ccccc46)C(=O)N(CC)CC)cc1	ACHE_1385	ACHE_1385	7	ACHE	8	1	22	0	1	0	0	0	0	0	11	0	3	0	6	1	0	0	1	0	0	0	1	1	0	0	0	0	0	0	3	0	0	0	0	0	0	0	0	0	0	0	0	0	0
CC[C@@H]1[C@H]2OC(=O)[C@@](C)(O)[C@H]2[C@]34CC[C@@H]([C@@H]5C[C@H](C)C(=O)O5)N3CCCC[C@H]14	ACHE_1396	ACHE_1396	4.162	ACHE	6	2	0	0	1	0	0	0	0	0	0	0	3	2	1	0	0	0	0	0	0	0	0	1	0	0	0	0	0	0	1	1	1	2	0	0	0	0	0	0	0	0	0	0	0
CC[C@H](C)C(=O)OCCCc1cc(OC)c2oc(cc2c1)c3ccc4OCOc4c3	ACHE_1397	ACHE_1397	5.229	ACHE	5	1	14	0	0	0	0	0	0	0	8	0	3	1	6	0	0	0	0	0	0	0	0	0	0	0	0	0	0	0	3	0	0	0	0	0	0	0	0	0	0	0	0	0	0
CC[C@H](C)C(=O)OCCCc1ccc2oc(cc2c1)c3ccc4OCOc4c3	ACHE_1398	ACHE_1398	5.215	ACHE	4	1	14	0	0	0	0	0	0	0	7	0	2	1	6	0	0	0	0	0	0	0	0	0	0	0	0	0	0	0	2	0	0	0	0	0	0	0	0	0	0	0	0	0	0
CC[C@H](C)C1=N[C@H]2CC=C3C[C@@H]4[C@@H](CC[C@H]3[C@]2(C)CN1)[C@]5(C)C[C@@H](O)[C@H]([C@H](C)N(C)C)[C@@]5(C)CC4=O	ACHE_1400	ACHE_1400	5.417	ACHE	5	3	0	0	2	0	0	0	0	0	0	0	8	0	4	0	0	0	0	1	0	0	0	1	0	0	0	0	0	0	1	1	0	3	1	0	0	0	0	0	0	0	0	0	0
CC[C@H](C)C1=N[C@H]2CC[C@]34C[C@@]35[C@@H](CC[C@H]4[C@]2(C)CN1)[C@]6(C)C[C@@H](O)[C@H]([C@H](C)N(C)C)[C@@]6(C)CC5=O	ACHE_1402	ACHE_1402	5.36	ACHE	5	2	0	0	2	0	0	0	0	0	0	0	8	0	4	0	0	0	0	1	0	0	0	1	0	0	0	0	0	0	1	1	0	5	1	0	0	0	0	0	0	0	0	0	0
CC[C@H]1[C@@H]2OC(=O)[C@@](C)(O)[C@@H]2[C@@]34CC[C@@H]([C@@H]5C[C@H](C)C(=O)O5)N3CCCC[C@H]14	ACHE_1409	ACHE_1409	4.767	ACHE	6	2	0	0	1	0	0	0	0	0	0	0	3	2	1	0	0	0	0	0	0	0	0	1	0	0	0	0	0	0	1	1	1	2	0	0	0	0	0	0	0	0	0	0	0
CC[C@H]1[C@H](C[C@H](C)C(=O)OC)O[C@]23CC[C@@H]([C@@H]4C[C@H](C)C(=O)O4)N2CCCC[C@H]13	ACHE_1411	ACHE_1411	4.146	ACHE	6	2	0	0	0	0	0	0	0	0	0	0	4	2	4	0	0	0	0	0	0	0	0	1	0	0	0	0	0	0	1	0	0	1	0	0	0	0	0	0	0	0	0	0	0
CCc1c(nc(c2ccccc2Cl)n1c3ccc(Cl)cc3)C(=O)NCCCCNc4c5CCCCc5nc6ccccc46	ACHE_1423	ACHE_1423	6.5	ACHE	5	1	24	0	2	0	0	0	0	0	12	0	1	0	4	0	0	0	1	0	0	0	1	1	0	0	0	0	0	0	0	0	0	0	0	0	0	0	0	0	0	0	0	0	0
CCc1ccc(cc1)N2C(=O)C3CN(C)C4(C3C2=O)C(=O)c5ccccc5C4=O	ACHE_1428	ACHE_1428	4.351	ACHE	6	4	12	0	0	0	0	0	0	0	4	0	2	0	1	0	0	0	0	0	0	0	0	1	0	0	0	0	0	0	0	0	0	1	0	0	0	0	0	0	0	0	0	0	0
CCc1cccc(CC)c1NC(=O)Oc2ccc3N(C)[C@H]4N(C)CC[C@@]4(C)c3c2	ACHE_1431	ACHE_1431	6.161	ACHE	5	1	12	0	1	0	0	0	0	0	6	0	5	0	2	0	1	0	0	0	0	0	0	2	0	0	0	0	0	0	0	0	0	1	0	0	0	0	0	0	0	0	0	0	0
CCc1ccccc1NC(=O)Oc2ccc3N(C)[C@H]4N(C)CC[C@@]4(C)c3c2	ACHE_1438	ACHE_1438	8	ACHE	5	1	12	0	1	0	0	0	0	0	5	0	4	0	1	0	1	0	0	0	0	0	0	2	0	0	0	0	0	0	0	0	0	1	0	0	0	0	0	0	0	0	0	0	0
CCc1nc(cc2c3ccccc3[nH]c12)C(=O)NCCCCCCNc4c5CCCCc5nc6ccccc46	ACHE_1441	ACHE_1441	7.008	ACHE	5	1	20	0	3	0	0	0	0	0	11	0	1	0	6	0	0	0	0	0	0	0	1	1	0	0	0	0	0	0	0	0	0	0	0	0	0	0	0	0	0	0	0	0	0
CCn1c(C)nc2cc(ccc12)C(=O)CCC3CCN(Cc4ccccc4)CC3	ACHE_1443	ACHE_1443	8.37	ACHE	3	1	13	0	0	0	0	0	0	0	5	0	2	0	3	1	0	0	1	1	0	0	0	1	0	0	0	0	0	0	0	0	0	0	0	0	0	0	0	1	0	0	0	0	0
CN(C)C(=O)N1C(=O)C(=O)c2cc(C)ccc12	ACHE_1447	ACHE_1447	6.84	ACHE	5	3	6	0	0	0	0	0	0	0	3	0	3	0	0	0	0	0	0	0	0	0	0	0	0	0	0	0	0	0	0	0	0	0	0	0	0	0	0	0	0	0	0	0	0
CN(C)C(=O)NC1CCc2cc(O)ccc2C1	ACHE_1448	ACHE_1448	8.145	ACHE	4	1	6	0	2	0	0	0	0	0	3	0	2	0	0	0	0	0	0	0	0	0	0	0	0	0	0	0	0	0	1	1	0	0	0	0	0	0	0	0	1	0	0	0	0
CN(C)C(=O)N[C@H]1CCc2c(O)cccc2C1	ACHE_1449	ACHE_1449	6.879	ACHE	4	1	6	0	2	0	0	0	0	0	3	0	2	0	0	0	0	0	0	0	0	0	0	0	0	0	0	0	0	0	1	1	0	0	0	0	0	0	0	0	1	0	0	0	0
CN(C)C(=O)N[C@H]1CCc2ccc(O)cc2C1	ACHE_1450	ACHE_1450	6.986	ACHE	4	1	6	0	2	0	0	0	0	0	3	0	2	0	0	0	0	0	0	0	0	0	0	0	0	0	0	0	0	0	1	1	0	0	0	0	0	0	0	0	1	0	0	0	0
CN(C)C(=O)Oc1ccc2N(C)[C@H]3N(C)CC[C@@]3(C)c2c1	ACHE_1462	ACHE_1462	6.678	ACHE	5	1	6	0	0	0	0	0	0	0	3	0	5	0	0	0	1	0	0	0	0	0	0	2	0	0	0	0	0	0	0	0	0	1	0	0	0	0	0	0	0	0	0	0	0
CN(C)C(=O)Oc1ccc2[C@@H](CCOc3ccc(cc3)[N+](=O)[O-])N(C)CC=Cc2c1	ACHE_1464	ACHE_1464	7.854	ACHE	7	1	12	0	0	1	1	0	1	0	5	0	3	0	1	0	1	0	0	0	0	0	0	1	0	0	0	0	0	0	1	0	0	0	0	0	0	0	0	0	0	0	0	0	0
CN(C)C(=O)[C@H]1C[C@@H]1c2ccc(cc2)c3ncn(C)c3Sc4ccc(Cl)cn4	ACHE_1480	ACHE_1480	5.788	ACHE	5	1	14	0	0	0	0	0	0	1	6	0	3	0	0	0	0	1	1	0	0	0	1	0	0	0	0	1	0	0	0	0	0	0	0	0	0	0	0	0	0	0	0	0	0
CN(C)CCCCCCOc1ccc(cc1)C(=O)\C=C\c2ccccc2	ACHE_1500	ACHE_1500	4.846	ACHE	3	1	12	0	0	0	0	0	0	0	3	0	2	0	7	0	0	0	0	1	0	0	0	1	0	0	0	0	0	0	1	0	0	0	0	0	0	0	0	0	0	0	0	0	0
CN(C)CCCCOc1ccc(cc1)C(=O)\C=C\c2ccccc2	ACHE_1503	ACHE_1503	5.048	ACHE	3	1	12	0	0	0	0	0	0	0	3	0	2	0	5	0	0	0	0	1	0	0	0	1	0	0	0	0	0	0	1	0	0	0	0	0	0	0	0	0	0	0	0	0	0
CN(C)CCCOc1ccc(cc1)C(=O)\C=C\c2ccccc2	ACHE_1505	ACHE_1505	4.98	ACHE	3	1	12	0	0	0	0	0	0	0	3	0	2	0	4	0	0	0	0	1	0	0	0	1	0	0	0	0	0	0	1	0	0	0	0	0	0	0	0	0	0	0	0	0	0
CN(C)CCCOc1cccc(\C=C\2/COc3ccccc3C2=O)c1	ACHE_1506	ACHE_1506	4.59	ACHE	4	2	12	0	0	0	0	0	0	0	4	0	2	0	2	0	0	0	0	1	0	0	0	1	0	0	0	0	0	0	2	0	0	0	0	0	0	0	0	0	0	0	1	1	0
CN(C)CCC[C@]1(OCc2cc(ccc12)c3nnc([nH]3)c4ccc(cc4)c5nnn[nH]5)c6ccc(F)cc6	ACHE_1510	ACHE_1510	3.599	ACHE	7	0	21	0	2	0	0	0	0	0	10	0	2	0	2	0	0	0	0	0	0	0	0	1	4	0	0	0	0	0	1	0	0	1	0	0	0	0	0	0	0	0	0	0	0
CN(C)CCC[C@]1(OCc2cc(ccc12)c3nnc([nH]3)c4cccc(C)c4)c5ccc(F)cc5	ACHE_1511	ACHE_1511	3.875	ACHE	4	0	20	0	1	0	0	0	0	0	9	0	3	0	2	0	0	0	0	0	0	0	0	1	1	0	0	0	0	0	1	0	0	1	0	0	0	0	0	0	0	0	0	0	0
CN(C)CCC[C@]1(OCc2cc(ccc12)c3nnc([nH]3)c4cccc(Cl)c4)c5ccc(F)cc5	ACHE_1512	ACHE_1512	3.385	ACHE	4	0	20	0	1	0	0	0	0	0	9	0	2	0	2	0	0	0	0	0	0	0	0	1	1	0	0	0	0	0	1	0	0	1	0	0	0	0	0	0	0	0	0	0	0
CN(C)CCC[C@]1(OCc2cc(ccc12)c3nnc([nH]3)c4cccc(c4)[N+](=O)[O-])c5ccc(F)cc5	ACHE_1513	ACHE_1513	3.859	ACHE	6	0	20	0	1	1	1	0	1	0	9	0	2	0	2	0	0	0	0	0	0	0	0	1	1	0	0	0	0	0	1	0	0	1	0	0	0	0	0	0	0	0	0	0	0
CN(C)CCC[C@]1(OCc2cc(ccc12)c3nnc([nH]3)c4ccccc4C)c5ccc(F)cc5	ACHE_1514	ACHE_1514	5.021	ACHE	4	0	20	0	1	0	0	0	0	0	9	0	3	0	2	0	0	0	0	0	0	0	0	1	1	0	0	0	0	0	1	0	0	1	0	0	0	0	0	0	0	0	0	0	0
CN(C)CCC[C@]1(OCc2cc(ccc12)c3nnc([nH]3)c4ccccc4F)c5ccc(F)cc5	ACHE_1515	ACHE_1515	3.727	ACHE	4	0	20	0	1	0	0	0	0	0	9	0	2	0	2	0	0	0	0	0	0	0	0	1	1	0	0	0	0	0	1	0	0	1	0	0	0	0	0	0	0	0	0	0	0
CN(C)CCC[C@]1(OCc2cc(ccc12)c3nnc([nH]3)c4ccccc4I)c5ccc(F)cc5	ACHE_1516	ACHE_1516	3.508	ACHE	4	0	20	0	1	0	0	0	0	0	9	0	2	0	2	0	0	0	0	0	0	0	0	1	1	0	0	0	0	0	1	0	0	1	0	0	0	0	0	0	0	0	0	0	0
CN(C)CCN=C(S)Nc1cccc(Cl)c1	ACHE_1518	ACHE_1518	3.854	ACHE	4	1	6	0	1	0	0	0	0	0	2	0	2	0	1	0	0	0	0	0	0	0	0	1	0	0	0	1	0	0	0	0	0	0	0	0	0	0	0	0	0	0	0	0	0
CN(C)CCOC(=O)C1=C(C)Nc2nc3CCC(F)(F)Cc3c(N)c2C1c4ccccc4	ACHE_1522	ACHE_1522	6.866	ACHE	6	3	11	0	2	0	0	0	0	0	6	0	3	1	1	0	0	0	0	0	0	0	0	3	0	0	0	0	0	0	0	0	0	0	0	0	0	0	0	0	0	0	0	0	0
CN(C)CCOc1ccc(\C=C\2/COc3ccccc3C2=O)cc1	ACHE_1537	ACHE_1537	6.182	ACHE	4	2	12	0	0	0	0	0	0	0	4	0	2	0	1	0	0	0	0	1	0	0	0	1	0	0	0	0	0	0	2	0	0	0	0	0	0	0	0	0	0	0	1	1	0
CN(C)CCOc1ccc(cc1)C(=O)\C=C\c2ccccc2	ACHE_1538	ACHE_1538	5.33	ACHE	3	1	12	0	0	0	0	0	0	0	3	0	2	0	3	0	0	0	0	1	0	0	0	1	0	0	0	0	0	0	1	0	0	0	0	0	0	0	0	0	0	0	0	0	0
CN(C)CCOc1cccc(\C=C\2/COc3ccccc3C2=O)c1	ACHE_1542	ACHE_1542	5.851	ACHE	4	2	12	0	0	0	0	0	0	0	4	0	2	0	1	0	0	0	0	1	0	0	0	1	0	0	0	0	0	0	2	0	0	0	0	0	0	0	0	0	0	0	1	1	0
CN(C)Cc1cc(N)ccc1O	ACHE_1545	ACHE_1545	2.813	ACHE	3	0	6	0	2	0	0	0	0	0	3	0	2	0	0	0	0	0	0	0	0	0	0	2	0	0	0	0	0	0	1	1	0	0	0	0	0	0	0	0	1	0	0	0	0
CN(C)S(=O)(=O)NC1CCc2c(O)cccc2C1	ACHE_1585	ACHE_1585	7.511	ACHE	5	0	6	0	2	0	0	2	0	0	3	0	2	0	0	0	0	0	0	0	0	0	0	0	0	0	0	0	0	0	1	1	0	0	0	0	0	0	0	0	1	0	0	0	0
CN(C)S(=O)(=O)N[C@H]1CCc2cc(O)ccc2C1	ACHE_1587	ACHE_1587	7.555	ACHE	5	0	6	0	2	0	0	2	0	0	3	0	2	0	0	0	0	0	0	0	0	0	0	0	0	0	0	0	0	0	1	1	0	0	0	0	0	0	0	0	1	0	0	0	0
CN(C)c1ccc(C=C2CCCC(=Cc3ccc(cc3[N+](=O)[O-])N(C)C)C2=O)c(c1)[N+](=O)[O-]	ACHE_1590	ACHE_1590	4.344	ACHE	7	3	12	0	0	2	2	0	2	0	6	0	4	0	0	0	0	0	0	1	0	0	0	2	0	0	0	0	0	0	0	0	0	0	0	0	0	0	0	0	0	0	0	0	0
CN(C)c1ccc(C=C2CCc3ccccc3C2=O)c(c1)[N+](=O)[O-]	ACHE_1591	ACHE_1591	4.101	ACHE	4	2	12	0	0	1	1	0	1	0	5	0	2	0	0	0	0	0	0	1	0	0	0	1	0	0	0	0	0	0	0	0	0	0	0	0	0	0	0	0	0	0	0	0	0
CN(C)c1ccc(C=C2CNCC(=Cc3ccc(cc3[N+](=O)[O-])N(C)C)C2=O)c(c1)[N+](=O)[O-]	ACHE_1593	ACHE_1593	6.056	ACHE	8	3	12	0	1	2	2	0	2	0	6	0	4	0	0	0	0	0	0	1	0	0	0	3	0	0	0	0	0	0	0	0	0	0	0	0	0	0	0	1	0	0	0	0	0
CN(C)c1ccc(C=C2COCC(=Cc3ccc(cc3[N+](=O)[O-])N(C)C)C2=O)c(c1)[N+](=O)[O-]	ACHE_1594	ACHE_1594	5.812	ACHE	8	3	12	0	0	2	2	0	2	0	6	0	4	0	0	0	0	0	0	1	0	0	0	2	0	0	0	0	0	0	1	0	0	0	0	0	0	0	0	0	0	0	0	0	0
CN(C)c1ccc(\C=C/2\S\C(=N\c3ccc4OC(=O)C=Cc4c3)\NC2=O)cc1	ACHE_1595	ACHE_1595	7.076	ACHE	7	4	12	0	1	0	0	0	0	0	5	0	2	1	0	0	0	0	0	0	0	0	0	1	0	0	0	1	0	0	0	0	0	0	0	0	0	0	0	0	0	0	0	0	0
CN(C)c1ccc(\C=C\C(=O)C2CCc3ccccc3C2=O)cc1	ACHE_1596	ACHE_1596	4.404	ACHE	3	2	12	0	0	0	0	0	0	0	4	0	2	0	2	0	0	0	0	2	0	0	0	1	0	0	0	0	0	0	0	0	0	0	0	0	0	0	0	0	0	0	0	0	0
CN(C)c1ccc(\C=N\c2ccc3OC(=O)C=Cc3c2)cc1	ACHE_1598	ACHE_1598	7.387	ACHE	4	1	12	0	0	0	0	0	0	0	5	0	2	1	0	0	0	0	0	0	0	0	0	1	0	0	0	0	0	0	0	0	0	0	0	0	0	0	0	0	0	0	0	0	0
CN(C)c1ccc(cc1)C(=O)NCCCCCCCCCNc2c3CCCCc3nc4ccccc24	ACHE_1599	ACHE_1599	6.903	ACHE	5	1	15	0	2	0	0	0	0	0	7	0	2	0	8	0	0	0	0	0	0	0	1	2	0	0	0	0	0	0	0	0	0	0	0	0	0	0	0	0	0	0	0	0	0
CN(C)c1ccc(cc1)C(=O)NCCCCCCCNc2c3CCCCc3nc4ccccc24	ACHE_1601	ACHE_1601	7.125	ACHE	5	1	15	0	2	0	0	0	0	0	7	0	2	0	6	0	0	0	0	0	0	0	1	2	0	0	0	0	0	0	0	0	0	0	0	0	0	0	0	0	0	0	0	0	0
CN(C)c1ccc(cc1)C(=O)NCCCCCCNc2c3CCCCc3nc4ccccc24	ACHE_1602	ACHE_1602	7.194	ACHE	5	1	15	0	2	0	0	0	0	0	7	0	2	0	5	0	0	0	0	0	0	0	1	2	0	0	0	0	0	0	0	0	0	0	0	0	0	0	0	0	0	0	0	0	0
CN(C)c1ccc(cc1)C(=O)NCCCCCNc2c3CCCCc3nc4ccccc24	ACHE_1603	ACHE_1603	6.447	ACHE	5	1	15	0	2	0	0	0	0	0	7	0	2	0	4	0	0	0	0	0	0	0	1	2	0	0	0	0	0	0	0	0	0	0	0	0	0	0	0	0	0	0	0	0	0
CN(C)c1ccc(cc1)C(=O)NCCCNc2c3CCCCc3nc4ccccc24	ACHE_1605	ACHE_1605	7.721	ACHE	5	1	15	0	2	0	0	0	0	0	7	0	2	0	2	0	0	0	0	0	0	0	1	2	0	0	0	0	0	0	0	0	0	0	0	0	0	0	0	0	0	0	0	0	0
CN(C)c1ccc(cc1)C(=O)NCCNc2c3CCCCc3nc4ccccc24	ACHE_1606	ACHE_1606	6.848	ACHE	5	1	15	0	2	0	0	0	0	0	7	0	2	0	1	0	0	0	0	0	0	0	1	2	0	0	0	0	0	0	0	0	0	0	0	0	0	0	0	0	0	0	0	0	0
CN(C)c1ccc(cc1)C2NC(=S)Nc3nc4CCCCc4c(N)c23	ACHE_1607	ACHE_1607	4.618	ACHE	6	1	11	0	3	0	0	0	0	0	7	0	2	0	0	0	0	0	0	0	0	0	0	2	0	0	0	0	0	0	0	0	0	0	0	0	0	0	0	0	0	0	0	0	0
CN(C)c1cccc(OC(=O)Nc2ccccc2)c1	ACHE_1608	ACHE_1608	5.602	ACHE	4	1	12	0	1	0	0	0	0	0	3	0	2	0	0	0	1	0	0	0	0	0	0	1	0	0	0	0	0	0	0	0	0	0	0	0	0	0	0	0	0	0	0	0	0
CN(C)c1ccccc1CNCCCCCCCNc2c3CCCCc3nc4ccccc24	ACHE_1611	ACHE_1611	8.286	ACHE	4	0	15	0	2	0	0	0	0	0	7	0	2	0	6	0	0	0	0	0	0	0	0	3	0	0	0	0	0	0	0	0	0	0	0	0	0	0	0	0	0	0	0	0	0
CN(CC#C)Cc1cc2cc(OCCCC3CCN(Cc4ccc(OC(=O)N(C)C)c5ncccc45)CC3)ccc2n1C	ACHE_1614	ACHE_1614	5.076	ACHE	7	1	17	0	0	0	0	0	0	0	8	0	4	0	4	0	1	0	0	0	0	0	0	2	0	0	0	0	0	0	1	0	0	0	0	0	0	0	0	1	0	0	0	0	0
CN(CC#C)Cc1cc2cc(OCCCC3CCN(Cc4ccccc4)CC3)ccc2[nH]1	ACHE_1615	ACHE_1615	4.812	ACHE	3	0	14	0	1	0	0	0	0	0	5	0	1	0	4	0	0	0	0	0	0	0	0	2	0	0	0	0	0	0	1	0	0	0	0	0	0	0	0	1	0	0	0	0	0
CN(CC#C)Cc1cc2cc(OCCCC3CCN(Cc4ccccc4)CC3)ccc2n1C	ACHE_1616	ACHE_1616	6.456	ACHE	3	0	14	0	0	0	0	0	0	0	5	0	2	0	4	0	0	0	0	0	0	0	0	2	0	0	0	0	0	0	1	0	0	0	0	0	0	0	0	1	0	0	0	0	0
CN(CC#C)Cc1cc2cc(OCCCC3CCN(Cc4ccccc4C)CC3)ccc2n1C	ACHE_1617	ACHE_1617	5.553	ACHE	3	0	14	0	0	0	0	0	0	0	6	0	3	0	4	0	0	0	0	0	0	0	0	2	0	0	0	0	0	0	1	0	0	0	0	0	0	0	0	1	0	0	0	0	0
CN(CCC(=O)N1CCN(CCNc2c3CCCCc3nc4ccccc24)CC1)C5CCCCC5	ACHE_1621	ACHE_1621	7.827	ACHE	6	1	9	0	1	0	0	0	0	0	5	0	1	0	3	0	0	0	0	0	0	0	1	3	0	0	0	0	0	0	0	0	0	0	0	0	0	0	0	0	0	0	0	0	0
CN(CCC(=O)N1CCN(CCNc2c3CCCCc3nc4ccccc24)CC1)c5ccccc5	ACHE_1622	ACHE_1622	7.153	ACHE	6	1	15	0	1	0	0	0	0	0	6	0	1	0	3	0	0	0	0	0	0	0	1	3	0	0	0	0	0	0	0	0	0	0	0	0	0	0	0	0	0	0	0	0	0
CN(CCCCCCOc1ccc(\C=C\2/COc3ccccc3C2=O)cc1)Cc4ccccc4	ACHE_1670	ACHE_1670	4.388	ACHE	4	2	18	0	0	0	0	0	0	0	5	0	1	0	5	0	0	0	0	1	0	0	0	1	0	0	0	0	0	0	2	0	0	0	0	0	0	0	0	0	0	0	1	1	0
CN(CCCCCN1C(=O)c2ccccc2S1(=O)=O)Cc3ccccc3	ACHE_1676	ACHE_1676	7.481	ACHE	5	1	12	0	0	0	0	1	0	0	3	0	1	0	4	0	0	0	0	0	0	0	0	1	0	0	0	0	0	0	0	0	0	0	0	0	0	0	0	0	0	0	0	0	0
CN(CCCCCOc1ccc2C(=O)c3ccccc3Oc2c1)Cc4ccccc4	ACHE_1680	ACHE_1680	5.204	ACHE	4	1	18	0	0	0	0	0	0	0	6	0	1	0	4	0	0	0	0	1	0	0	0	1	0	0	0	0	0	0	2	0	0	0	0	0	0	0	0	0	0	0	2	0	0
CN(CCCCCOc1ccc2C=CC(=O)Oc2c1)Cc3cccc(OC(=O)NCCCCCc4ccccc4)c3	ACHE_1681	ACHE_1681	7.055	ACHE	7	2	18	0	1	0	0	0	0	0	6	0	1	1	8	0	1	0	0	0	0	0	0	1	0	0	0	0	0	0	1	0	0	0	0	0	0	0	0	0	0	0	0	0	0
CN(CCCCNc1c2CCCCc2nc3cc(Cl)ccc13)CCCNc4c5[C@H]6C[C@@H](Cc5nc7cc(Cl)ccc47)C=C(C)C6	ACHE_1684	ACHE_1684	9.538	ACHE	5	1	18	0	2	0	0	0	0	0	12	0	2	0	5	0	0	0	0	0	0	0	0	3	0	0	0	0	0	0	0	0	0	0	0	0	0	0	0	0	0	0	0	0	0
CN(CCCCNc1c2CCCCc2nc3ccccc13)CCCNc4c5[C@H]6C[C@@H](Cc5nc7cc(Cl)ccc47)C=C(C)C6	ACHE_1686	ACHE_1686	9.495	ACHE	5	1	18	0	2	0	0	0	0	0	11	0	2	0	5	0	0	0	0	0	0	0	0	3	0	0	0	0	0	0	0	0	0	0	0	0	0	0	0	0	0	0	0	0	0
CN(CCCN1CCN(CCNc2c3CCCCc3nc4ccccc24)CC1)C5CCCCC5	ACHE_1691	ACHE_1691	7.39	ACHE	5	0	9	0	1	0	0	0	0	0	5	0	1	0	3	0	0	0	0	0	0	0	0	4	0	0	0	0	0	0	0	0	0	0	0	0	0	0	0	0	0	0	0	0	0
CN(CCCN1CCN(CCNc2c3CCCCc3nc4ccccc24)CC1)c5ccccc5	ACHE_1692	ACHE_1692	7.072	ACHE	5	0	15	0	1	0	0	0	0	0	6	0	1	0	3	0	0	0	0	0	0	0	0	4	0	0	0	0	0	0	0	0	0	0	0	0	0	0	0	0	0	0	0	0	0
CN(CCCNc1c2CCCCc2nc3ccccc13)CCCNc4c5CCCCc5nc6ccccc46	ACHE_1698	ACHE_1698	9.523	ACHE	5	0	18	0	2	0	0	0	0	0	10	0	1	0	4	0	0	0	0	0	0	0	0	3	0	0	0	0	0	0	0	0	0	0	0	0	0	0	0	0	0	0	0	0	0
CN(CCCOc1ccc2C(=O)c3ccccc3Oc2c1)Cc4cccc(OC(=O)Nc5ccccc5)c4	ACHE_1706	ACHE_1706	8.553	ACHE	7	2	24	0	1	0	0	0	0	0	8	0	1	0	2	0	1	0	0	1	0	0	0	1	0	0	0	0	0	0	2	0	0	0	0	0	0	0	0	0	0	0	2	0	0
CN(CCCOc1ccc2C(=O)c3cccnc3Oc2c1)Cc4cccc(OC(=O)NCCCCCCCN5CCOCC5)c4	ACHE_1708	ACHE_1708	6.857	ACHE	10	2	17	0	1	0	0	0	0	0	7	0	1	0	8	0	1	0	0	1	0	0	0	2	0	0	0	0	0	0	3	0	0	0	0	0	0	0	0	0	0	0	1	0	0
CN(CCCOc1ccc2C(=O)c3cccnc3Oc2c1)Cc4cccc(OC(=O)NCCCCCc5ccccc5)c4	ACHE_1709	ACHE_1709	7.048	ACHE	8	2	23	0	1	0	0	0	0	0	8	0	1	0	6	0	1	0	0	1	0	0	0	1	0	0	0	0	0	0	2	0	0	0	0	0	0	0	0	0	0	0	1	0	0
CN(CCCOc1ccc2C=C(C(=O)Oc2c1)c3ccc(Cl)cc3)Cc4cccc(OC(=O)NCCCCCc5ccccc5)c4	ACHE_1712	ACHE_1712	6.046	ACHE	7	3	24	0	1	0	0	0	0	0	8	0	1	1	6	0	1	0	0	0	0	0	0	1	0	0	0	0	0	0	1	0	0	0	0	0	0	0	0	0	0	0	0	0	0
CN(CCCOc1ccc2C=CC(=O)Oc2c1)Cc3cccc(OC(=O)NCCCCCCc4ccccc4)c3	ACHE_1715	ACHE_1715	6.963	ACHE	7	2	18	0	1	0	0	0	0	0	6	0	1	1	7	0	1	0	0	0	0	0	0	1	0	0	0	0	0	0	1	0	0	0	0	0	0	0	0	0	0	0	0	0	0
CN(CCCOc1ccc2C=CC(=O)Oc2c1)Cc3cccc(OC(=O)NCCCCCc4ccccc4)c3	ACHE_1716	ACHE_1716	7.126	ACHE	7	2	18	0	1	0	0	0	0	0	6	0	1	1	6	0	1	0	0	0	0	0	0	1	0	0	0	0	0	0	1	0	0	0	0	0	0	0	0	0	0	0	0	0	0
CN(CCCOc1ccc2c(OC(=O)c3ccccc23)c1)Cc4ccccc4	ACHE_1718	ACHE_1718	5.071	ACHE	4	1	18	0	0	0	0	0	0	0	6	0	1	1	2	0	0	0	0	0	0	0	0	1	0	0	0	0	0	0	1	0	0	0	0	0	0	0	0	0	0	0	0	0	0
CN(CCOc1ccc2c(OC(=O)c3ccccc23)c1)Cc4ccccc4	ACHE_1722	ACHE_1722	5.174	ACHE	4	1	18	0	0	0	0	0	0	0	6	0	1	1	1	0	0	0	0	0	0	0	0	1	0	0	0	0	0	0	1	0	0	0	0	0	0	0	0	0	0	0	0	0	0
CN(Cc1ccccc1)Cc2ccc(cc2)C(=O)c3ccc(O)c(F)c3	ACHE_1760	ACHE_1760	5.437	ACHE	3	1	18	0	1	0	0	0	0	0	6	0	1	0	0	0	0	0	0	1	0	0	0	1	0	0	0	0	0	0	1	1	0	0	0	0	0	0	0	0	1	0	0	0	0
CN(Cc1ccccc1)Cc2ccc(cc2)C3=Cc4cc(N)ccc4OC3=O	ACHE_1769	ACHE_1769	6.551	ACHE	4	2	18	0	1	0	0	0	0	0	6	0	1	1	0	0	0	0	0	0	0	0	0	2	0	0	0	0	0	0	0	0	0	0	0	0	0	0	0	0	0	0	0	0	0
CN(Cc1ccccc1)Cc2ccc(cc2)C3=Cc4cc(ccc4OC3=O)[N+](=O)[O-]	ACHE_1770	ACHE_1770	6.83	ACHE	5	2	18	0	0	1	1	0	1	0	6	0	1	1	0	0	0	0	0	0	0	0	0	1	0	0	0	0	0	0	0	0	0	0	0	0	0	0	0	0	0	0	0	0	0
CN(Cc1ccnc(NC(=O)Nc2cccc3C(=O)N4CCCCC4c23)c1)Cc5cn(CCNc6c7CCCCc7nc8ccccc68)nn5	ACHE_1771	ACHE_1771	7.232	ACHE	11	2	22	0	3	0	0	0	0	1	11	0	1	0	1	0	0	0	0	0	0	0	1	2	2	0	0	0	0	0	0	0	0	0	0	0	0	0	0	0	0	0	0	0	0
CN1C(=O)Cc2cc3onc(CCC4CCN(Cc5ccccc5)CC4)c3cc12	ACHE_1774	ACHE_1774	9.319	ACHE	4	1	13	0	0	0	0	0	0	0	6	0	1	0	1	0	0	0	0	0	0	0	1	1	0	0	0	0	0	0	0	0	0	0	0	0	0	0	0	1	0	0	0	0	0
CN1C2N(CCc3ccccc23)Cc4cc(OC(=O)NCCCCCCN5CCCC5)ccc14	ACHE_1779	ACHE_1779	6.06	ACHE	6	1	12	0	1	0	0	0	0	0	5	0	1	0	5	0	1	0	0	0	0	0	0	3	0	0	0	0	0	0	0	0	0	0	0	0	0	0	0	0	0	0	0	0	0
CN1CC2C(C(=O)N(C)C2=O)C13C(=O)c4ccccc4C3=O	ACHE_1793	ACHE_1793	5.678	ACHE	6	4	6	0	0	0	0	0	0	0	2	0	2	0	0	0	0	0	0	0	0	0	0	1	0	0	0	0	0	0	0	0	0	1	0	0	0	0	0	0	0	0	0	0	0
CN1CC2C(C(=O)N(C2=O)c3ccc(Br)cc3)C14C(=O)c5ccccc5C4=O	ACHE_1794	ACHE_1794	4.135	ACHE	6	4	12	0	0	0	0	0	0	0	4	0	1	0	0	0	0	0	0	0	0	0	0	1	0	0	0	0	0	0	0	0	0	1	0	0	0	0	0	0	0	0	0	0	0
CN1CC2C(C(=O)N(C2=O)c3ccc(C)cc3)C14C(=O)c5ccccc5C4=O	ACHE_1795	ACHE_1795	5.134	ACHE	6	4	12	0	0	0	0	0	0	0	4	0	2	0	0	0	0	0	0	0	0	0	0	1	0	0	0	0	0	0	0	0	0	1	0	0	0	0	0	0	0	0	0	0	0
CN1CC2C(C(=O)N(C2=O)c3ccc(F)cc3)C14C(=O)c5ccccc5C4=O	ACHE_1797	ACHE_1797	4.3	ACHE	6	4	12	0	0	0	0	0	0	0	4	0	1	0	0	0	0	0	0	0	0	0	0	1	0	0	0	0	0	0	0	0	0	1	0	0	0	0	0	0	0	0	0	0	0
CN1CC2C(C(=O)N(C2=O)c3ccc(cc3)[N+](=O)[O-])C14C(=O)c5ccccc5C4=O	ACHE_1798	ACHE_1798	5.18	ACHE	8	4	12	0	0	1	1	0	1	0	4	0	1	0	0	0	0	0	0	0	0	0	0	1	0	0	0	0	0	0	0	0	0	1	0	0	0	0	0	0	0	0	0	0	0
CN1CC2C(C(=O)N(C2=O)c3cccc(F)c3)C14C(=O)c5ccccc5C4=O	ACHE_1799	ACHE_1799	4.096	ACHE	6	4	12	0	0	0	0	0	0	0	4	0	1	0	0	0	0	0	0	0	0	0	0	1	0	0	0	0	0	0	0	0	0	1	0	0	0	0	0	0	0	0	0	0	0
CN1CC2C(C(=O)N(C2=O)c3ccccc3)C14C(=O)c5ccccc5C4=O	ACHE_1800	ACHE_1800	4.156	ACHE	6	4	12	0	0	0	0	0	0	0	3	0	1	0	0	0	0	0	0	0	0	0	0	1	0	0	0	0	0	0	0	0	0	1	0	0	0	0	0	0	0	0	0	0	0
CN1CC2C(C(=O)N(C3CCCCC3)C2=O)C14C(=O)c5ccccc5C4=O	ACHE_1801	ACHE_1801	5.385	ACHE	6	4	6	0	0	0	0	0	0	0	2	0	1	0	0	0	0	0	0	0	0	0	0	1	0	0	0	0	0	0	0	0	0	1	0	0	0	0	0	0	0	0	0	0	0
CN1CC2C(C(=O)N(Cc3ccccc3)C2=O)C14C(=O)c5ccccc5C4=O	ACHE_1802	ACHE_1802	4.386	ACHE	6	4	12	0	0	0	0	0	0	0	3	0	1	0	0	0	0	0	0	0	0	0	0	1	0	0	0	0	0	0	0	0	0	1	0	0	0	0	0	0	0	0	0	0	0
CN1CCN(CC1)C(C#N)c2ccc3OCOc3c2	ACHE_1823	ACHE_1823	3.56	ACHE	5	0	6	0	0	0	0	0	0	0	3	0	1	0	1	0	0	0	0	0	0	0	0	2	0	0	0	0	0	0	2	0	0	0	0	0	0	0	0	0	0	0	0	0	0
CN1CCN(Cc2ccc3N(C(=O)c4ccccc4)C(=O)C(=O)c3c2)CC1	ACHE_1836	ACHE_1836	7.32	ACHE	6	3	12	0	0	0	0	0	0	0	4	0	1	0	0	0	0	0	0	0	0	0	0	2	0	0	0	0	0	0	0	0	0	0	0	0	0	0	0	0	0	0	0	0	0
CN1CC[C@@H](C(=O)N2CC(=Cc3cccc(c3)[N+](=O)[O-])C(=O)[C@@]4(C2)[C@@H](CN(C)[C@]45C(=O)Nc6ccccc56)c7cccc(c7)[N+](=O)[O-])[C@@]18C(=O)Nc9ccccc89	ACHE_1837	ACHE_1837	5.607	ACHE	13	5	24	0	2	2	2	0	2	0	8	0	2	0	0	0	0	0	0	1	0	0	3	2	0	0	0	0	0	0	0	0	0	3	0	0	0	0	0	0	0	0	0	0	0
CN1CC[C@@H](C(=O)N2C\C(=C/c3ccc(C)cc3)\C(=O)[C@@]4(C2)[C@@H](CN(C)[C@]45C(=O)Nc6ccccc56)c7ccc(C)cc7)[C@@]18C(=O)Nc9ccccc89	ACHE_1838	ACHE_1838	5.115	ACHE	9	5	24	0	2	0	0	0	0	0	8	0	4	0	0	0	0	0	0	1	0	0	3	2	0	0	0	0	0	0	0	0	0	3	0	0	0	0	0	0	0	0	0	0	0
CN1CC[C@@H](C(=O)N2C\C(=C/c3ccc(Cl)cc3)\C(=O)[C@@]4(C2)[C@@H](CN(C)[C@]45C(=O)Nc6ccccc56)c7ccc(Cl)cc7)[C@@]18C(=O)Nc9ccccc89	ACHE_1839	ACHE_1839	5.212	ACHE	9	5	24	0	2	0	0	0	0	0	8	0	2	0	0	0	0	0	0	1	0	0	3	2	0	0	0	0	0	0	0	0	0	3	0	0	0	0	0	0	0	0	0	0	0
CN1CC[C@@H](C(=O)N2C\C(=C/c3ccc(Cl)cc3Cl)\C(=O)[C@@]4(C2)[C@@H](CN(C)[C@]45C(=O)Nc6ccccc56)c7ccc(Cl)cc7Cl)[C@@]18C(=O)Nc9ccccc89	ACHE_1840	ACHE_1840	5.355	ACHE	9	5	24	0	2	0	0	0	0	0	10	0	2	0	0	0	0	0	0	1	0	0	3	2	0	0	0	0	0	0	0	0	0	3	0	0	0	0	0	0	0	0	0	0	0
CN1CC[C@@H](C(=O)N2C\C(=C/c3ccc(F)cc3)\C(=O)[C@@]4(C2)[C@@H](CN(C)[C@]45C(=O)Nc6ccccc56)c7ccc(F)cc7)[C@@]18C(=O)Nc9ccccc89	ACHE_1841	ACHE_1841	5.629	ACHE	9	5	24	0	2	0	0	0	0	0	8	0	2	0	0	0	0	0	0	1	0	0	3	2	0	0	0	0	0	0	0	0	0	3	0	0	0	0	0	0	0	0	0	0	0
CN1CC[C@@H](C(=O)N2C\C(=C/c3cccc4ccccc34)\C(=O)[C@@]5(C2)[C@@H](CN(C)[C@]56C(=O)Nc7ccccc67)c8cccc9ccccc89)[C@@]1%10C(=O)Nc%11ccccc%10%11	ACHE_1842	ACHE_1842	5.307	ACHE	9	5	32	0	2	0	0	0	0	0	10	0	2	0	0	0	0	0	0	1	0	0	3	2	0	0	0	0	0	0	0	0	0	3	0	0	0	0	0	0	0	0	0	0	0
CN1CC[C@@H](C(=O)N2C\C(=C/c3ccccc3)\C(=O)[C@@]4(C2)[C@@H](CN(C)[C@]45C(=O)Nc6ccccc56)c7ccccc7)[C@@]18C(=O)Nc9ccccc89	ACHE_1843	ACHE_1843	5.58	ACHE	9	5	24	0	2	0	0	0	0	0	6	0	2	0	0	0	0	0	0	1	0	0	3	2	0	0	0	0	0	0	0	0	0	3	0	0	0	0	0	0	0	0	0	0	0
CN1CC[C@@H](C(=O)N2C\C(=C/c3ccccc3C)\C(=O)[C@@]4(C2)[C@@H](CN(C)[C@]45C(=O)Nc6ccccc56)c7ccccc7C)[C@@]18C(=O)Nc9ccccc89	ACHE_1844	ACHE_1844	5.025	ACHE	9	5	24	0	2	0	0	0	0	0	8	0	4	0	0	0	0	0	0	1	0	0	3	2	0	0	0	0	0	0	0	0	0	3	0	0	0	0	0	0	0	0	0	0	0
CN1CC[C@@H](C(=O)N2C\C(=C/c3ccccc3Cl)\C(=O)[C@@]4(C2)[C@@H](CN(C)[C@]45C(=O)Nc6ccccc56)c7ccccc7Cl)[C@@]18C(=O)Nc9ccccc89	ACHE_1845	ACHE_1845	5.285	ACHE	9	5	24	0	2	0	0	0	0	0	8	0	2	0	0	0	0	0	0	1	0	0	3	2	0	0	0	0	0	0	0	0	0	3	0	0	0	0	0	0	0	0	0	0	0
CN1CC[C@@H](C(=O)N2C\C(=C/c3ccccc3F)\C(=O)[C@@]4(C2)[C@@H](CN(C)[C@]45C(=O)Nc6ccccc56)c7ccccc7F)[C@@]18C(=O)Nc9ccccc89	ACHE_1846	ACHE_1846	5.209	ACHE	9	5	24	0	2	0	0	0	0	0	8	0	2	0	0	0	0	0	0	1	0	0	3	2	0	0	0	0	0	0	0	0	0	3	0	0	0	0	0	0	0	0	0	0	0
CN1CC[C@@H](Cl)[C@@H]2[C@@H]3CC4=C(C=CC(=O)N4)[C@]12CC(=C3)C	ACHE_1847	ACHE_1847	4.68	ACHE	3	4	0	0	1	0	0	0	0	0	0	0	2	0	0	0	0	0	0	0	0	0	1	1	0	0	0	0	0	0	0	0	0	1	0	1	0	0	0	0	0	0	0	0	0
CN1CC[C@@]2(C)C1N(Cc3ccccc3)c4ccc(OC(=O)Nc5ccccc5)cc24	ACHE_1849	ACHE_1849	4.95	ACHE	5	1	18	0	1	0	0	0	0	0	5	0	2	0	0	0	1	0	0	0	0	0	0	2	0	0	0	0	0	0	0	0	0	1	0	0	0	0	0	0	0	0	0	0	0
CN1CC[C@@]2(C)C1Nc3ccc(OC(=O)Nc4ccccc4)cc23	ACHE_1850	ACHE_1850	5.248	ACHE	5	1	12	0	2	0	0	0	0	0	4	0	2	0	0	0	1	0	0	0	0	0	0	2	0	0	0	0	0	0	0	0	0	1	0	0	0	0	0	0	0	0	0	0	0
CN1CC[C@]2(C)C1N(C)c3ccc(OC(=O)Nc4ccccc4)cc23	ACHE_1861	ACHE_1861	7.658	ACHE	5	1	12	0	1	0	0	0	0	0	4	0	3	0	0	0	1	0	0	0	0	0	0	2	0	0	0	0	0	0	0	0	0	1	0	0	0	0	0	0	0	0	0	0	0
CN1CC[C@]2(C)C1N(C=O)c3ccc(OC(=O)Nc4ccccc4)cc23	ACHE_1864	ACHE_1864	6.108	ACHE	6	1	12	0	1	0	0	0	0	0	4	0	2	0	0	0	1	0	0	0	0	0	1	1	0	0	0	0	0	0	0	0	0	1	0	0	0	0	0	0	0	0	0	0	0
CN1CC[C@]2(C)C1N(Cc3ccccc3)c4ccc(OC(=O)Nc5ccccc5)cc24	ACHE_1865	ACHE_1865	6.61	ACHE	5	1	18	0	1	0	0	0	0	0	5	0	2	0	0	0	1	0	0	0	0	0	0	2	0	0	0	0	0	0	0	0	0	1	0	0	0	0	0	0	0	0	0	0	0
CN1CC[C@]2(C)[C@H]1N(C)c3ccc(OC(=O)NC(C)(C)C)cc23	ACHE_1873	ACHE_1873	4.638	ACHE	5	1	6	0	1	0	0	0	0	0	3	0	6	0	3	0	1	0	0	0	0	0	0	2	0	0	0	0	0	0	0	0	0	2	0	0	0	0	0	0	0	0	0	0	0
CN1CC[C@]2(C)[C@H]1N(C)c3ccc(OC(=O)Nc4cc(C)cc(C)c4)cc23	ACHE_1887	ACHE_1887	7.108	ACHE	5	1	12	0	1	0	0	0	0	0	6	0	5	0	0	0	1	0	0	0	0	0	0	2	0	0	0	0	0	0	0	0	0	1	0	0	0	0	0	0	0	0	0	0	0
CN1CC[C@]2(C)[C@H]1N(C)c3ccc(OC(=O)Nc4cc(C)ccc4C)cc23	ACHE_1888	ACHE_1888	7.585	ACHE	5	1	12	0	1	0	0	0	0	0	6	0	5	0	0	0	1	0	0	0	0	0	0	2	0	0	0	0	0	0	0	0	0	1	0	0	0	0	0	0	0	0	0	0	0
CN1CC[C@]2(C)[C@H]1N(C)c3ccc(OC(=O)Nc4ccccc4)cc23	ACHE_1894	ACHE_1894	7.678	ACHE	5	1	12	0	1	0	0	0	0	0	4	0	3	0	0	0	1	0	0	0	0	0	0	2	0	0	0	0	0	0	0	0	0	1	0	0	0	0	0	0	0	0	0	0	0
CN1CC[C@]2(C)[C@H]1N(C)c3ccc(OC(=O)Nc4ccccc4C)cc23	ACHE_1895	ACHE_1895	8	ACHE	5	1	12	0	1	0	0	0	0	0	5	0	4	0	0	0	1	0	0	0	0	0	0	2	0	0	0	0	0	0	0	0	0	1	0	0	0	0	0	0	0	0	0	0	0
CN1CC[C@]2(C)[C@H]1N(C=O)c3ccc(OC(=O)Nc4ccccc4)cc23	ACHE_1896	ACHE_1896	6.481	ACHE	6	1	12	0	1	0	0	0	0	0	4	0	2	0	0	0	1	0	0	0	0	0	1	1	0	0	0	0	0	0	0	0	0	1	0	0	0	0	0	0	0	0	0	0	0
CN1CC[C@]2(C)[C@H]1N(Cc3ccccc3)c4ccc(OC(=O)Nc5ccccc5)cc24	ACHE_1897	ACHE_1897	6.61	ACHE	5	1	18	0	1	0	0	0	0	0	5	0	2	0	0	0	1	0	0	0	0	0	0	2	0	0	0	0	0	0	0	0	0	1	0	0	0	0	0	0	0	0	0	0	0
CN1CC[C@]2(C)[C@H]1Nc3ccc(OC(=O)Nc4ccccc4C)cc23	ACHE_1898	ACHE_1898	7.398	ACHE	5	1	12	0	2	0	0	0	0	0	5	0	3	0	0	0	1	0	0	0	0	0	0	2	0	0	0	0	0	0	0	0	0	1	0	0	0	0	0	0	0	0	0	0	0
CN1C[C@@H](c2ccc(C)cc2)[C@@]3(CN(C\C(=C/c4ccc(C)cc4)\C3=O)C(=O)C=C)[C@@]15C(=O)Nc6ccccc56	ACHE_1901	ACHE_1901	5.126	ACHE	6	4	18	0	1	0	0	0	0	0	6	0	3	0	2	0	0	0	0	1	0	0	2	1	0	0	0	0	0	0	0	0	0	2	0	0	0	0	0	0	0	0	0	0	0
CN1C[C@@H](c2ccc(Cl)cc2)[C@@]3(CN(C\C(=C/c4ccc(Cl)cc4)\C3=O)C(=O)C=C)[C@@]15C(=O)Nc6ccccc56	ACHE_1902	ACHE_1902	5.076	ACHE	6	4	18	0	1	0	0	0	0	0	6	0	1	0	2	0	0	0	0	1	0	0	2	1	0	0	0	0	0	0	0	0	0	2	0	0	0	0	0	0	0	0	0	0	0
CN1C[C@@H](c2ccc(Cl)cc2Cl)[C@@]3(CN(C\C(=C/c4ccc(Cl)cc4Cl)\C3=O)C(=O)C=C)[C@@]15C(=O)Nc6ccccc56	ACHE_1903	ACHE_1903	5.212	ACHE	6	4	18	0	1	0	0	0	0	0	8	0	1	0	2	0	0	0	0	1	0	0	2	1	0	0	0	0	0	0	0	0	0	2	0	0	0	0	0	0	0	0	0	0	0
CN1C[C@@H](c2ccc(F)cc2)[C@@]3(CN(C\C(=C/c4ccc(F)cc4)\C3=O)C(=O)C=C)[C@@]15C(=O)Nc6ccccc56	ACHE_1904	ACHE_1904	5.108	ACHE	6	4	18	0	1	0	0	0	0	0	6	0	1	0	2	0	0	0	0	1	0	0	2	1	0	0	0	0	0	0	0	0	0	2	0	0	0	0	0	0	0	0	0	0	0
CN1C[C@@H](c2cccc(c2)[N+](=O)[O-])[C@@]3(CN(CC(=Cc4cccc(c4)[N+](=O)[O-])C3=O)C(=O)C=C)[C@@]15C(=O)Nc6ccccc56	ACHE_1905	ACHE_1905	5.272	ACHE	10	4	18	0	1	2	2	0	2	0	6	0	1	0	2	0	0	0	0	1	0	0	2	1	0	0	0	0	0	0	0	0	0	2	0	0	0	0	0	0	0	0	0	0	0
CN1C[C@@H](c2cccc3ccccc23)[C@@]4(CN(C\C(=C/c5cccc6ccccc56)\C4=O)C(=O)C=C)[C@@]17C(=O)Nc8ccccc78	ACHE_1906	ACHE_1906	5.12	ACHE	6	4	26	0	1	0	0	0	0	0	8	0	1	0	2	0	0	0	0	1	0	0	2	1	0	0	0	0	0	0	0	0	0	2	0	0	0	0	0	0	0	0	0	0	0
CN1C[C@@H](c2ccccc2C)[C@@]3(CN(C\C(=C/c4ccccc4C)\C3=O)C(=O)C=C)[C@@]15C(=O)Nc6ccccc56	ACHE_1908	ACHE_1908	5.401	ACHE	6	4	18	0	1	0	0	0	0	0	6	0	3	0	2	0	0	0	0	1	0	0	2	1	0	0	0	0	0	0	0	0	0	2	0	0	0	0	0	0	0	0	0	0	0
CN1C[C@@H](c2ccccc2Cl)[C@@]3(CN(C\C(=C/c4ccccc4Cl)\C3=O)C(=O)C=C)[C@@]15C(=O)Nc6ccccc56	ACHE_1909	ACHE_1909	5.291	ACHE	6	4	18	0	1	0	0	0	0	0	6	0	1	0	2	0	0	0	0	1	0	0	2	1	0	0	0	0	0	0	0	0	0	2	0	0	0	0	0	0	0	0	0	0	0
CN1C[C@@H](c2ccccc2F)[C@@]3(CN(C\C(=C/c4ccccc4F)\C3=O)C(=O)C=C)[C@@]15C(=O)Nc6ccccc56	ACHE_1910	ACHE_1910	5.162	ACHE	6	4	18	0	1	0	0	0	0	0	6	0	1	0	2	0	0	0	0	1	0	0	2	1	0	0	0	0	0	0	0	0	0	2	0	0	0	0	0	0	0	0	0	0	0
CN1C\C(=C\c2ccc(cc2)N3CCCC3)\C(=O)\C(=C\c4ccc(cc4)N5CCCC5)\C1	ACHE_1911	ACHE_1911	5.556	ACHE	4	3	12	0	0	0	0	0	0	0	4	0	1	0	0	0	0	0	0	1	0	0	0	3	0	0	0	0	0	0	0	0	0	0	0	0	0	0	0	1	0	0	0	0	0
CN1[C@@H]2OCC[C@]2(C)c3cc(OC(=O)Nc4ccccc4C)ccc13	ACHE_1925	ACHE_1925	6.848	ACHE	5	1	12	0	1	0	0	0	0	0	5	0	3	0	0	0	1	0	0	0	0	0	0	1	0	0	0	0	0	0	1	0	0	1	0	0	0	0	0	0	0	0	0	0	0
CN1[C@H]2OCC[C@@]2(C)c3cc(OC(=O)Nc4ccccc4C)ccc13	ACHE_1926	ACHE_1926	7.886	ACHE	5	1	12	0	1	0	0	0	0	0	5	0	3	0	0	0	1	0	0	0	0	0	0	1	0	0	0	0	0	0	1	0	0	1	0	0	0	0	0	0	0	0	0	0	0
CNC(=O)Oc1ccc2N(C)C3N(C)CC[C@]3(C)c2c1	ACHE_1942	ACHE_1942	5.005	ACHE	5	1	6	0	1	0	0	0	0	0	3	0	4	0	0	0	1	0	0	0	0	0	0	2	0	0	0	0	0	0	0	0	0	1	0	0	0	0	0	0	0	0	0	0	0
CNC(=O)Oc1ccc2N(C)C3OCC[C@@]3(C)c2c1	ACHE_1946	ACHE_1946	7.569	ACHE	5	1	6	0	1	0	0	0	0	0	3	0	3	0	0	0	1	0	0	0	0	0	0	1	0	0	0	0	0	0	1	0	0	1	0	0	0	0	0	0	0	0	0	0	0
CNC(=O)Oc1ccc2N(C)[C@H]3N(C)CC[C@@]3(C)c2c1	ACHE_1949	ACHE_1949	8.538	ACHE	5	1	6	0	1	0	0	0	0	0	3	0	4	0	0	0	1	0	0	0	0	0	0	2	0	0	0	0	0	0	0	0	0	1	0	0	0	0	0	0	0	0	0	0	0
CNC(=O)Oc1ccc2N(C)[C@H]3N(C)CC[C@]3(C)c2c1	ACHE_1950	ACHE_1950	5.005	ACHE	5	1	6	0	1	0	0	0	0	0	3	0	4	0	0	0	1	0	0	0	0	0	0	2	0	0	0	0	0	0	0	0	0	1	0	0	0	0	0	0	0	0	0	0	0
CNC(=O)Oc1ccc2N(C)[C@H]3N(CC=C)CC[C@@]3(C)c2c1	ACHE_1951	ACHE_1951	7.495	ACHE	5	1	6	0	1	0	0	0	0	0	3	0	3	0	2	0	1	0	0	0	0	0	0	2	0	0	0	0	0	0	0	0	0	1	0	0	0	0	0	0	0	0	0	0	0
CNC(=O)Oc1ccc2N(C)[C@H]3N(CCc4ccccc4)CC[C@@]3(C)c2c1	ACHE_1952	ACHE_1952	6.824	ACHE	5	1	12	0	1	0	0	0	0	0	4	0	3	0	1	0	1	0	0	0	0	0	0	2	0	0	0	0	0	0	0	0	0	1	0	0	0	0	0	0	0	0	0	0	0
CNC(=O)Oc1ccc2N(C)[C@H]3N(Cc4ccccc4)CC[C@@]3(C)c2c1	ACHE_1953	ACHE_1953	6.721	ACHE	5	1	12	0	1	0	0	0	0	0	4	0	3	0	0	0	1	0	0	0	0	0	0	2	0	0	0	0	0	0	0	0	0	1	0	0	0	0	0	0	0	0	0	0	0
CNC(=O)Oc1ccc2N(C)[C@H]3NCC[C@@]3(C)c2c1	ACHE_1954	ACHE_1954	7.678	ACHE	5	1	6	0	2	0	0	0	0	0	3	0	3	0	0	0	1	0	0	0	0	0	0	2	0	0	0	0	0	0	0	0	0	1	0	0	0	0	0	0	0	0	0	0	0
CNC(=O)Oc1ccc2N(C)[C@H]3OCC[C@@]3(C)c2c1	ACHE_1955	ACHE_1955	7.569	ACHE	5	1	6	0	1	0	0	0	0	0	3	0	3	0	0	0	1	0	0	0	0	0	0	1	0	0	0	0	0	0	1	0	0	1	0	0	0	0	0	0	0	0	0	0	0
CNC(=O)Oc1ccc2N(C=O)C3N(C)CC[C@@]3(C)c2c1	ACHE_1957	ACHE_1957	6.412	ACHE	6	1	6	0	1	0	0	0	0	0	3	0	3	0	0	0	1	0	0	0	0	0	1	1	0	0	0	0	0	0	0	0	0	1	0	0	0	0	0	0	0	0	0	0	0
CNC(=O)Oc1ccc2N(Cc3ccccc3)C4N(C)CC[C@@]4(C)c2c1	ACHE_1959	ACHE_1959	6.794	ACHE	5	1	12	0	1	0	0	0	0	0	4	0	3	0	0	0	1	0	0	0	0	0	0	2	0	0	0	0	0	0	0	0	0	1	0	0	0	0	0	0	0	0	0	0	0
CNC(=O)Oc1ccc2N(Cc3ccccc3)C4N(C)CC[C@]4(C)c2c1	ACHE_1960	ACHE_1960	5.546	ACHE	5	1	12	0	1	0	0	0	0	0	4	0	3	0	0	0	1	0	0	0	0	0	0	2	0	0	0	0	0	0	0	0	0	1	0	0	0	0	0	0	0	0	0	0	0
CNC(=O)Oc1ccc2N(Cc3ccccc3)[C@H]4N(Cc5ccccc5)CC[C@@]4(C)c2c1	ACHE_1964	ACHE_1964	5.449	ACHE	5	1	18	0	1	0	0	0	0	0	5	0	2	0	0	0	1	0	0	0	0	0	0	2	0	0	0	0	0	0	0	0	0	1	0	0	0	0	0	0	0	0	0	0	0
CNC(=O)Oc1ccc2NC3N(C)CC[C@@]3(C)c2c1	ACHE_1965	ACHE_1965	7.246	ACHE	5	1	6	0	2	0	0	0	0	0	3	0	3	0	0	0	1	0	0	0	0	0	0	2	0	0	0	0	0	0	0	0	0	1	0	0	0	0	0	0	0	0	0	0	0
CNC(=O)Oc1ccc2NC3N(C)CC[C@]3(C)c2c1	ACHE_1966	ACHE_1966	5.659	ACHE	5	1	6	0	2	0	0	0	0	0	3	0	3	0	0	0	1	0	0	0	0	0	0	2	0	0	0	0	0	0	0	0	0	1	0	0	0	0	0	0	0	0	0	0	0
CNC(=O)Oc1ccc2N[C@H]3NCC[C@@]3(C)c2c1	ACHE_1971	ACHE_1971	7.509	ACHE	5	1	6	0	3	0	0	0	0	0	3	0	2	0	0	0	1	0	0	0	0	0	0	2	0	0	0	0	0	0	0	0	0	1	0	0	0	0	0	0	0	0	0	0	0
CNC(=O)Oc1ccc2[C@@H]3[C@@H](CCN3C)CCc2c1	ACHE_1973	ACHE_1973	7.762	ACHE	4	1	6	0	1	0	0	0	0	0	3	0	2	0	0	0	1	0	0	0	0	0	0	1	0	0	0	0	0	0	0	0	0	0	0	0	0	0	0	0	0	0	0	0	0
CNC(=O)Oc1ccc2[C@@H]3[C@@H](CCN3C)COc2c1	ACHE_1974	ACHE_1974	7.523	ACHE	5	1	6	0	1	0	0	0	0	0	3	0	2	0	0	0	1	0	0	0	0	0	0	1	0	0	0	0	0	0	1	0	0	0	0	0	0	0	0	0	0	0	1	0	0
CNC(=O)Oc1ccc2[C@@H]3[C@@H](CCN3C)CSc2c1	ACHE_1975	ACHE_1975	8.091	ACHE	5	1	6	0	1	0	0	0	0	0	3	0	2	0	0	0	1	0	0	0	0	0	0	1	0	0	0	1	0	0	0	0	0	0	0	0	0	0	0	0	0	0	0	0	0
CNC(=O)Oc1cccc(CN(C)CCCCCCCCCCOc2ccc3C(=O)c4ccccc4Oc3c2)c1	ACHE_1978	ACHE_1978	7.662	ACHE	7	2	18	0	1	0	0	0	0	0	7	0	2	0	9	0	1	0	0	1	0	0	0	1	0	0	0	0	0	0	2	0	0	0	0	0	0	0	0	0	0	0	2	0	0
CNC(=O)Oc1cccc(CN(C)CCCCCCCCCOc2ccc3C(=O)c4ccccc4Oc3c2)c1	ACHE_1979	ACHE_1979	7.932	ACHE	7	2	18	0	1	0	0	0	0	0	7	0	2	0	8	0	1	0	0	1	0	0	0	1	0	0	0	0	0	0	2	0	0	0	0	0	0	0	0	0	0	0	2	0	0
CNC(=O)Oc1cccc(CN(C)CCCCCCCOc2ccc3C(=O)COc3c2)c1	ACHE_1990	ACHE_1990	5.793	ACHE	7	2	12	0	1	0	0	0	0	0	5	0	2	0	6	0	1	0	0	0	0	0	0	1	0	0	0	0	0	0	2	0	0	0	0	0	0	0	0	0	0	0	0	0	0
CNC(=O)Oc1cccc(CN(C)CCCCCCCOc2ccc3C(=O)\C(=C\c4ccc(Cl)c(Cl)c4)\Oc3c2)c1	ACHE_1999	ACHE_1999	8.097	ACHE	7	3	18	0	1	0	0	0	0	0	8	0	2	0	6	0	1	0	0	0	0	0	0	1	0	0	0	0	0	0	2	0	0	0	0	0	0	0	0	0	0	0	0	0	0
CNC(=O)Oc1cccc(CN(C)CCCOc2ccc3C(=O)c4ccccc4Oc3c2)c1	ACHE_2024	ACHE_2024	9.523	ACHE	7	2	18	0	1	0	0	0	0	0	7	0	2	0	2	0	1	0	0	1	0	0	0	1	0	0	0	0	0	0	2	0	0	0	0	0	0	0	0	0	0	0	2	0	0
CNC(=O)Oc1cccc(CN(C)CCCOc2ccc3C=CC(=O)Oc3c2)c1	ACHE_2025	ACHE_2025	8.244	ACHE	7	2	12	0	1	0	0	0	0	0	5	0	2	1	2	0	1	0	0	0	0	0	0	1	0	0	0	0	0	0	1	0	0	0	0	0	0	0	0	0	0	0	0	0	0
CNC(=O)Oc1cccc(c1)C(C)N(C)C	ACHE_2030	ACHE_2030	7	ACHE	4	1	6	0	1	0	0	0	0	0	2	0	4	0	1	0	1	0	0	0	0	0	0	1	0	0	0	0	0	0	0	0	0	0	0	0	0	0	0	0	0	0	0	0	0
CNC(=O)Oc1cccc2C3C(CCN3C)CCc12	ACHE_2032	ACHE_2032	7.762	ACHE	4	1	6	0	1	0	0	0	0	0	3	0	2	0	0	0	1	0	0	0	0	0	0	1	0	0	0	0	0	0	0	0	0	0	0	0	0	0	0	0	0	0	0	0	0
CNC(=O)Oc1cccc2C3C(CCN3C)COc12	ACHE_2033	ACHE_2033	7.523	ACHE	5	1	6	0	1	0	0	0	0	0	3	0	2	0	0	0	1	0	0	0	0	0	0	1	0	0	0	0	0	0	1	0	0	0	0	0	0	0	0	0	0	0	1	0	0
CNCOc1cccc(CN(C)CCCCCCCOc2ccc3C(=O)c4ccccc4Oc3c2)c1	ACHE_2052	ACHE_2052	9.495	ACHE	6	1	18	0	1	0	0	0	0	0	7	0	2	0	6	0	0	0	0	1	0	0	0	2	0	0	0	0	0	0	3	0	0	0	0	0	0	0	0	0	0	0	2	0	0
CNCc1cc(N)ccc1O	ACHE_2053	ACHE_2053	3.477	ACHE	3	0	6	0	3	0	0	0	0	0	3	0	1	0	0	0	0	0	0	0	0	0	0	2	0	0	0	0	0	0	1	1	0	0	0	0	0	0	0	0	1	0	0	0	0
CN[C@@H](C)[C@H]1[C@H](O)C[C@@]2(C)[C@@H]3CC[C@@H]4C(=CC[C@@H]5N=C(OC[C@@]45C)C(C)C)C[C@H]3C(=O)C[C@]12C	ACHE_2055	ACHE_2055	6.287	ACHE	5	3	0	0	2	0	0	0	0	0	0	0	7	0	3	0	0	0	0	1	0	0	0	1	0	0	0	0	0	0	1	1	0	3	1	0	0	0	0	0	0	0	0	0	0
CN[C@@H](C)[C@H]1[C@H](O)C[C@@]2(C)[C@@H]3CC[C@H]4[C@]5(C)CSC(=N[C@H]5CC[C@@]46C[C@@]36C(=O)C[C@]12C)C(C)C	ACHE_2056	ACHE_2056	7.119	ACHE	5	2	0	0	2	0	0	0	0	0	0	0	7	0	3	0	0	0	0	1	0	0	0	1	0	0	0	1	0	0	1	1	0	5	1	0	0	0	0	0	0	0	0	0	0
CN[C@@H](CCOc1ccc(cc1)[N+](=O)[O-])c2ccc(OC(=O)N(C)C)cc2	ACHE_2057	ACHE_2057	6.996	ACHE	7	1	12	0	1	1	1	0	1	0	4	0	3	0	2	0	1	0	0	0	0	0	0	1	0	0	0	0	0	0	1	0	0	0	0	0	0	0	0	0	0	0	0	0	0
CNc1ccc(\C=C\2/Cc3cc(OC)c(OCCN4CCCCC4)cc3C2=O)cc1	ACHE_2061	ACHE_2061	6.521	ACHE	5	2	12	0	1	0	0	0	0	0	6	0	2	0	1	0	0	0	0	1	0	0	0	2	0	0	0	0	0	0	2	0	0	0	0	0	0	0	0	1	0	0	0	0	0
CNc1ccccc1c2nc(cs2)C(=O)N	ACHE_2062	ACHE_2062	4.276	ACHE	4	1	9	0	2	0	0	0	0	0	4	0	1	0	0	0	0	0	0	0	0	0	1	1	0	0	0	0	0	0	0	0	0	0	0	0	0	0	0	0	0	0	0	0	0
CNc1ccccc1c2nc(cs2)C(=O)O	ACHE_2063	ACHE_2063	4.167	ACHE	4	1	9	1	2	0	0	0	0	0	4	0	1	0	0	0	0	0	0	0	0	0	0	1	0	0	0	0	0	0	0	0	0	0	0	0	0	0	0	0	0	0	0	0	0
CNc1ccccc1c2nc(cs2)C(=O)OC	ACHE_2064	ACHE_2064	4.201	ACHE	4	1	9	0	1	0	0	0	0	0	4	0	2	1	0	0	0	0	0	0	0	0	0	1	0	0	0	0	0	0	0	0	0	0	0	0	0	0	0	0	0	0	0	0	0
COC(=O)C(CC1=C(CC(C)(C)ON1C(=O)C)c2ccc(Cl)cc2)C(=O)OC	ACHE_2069	ACHE_2069	4.33	ACHE	7	5	6	0	0	0	1	0	0	0	2	0	5	2	4	0	0	0	0	0	0	0	0	0	0	0	0	0	0	0	0	0	0	1	0	0	0	0	0	0	0	0	0	0	0
COC(=O)C(CC1=C(CC(C)(C)ON1C(=O)C)c2ccc(OC)cc2)C(=O)OC	ACHE_2070	ACHE_2070	4.843	ACHE	8	5	6	0	0	0	1	0	0	0	2	0	6	2	4	0	0	0	0	0	0	0	0	0	0	0	0	0	0	0	1	0	0	1	0	0	0	0	0	0	0	0	0	0	0
COC(=O)C(CC1=C(CC(C)(C)ON1C(=O)C)c2ccccc2)C(=O)OC	ACHE_2071	ACHE_2071	4.921	ACHE	7	5	6	0	0	0	1	0	0	0	1	0	5	2	4	0	0	0	0	0	0	0	0	0	0	0	0	0	0	0	0	0	0	1	0	0	0	0	0	0	0	0	0	0	0
COC(=O)C(CC1=NO[C@@H]2CCC[C@@H]2[C@H]1c3ccccc3)C(=O)OC	ACHE_2072	ACHE_2072	4.123	ACHE	6	3	6	0	0	0	1	0	0	0	1	0	2	2	3	0	0	0	0	0	0	0	0	0	0	0	0	0	0	0	0	0	0	0	0	0	0	0	0	0	0	0	0	0	0
COC(=O)C(OP(=O)(C)OCC#C)C(F)(F)F	ACHE_2074	ACHE_2074	4.361	ACHE	5	1	0	0	0	0	0	0	0	0	0	0	2	1	4	0	0	0	0	0	0	0	0	0	0	0	0	0	0	0	2	0	0	0	0	0	0	0	0	0	0	0	0	0	0
COC(=O)C1=C(C)Nc2nc3C(Cl)CCCc3c(N)c2C1c4cccc(c4)[N+](=O)[O-]	ACHE_2076	ACHE_2076	6.135	ACHE	7	3	11	0	2	1	1	0	1	0	7	0	2	1	0	0	0	0	0	0	0	0	0	2	0	0	0	0	0	0	0	0	0	0	0	0	0	0	0	0	0	0	0	0	0
COC(=O)C1=C(C)Nc2nc3CC(C)CCc3c(N)c2C1c4cccc(c4)[N+](=O)[O-]	ACHE_2077	ACHE_2077	5.956	ACHE	7	3	11	0	2	1	1	0	1	0	7	0	3	1	0	0	0	0	0	0	0	0	0	2	0	0	0	0	0	0	0	0	0	0	0	0	0	0	0	0	0	0	0	0	0
COC(=O)C1=C(C)Nc2nc3CCC(C)(C)Cc3c(N)c2C1c4cccc(c4)[N+](=O)[O-]	ACHE_2078	ACHE_2078	7.347	ACHE	7	3	11	0	2	1	1	0	1	0	7	0	4	1	0	0	0	0	0	0	0	0	0	2	0	0	0	0	0	0	0	0	0	1	0	0	0	0	0	0	0	0	0	0	0
COC(=O)C1=C(C)Nc2nc3CCC(C)(C)Cc3c(N)c2C1c4ccccc4	ACHE_2079	ACHE_2079	6.049	ACHE	5	3	11	0	2	0	0	0	0	0	6	0	4	1	0	0	0	0	0	0	0	0	0	2	0	0	0	0	0	0	0	0	0	1	0	0	0	0	0	0	0	0	0	0	0
COC(=O)C1=C(C)Nc2nc3CCSCc3c(N)c2C1c4ccccc4	ACHE_2080	ACHE_2080	6.347	ACHE	6	3	11	0	2	0	0	0	0	0	6	0	2	1	0	0	0	0	0	0	0	0	0	2	0	0	0	1	0	0	0	0	0	0	0	0	0	0	0	0	0	0	0	0	0
COC(=O)C1=C(C)Nc2nc3CSCc3c(N)c2C1c4cccc(c4)[N+](=O)[O-]	ACHE_2081	ACHE_2081	6.137	ACHE	8	3	11	0	2	1	1	0	1	0	7	0	2	1	0	0	0	0	0	0	0	0	0	2	0	0	0	1	0	0	0	0	0	0	0	0	0	0	0	0	0	0	0	0	0
COC(=O)C1=C(C)O[P@@](=O)(CC[C@H]1COCc2ccccc2)OC	ACHE_2086	ACHE_2086	5.222	ACHE	6	3	6	0	0	0	0	0	0	0	1	0	3	1	0	0	0	0	0	0	0	0	0	0	0	0	0	0	0	0	3	0	0	0	0	0	0	0	0	0	0	0	0	0	0
COC(=O)C1=C(C)O[P@](=O)(CC[C@H]1COCc2ccccc2)OC	ACHE_2087	ACHE_2087	4.456	ACHE	6	3	6	0	0	0	0	0	0	0	1	0	3	1	0	0	0	0	0	0	0	0	0	0	0	0	0	0	0	0	3	0	0	0	0	0	0	0	0	0	0	0	0	0	0
COC(=O)C1=C(C[C@H](N([C@@H]1c2ccc(C)cc2)c3ccc(Br)cc3)c4ccc(C)cc4)Nc5ccc(Br)cc5	ACHE_2088	ACHE_2088	5.606	ACHE	4	3	24	0	1	0	0	0	0	0	8	0	3	1	0	0	0	0	0	0	0	0	0	2	0	0	0	0	0	0	0	0	0	0	0	0	0	0	0	0	0	0	0	0	0
COC(=O)C1=C(C[C@H](N([C@@H]1c2ccc(C)cc2)c3ccc(C)cc3)c4ccc(C)cc4)Nc5ccc(C)cc5	ACHE_2089	ACHE_2089	5.169	ACHE	4	3	24	0	1	0	0	0	0	0	8	0	5	1	0	0	0	0	0	0	0	0	0	2	0	0	0	0	0	0	0	0	0	0	0	0	0	0	0	0	0	0	0	0	0
COC(=O)C1=C(C[C@H](N([C@@H]1c2ccc(C)cc2)c3ccccc3)c4ccc(C)cc4)Nc5ccccc5	ACHE_2092	ACHE_2092	5.242	ACHE	4	3	24	0	1	0	0	0	0	0	6	0	3	1	0	0	0	0	0	0	0	0	0	2	0	0	0	0	0	0	0	0	0	0	0	0	0	0	0	0	0	0	0	0	0
COC(=O)C1=C(C[C@H](N([C@@H]1c2ccc(Cl)cc2)c3ccc(Br)cc3)c4ccc(Cl)cc4)Nc5ccc(Br)cc5	ACHE_2093	ACHE_2093	6.056	ACHE	4	3	24	0	1	0	0	0	0	0	8	0	1	1	0	0	0	0	0	0	0	0	0	2	0	0	0	0	0	0	0	0	0	0	0	0	0	0	0	0	0	0	0	0	0
COC(=O)C1=C(C[C@H](N([C@@H]1c2ccc(Cl)cc2)c3ccccc3)c4ccc(Cl)cc4)Nc5ccccc5	ACHE_2094	ACHE_2094	6.056	ACHE	4	3	24	0	1	0	0	0	0	0	6	0	1	1	0	0	0	0	0	0	0	0	0	2	0	0	0	0	0	0	0	0	0	0	0	0	0	0	0	0	0	0	0	0	0
COC(=O)C1=C(C[C@H](N([C@@H]1c2ccc(F)cc2)c3ccc(Cl)cc3)c4ccc(F)cc4)Nc5ccc(Cl)cc5	ACHE_2095	ACHE_2095	6.149	ACHE	4	3	24	0	1	0	0	0	0	0	8	0	1	1	0	0	0	0	0	0	0	0	0	2	0	0	0	0	0	0	0	0	0	0	0	0	0	0	0	0	0	0	0	0	0
COC(=O)C1=C(C[C@H](N([C@@H]1c2ccc(F)cc2)c3ccc(F)cc3)c4ccc(F)cc4)Nc5ccc(F)cc5	ACHE_2096	ACHE_2096	5.495	ACHE	4	3	24	0	1	0	0	0	0	0	8	0	1	1	0	0	0	0	0	0	0	0	0	2	0	0	0	0	0	0	0	0	0	0	0	0	0	0	0	0	0	0	0	0	0
COC(=O)C1=C(C[C@H](N([C@@H]1c2ccc(OC)cc2)c3ccc(Br)cc3)c4ccc(OC)cc4)Nc5ccc(Br)cc5	ACHE_2097	ACHE_2097	5.666	ACHE	6	3	24	0	1	0	0	0	0	0	8	0	3	1	0	0	0	0	0	0	0	0	0	2	0	0	0	0	0	0	2	0	0	0	0	0	0	0	0	0	0	0	0	0	0
COC(=O)C1=C(C[C@H](N([C@@H]1c2ccc3OCOc3c2)c4ccccc4)c5ccc6OCOc6c5)Nc7ccccc7	ACHE_2098	ACHE_2098	6.292	ACHE	8	3	24	0	1	0	0	0	0	0	8	0	1	1	0	0	0	0	0	0	0	0	0	2	0	0	0	0	0	0	4	0	0	0	0	0	0	0	0	0	0	0	0	0	0
COC(=O)C1=C(C[C@H](N([C@@H]1c2cccc(c2)[N+](=O)[O-])c3ccccc3)c4cccc(c4)[N+](=O)[O-])Nc5ccccc5	ACHE_2099	ACHE_2099	3.292	ACHE	8	3	24	0	1	2	2	0	2	0	6	0	1	1	0	0	0	0	0	0	0	0	0	2	0	0	0	0	0	0	0	0	0	0	0	0	0	0	0	0	0	0	0	0	0
COC(=O)C1=C(C[C@H](N([C@@H]1c2ccccc2)c3ccc(F)cc3)c4ccccc4)Nc5ccc(F)cc5	ACHE_2100	ACHE_2100	4.82	ACHE	4	3	24	0	1	0	0	0	0	0	6	0	1	1	0	0	0	0	0	0	0	0	0	2	0	0	0	0	0	0	0	0	0	0	0	0	0	0	0	0	0	0	0	0	0
COC(=O)C1=C(C[C@H](N([C@@H]1c2ccccc2)c3ccccc3)c4ccccc4)Nc5ccccc5	ACHE_2101	ACHE_2101	5.186	ACHE	4	3	24	0	1	0	0	0	0	0	4	0	1	1	0	0	0	0	0	0	0	0	0	2	0	0	0	0	0	0	0	0	0	0	0	0	0	0	0	0	0	0	0	0	0
COC(=O)CC1=NO[C@@H]2CCCC[C@@H]2[C@H]1c3ccccc3	ACHE_2104	ACHE_2104	4.454	ACHE	4	2	6	0	0	0	1	0	0	0	1	0	1	1	1	0	0	0	0	0	0	0	0	0	0	0	0	0	0	0	0	0	0	0	0	0	0	0	0	0	0	0	0	0	0
COC(=O)CC1=NO[C@@H]2[C@H]3CC[C@H](C3)[C@@H]2[C@H]1c4ccccc4	ACHE_2105	ACHE_2105	5.201	ACHE	4	2	6	0	0	0	1	0	0	0	1	0	1	1	1	0	0	0	0	0	0	0	0	0	0	0	0	0	0	0	0	0	0	0	0	0	0	0	0	0	0	0	0	0	0
COC(=O)\C(=C/C(=O)c1cc(O)ccc1O)\CC\C=C(/C)\CCC=C(C)C	ACHE_2107	ACHE_2107	5.086	ACHE	5	5	6	0	2	0	0	0	0	0	3	0	4	1	14	0	0	0	0	1	0	0	0	0	0	0	0	0	0	0	2	2	0	0	0	0	0	0	0	0	2	0	0	0	0
COC(=O)c1sc(nc1OCCNc2c3CCCCc3nc4ccccc24)c5ccnc(NC(=O)C6CC6)c5	ACHE_2118	ACHE_2118	6.886	ACHE	9	2	17	0	2	0	0	0	0	1	10	0	1	1	1	0	0	1	0	0	0	0	1	1	0	0	0	0	0	0	1	0	0	0	0	0	0	0	0	0	0	0	0	0	0
COC1=CC2=CN3CCc4cc(OC)cc(C2=CC1=O)c34	ACHE_2125	ACHE_2125	4.448	ACHE	4	4	6	0	0	0	0	0	0	0	4	0	2	0	0	0	0	0	0	0	0	0	0	1	0	0	0	0	0	0	2	0	0	0	0	2	0	0	0	0	0	0	0	0	0
COCCOC(=O)C1=C(C)Nc2nc3CCC(C)(C)Cc3c(N)c2C1c4ccccc4Cl	ACHE_2133	ACHE_2133	6.037	ACHE	6	3	11	0	2	0	0	0	0	0	7	0	4	1	1	0	0	0	0	0	0	0	0	2	0	0	0	0	0	0	1	0	0	1	0	0	0	0	0	0	0	0	0	0	0
COP(=O)(OC)OC=C(Cl)Cl	ACHE_2137	ACHE_2137	6.203	ACHE	4	0	0	0	0	0	0	0	0	0	0	0	2	0	1	0	0	0	0	0	0	0	0	0	0	0	0	0	2	0	3	0	0	0	0	0	0	0	0	0	0	0	0	0	0
COP(=O)(OC)O\C(=C\1/CCOC1=O)\C	ACHE_2138	ACHE_2138	4.155	ACHE	6	3	0	0	0	0	0	0	0	0	0	0	3	1	1	0	0	0	0	0	0	0	0	0	0	0	0	0	0	0	3	0	0	0	0	0	0	0	0	0	0	0	0	0	0
CO[C@@]12C[C@H](O)[C@H](C)[C@@H]3CC(C)(C)CC3=C1C(=O)O[C@@H]2N[C@@]45CC(=C[C@@H](CC6=C4C=CC(=O)N6)/C/5=C\C)C	ACHE_2147	ACHE_2147	6.004	ACHE	7	8	0	0	3	0	0	0	0	0	0	0	6	1	1	0	0	0	0	0	0	0	1	1	0	0	0	0	0	0	2	1	0	3	1	1	0	0	0	0	0	0	0	0	0
CO[C@H]1C=C2CCN3Cc4cc(OC)c(OC)cc4[C@H]([C@@H]1O)[C@@H]23	ACHE_2148	ACHE_2148	5.215	ACHE	5	1	6	0	1	0	0	0	0	0	4	0	3	0	0	0	0	0	0	0	0	0	0	1	0	0	0	0	0	0	4	1	0	0	1	0	0	0	0	0	0	0	0	0	0
CO[C@H]1C[C@@H]2N(C)C(=O)[C@@H]3[C@@]2(C=C1)c4cc5OCOc5cc4C[N@@+]3([O-])CCO	ACHE_2150	ACHE_2150	3.899	ACHE	7	1	6	0	1	0	1	0	1	0	4	0	2	0	1	0	0	0	0	0	0	0	1	0	0	0	0	0	0	0	4	1	0	1	0	0	0	0	1	0	0	0	0	0	0
COc1c(CC=C(C)C)c(O)cc2OC[C@H](Cc12)c3ccc(O)c(CC=C(C)C)c3O	ACHE_2164	ACHE_2164	4.81	ACHE	5	2	12	0	3	0	0	0	0	0	9	0	5	0	8	0	0	0	0	0	0	0	0	0	0	0	0	0	0	0	5	3	0	0	0	0	0	0	0	0	3	0	1	0	0
COc1c(O)cc(cc1O)C2Oc3cc(O)c(C\C=C(/C)\CCC=C(C)C)c(O)c3C(=O)[C@@H]2O	ACHE_2167	ACHE_2167	4.807	ACHE	8	3	12	0	5	0	0	0	0	0	9	0	4	0	9	0	0	0	0	0	0	0	0	0	0	0	0	0	0	0	7	5	0	0	1	0	0	0	0	0	4	2	1	1	1
COc1c(cc(Cl)c2[nH]c(cc12)[Si](C)(C)C)C(=O)CCC3CCN(Cc4ccccc4)CC3	ACHE_2168	ACHE_2168	6.561	ACHE	4	1	14	0	1	0	0	0	0	0	7	0	4	0	2	0	0	0	0	1	0	0	0	1	0	0	0	0	0	0	1	0	0	0	0	0	0	0	0	1	0	0	0	0	0
COc1c(cc(Cl)c2[nH]ccc12)C(=O)CCC3CCN(CC4CCCCC4)CC3	ACHE_2169	ACHE_2169	7.039	ACHE	3	1	8	0	1	0	0	0	0	0	5	0	1	0	2	0	0	0	0	1	0	0	0	1	0	0	0	0	0	0	1	0	0	0	0	0	0	0	0	1	0	0	0	0	0
COc1c(cc(Cl)c2[nH]ccc12)C(=O)CCC3CCN(Cc4ccccc4)CC3	ACHE_2170	ACHE_2170	7.69	ACHE	3	1	14	0	1	0	0	0	0	0	6	0	1	0	2	0	0	0	0	1	0	0	0	1	0	0	0	0	0	0	1	0	0	0	0	0	0	0	0	1	0	0	0	0	0
COc1c(cc(Cl)c2c1ccn2C)C(=O)CCC3CCN(CC4CCCCC4)CC3	ACHE_2171	ACHE_2171	7.074	ACHE	3	1	8	0	0	0	0	0	0	0	5	0	2	0	2	0	0	0	0	1	0	0	0	1	0	0	0	0	0	0	1	0	0	0	0	0	0	0	0	1	0	0	0	0	0
COc1c(cc(Cl)c2c1ccn2S(=O)(=O)c3ccccc3)C(=O)CCC4CCN(CC5CCCCC5)CC4	ACHE_2173	ACHE_2173	6.253	ACHE	5	1	14	0	0	0	0	1	0	0	6	0	1	0	2	0	0	0	0	1	0	0	0	1	0	0	0	0	0	0	1	0	0	0	0	0	0	0	0	1	0	0	0	0	0
COc1c(ccc2[nH]ccc12)C(=O)CCC3CCN(CC4CCCCC4)CC3	ACHE_2174	ACHE_2174	7.398	ACHE	3	1	8	0	1	0	0	0	0	0	4	0	1	0	2	0	0	0	0	1	0	0	0	1	0	0	0	0	0	0	1	0	0	0	0	0	0	0	0	1	0	0	0	0	0
COc1c2OC(=O)C=Cc2cc3ccoc13	ACHE_2176	ACHE_2176	6.119	ACHE	3	1	8	0	0	0	0	0	0	0	5	0	1	1	0	0	0	0	0	0	0	0	0	0	0	0	0	0	0	0	1	0	0	0	0	0	0	0	0	0	0	0	0	0	0
COc1cc(Br)c(CN2CCN(CC2)C(c3ccc(F)cc3)c4ccc(F)cc4)cc1OC	ACHE_2177	ACHE_2177	5.994	ACHE	4	0	18	0	0	0	0	0	0	0	8	0	2	0	0	0	0	0	0	0	0	0	0	2	0	0	0	0	0	0	2	0	0	0	0	0	0	0	0	0	0	0	0	0	0
COc1cc(CCC(=O)NCC(=O)NNc2c3CCCCc3nc4ccccc24)cc(OC)c1OC	ACHE_2180	ACHE_2180	7.39	ACHE	9	2	15	0	3	0	0	0	0	0	9	0	3	0	3	0	0	0	0	0	0	0	1	0	1	0	0	0	0	0	3	0	0	0	0	0	0	0	0	0	0	0	0	0	0
COc1cc(CCC(=O)NCCC(=O)NNc2c3CCCCc3nc4ccccc24)cc(OC)c1OC	ACHE_2181	ACHE_2181	6.87	ACHE	9	2	15	0	3	0	0	0	0	0	9	0	3	0	4	0	0	0	0	0	0	0	1	0	1	0	0	0	0	0	3	0	0	0	0	0	0	0	0	0	0	0	0	0	0
COc1cc(CCC(=O)NCCC2CCN(Cc3ccccc3)CC2)ccc1O	ACHE_2182	ACHE_2182	5.274	ACHE	5	1	12	0	2	0	0	0	0	0	4	0	1	0	3	0	0	0	0	0	0	0	1	1	0	0	0	0	0	0	2	1	0	0	0	0	0	0	0	1	1	1	0	0	0
COc1cc(CCC(=O)NCCCC(=O)NNc2c3CCCCc3nc4ccccc24)cc(OC)c1OC	ACHE_2183	ACHE_2183	7.142	ACHE	9	2	15	0	3	0	0	0	0	0	9	0	3	0	5	0	0	0	0	0	0	0	1	0	1	0	0	0	0	0	3	0	0	0	0	0	0	0	0	0	0	0	0	0	0
COc1cc(CCC(=O)NCCCCC(=O)NNc2c3CCCCc3nc4ccccc24)cc(OC)c1OC	ACHE_2184	ACHE_2184	7.229	ACHE	9	2	15	0	3	0	0	0	0	0	9	0	3	0	6	0	0	0	0	0	0	0	1	0	1	0	0	0	0	0	3	0	0	0	0	0	0	0	0	0	0	0	0	0	0
COc1cc(CCC(=O)NNc2c3CCCCc3nc4ccccc24)cc(OC)c1OC	ACHE_2186	ACHE_2186	6.438	ACHE	7	1	15	0	2	0	0	0	0	0	9	0	3	0	2	0	0	0	0	0	0	0	0	0	1	0	0	0	0	0	3	0	0	0	0	0	0	0	0	0	0	0	0	0	0
COc1cc(CCC(=O)\C=C\CCCNc2c3C4CC(CC(=C4)C)Cc3nc5cc(Cl)ccc25)ccc1O	ACHE_2187	ACHE_2187	8.174	ACHE	5	2	15	0	2	0	0	0	0	0	9	0	2	0	7	0	0	0	0	1	0	0	0	1	0	0	0	0	0	0	2	1	0	0	0	0	0	0	0	0	1	1	0	0	0
COc1cc(CCC(=O)\C=C\c2ccc(CNc3c4C5CC(CC(=C5)C)Cc4nc6cc(Cl)ccc36)cc2)cc(CN(C)C)c1O	ACHE_2189	ACHE_2189	7.676	ACHE	6	2	21	0	2	0	0	0	0	0	12	0	4	0	4	0	0	0	0	1	0	0	0	2	0	0	0	0	0	0	2	1	0	0	0	0	0	0	0	0	1	1	0	0	0
COc1cc(CCC(=O)\C=C\c2ccc(CNc3c4C5CC(CC(=C5)C)Cc4nc6cc(Cl)ccc36)cc2)ccc1O	ACHE_2190	ACHE_2190	7.738	ACHE	5	2	21	0	2	0	0	0	0	0	11	0	2	0	4	0	0	0	0	1	0	0	0	1	0	0	0	0	0	0	2	1	0	0	0	0	0	0	0	0	1	1	0	0	0
COc1cc(N)c(Cl)cc1C(=O)CCC2CCN(CC3CCC3)CC2	ACHE_2213	ACHE_2213	6.239	ACHE	4	1	6	0	1	0	0	0	0	0	4	0	1	0	2	0	0	0	0	1	0	0	0	2	0	0	0	0	0	0	1	0	0	0	0	0	0	0	0	1	0	0	0	0	0
COc1cc(N)c(Cl)cc1C(=O)CCC2CCN(CC3CCCCC3)CC2	ACHE_2215	ACHE_2215	7.796	ACHE	4	1	6	0	1	0	0	0	0	0	4	0	1	0	2	0	0	0	0	1	0	0	0	2	0	0	0	0	0	0	1	0	0	0	0	0	0	0	0	1	0	0	0	0	0
COc1cc(N)c(Cl)cc1C(=O)CCC2CCN(CC3CCCCC3C)CC2	ACHE_2216	ACHE_2216	6.493	ACHE	4	1	6	0	1	0	0	0	0	0	4	0	2	0	2	0	0	0	0	1	0	0	0	2	0	0	0	0	0	0	1	0	0	0	0	0	0	0	0	1	0	0	0	0	0
COc1cc(N)c(Cl)cc1C(=O)CCC2CCN(CC3CCNCC3)CC2	ACHE_2218	ACHE_2218	6.928	ACHE	5	1	6	0	2	0	0	0	0	0	4	0	1	0	2	0	0	0	0	1	0	0	0	3	0	0	0	0	0	0	1	0	0	0	0	0	0	0	0	2	0	0	0	0	0
COc1cc(N)c(Cl)cc1C(=O)CCC2CCN(CCC3CCCCC3)CC2	ACHE_2219	ACHE_2219	6.654	ACHE	4	1	6	0	1	0	0	0	0	0	4	0	1	0	3	0	0	0	0	1	0	0	0	2	0	0	0	0	0	0	1	0	0	0	0	0	0	0	0	1	0	0	0	0	0
COc1cc(N)c(Cl)cc1C(=O)CCC2CCN(Cc3ccc(O)c(O)c3)CC2	ACHE_2220	ACHE_2220	6.86	ACHE	6	1	12	0	3	0	0	0	0	0	7	0	1	0	2	0	0	0	0	1	0	0	0	2	0	0	0	0	0	0	3	2	0	0	0	0	0	0	0	1	2	0	0	0	0
COc1cc(N)c(Cl)cc1C(=O)CCC2CCN(Cc3ccncc3)CC2	ACHE_2224	ACHE_2224	6.917	ACHE	5	1	11	0	1	0	0	0	0	1	5	0	1	0	2	0	0	0	0	1	0	0	0	2	0	0	0	0	0	0	1	0	0	0	0	0	0	0	0	1	0	0	0	0	0
COc1cc(N)c(Cl)cc1C(=O)OCC2CCN(CC3CCCCC3)CC2	ACHE_2226	ACHE_2226	5.565	ACHE	5	1	6	0	1	0	0	0	0	0	4	0	1	1	0	0	0	0	0	0	0	0	0	2	0	0	0	0	0	0	1	0	0	0	0	0	0	0	0	1	0	0	0	0	0
COc1cc(N)c(Cl)cc1C(O)CCC2CCN(CC3CCCCC3)CC2	ACHE_2227	ACHE_2227	5.987	ACHE	4	0	6	0	2	0	0	0	0	0	4	0	1	0	2	0	0	0	0	0	0	0	0	2	0	0	0	0	0	0	2	1	0	0	1	0	0	0	0	1	0	0	0	0	0
COc1cc(N)c(Cl)cc1\C(=N\O)\CCC2CCN(CC3CCCCC3)CC2	ACHE_2228	ACHE_2228	7.62	ACHE	5	1	6	0	2	0	1	0	0	0	4	0	1	0	2	0	0	0	0	0	0	0	0	2	0	0	0	0	0	0	1	0	0	0	0	0	0	0	0	1	0	0	0	0	0
COc1cc(O)c(C(=O)C)c(c1)c2c(C)cc(O)c3oc4c(O)cc(C)c(c5cc(OC)cc(O)c5C(=O)O)c4c23	ACHE_2235	ACHE_2235	4.166	ACHE	9	2	24	1	5	0	0	0	0	0	18	0	5	0	1	0	0	0	0	1	0	0	0	0	0	0	0	0	0	0	6	4	0	0	0	0	0	0	0	0	4	0	0	0	0
COc1cc(O)c(C(=O)O)c(c1)c2c(C)cc(O)c(O)c2C3=C4c5cc(OC)cc(O)c5C(=O)OC4(C)C=C(O)C3=O	ACHE_2236	ACHE_2236	4.81	ACHE	12	6	18	1	6	0	0	0	0	0	13	0	4	1	0	0	0	0	0	0	0	0	0	0	0	0	0	0	0	0	7	5	0	1	0	0	0	0	0	0	4	0	0	0	0
COc1cc(O)c(cc1C\C=C(/C)\CCC=C(C)C)C2=CC(=O)c3c(O)cc(O)cc3O2	ACHE_2241	ACHE_2241	4.961	ACHE	6	4	12	0	3	0	0	0	0	0	8	0	4	0	9	0	0	0	0	1	0	0	0	0	0	0	0	0	0	0	5	3	0	0	0	0	0	0	0	0	3	0	0	0	0
COc1cc(O)c2C(=O)C=C(Oc2c1)C(=O)NCCCCCCCCCCNc3c4CCCCc4nc5cc(Cl)ccc35	ACHE_2243	ACHE_2243	10.456	ACHE	8	3	15	0	3	0	0	0	0	0	10	0	1	0	9	0	0	0	0	1	0	0	1	1	0	0	0	0	0	0	3	1	0	0	0	0	0	0	0	0	1	0	0	0	0
COc1cc(O)c2C(=O)C=C(Oc2c1)C(=O)NCCCCCCCCCCNc3c4CCCCc4nc5ccccc35	ACHE_2244	ACHE_2244	9	ACHE	8	3	15	0	3	0	0	0	0	0	9	0	1	0	9	0	0	0	0	1	0	0	1	1	0	0	0	0	0	0	3	1	0	0	0	0	0	0	0	0	1	0	0	0	0
COc1cc(OC)c(cc1OC)C2=COc3c4C=CC(C)(C)Oc4ccc3C2=O	ACHE_2245	ACHE_2245	3.915	ACHE	6	2	12	0	0	0	0	0	0	0	8	0	5	0	0	0	0	0	0	1	0	0	0	0	0	0	0	0	0	0	5	0	0	1	0	0	0	0	0	0	0	0	0	0	0
COc1cc(OC)c2C(=O)C=C(Oc2c1)C(=O)NCCC3CCN(Cc4ccccc4)CC3	ACHE_2246	ACHE_2246	6.495	ACHE	7	3	12	0	1	0	0	0	0	0	5	0	2	0	1	0	0	0	0	1	0	0	1	1	0	0	0	0	0	0	3	0	0	0	0	0	0	0	0	1	0	0	0	0	0
COc1cc(OC)c2C(=O)C=C(Oc2c1)C(=O)NCCCCCCCCCCNc3c4CCCCc4nc5cc(Cl)ccc35	ACHE_2247	ACHE_2247	9.456	ACHE	8	3	15	0	2	0	0	0	0	0	10	0	2	0	9	0	0	0	0	1	0	0	1	1	0	0	0	0	0	0	3	0	0	0	0	0	0	0	0	0	0	0	0	0	0
COc1cc(OC)c2C(=O)C=C(Oc2c1)C(=O)NCCCCCCCCCCNc3c4CCCCc4nc5ccccc35	ACHE_2248	ACHE_2248	8.638	ACHE	8	3	15	0	2	0	0	0	0	0	9	0	2	0	9	0	0	0	0	1	0	0	1	1	0	0	0	0	0	0	3	0	0	0	0	0	0	0	0	0	0	0	0	0	0
COc1cc(OC)cc(\C=N\[C@@]23CC(=C[C@@H](CC4=C2C=CC(=O)N4)/C/3=C\C)C)c1	ACHE_2250	ACHE_2250	7.538	ACHE	5	5	6	0	1	0	0	0	0	0	3	0	4	0	1	0	0	0	0	0	0	0	1	0	0	0	0	0	0	0	2	0	0	1	0	1	0	0	0	0	0	0	0	0	0
COc1cc(\C=C\C(=O)NCCC2CCN(Cc3ccccc3)CC2)cc(OC)c1O	ACHE_2253	ACHE_2253	6.493	ACHE	6	1	12	0	2	0	0	0	0	0	5	0	2	0	3	0	0	0	0	0	0	0	1	1	0	0	0	0	0	0	3	1	0	0	0	0	0	0	0	1	1	2	0	0	0
COc1cc(\C=C\C(=O)NCCC2CCN(Cc3ccccc3)CC2)cc(OC)c1OC	ACHE_2254	ACHE_2254	6.631	ACHE	6	1	12	0	1	0	0	0	0	0	5	0	3	0	3	0	0	0	0	0	0	0	1	1	0	0	0	0	0	0	3	0	0	0	0	0	0	0	0	1	0	0	0	0	0
COc1cc(\C=C\C(=O)NCCCCCCNc2c3CCCCc3nc4ccccc24)cc(OC)c1OCc5nc(C)c(C)nc5C	ACHE_2258	ACHE_2258	6.965	ACHE	9	1	19	0	2	0	0	0	0	0	13	0	5	0	7	0	0	0	0	0	0	0	1	1	0	0	0	0	0	0	3	0	0	0	0	0	0	0	0	0	0	0	0	0	0
COc1cc(\C=C\C(=O)Nc2ccc(CN(C)Cc3ccccc3)cc2)ccc1O	ACHE_2261	ACHE_2261	5.08	ACHE	5	1	18	0	2	0	0	0	0	0	6	0	2	0	2	0	0	0	0	0	0	0	1	1	0	0	0	0	0	0	2	1	0	0	0	0	0	0	0	0	1	1	0	0	0
COc1cc(\C=C\C(=O)Nc2ccccc2)ccc1OCCCCCCCCCCN(C)C	ACHE_2263	ACHE_2263	5.003	ACHE	5	1	12	0	1	0	0	0	0	0	4	0	3	0	11	0	0	0	0	0	0	0	1	1	0	0	0	0	0	0	2	0	0	0	0	0	0	0	0	0	0	0	0	0	0
COc1cc(\C=C\C(=O)Nc2ccccc2)ccc1OCCCCCCCCCCN3CCCC3	ACHE_2264	ACHE_2264	4.869	ACHE	5	1	12	0	1	0	0	0	0	0	4	0	1	0	11	0	0	0	0	0	0	0	1	1	0	0	0	0	0	0	2	0	0	0	0	0	0	0	0	0	0	0	0	0	0
COc1cc(\C=C\C(=O)Nc2ccccc2)ccc1OCCCCCCCCCCN3CCCCC3	ACHE_2265	ACHE_2265	4.954	ACHE	5	1	12	0	1	0	0	0	0	0	4	0	1	0	11	0	0	0	0	0	0	0	1	1	0	0	0	0	0	0	2	0	0	0	0	0	0	0	0	1	0	0	0	0	0
COc1cc(\C=C\C(=O)Nc2ccccc2)ccc1OCCCCCCCCN3CCCC3	ACHE_2267	ACHE_2267	5.536	ACHE	5	1	12	0	1	0	0	0	0	0	4	0	1	0	9	0	0	0	0	0	0	0	1	1	0	0	0	0	0	0	2	0	0	0	0	0	0	0	0	0	0	0	0	0	0
COc1cc(\C=C\C(=O)Nc2ccccc2)ccc1OCCCCCCCCN3CCCCC3	ACHE_2268	ACHE_2268	5.385	ACHE	5	1	12	0	1	0	0	0	0	0	4	0	1	0	9	0	0	0	0	0	0	0	1	1	0	0	0	0	0	0	2	0	0	0	0	0	0	0	0	1	0	0	0	0	0
COc1cc(\C=C\C(=O)Nc2ccccc2)ccc1OCCCCCCN3CCCCC3	ACHE_2271	ACHE_2271	6.149	ACHE	5	1	12	0	1	0	0	0	0	0	4	0	1	0	7	0	0	0	0	0	0	0	1	1	0	0	0	0	0	0	2	0	0	0	0	0	0	0	0	1	0	0	0	0	0
COc1cc(\C=C\C(=O)Nc2ccccc2)ccc1OCCCCCN(C)C	ACHE_2272	ACHE_2272	4.481	ACHE	5	1	12	0	1	0	0	0	0	0	4	0	3	0	6	0	0	0	0	0	0	0	1	1	0	0	0	0	0	0	2	0	0	0	0	0	0	0	0	0	0	0	0	0	0
COc1cc(\C=C\C(=O)Nc2ccccc2)ccc1OCCCCCN3CCCC3	ACHE_2273	ACHE_2273	5.207	ACHE	5	1	12	0	1	0	0	0	0	0	4	0	1	0	6	0	0	0	0	0	0	0	1	1	0	0	0	0	0	0	2	0	0	0	0	0	0	0	0	0	0	0	0	0	0
COc1cc(\C=C\C(=O)Nc2ccccc2)ccc1OCCCCN3CCCC3	ACHE_2276	ACHE_2276	4.614	ACHE	5	1	12	0	1	0	0	0	0	0	4	0	1	0	5	0	0	0	0	0	0	0	1	1	0	0	0	0	0	0	2	0	0	0	0	0	0	0	0	0	0	0	0	0	0
COc1cc(\C=C\C(=O)Nc2ccccc2)ccc1OCCCN(C)C	ACHE_2278	ACHE_2278	4.47	ACHE	5	1	12	0	1	0	0	0	0	0	4	0	3	0	4	0	0	0	0	0	0	0	1	1	0	0	0	0	0	0	2	0	0	0	0	0	0	0	0	0	0	0	0	0	0
COc1cc(\C=C\C(=O)Nc2ccccc2)ccc1OCCCN3CCCC3	ACHE_2279	ACHE_2279	4.43	ACHE	5	1	12	0	1	0	0	0	0	0	4	0	1	0	4	0	0	0	0	0	0	0	1	1	0	0	0	0	0	0	2	0	0	0	0	0	0	0	0	0	0	0	0	0	0
COc1cc(\C=C\C(=O)Nc2ccccc2)ccc1OCCCN3CCCCC3	ACHE_2280	ACHE_2280	4.839	ACHE	5	1	12	0	1	0	0	0	0	0	4	0	1	0	4	0	0	0	0	0	0	0	1	1	0	0	0	0	0	0	2	0	0	0	0	0	0	0	0	1	0	0	0	0	0
COc1cc(\C=C\C(=O)Nc2ccccc2)ccc1OCCN(C)C	ACHE_2281	ACHE_2281	4.635	ACHE	5	1	12	0	1	0	0	0	0	0	4	0	3	0	3	0	0	0	0	0	0	0	1	1	0	0	0	0	0	0	2	0	0	0	0	0	0	0	0	0	0	0	0	0	0
COc1cc(\C=C\C(=O)Nc2ccccc2)ccc1OCCN3CCCC3	ACHE_2282	ACHE_2282	4.454	ACHE	5	1	12	0	1	0	0	0	0	0	4	0	1	0	3	0	0	0	0	0	0	0	1	1	0	0	0	0	0	0	2	0	0	0	0	0	0	0	0	0	0	0	0	0	0
COc1cc(\C=C\C(=O)Nc2ccccc2)ccc1OCCN3CCCCC3	ACHE_2283	ACHE_2283	4.712	ACHE	5	1	12	0	1	0	0	0	0	0	4	0	1	0	3	0	0	0	0	0	0	0	1	1	0	0	0	0	0	0	2	0	0	0	0	0	0	0	0	1	0	0	0	0	0
COc1cc(\C=C\C(=O)O)ccc1OCCCCCCN2CCCC2	ACHE_2284	ACHE_2284	4.155	ACHE	5	1	6	1	1	0	0	0	0	0	3	0	1	0	7	0	0	0	0	0	0	0	0	1	0	0	0	0	0	0	2	0	0	0	0	0	0	0	0	0	0	0	0	0	0
COc1cc(\C=C\C(=O)O)ccc1OCCCCCCN2CCCCC2	ACHE_2285	ACHE_2285	4.342	ACHE	5	1	6	1	1	0	0	0	0	0	3	0	1	0	7	0	0	0	0	0	0	0	0	1	0	0	0	0	0	0	2	0	0	0	0	0	0	0	0	1	0	0	0	0	0
COc1cc(\C=N\[C@@]23CC(=C[C@@H](CC4=C2C=CC(=O)N4)/C/3=C\C)C)ccc1O	ACHE_2290	ACHE_2290	7.796	ACHE	5	5	6	0	2	0	0	0	0	0	3	0	3	0	1	0	0	0	0	0	0	0	1	0	0	0	0	0	0	0	2	1	0	1	0	1	0	0	0	0	1	1	0	0	0
COc1cc(cc(OC)c1OC)C(=O)NCC(=O)NNc2c3CCCCc3nc4ccccc24	ACHE_2294	ACHE_2294	7.287	ACHE	9	2	15	0	3	0	0	0	0	0	9	0	3	0	1	0	0	0	0	0	0	0	1	0	1	0	0	0	0	0	3	0	0	0	0	0	0	0	0	0	0	0	0	0	0
COc1cc(cc(OC)c1OC)C(=O)NCCC(=O)NNc2c3CCCCc3nc4ccccc24	ACHE_2295	ACHE_2295	7.05	ACHE	9	2	15	0	3	0	0	0	0	0	9	0	3	0	2	0	0	0	0	0	0	0	1	0	1	0	0	0	0	0	3	0	0	0	0	0	0	0	0	0	0	0	0	0	0
COc1cc(cc(OC)c1OC)C(=O)NCCCC(=O)NNc2c3CCCCc3nc4ccccc24	ACHE_2296	ACHE_2296	6.618	ACHE	9	2	15	0	3	0	0	0	0	0	9	0	3	0	3	0	0	0	0	0	0	0	1	0	1	0	0	0	0	0	3	0	0	0	0	0	0	0	0	0	0	0	0	0	0
COc1cc(cc(OC)c1OC)C(=O)NCCCCCCC(=O)NNc2c3CCCCc3nc4ccccc24	ACHE_2300	ACHE_2300	8.248	ACHE	9	2	15	0	3	0	0	0	0	0	9	0	3	0	6	0	0	0	0	0	0	0	1	0	1	0	0	0	0	0	3	0	0	0	0	0	0	0	0	0	0	0	0	0	0
COc1cc(cc(OC)c1OC)C(=O)NCCCCCCCC(=O)NNc2c3CCCCc3nc4ccccc24	ACHE_2302	ACHE_2302	8.281	ACHE	9	2	15	0	3	0	0	0	0	0	9	0	3	0	7	0	0	0	0	0	0	0	1	0	1	0	0	0	0	0	3	0	0	0	0	0	0	0	0	0	0	0	0	0	0
COc1cc(cc(OC)c1OC)C(=O)NCCCCCCCCC(=O)NNc2c3CCCCc3cc4ccccc24	ACHE_2303	ACHE_2303	8.294	ACHE	8	2	16	0	3	0	0	0	0	0	9	0	3	0	8	0	0	0	0	0	0	0	1	0	1	0	0	0	0	0	3	0	0	0	0	0	0	0	0	0	0	0	0	0	0
COc1cc(cc(OC)c1OC)C(C#N)N2CCCCC2	ACHE_2309	ACHE_2309	3.419	ACHE	5	0	6	0	0	0	0	0	0	0	4	0	3	0	1	0	0	0	0	0	0	0	0	1	0	0	0	0	0	0	3	0	0	0	0	0	0	0	0	1	0	0	0	0	0
COc1cc(cc(OC)c1OC)C(C#N)N2CCN(C)CC2	ACHE_2310	ACHE_2310	3.391	ACHE	6	0	6	0	0	0	0	0	0	0	4	0	4	0	1	0	0	0	0	0	0	0	0	2	0	0	0	0	0	0	3	0	0	0	0	0	0	0	0	0	0	0	0	0	0
COc1cc(cc(OC)c1OC)C(C#N)N2CCOCC2	ACHE_2311	ACHE_2311	3.41	ACHE	6	0	6	0	0	0	0	0	0	0	4	0	3	0	1	0	0	0	0	0	0	0	0	1	0	0	0	0	0	0	4	0	0	0	0	0	0	0	0	0	0	0	0	0	0
COc1cc(ccc1O)C(C#N)N2CCCC2	ACHE_2318	ACHE_2318	3.446	ACHE	4	0	6	0	1	0	0	0	0	0	3	0	1	0	1	0	0	0	0	0	0	0	0	1	0	0	0	0	0	0	2	1	0	0	0	0	0	0	0	0	1	1	0	0	0
COc1cc(ccc1O)C(C#N)N2CCCCC2	ACHE_2319	ACHE_2319	3.349	ACHE	4	0	6	0	1	0	0	0	0	0	3	0	1	0	1	0	0	0	0	0	0	0	0	1	0	0	0	0	0	0	2	1	0	0	0	0	0	0	0	1	1	1	0	0	0
COc1cc(ccc1O)C(C#N)N2CCN(C)CC2	ACHE_2320	ACHE_2320	3.468	ACHE	5	0	6	0	1	0	0	0	0	0	3	0	2	0	1	0	0	0	0	0	0	0	0	2	0	0	0	0	0	0	2	1	0	0	0	0	0	0	0	0	1	1	0	0	0
COc1cc(ccc1O)C(C#N)N2CCOCC2	ACHE_2321	ACHE_2321	3.388	ACHE	5	0	6	0	1	0	0	0	0	0	3	0	1	0	1	0	0	0	0	0	0	0	0	1	0	0	0	0	0	0	3	1	0	0	0	0	0	0	0	0	1	1	0	0	0
COc1cc(ccc1O)[C@@H]2CC(=O)c3c(O)c(C\C=C(/C)\CCC=C(C)C)c(O)cc3O2	ACHE_2325	ACHE_2325	3.962	ACHE	6	3	12	0	3	0	0	0	0	0	8	0	4	0	9	0	0	0	0	1	0	0	0	0	0	0	0	0	0	0	5	3	0	0	0	0	0	0	0	0	3	1	1	1	1
COc1cc(ccc1O)[C@H]2Oc3cc(O)c(C\C=C(/C)\CCC=C(C)C)c(O)c3C(=O)[C@@H]2O	ACHE_2326	ACHE_2326	4.314	ACHE	7	3	12	0	4	0	0	0	0	0	8	0	4	0	9	0	0	0	0	0	0	0	0	0	0	0	0	0	0	0	6	4	0	0	1	0	0	0	0	0	3	1	1	1	1
COc1cc2C(=O)\C(=C\C3CCN(Cc4ccccc4)CC3)\Cc2cc1O	ACHE_2330	ACHE_2330	5.812	ACHE	4	2	12	0	1	0	0	0	0	0	5	0	1	0	0	0	0	0	0	1	0	0	0	1	0	0	0	0	0	0	2	1	0	0	0	0	0	0	0	1	1	1	0	0	0
COc1cc2C=CC(=O)Oc2cc1O	ACHE_2335	ACHE_2335	3.773	ACHE	4	1	6	0	1	0	0	0	0	0	4	0	1	1	0	0	0	0	0	0	0	0	0	0	0	0	0	0	0	0	2	1	0	0	0	0	0	0	0	0	1	1	0	0	0
COc1cc2CC(CC3C=CN(Cc4cccc(Cl)c4)C=C3C(=O)N)C(=O)c2cc1OC	ACHE_2339	ACHE_2339	5.273	ACHE	6	3	12	0	1	0	0	0	0	0	6	0	2	0	0	0	0	0	0	1	1	0	1	1	0	0	0	0	0	0	2	0	0	0	0	0	0	0	0	0	0	0	0	0	0
COc1cc2CC(CC3C=CN(Cc4ccccc4C)C=C3C(=O)C)C(=O)c2cc1OC	ACHE_2341	ACHE_2341	6.369	ACHE	5	3	12	0	0	0	0	0	0	0	6	0	4	0	1	0	0	0	0	2	1	0	0	1	0	0	0	0	0	0	2	0	0	0	0	0	0	0	0	0	0	0	0	0	0
COc1cc2CC(CC3CCN(CC4CCCCC4)CC3)C(=O)c2cc1OC	ACHE_2342	ACHE_2342	8.046	ACHE	4	1	6	0	0	0	0	0	0	0	4	0	2	0	0	0	0	0	0	1	0	0	0	1	0	0	0	0	0	0	2	0	0	0	0	0	0	0	0	1	0	0	0	0	0
COc1cc2CC(CC3CCN(CCCNc4c5CCCCc5nc6cc(Cl)ccc46)CC3)Cc2cc1OC	ACHE_2345	ACHE_2345	8.975	ACHE	5	0	15	0	1	0	0	0	0	0	10	0	2	0	2	0	0	0	0	0	0	0	0	2	0	0	0	0	0	0	2	0	0	0	0	0	0	0	0	1	0	0	0	0	0
COc1cc2CC(CC3CCN(CCCNc4c5CCCCc5nc6ccccc46)CC3)C(=O)c2cc1OC	ACHE_2346	ACHE_2346	9.056	ACHE	6	1	15	0	1	0	0	0	0	0	9	0	2	0	2	0	0	0	0	1	0	0	0	2	0	0	0	0	0	0	2	0	0	0	0	0	0	0	0	1	0	0	0	0	0
COc1cc2CC(CC3CCN(CCCNc4c5CCCCc5nc6ccccc46)CC3)Cc2cc1OC	ACHE_2347	ACHE_2347	8.666	ACHE	5	0	15	0	1	0	0	0	0	0	9	0	2	0	2	0	0	0	0	0	0	0	0	2	0	0	0	0	0	0	2	0	0	0	0	0	0	0	0	1	0	0	0	0	0
COc1cc2CCC(CC3C=CN(Cc4ccccc4)C=C3C(=O)C)C(=O)c2cc1OC	ACHE_2416	ACHE_2416	6.762	ACHE	5	3	12	0	0	0	0	0	0	0	5	0	3	0	1	0	0	0	0	2	1	0	0	1	0	0	0	0	0	0	2	0	0	0	0	0	0	0	0	0	0	0	0	0	0
COc1cc2CCN(CCCCCCC#C)C(c3cccc(c3)[N+](=O)[O-])c2cc1OC	ACHE_2433	ACHE_2433	5.093	ACHE	5	0	12	0	0	1	1	0	1	0	6	0	2	0	7	0	0	0	0	0	0	0	0	1	0	0	0	0	0	0	2	0	0	0	0	0	0	0	0	0	0	0	0	0	0
COc1cc2CCN(CCCCCCc3cn(CCNc4c5C6CC(Cc5nc7cc(Cl)ccc47)C=C(C)C6)nn3)C(c8cccc(c8)[N+](=O)[O-])c2cc1OC	ACHE_2436	ACHE_2436	8.403	ACHE	9	1	23	0	1	1	1	0	1	0	13	0	3	0	6	0	0	0	0	0	0	0	0	2	2	0	0	0	0	0	2	0	0	0	0	0	0	0	0	0	0	0	0	0	0
COc1cc2CCN3C(=O)N=C(OCCN4CCCCC4)C=C3c2cc1OC	ACHE_2464	ACHE_2464	5.301	ACHE	7	3	6	0	0	0	0	0	0	0	4	0	2	0	1	0	0	0	0	0	0	0	0	1	0	0	0	0	0	0	2	0	0	0	0	0	0	0	0	1	0	0	0	0	0
COc1cc2CN3CCC4=C[C@H](O)[C@@H](O)[C@H]([C@H]34)c2cc1O	ACHE_2478	ACHE_2478	3.727	ACHE	5	1	6	0	3	0	0	0	0	0	4	0	1	0	0	0	0	0	0	0	0	0	0	1	0	0	0	0	0	0	4	3	0	0	2	0	0	0	0	0	1	1	0	0	0
COc1cc2C\C(=C/C3CCN(Cc4ccccc4)CC3)\C(=O)c2cc1O	ACHE_2487	ACHE_2487	5.812	ACHE	4	2	12	0	1	0	0	0	0	0	5	0	1	0	0	0	0	0	0	1	0	0	0	1	0	0	0	0	0	0	2	1	0	0	0	0	0	0	0	1	1	1	0	0	0
COc1cc2C\C(=C/c3ccc(cc3)N(C)C)\C(=O)c2cc1OCCN4CCCCC4	ACHE_2490	ACHE_2490	6.545	ACHE	5	2	12	0	0	0	0	0	0	0	6	0	3	0	1	0	0	0	0	1	0	0	0	2	0	0	0	0	0	0	2	0	0	0	0	0	0	0	0	1	0	0	0	0	0
COc1cc2NC(=CC(=O)c2cc1OC)C(=O)NCCC3CCN(Cc4ccccc4)CC3	ACHE_2493	ACHE_2493	6.77	ACHE	7	3	12	0	2	0	0	0	0	0	5	0	2	0	1	0	0	0	0	1	0	0	0	2	0	0	0	0	0	0	2	0	0	0	0	0	0	0	0	1	0	0	0	0	0
COc1cc2OC(=CC(=O)c2c(OC)c1OC)c3ccc(NCCCCNc4c5CCCCc5nc6cc(Cl)ccc46)cc3	ACHE_2499	ACHE_2499	8.288	ACHE	8	2	21	0	2	0	0	0	0	0	13	0	3	0	3	0	0	0	0	1	0	0	0	2	0	0	0	0	0	0	4	0	0	0	0	0	0	0	0	0	0	0	0	0	0
COc1cc2OC(=CC(=O)c2c(OC)c1OC)c3ccc(NCCCNc4c5CCCCc5nc6cc(Cl)ccc46)cc3	ACHE_2500	ACHE_2500	8.721	ACHE	8	2	21	0	2	0	0	0	0	0	13	0	3	0	2	0	0	0	0	1	0	0	0	2	0	0	0	0	0	0	4	0	0	0	0	0	0	0	0	0	0	0	0	0	0
COc1cc2OC(=CC(=O)c2c(OC)c1OC)c3ccc(NCCNc4c5CCCCc5nc6cc(Cl)ccc46)cc3	ACHE_2501	ACHE_2501	8.788	ACHE	8	2	21	0	2	0	0	0	0	0	13	0	3	0	1	0	0	0	0	1	0	0	0	2	0	0	0	0	0	0	4	0	0	0	0	0	0	0	0	0	0	0	0	0	0
COc1cc2OC(=CC(=O)c2c(OC)c1OC)c3ccc(OCC(=O)NCCCCCCNc4c5CCCCc5nc6cc(Cl)ccc46)cc3	ACHE_2502	ACHE_2502	7.666	ACHE	10	3	21	0	2	0	0	0	0	0	13	0	3	0	6	0	0	0	0	1	0	0	1	1	0	0	0	0	0	0	5	0	0	0	0	0	0	0	0	0	0	0	0	0	0
COc1cc2OC(=CC(=O)c2c(OC)c1OC)c3ccc(OCC(=O)NCCCCCNc4c5CCCCc5nc6cc(Cl)ccc46)cc3	ACHE_2503	ACHE_2503	8.161	ACHE	10	3	21	0	2	0	0	0	0	0	13	0	3	0	5	0	0	0	0	1	0	0	1	1	0	0	0	0	0	0	5	0	0	0	0	0	0	0	0	0	0	0	0	0	0
COc1cc2OC(=CC(=O)c2c(OC)c1OC)c3cccc(OCC(=O)NCCCCCNc4c5CCCCc5nc6cc(Cl)ccc46)c3	ACHE_2506	ACHE_2506	7.762	ACHE	10	3	21	0	2	0	0	0	0	0	13	0	3	0	5	0	0	0	0	1	0	0	1	1	0	0	0	0	0	0	5	0	0	0	0	0	0	0	0	0	0	0	0	0	0
COc1cc2OC(=CC(=O)c2cc1OC)C(=O)NC3CCN(Cc4ccccc4)CC3	ACHE_2507	ACHE_2507	6.18	ACHE	7	3	12	0	1	0	0	0	0	0	5	0	2	0	0	0	0	0	0	1	0	0	1	1	0	0	0	0	0	0	3	0	0	0	0	0	0	0	0	1	0	0	0	0	0
COc1cc2OC(=CC(=O)c2cc1OC)C(=O)NCC3CCN(Cc4ccccc4)CC3	ACHE_2508	ACHE_2508	5.836	ACHE	7	3	12	0	1	0	0	0	0	0	5	0	2	0	0	0	0	0	0	1	0	0	1	1	0	0	0	0	0	0	3	0	0	0	0	0	0	0	0	1	0	0	0	0	0
COc1cc2OC(=CC(=O)c2cc1OC)C(=O)NCCC3CCN(Cc4ccccc4)CC3	ACHE_2509	ACHE_2509	7.337	ACHE	7	3	12	0	1	0	0	0	0	0	5	0	2	0	1	0	0	0	0	1	0	0	1	1	0	0	0	0	0	0	3	0	0	0	0	0	0	0	0	1	0	0	0	0	0
COc1cc2OC(=CC(=O)c2cc1OC)C(=O)NCCCCCCCCCCNc3c4CCCCc4nc5cc(Cl)ccc35	ACHE_2511	ACHE_2511	9.699	ACHE	8	3	15	0	2	0	0	0	0	0	10	0	2	0	9	0	0	0	0	1	0	0	1	1	0	0	0	0	0	0	3	0	0	0	0	0	0	0	0	0	0	0	0	0	0
COc1cc2OC(=CC(=O)c2cc1OC)C(=O)NCCCCCCCCCCNc3c4CCCCc4nc5ccccc35	ACHE_2512	ACHE_2512	8.745	ACHE	8	3	15	0	2	0	0	0	0	0	9	0	2	0	9	0	0	0	0	1	0	0	1	1	0	0	0	0	0	0	3	0	0	0	0	0	0	0	0	0	0	0	0	0	0
COc1cc2OC(=CC(=O)c2cc1OC)C(=O)OCC3CCN(Cc4ccccc4)CC3	ACHE_2513	ACHE_2513	6.523	ACHE	7	3	12	0	0	0	0	0	0	0	5	0	2	1	0	0	0	0	0	1	0	0	0	1	0	0	0	0	0	0	3	0	0	0	0	0	0	0	0	1	0	0	0	0	0
COc1cc2OC(=CC(=O)c2cc1OC)C(=O)OCCC3CCN(Cc4ccccc4)CC3	ACHE_2514	ACHE_2514	7.252	ACHE	7	3	12	0	0	0	0	0	0	0	5	0	2	1	1	0	0	0	0	1	0	0	0	1	0	0	0	0	0	0	3	0	0	0	0	0	0	0	0	1	0	0	0	0	0
COc1cc2OC(=CC(=O)c2cc1OC)c3ccc(CN(C)Cc4ccccc4)cc3	ACHE_2515	ACHE_2515	5.509	ACHE	5	2	18	0	0	0	0	0	0	0	7	0	3	0	0	0	0	0	0	1	0	0	0	1	0	0	0	0	0	0	3	0	0	0	0	0	0	0	0	0	0	0	0	0	0
COc1cc2OC(=CC(=O)c2cc1OC)c3ccc(CN4CCCC4)cc3	ACHE_2516	ACHE_2516	7.469	ACHE	5	2	12	0	0	0	0	0	0	0	6	0	2	0	0	0	0	0	0	1	0	0	0	1	0	0	0	0	0	0	3	0	0	0	0	0	0	0	0	0	0	0	0	0	0
COc1cc2OC(=CC(=O)c2cc1OC)c3cccc(CN(C)Cc4ccccc4)c3	ACHE_2517	ACHE_2517	5.644	ACHE	5	2	18	0	0	0	0	0	0	0	7	0	3	0	0	0	0	0	0	1	0	0	0	1	0	0	0	0	0	0	3	0	0	0	0	0	0	0	0	0	0	0	0	0	0
COc1cc2OC(=O)C(=Cc2cc1OC)c3ccc(CN(C)Cc4ccc(C)cc4)cc3	ACHE_2525	ACHE_2525	6.509	ACHE	5	2	18	0	0	0	0	0	0	0	8	0	4	1	0	0	0	0	0	0	0	0	0	1	0	0	0	0	0	0	2	0	0	0	0	0	0	0	0	0	0	0	0	0	0
COc1cc2OC(=O)C(=Cc2cc1OC)c3ccc(CN(C)Cc4ccc(cc4)[N+](=O)[O-])cc3	ACHE_2526	ACHE_2526	4.609	ACHE	7	2	18	0	0	1	1	0	1	0	8	0	3	1	0	0	0	0	0	0	0	0	0	1	0	0	0	0	0	0	2	0	0	0	0	0	0	0	0	0	0	0	0	0	0
COc1cc2OC(=O)C(=Cc2cc1OC)c3ccc(CN(C)Cc4cccc(C)c4)cc3	ACHE_2527	ACHE_2527	6.914	ACHE	5	2	18	0	0	0	0	0	0	0	8	0	4	1	0	0	0	0	0	0	0	0	0	1	0	0	0	0	0	0	2	0	0	0	0	0	0	0	0	0	0	0	0	0	0
COc1cc2OC(=O)C(=Cc2cc1OC)c3ccc(CN(C)Cc4cccc(c4)[N+](=O)[O-])cc3	ACHE_2528	ACHE_2528	6.434	ACHE	7	2	18	0	0	1	1	0	1	0	8	0	3	1	0	0	0	0	0	0	0	0	0	1	0	0	0	0	0	0	2	0	0	0	0	0	0	0	0	0	0	0	0	0	0
COc1cc2OC(=O)C(=Cc2cc1OC)c3ccc(CN(C)Cc4ccccc4[N+](=O)[O-])cc3	ACHE_2531	ACHE_2531	6.006	ACHE	7	2	18	0	0	1	1	0	1	0	8	0	3	1	0	0	0	0	0	0	0	0	0	1	0	0	0	0	0	0	2	0	0	0	0	0	0	0	0	0	0	0	0	0	0
COc1cc2OC(=O)C(=Cc2cc1OC)c3cccc(CN(C)Cc4ccccc4)c3	ACHE_2533	ACHE_2533	6.695	ACHE	5	2	18	0	0	0	0	0	0	0	7	0	3	1	0	0	0	0	0	0	0	0	0	1	0	0	0	0	0	0	2	0	0	0	0	0	0	0	0	0	0	0	0	0	0
COc1cc2OC(=O)c3ccccc3c2c(c1)C(C)N(C)C	ACHE_2534	ACHE_2534	4.821	ACHE	4	1	12	0	0	0	0	0	0	0	6	0	4	1	1	0	0	0	0	0	0	0	0	1	0	0	0	0	0	0	1	0	0	0	0	0	0	0	0	0	0	0	0	0	0
COc1cc2OC=C(C(=O)c2cc1OC)c3ccc(CN(C)Cc4ccccc4)cc3	ACHE_2536	ACHE_2536	5.91	ACHE	5	2	18	0	0	0	0	0	0	0	7	0	3	0	0	0	0	0	0	1	0	0	0	1	0	0	0	0	0	0	3	0	0	0	0	0	0	0	0	0	0	0	0	0	0
COc1cc2OC=C(C(=O)c2cc1OC)c3ccc(OC4CCN(Cc5ccccc5)CC4)cc3	ACHE_2537	ACHE_2537	7.032	ACHE	6	2	18	0	0	0	0	0	0	0	7	0	2	0	0	0	0	0	0	1	0	0	0	1	0	0	0	0	0	0	4	0	0	0	0	0	0	0	0	1	0	0	0	0	0
COc1cc2OC=C(C(=O)c2cc1OC)c3ccc(cc3)N4CCCC4	ACHE_2538	ACHE_2538	5.788	ACHE	5	2	12	0	0	0	0	0	0	0	6	0	2	0	0	0	0	0	0	1	0	0	0	1	0	0	0	0	0	0	3	0	0	0	0	0	0	0	0	0	0	0	0	0	0
COc1cc2OC=C(C(=O)c2cc1OC)c3cccc(CN(C)Cc4ccccc4)c3	ACHE_2539	ACHE_2539	5.695	ACHE	5	2	18	0	0	0	0	0	0	0	7	0	3	0	0	0	0	0	0	1	0	0	0	1	0	0	0	0	0	0	3	0	0	0	0	0	0	0	0	0	0	0	0	0	0
COc1cc2OC[C@H]3Oc4c5C=CC(C)(C)Oc5ccc4C(=O)[C@@]3(O)c2cc1OC	ACHE_2540	ACHE_2540	3.896	ACHE	7	1	12	0	1	0	0	0	0	0	8	0	4	0	0	0	0	0	0	0	0	0	0	0	0	0	0	0	0	0	6	1	1	2	0	0	0	0	0	0	0	0	2	1	0
COc1cc2O\C(=C/c3ccc(O)c(CN(C)C)c3)\C(=O)c2cc1OC	ACHE_2549	ACHE_2549	6.292	ACHE	6	2	12	0	1	0	0	0	0	0	7	0	4	0	0	0	0	0	0	0	0	0	0	1	0	0	0	0	0	0	4	1	0	0	0	0	0	0	0	0	1	0	0	0	0
COc1cc2Oc3cc(CN(C)Cc4ccccc4)ccc3C(=O)c2cc1OC	ACHE_2551	ACHE_2551	4.519	ACHE	5	1	18	0	0	0	0	0	0	0	8	0	3	0	0	0	0	0	0	1	0	0	0	1	0	0	0	0	0	0	3	0	0	0	0	0	0	0	0	0	0	0	2	0	0
COc1cc2[Se]N(CCCCCCNc3c4CCCCc4nc5ccccc35)C(=O)c2cc1OC	ACHE_2563	ACHE_2563	7.82	ACHE	7	1	15	0	1	0	0	0	0	0	9	0	2	0	5	0	0	0	0	0	0	0	1	1	0	0	0	0	0	0	2	0	0	0	0	0	0	0	0	0	0	0	0	0	0
COc1cc2nc(Cl)nc(NCCCNC(=O)CCCCC3CCSS3)c2cc1OC	ACHE_2564	ACHE_2564	3.717	ACHE	9	1	8	0	2	0	0	0	0	0	6	0	2	0	6	0	0	0	0	0	0	0	1	1	0	0	0	0	0	0	2	0	0	0	0	0	0	0	0	0	0	0	0	0	0
COc1cc2nc(cc(OC)c2cc1OC)C(=O)NCCC3CCN(Cc4ccccc4)CC3	ACHE_2566	ACHE_2566	6.208	ACHE	7	1	15	0	1	0	0	0	0	0	7	0	3	0	1	0	0	0	0	0	0	0	1	1	0	0	0	0	0	0	3	0	0	0	0	0	0	0	0	1	0	0	0	0	0
COc1cc2nc(nc(N)c2cc1OC)N(C)CCCNC(=O)C3CCCO3	ACHE_2567	ACHE_2567	7.745	ACHE	9	1	8	0	2	0	0	0	0	0	6	0	3	0	2	0	0	0	0	0	0	0	1	2	0	0	0	0	0	0	3	0	0	0	0	0	0	0	0	0	0	0	0	0	0
COc1cc2nc3CC4CC(CC(=C4)C)c3c(N)c2cc1OC	ACHE_2569	ACHE_2569	4.932	ACHE	4	1	9	0	1	0	0	0	0	0	7	0	3	0	0	0	0	0	0	0	0	0	0	1	0	0	0	0	0	0	2	0	0	0	0	0	0	0	0	0	0	0	0	0	0
COc1cc2onc(CCC3CCN(Cc4ccccc4)CC3)c2cc1C	ACHE_2572	ACHE_2572	8.237	ACHE	3	0	13	0	0	0	0	0	0	0	6	0	2	0	1	0	0	0	0	0	0	0	0	1	0	0	0	0	0	0	1	0	0	0	0	0	0	0	0	1	0	0	0	0	0
COc1ccc(CC(=O)Nc2ccc(CN(C)Cc3ccccc3)cc2)cc1O	ACHE_2575	ACHE_2575	5.517	ACHE	5	1	18	0	2	0	0	0	0	0	6	0	2	0	1	0	0	0	0	0	0	0	1	1	0	0	0	0	0	0	2	1	0	0	0	0	0	0	0	0	1	1	0	0	0
COc1ccc(CCNc2c3CCCCc3nc4cc(Cl)ccc24)cc1OC	ACHE_2578	ACHE_2578	6.222	ACHE	4	0	15	0	1	0	0	0	0	0	9	0	2	0	1	0	0	0	0	0	0	0	0	1	0	0	0	0	0	0	2	0	0	0	0	0	0	0	0	0	0	0	0	0	0
COc1ccc(CCNc2nc(CC(=O)N)nc3ccccc23)cc1OC	ACHE_2579	ACHE_2579	4.903	ACHE	7	1	14	0	2	0	0	0	0	0	7	0	2	0	2	0	0	0	0	0	0	0	1	1	0	0	0	0	0	0	2	0	0	0	0	0	0	0	0	0	0	0	0	0	0
COc1ccc(CCOCCCCCNc2c3CCCCc3nc4ccccc24)cc1OC	ACHE_2589	ACHE_2589	6.775	ACHE	5	0	15	0	1	0	0	0	0	0	8	0	2	0	5	0	0	0	0	0	0	0	0	1	0	0	0	0	0	0	3	0	0	0	0	0	0	0	0	0	0	0	0	0	0
COc1ccc(CN(C)Cc2ccc(cc2)C3=Cc4cc(OC)c(OC)cc4OC3=O)cc1	ACHE_2592	ACHE_2592	5.646	ACHE	6	2	18	0	0	0	0	0	0	0	8	0	4	1	0	0	0	0	0	0	0	0	0	1	0	0	0	0	0	0	3	0	0	0	0	0	0	0	0	0	0	0	0	0	0
COc1ccc(CN(C)[C@@H](C)[C@H]2[C@H](O)C[C@@]3(C)[C@@H]4CC[C@H]5[C@]6(C)CSC(=N[C@H]6CC[C@@]57C[C@@]47C(=O)C[C@]23C)C(C)C)cc1	ACHE_2593	ACHE_2593	8.046	ACHE	6	2	6	0	1	0	0	0	0	0	2	0	8	0	3	0	0	0	0	1	0	0	0	1	0	0	0	1	0	0	2	1	0	5	1	0	0	0	0	0	0	0	0	0	0
COc1ccc(CN(CC(=O)NCc2ccccc2)C(=O)CCCCCn3ccnc3\C=N\O)cc1	ACHE_2595	ACHE_2595	3.745	ACHE	8	2	15	0	2	0	1	0	0	0	4	0	1	0	6	0	0	0	1	0	0	0	2	0	0	0	0	0	0	0	1	0	0	0	0	0	0	0	0	0	0	0	0	0	0
COc1ccc(CN2CCC(CCC(=O)c3cc4CCC(=O)n5ccc(c3)c45)CC2)cc1	ACHE_2619	ACHE_2619	6.46	ACHE	4	2	14	0	0	0	0	0	0	0	6	0	1	0	2	0	0	0	0	1	0	0	0	1	0	0	0	0	0	0	1	0	0	0	0	0	0	0	0	1	0	0	0	0	0
COc1ccc(CNC(=O)C2CCN(CC2)C(=O)c3ccccc3)cc1OC	ACHE_2622	ACHE_2622	8.386	ACHE	6	2	12	0	1	0	0	0	0	0	4	0	2	0	0	0	0	0	0	0	0	0	2	0	0	0	0	0	0	0	2	0	0	0	0	0	0	0	0	1	0	0	0	0	0
COc1ccc(CNc2c3CCCCc3nc4cc(Cl)ccc24)cc1OC	ACHE_2624	ACHE_2624	6.097	ACHE	4	0	15	0	1	0	0	0	0	0	9	0	2	0	0	0	0	0	0	0	0	0	0	1	0	0	0	0	0	0	2	0	0	0	0	0	0	0	0	0	0	0	0	0	0
COc1ccc(CNc2c3CCCCc3nc4ccccc24)cc1OC	ACHE_2625	ACHE_2625	5.658	ACHE	4	0	15	0	1	0	0	0	0	0	8	0	2	0	0	0	0	0	0	0	0	0	0	1	0	0	0	0	0	0	2	0	0	0	0	0	0	0	0	0	0	0	0	0	0
COc1ccc(Cc2nccc3cc(OC)c(OC)cc23)cc1OC	ACHE_2639	ACHE_2639	4.614	ACHE	5	0	15	0	0	0	0	0	0	0	8	0	4	0	0	0	0	0	0	0	0	0	0	0	0	0	0	0	0	0	4	0	0	0	0	0	0	0	0	0	0	0	0	0	0
COc1ccc(NC(=NCCN2CCC(C)CC2)S)cc1Cl	ACHE_2640	ACHE_2640	4.921	ACHE	5	1	6	0	1	0	0	0	0	0	3	0	2	0	1	0	0	0	0	0	0	0	0	1	0	0	0	1	0	0	1	0	0	0	0	0	0	0	0	1	0	0	0	0	0
COc1ccc(NC(=O)Oc2ccc3N(C)[C@H]4N(C)CC[C@@]4(C)c3c2)cc1	ACHE_2653	ACHE_2653	6.638	ACHE	6	1	12	0	1	0	0	0	0	0	5	0	4	0	0	0	1	0	0	0	0	0	0	2	0	0	0	0	0	0	1	0	0	1	0	0	0	0	0	0	0	0	0	0	0
COc1ccc(NC(=S)NNC=C2C(=O)NC(=S)NC2=O)cc1	ACHE_2666	ACHE_2666	3.685	ACHE	10	5	6	0	5	0	0	0	0	0	2	0	1	0	0	0	0	0	0	0	0	0	0	0	1	0	0	0	0	0	1	0	0	0	0	0	0	0	0	0	0	0	0	0	0
COc1ccc(NCC(=O)Nc2ccc3OC(=O)C=Cc3c2)cc1	ACHE_2668	ACHE_2668	7.258	ACHE	6	2	12	0	2	0	0	0	0	0	5	0	1	1	1	0	0	0	0	0	0	0	0	1	0	0	0	0	0	0	1	0	0	0	0	0	0	0	0	0	0	0	0	0	0
COc1ccc(NCc2ccc3N(C(=O)c4ccccc4)C(=O)C(=O)c3c2)cc1	ACHE_2670	ACHE_2670	6.77	ACHE	6	3	18	0	1	0	0	0	0	0	6	0	1	0	0	0	0	0	0	0	0	0	0	1	0	0	0	0	0	0	1	0	0	0	0	0	0	0	0	0	0	0	0	0	0
COc1ccc(OC)c(c1)C(C)NS(=O)(=O)N	ACHE_2672	ACHE_2672	10.571	ACHE	6	0	6	0	2	0	0	2	0	0	3	0	3	0	1	0	0	0	0	0	0	0	0	0	0	0	0	0	0	0	2	0	0	0	0	0	0	0	0	0	0	0	0	0	0
COc1ccc(OC)c(c1)C(C)NS(=O)(=O)NC(=O)OCc2ccccc2	ACHE_2673	ACHE_2673	10.571	ACHE	8	1	12	0	2	0	0	2	0	0	4	0	3	0	1	0	0	0	0	0	0	0	0	0	0	0	0	0	0	0	2	0	0	0	0	0	0	0	0	0	0	0	0	0	0
COc1ccc(\C=C\2/COc3cc(OCCCCCCCCNc4c5CCCCc5nc6ccccc46)ccc3C2=O)cc1	ACHE_2675	ACHE_2675	6.915	ACHE	6	2	21	0	1	0	0	0	0	0	10	0	1	0	7	0	0	0	0	1	0	0	0	1	0	0	0	0	0	0	3	0	0	0	0	0	0	0	0	0	0	0	1	1	0
COc1ccc(\C=C\2/COc3cc(OCCCCCCNc4c5CCCCc5nc6ccccc46)ccc3C2=O)cc1	ACHE_2676	ACHE_2676	6.805	ACHE	6	2	21	0	1	0	0	0	0	0	10	0	1	0	5	0	0	0	0	1	0	0	0	1	0	0	0	0	0	0	3	0	0	0	0	0	0	0	0	0	0	0	1	1	0
COc1ccc(\C=C\2/COc3cc(OCCCCCNc4c5CCCCc5nc6ccccc46)ccc3C2=O)cc1	ACHE_2677	ACHE_2677	7.009	ACHE	6	2	21	0	1	0	0	0	0	0	10	0	1	0	4	0	0	0	0	1	0	0	0	1	0	0	0	0	0	0	3	0	0	0	0	0	0	0	0	0	0	0	1	1	0
COc1ccc(\C=C\C(=O)NCCC2CCN(Cc3ccccc3)CC2)cc1O	ACHE_2681	ACHE_2681	5.78	ACHE	5	1	12	0	2	0	0	0	0	0	4	0	1	0	3	0	0	0	0	0	0	0	1	1	0	0	0	0	0	0	2	1	0	0	0	0	0	0	0	1	1	1	0	0	0
COc1ccc(\C=C\C(=O)c2ccc3OC(C)(C)C=Cc3c2O)cc1	ACHE_2687	ACHE_2687	4.127	ACHE	4	1	12	0	1	0	0	0	0	0	6	0	3	0	2	0	0	0	0	1	0	0	0	0	0	0	0	0	0	0	3	1	0	1	0	0	0	0	0	0	1	0	0	0	0
COc1ccc(\C=N\[C@@]23CC(=C[C@@H](CC4=C2C=CC(=O)N4)/C/3=C\C)C)cc1	ACHE_2696	ACHE_2696	7.509	ACHE	4	5	6	0	1	0	0	0	0	0	2	0	3	0	1	0	0	0	0	0	0	0	1	0	0	0	0	0	0	0	1	0	0	1	0	1	0	0	0	0	0	0	0	0	0
COc1ccc(cc1)C(=O)CNc2ccc3OC(=O)C=Cc3c2	ACHE_2698	ACHE_2698	7.26	ACHE	5	2	12	0	1	0	0	0	0	0	5	0	1	1	1	0	0	0	0	0	0	0	0	1	0	0	0	0	0	0	1	0	0	0	0	0	0	0	0	0	0	0	0	0	0
COc1ccc(cc1)C(=O)N2c3ccccc3Sc4ccccc24	ACHE_2703	ACHE_2703	5.201	ACHE	4	1	18	0	0	0	0	0	0	0	6	0	1	0	0	0	0	0	0	0	0	0	1	0	0	0	0	1	0	0	1	0	0	0	0	0	0	0	0	0	0	0	0	0	0
COc1ccc(cc1)C(=O)N2c3ccccc3[Se]c4ccc(Cl)cc24	ACHE_2704	ACHE_2704	5.237	ACHE	4	1	18	0	0	0	0	0	0	0	7	0	1	0	0	0	0	0	0	0	0	0	1	0	0	0	0	0	0	0	1	0	0	0	0	0	0	0	0	0	0	0	0	0	0
COc1ccc(cc1)C(=O)N2c3ccccc3[Se]c4ccccc24	ACHE_2705	ACHE_2705	5.337	ACHE	4	1	18	0	0	0	0	0	0	0	6	0	1	0	0	0	0	0	0	0	0	0	1	0	0	0	0	0	0	0	1	0	0	0	0	0	0	0	0	0	0	0	0	0	0
COc1ccc(cc1)C(C)NS(=O)(=O)N	ACHE_2712	ACHE_2712	10.571	ACHE	5	0	6	0	2	0	0	2	0	0	2	0	2	0	1	0	0	0	0	0	0	0	0	0	0	0	0	0	0	0	1	0	0	0	0	0	0	0	0	0	0	0	0	0	0
COc1ccc(cc1)C2=CC(=O)c3cc(OC)c(O)c([C@@H]4CCC(=O)N4)c3O2	ACHE_2714	ACHE_2714	4.167	ACHE	7	3	12	0	2	0	0	0	0	0	7	0	2	0	0	0	0	0	0	1	0	0	1	0	0	0	0	0	0	0	4	1	0	0	0	0	0	0	0	0	1	1	0	0	0
COc1ccc(cc1)C2=CC3=C(C(=O)O2)C(=O)C4[C@@]5(C)CC[C@H](O)[C@@](C)(CO)C5C[C@H](O)[C@@]4(C)O3	ACHE_2717	ACHE_2717	4.155	ACHE	8	5	6	0	3	0	0	0	0	0	2	0	4	1	0	0	0	0	0	1	0	0	0	0	0	0	0	0	0	0	5	3	0	3	2	1	0	0	1	0	0	0	0	0	0
COc1ccc(cc1)C2=Cc3cc(OCCCN(C)Cc4cccc(OC(=O)NCCCCCc5ccccc5)c4)ccc3OC2=O	ACHE_2725	ACHE_2725	6.747	ACHE	8	3	24	0	1	0	0	0	0	0	8	0	2	1	6	0	1	0	0	0	0	0	0	1	0	0	0	0	0	0	2	0	0	0	0	0	0	0	0	0	0	0	0	0	0
COc1ccc(cc1)C2=Cc3ccc(OCCCN(C)Cc4cccc(OC(=O)NCCCCCc5ccccc5)c4)cc3OC2=O	ACHE_2726	ACHE_2726	6.506	ACHE	8	3	24	0	1	0	0	0	0	0	8	0	2	1	6	0	1	0	0	0	0	0	0	1	0	0	0	0	0	0	2	0	0	0	0	0	0	0	0	0	0	0	0	0	0
COc1ccc(cc1)C2=NN(C(C2)c3ccc(cc3)N4CCN(Cc5ccccc5)CC4)C(=O)C	ACHE_2727	ACHE_2727	3.999	ACHE	6	2	18	0	0	0	0	0	0	0	5	0	2	0	1	0	0	0	0	0	0	0	0	2	1	0	0	0	0	0	1	0	0	0	0	0	0	0	0	0	0	0	0	0	0
COc1ccc(cc1)C2CC(=O)c3ccc4OC(C)(C)C=Cc4c3O2	ACHE_2730	ACHE_2730	4.041	ACHE	4	1	12	0	0	0	0	0	0	0	6	0	3	0	0	0	0	0	0	1	0	0	0	0	0	0	0	0	0	0	3	0	0	1	0	0	0	0	0	0	0	0	1	1	1
COc1ccc(cc1)C2NC(=S)Nc3nc4CCCCc4c(N)c23	ACHE_2732	ACHE_2732	5.117	ACHE	6	1	11	0	3	0	0	0	0	0	7	0	1	0	0	0	0	0	0	0	0	0	0	1	0	0	0	0	0	0	1	0	0	0	0	0	0	0	0	0	0	0	0	0	0
COc1ccc(cc1)C2SCC(=O)N2c3ccc4OC(=O)C=Cc4c3	ACHE_2733	ACHE_2733	7.148	ACHE	6	2	12	0	0	0	0	0	0	0	5	0	1	1	0	0	0	0	0	0	0	0	1	0	0	0	0	1	0	0	1	0	0	0	0	0	0	0	0	0	0	0	0	0	0
COc1ccc(cc1)N2C(=O)C3CN(C)C4(C3C2=O)C(=O)c5ccccc5C4=O	ACHE_2738	ACHE_2738	6.108	ACHE	7	4	12	0	0	0	0	0	0	0	4	0	2	0	0	0	0	0	0	0	0	0	0	1	0	0	0	0	0	0	1	0	0	1	0	0	0	0	0	0	0	0	0	0	0
COc1ccc(cc1)[C@H]2C3=C(CC(C)(C)CC3=O)Oc4nc5CCCCc5c(N)c24	ACHE_2740	ACHE_2740	4.39	ACHE	5	3	11	0	1	0	0	0	0	0	7	0	3	0	0	0	0	0	0	1	0	0	0	1	0	0	0	0	0	0	2	0	0	1	0	0	0	0	0	0	0	0	0	0	0
COc1ccc(cc1)c2cc(N)c3c(cc(nc3n2)c4ccccc4)C(F)(F)F	ACHE_2741	ACHE_2741	5.084	ACHE	4	0	20	0	1	0	0	0	0	0	9	0	1	0	0	0	0	0	0	0	0	0	0	1	0	0	0	0	0	0	1	0	0	0	0	0	0	0	0	0	0	0	0	0	0
COc1ccc(cc1)c2ccccc2\C=C/3\Cc4cc(OC)ccc4C3=O	ACHE_2744	ACHE_2744	7.674	ACHE	3	2	18	0	0	0	0	0	0	0	7	0	2	0	0	0	0	0	0	1	0	0	0	0	0	0	0	0	0	0	2	0	0	0	0	0	0	0	0	0	0	0	0	0	0
COc1ccc(cc1)c2nnc3sc(nn23)c4cocc4	ACHE_2759	ACHE_2759	5.75	ACHE	4	0	13	0	0	0	0	0	0	0	6	0	1	0	0	0	0	0	0	0	0	0	0	0	2	0	0	0	0	0	1	0	0	0	0	0	0	0	0	0	0	0	0	0	0
COc1ccc(cc1O)C(=O)O[C@H]2CC[C@]3(C)[C@H]4CC[C@@H]5[C@@]6(C)CC[C@@H](O)C(C)(C)[C@@H]6C[C@H](O)[C@@]5(O)C[C@]4(C)CC[C@H]3[C@@]2(C)C(=O)O	ACHE_2763	ACHE_2763	5.001	ACHE	9	2	6	1	5	0	0	0	0	0	3	0	7	1	0	0	0	0	0	0	0	0	0	0	0	0	0	0	0	0	5	4	1	6	2	0	0	0	0	0	1	1	0	0	0
COc1ccc(cc1O)C(C#N)N2CCCC2	ACHE_2764	ACHE_2764	3.405	ACHE	4	0	6	0	1	0	0	0	0	0	3	0	1	0	1	0	0	0	0	0	0	0	0	1	0	0	0	0	0	0	2	1	0	0	0	0	0	0	0	0	1	1	0	0	0
COc1ccc(cc1O)C(C#N)N2CCN(C)CC2	ACHE_2766	ACHE_2766	3.456	ACHE	5	0	6	0	1	0	0	0	0	0	3	0	2	0	1	0	0	0	0	0	0	0	0	2	0	0	0	0	0	0	2	1	0	0	0	0	0	0	0	0	1	1	0	0	0
COc1ccc(cc1O)C(C#N)N2CCOCC2	ACHE_2767	ACHE_2767	3.44	ACHE	5	0	6	0	1	0	0	0	0	0	3	0	1	0	1	0	0	0	0	0	0	0	0	1	0	0	0	0	0	0	3	1	0	0	0	0	0	0	0	0	1	1	0	0	0
COc1ccc(cc1O)[C@@H]2CC(=O)c3c(O)c(C\C=C(/C)\CCC=C(C)C)c(O)cc3O2	ACHE_2771	ACHE_2771	4.034	ACHE	6	3	12	0	3	0	0	0	0	0	8	0	4	0	9	0	0	0	0	1	0	0	0	0	0	0	0	0	0	0	5	3	0	0	0	0	0	0	0	0	3	1	1	1	1
COc1ccc(cc1O)[C@@H]2CC(=O)c3c(O)cc(O)cc3O2	ACHE_2772	ACHE_2772	2.606	ACHE	6	1	12	0	3	0	0	0	0	0	7	0	1	0	0	0	0	0	0	1	0	0	0	0	0	0	0	0	0	0	5	3	0	0	0	0	0	0	0	0	3	1	1	1	1
COc1ccc(cc1O)[C@H]2Oc3cc(O)c(C\C=C(/C)\CCC=C(C)C)c(O)c3C(=O)[C@@H]2O	ACHE_2773	ACHE_2773	4.496	ACHE	7	3	12	0	4	0	0	0	0	0	8	0	4	0	9	0	0	0	0	0	0	0	0	0	0	0	0	0	0	0	6	4	0	0	1	0	0	0	0	0	3	1	1	1	1
COc1ccc(cc1OC)C(=O)CCC2C=CN(Cc3cccc(Cl)c3)C=C2C#N	ACHE_2774	ACHE_2774	6.035	ACHE	5	2	12	0	0	0	0	0	0	0	5	0	2	0	2	0	0	0	0	1	1	0	0	1	0	0	0	0	0	0	2	0	0	0	0	0	0	0	0	0	0	0	0	0	0
COc1ccc(cc1OC)C(=O)N2c3ccccc3Sc4ccccc24	ACHE_2776	ACHE_2776	5.237	ACHE	5	1	18	0	0	0	0	0	0	0	7	0	2	0	0	0	0	0	0	0	0	0	1	0	0	0	0	1	0	0	2	0	0	0	0	0	0	0	0	0	0	0	0	0	0
COc1ccc(cc1OC)C(=O)N2c3ccccc3[Se]c4ccc(Cl)cc24	ACHE_2777	ACHE_2777	5.208	ACHE	5	1	18	0	0	0	0	0	0	0	8	0	2	0	0	0	0	0	0	0	0	0	1	0	0	0	0	0	0	0	2	0	0	0	0	0	0	0	0	0	0	0	0	0	0
COc1ccc(cc1OC)C(=O)N2c3ccccc3[Se]c4ccccc24	ACHE_2778	ACHE_2778	5.292	ACHE	5	1	18	0	0	0	0	0	0	0	7	0	2	0	0	0	0	0	0	0	0	0	1	0	0	0	0	0	0	0	2	0	0	0	0	0	0	0	0	0	0	0	0	0	0
COc1ccc(cc1OC)C(C#N)N2CCCC2	ACHE_2791	ACHE_2791	4.377	ACHE	4	0	6	0	0	0	0	0	0	0	3	0	2	0	1	0	0	0	0	0	0	0	0	1	0	0	0	0	0	0	2	0	0	0	0	0	0	0	0	0	0	0	0	0	0
COc1ccc(cc1OC)C(C#N)N2CCCCC2	ACHE_2792	ACHE_2792	4.347	ACHE	4	0	6	0	0	0	0	0	0	0	3	0	2	0	1	0	0	0	0	0	0	0	0	1	0	0	0	0	0	0	2	0	0	0	0	0	0	0	0	1	0	0	0	0	0
COc1ccc(cc1OC)C(C#N)N2CCN(C)CC2	ACHE_2793	ACHE_2793	3.421	ACHE	5	0	6	0	0	0	0	0	0	0	3	0	3	0	1	0	0	0	0	0	0	0	0	2	0	0	0	0	0	0	2	0	0	0	0	0	0	0	0	0	0	0	0	0	0
COc1ccc(cc1OC)C(C#N)N2CCOCC2	ACHE_2794	ACHE_2794	4.268	ACHE	5	0	6	0	0	0	0	0	0	0	3	0	2	0	1	0	0	0	0	0	0	0	0	1	0	0	0	0	0	0	3	0	0	0	0	0	0	0	0	0	0	0	0	0	0
COc1ccc(cc1OC)C(C)NS(=O)(=O)N	ACHE_2795	ACHE_2795	10.571	ACHE	6	0	6	0	2	0	0	2	0	0	3	0	3	0	1	0	0	0	0	0	0	0	0	0	0	0	0	0	0	0	2	0	0	0	0	0	0	0	0	0	0	0	0	0	0
COc1ccc(cc1OC)C(C)NS(=O)(=O)NC(=O)OCc2ccccc2	ACHE_2796	ACHE_2796	10.571	ACHE	8	1	12	0	2	0	0	2	0	0	4	0	3	0	1	0	0	0	0	0	0	0	0	0	0	0	0	0	0	0	2	0	0	0	0	0	0	0	0	0	0	0	0	0	0
COc1ccc(cc1OC)C(O)c2nccc3cc(OC)c(OC)cc23	ACHE_2797	ACHE_2797	4.969	ACHE	6	0	15	0	1	0	0	0	0	0	8	0	4	0	0	0	0	0	0	0	0	0	0	0	0	0	0	0	0	0	5	1	0	0	1	0	0	0	0	0	0	0	0	0	0
COc1ccc(cc1OC)C2=COc3c4C=CC(C)(C)Oc4ccc3C2=O	ACHE_2803	ACHE_2803	3.882	ACHE	5	2	12	0	0	0	0	0	0	0	7	0	4	0	0	0	0	0	0	1	0	0	0	0	0	0	0	0	0	0	4	0	0	1	0	0	0	0	0	0	0	0	0	0	0
COc1ccc(cc1OC)C2=NN(C(C2)c3ccc(cc3)N4CCC(C)CC4)C(=O)C	ACHE_2804	ACHE_2804	4.111	ACHE	6	2	12	0	0	0	0	0	0	0	5	0	4	0	1	0	0	0	0	0	0	0	0	1	1	0	0	0	0	0	2	0	0	0	0	0	0	0	0	1	0	0	0	0	0
COc1ccc(cc1OC)C2=NN(C(C2)c3ccc(cc3)N4CCN(C)CC4)C(=O)C	ACHE_2806	ACHE_2806	5.187	ACHE	7	2	12	0	0	0	0	0	0	0	5	0	4	0	1	0	0	0	0	0	0	0	0	2	1	0	0	0	0	0	2	0	0	0	0	0	0	0	0	0	0	0	0	0	0
COc1ccc(cc1OC)C2=NN(C(C2)c3ccc(cc3)N4CCN(CC4)c5ccccc5)C(=O)C	ACHE_2807	ACHE_2807	3.53	ACHE	7	2	18	0	0	0	0	0	0	0	6	0	3	0	1	0	0	0	0	0	0	0	0	2	1	0	0	0	0	0	2	0	0	0	0	0	0	0	0	0	0	0	0	0	0
COc1ccc(cc1OC)C2=NN(C(C2)c3ccc(cc3)N4CCN(Cc5ccccc5)CC4)C(=O)C	ACHE_2808	ACHE_2808	4.202	ACHE	7	2	18	0	0	0	0	0	0	0	6	0	3	0	1	0	0	0	0	0	0	0	0	2	1	0	0	0	0	0	2	0	0	0	0	0	0	0	0	0	0	0	0	0	0
COc1ccc(cc1OC)C2=NN(C(C2)c3ccc(cc3)n4ccnc4)C(=O)C	ACHE_2809	ACHE_2809	3.687	ACHE	6	2	15	0	0	0	0	0	0	0	5	0	3	0	1	0	0	0	1	0	0	0	0	0	1	0	0	0	0	0	2	0	0	0	0	0	0	0	0	0	0	0	0	0	0
COc1ccc(cc1OC)C2=NN(C(C2)c3ccc(cc3)n4cnc5ccccc45)C(=O)C	ACHE_2810	ACHE_2810	3.496	ACHE	6	2	19	0	0	0	0	0	0	0	7	0	3	0	1	1	0	0	1	0	0	0	0	0	1	0	0	0	0	0	2	0	0	0	0	0	0	0	0	0	0	0	0	0	0
COc1ccc(cc1OC)C2=NN(C(C2)c3ccc(cc3)n4cncn4)C(=O)C	ACHE_2811	ACHE_2811	3.02	ACHE	7	2	14	0	0	0	0	0	0	0	5	0	3	0	1	0	0	0	0	0	0	0	0	0	2	0	0	0	0	0	2	0	0	0	0	0	0	0	0	0	0	0	0	0	0
COc1ccc2C(=O)C=C(Nc2c1)C(=O)NCCC3CCN(Cc4ccccc4)CC3	ACHE_2818	ACHE_2818	6.347	ACHE	6	3	12	0	2	0	0	0	0	0	4	0	1	0	1	0	0	0	0	1	0	0	0	2	0	0	0	0	0	0	1	0	0	0	0	0	0	0	0	1	0	0	0	0	0
COc1ccc2C(=O)C=C(Oc2c1)C(=O)NCCC3CCN(Cc4ccccc4)CC3	ACHE_2819	ACHE_2819	7.481	ACHE	6	3	12	0	1	0	0	0	0	0	4	0	1	0	1	0	0	0	0	1	0	0	1	1	0	0	0	0	0	0	2	0	0	0	0	0	0	0	0	1	0	0	0	0	0
COc1ccc2C(=O)C=C(Oc2c1)c3ccc(CN(C)Cc4ccccc4)cc3	ACHE_2820	ACHE_2820	4.094	ACHE	4	2	18	0	0	0	0	0	0	0	6	0	2	0	0	0	0	0	0	1	0	0	0	1	0	0	0	0	0	0	2	0	0	0	0	0	0	0	0	0	0	0	0	0	0
COc1ccc2C(=O)\C(=C/C3CCN(Cc4ccccc4)CC3)\Cc2c1	ACHE_2822	ACHE_2822	7.356	ACHE	3	2	12	0	0	0	0	0	0	0	4	0	1	0	0	0	0	0	0	1	0	0	0	1	0	0	0	0	0	0	1	0	0	0	0	0	0	0	0	1	0	0	0	0	0
COc1ccc2C(=O)\C(=C/c3ccccc3c4ccc5ccccc5c4)\Cc2c1	ACHE_2823	ACHE_2823	7.489	ACHE	2	2	22	0	0	0	0	0	0	0	8	0	1	0	0	0	0	0	0	1	0	0	0	0	0	0	0	0	0	0	1	0	0	0	0	0	0	0	0	0	0	0	0	0	0
COc1ccc2C=C(C(=O)Oc2c1)c3cccc(CN(C)Cc4ccccc4)c3	ACHE_2833	ACHE_2833	5.64	ACHE	4	2	18	0	0	0	0	0	0	0	6	0	2	1	0	0	0	0	0	0	0	0	0	1	0	0	0	0	0	0	1	0	0	0	0	0	0	0	0	0	0	0	0	0	0
COc1ccc2CC(CCc2c1)NC(=O)N(C)C	ACHE_2835	ACHE_2835	7.786	ACHE	4	1	6	0	1	0	0	0	0	0	3	0	3	0	0	0	0	0	0	0	0	0	0	0	0	0	0	0	0	0	1	0	0	0	0	0	0	0	0	0	0	0	0	0	0
COc1ccc2CC(CCc2c1)NS(=O)(=O)N(C)C	ACHE_2836	ACHE_2836	7.77	ACHE	5	0	6	0	1	0	0	2	0	0	3	0	3	0	0	0	0	0	0	0	0	0	0	0	0	0	0	0	0	0	1	0	0	0	0	0	0	0	0	0	0	0	0	0	0
COc1ccc2CCC(Cc2c1)NS(=O)(=O)N(C)C	ACHE_2837	ACHE_2837	7.801	ACHE	5	0	6	0	1	0	0	2	0	0	3	0	3	0	0	0	0	0	0	0	0	0	0	0	0	0	0	0	0	0	1	0	0	0	0	0	0	0	0	0	0	0	0	0	0
COc1ccc2CC[C@@H](Cc2c1)NC(=O)N(C)C	ACHE_2838	ACHE_2838	7.65	ACHE	4	1	6	0	1	0	0	0	0	0	3	0	3	0	0	0	0	0	0	0	0	0	0	0	0	0	0	0	0	0	1	0	0	0	0	0	0	0	0	0	0	0	0	0	0
COc1ccc2CN(C)CC[C@@]34CC[C@@H](O)C[C@@H]3Oc1c24	ACHE_2850	ACHE_2850	4.237	ACHE	4	0	6	0	1	0	0	0	0	0	4	0	2	0	0	0	0	0	0	0	0	0	0	1	0	0	0	0	0	0	3	1	0	1	1	0	0	0	0	0	0	0	0	0	0
COc1ccc2CN(CCCCCCCCN3C(=O)c4ccccc4S3(=O)=O)CC[C@@]56C=C[C@H](O)C[C@@H]5Oc1c26	ACHE_2856	ACHE_2856	7.301	ACHE	8	1	12	0	1	0	0	1	0	0	6	0	1	0	7	0	0	0	0	0	0	0	0	1	0	0	0	0	0	0	3	1	0	1	1	0	0	0	0	0	0	0	0	0	0
COc1ccc2OC(=CC(=O)c2c1)C(=O)NC3CCN(Cc4ccccc4)CC3	ACHE_2870	ACHE_2870	6.013	ACHE	6	3	12	0	1	0	0	0	0	0	4	0	1	0	0	0	0	0	0	1	0	0	1	1	0	0	0	0	0	0	2	0	0	0	0	0	0	0	0	1	0	0	0	0	0
COc1ccc2OC(=CC(=O)c2c1)C(=O)NCC3CCN(Cc4ccccc4)CC3	ACHE_2871	ACHE_2871	5.442	ACHE	6	3	12	0	1	0	0	0	0	0	4	0	1	0	0	0	0	0	0	1	0	0	1	1	0	0	0	0	0	0	2	0	0	0	0	0	0	0	0	1	0	0	0	0	0
COc1ccc2OC(=CC(=O)c2c1)C(=O)NCCC3CCN(Cc4ccccc4)CC3	ACHE_2872	ACHE_2872	6.77	ACHE	6	3	12	0	1	0	0	0	0	0	4	0	1	0	1	0	0	0	0	1	0	0	1	1	0	0	0	0	0	0	2	0	0	0	0	0	0	0	0	1	0	0	0	0	0
COc1ccc2OC(=CC(=O)c2c1)C(=O)NCCCC3CCN(Cc4ccccc4)CC3	ACHE_2873	ACHE_2873	6.432	ACHE	6	3	12	0	1	0	0	0	0	0	4	0	1	0	2	0	0	0	0	1	0	0	1	1	0	0	0	0	0	0	2	0	0	0	0	0	0	0	0	1	0	0	0	0	0
COc1ccc2OC(=CC(=O)c2c1)C(=O)NCCCCCCCCCCNc3c4CCCCc4nc5cc(Cl)ccc35	ACHE_2874	ACHE_2874	10	ACHE	7	3	15	0	2	0	0	0	0	0	9	0	1	0	9	0	0	0	0	1	0	0	1	1	0	0	0	0	0	0	2	0	0	0	0	0	0	0	0	0	0	0	0	0	0
COc1ccc2OC(=CC(=O)c2c1)C(=O)NCCCCCCCCCCNc3c4CCCCc4nc5ccccc35	ACHE_2875	ACHE_2875	9.111	ACHE	7	3	15	0	2	0	0	0	0	0	8	0	1	0	9	0	0	0	0	1	0	0	1	1	0	0	0	0	0	0	2	0	0	0	0	0	0	0	0	0	0	0	0	0	0
COc1ccc2OC(=CC(=O)c2c1)C(=O)OCC3CCN(Cc4ccccc4)CC3	ACHE_2876	ACHE_2876	5.126	ACHE	6	3	12	0	0	0	0	0	0	0	4	0	1	1	0	0	0	0	0	1	0	0	0	1	0	0	0	0	0	0	2	0	0	0	0	0	0	0	0	1	0	0	0	0	0
COc1ccc2OC(=CC(=O)c2c1)c3ccc(CN(C)Cc4ccccc4)cc3	ACHE_2877	ACHE_2877	4.742	ACHE	4	2	18	0	0	0	0	0	0	0	6	0	2	0	0	0	0	0	0	1	0	0	0	1	0	0	0	0	0	0	2	0	0	0	0	0	0	0	0	0	0	0	0	0	0
COc1ccc2OC(=O)C(=Cc2c1)c3ccc(CN(C)Cc4ccccc4)cc3	ACHE_2878	ACHE_2878	6.788	ACHE	4	2	18	0	0	0	0	0	0	0	6	0	2	1	0	0	0	0	0	0	0	0	0	1	0	0	0	0	0	0	1	0	0	0	0	0	0	0	0	0	0	0	0	0	0
COc1ccc2OC(=O)C(=Cc2c1)c3cccc(CN(C)Cc4ccccc4)c3	ACHE_2879	ACHE_2879	6.519	ACHE	4	2	18	0	0	0	0	0	0	0	6	0	2	1	0	0	0	0	0	0	0	0	0	1	0	0	0	0	0	0	1	0	0	0	0	0	0	0	0	0	0	0	0	0	0
COc1ccc2[nH]c3nc4CCCCc4c(N)c3c2c1	ACHE_2885	ACHE_2885	5.824	ACHE	3	0	11	0	2	0	0	0	0	0	8	0	1	0	0	0	0	0	0	0	0	0	0	1	0	0	0	0	0	0	1	0	0	0	0	0	0	0	0	0	0	0	0	0	0
COc1ccc2[nH]cc(CCNC(=O)CCCCCCCNc3c4CCCCc4nc5ccccc35)c2c1	ACHE_2892	ACHE_2892	14.301	ACHE	5	1	17	0	3	0	0	0	0	0	9	0	1	0	8	0	0	0	0	0	0	0	1	1	0	0	0	0	0	0	1	0	0	0	0	0	0	0	0	0	0	0	0	0	0
COc1ccc2[nH]cc(CCNC(=O)CCCCCCNc3c4CCCCc4nc5cc(Cl)cc(Cl)c35)c2c1	ACHE_2893	ACHE_2893	14.301	ACHE	5	1	17	0	3	0	0	0	0	0	11	0	1	0	7	0	0	0	0	0	0	0	1	1	0	0	0	0	0	0	1	0	0	0	0	0	0	0	0	0	0	0	0	0	0
COc1ccc2[nH]cc(CCNC(=O)CCCCCCNc3c4CCCCc4nc5ccccc35)c2c1	ACHE_2894	ACHE_2894	14.301	ACHE	5	1	17	0	3	0	0	0	0	0	9	0	1	0	7	0	0	0	0	0	0	0	1	1	0	0	0	0	0	0	1	0	0	0	0	0	0	0	0	0	0	0	0	0	0
COc1ccc2[nH]cc(CCNC(=O)CCCCCNc3c4CCCCc4nc5cc(Cl)cc(Cl)c35)c2c1	ACHE_2895	ACHE_2895	14.301	ACHE	5	1	17	0	3	0	0	0	0	0	11	0	1	0	6	0	0	0	0	0	0	0	1	1	0	0	0	0	0	0	1	0	0	0	0	0	0	0	0	0	0	0	0	0	0
COc1ccc2[nH]cc(CCNC(=O)CCCCCNc3c4CCCCc4nc5cc(Cl)ccc35)c2c1	ACHE_2896	ACHE_2896	14.301	ACHE	5	1	17	0	3	0	0	0	0	0	10	0	1	0	6	0	0	0	0	0	0	0	1	1	0	0	0	0	0	0	1	0	0	0	0	0	0	0	0	0	0	0	0	0	0
COc1ccc2[nH]cc(CCNC(=O)CCCCCNc3c4CCCCc4nc5cccc(Cl)c35)c2c1	ACHE_2897	ACHE_2897	14.301	ACHE	5	1	17	0	3	0	0	0	0	0	10	0	1	0	6	0	0	0	0	0	0	0	1	1	0	0	0	0	0	0	1	0	0	0	0	0	0	0	0	0	0	0	0	0	0
COc1ccc2[nH]cc(CCNC(=O)CCCCCNc3c4CCCCc4nc5ccccc35)c2c1	ACHE_2898	ACHE_2898	14.301	ACHE	5	1	17	0	3	0	0	0	0	0	9	0	1	0	6	0	0	0	0	0	0	0	1	1	0	0	0	0	0	0	1	0	0	0	0	0	0	0	0	0	0	0	0	0	0
COc1ccc2[nH]cc(CCNC(=O)CN(CCC3CCN(Cc4ccccc4)CC3)C(=O)\C=C\c5ccc(O)c(OC)c5)c2c1	ACHE_2900	ACHE_2900	7.513	ACHE	8	2	20	0	3	0	0	0	0	0	8	0	2	0	5	0	0	0	0	0	0	0	2	1	0	0	0	0	0	0	3	1	0	0	0	0	0	0	0	1	1	1	0	0	0
COc1ccc2[nH]cc(CCNC(=O)CN(CCCC3CCN(Cc4ccccc4)CC3)C(=O)\C=C\c5ccc(O)c(OC)c5)c2c1	ACHE_2901	ACHE_2901	7.582	ACHE	8	2	20	0	3	0	0	0	0	0	8	0	2	0	6	0	0	0	0	0	0	0	2	1	0	0	0	0	0	0	3	1	0	0	0	0	0	0	0	1	1	1	0	0	0
COc1ccc2c(CCC3CCN(Cc4ccccc4)CC3)noc2c1	ACHE_2909	ACHE_2909	8.081	ACHE	3	0	13	0	0	0	0	0	0	0	5	0	1	0	1	0	0	0	0	0	0	0	0	1	0	0	0	0	0	0	1	0	0	0	0	0	0	0	0	1	0	0	0	0	0
COc1ccc2c(N)c3CCCCc3nc2c1	ACHE_2913	ACHE_2913	6.46	ACHE	3	0	9	0	1	0	0	0	0	0	6	0	1	0	0	0	0	0	0	0	0	0	0	1	0	0	0	0	0	0	1	0	0	0	0	0	0	0	0	0	0	0	0	0	0
COc1ccc2c(c1)c3ccnc(C)c3n2C	ACHE_2915	ACHE_2915	4.929	ACHE	2	0	11	0	0	0	0	0	0	0	6	0	3	0	0	0	0	0	0	0	0	0	0	0	0	0	0	0	0	0	1	0	0	0	0	0	0	0	0	0	0	0	0	0	0
COc1ccc2nc3CCCCc3c(NCCCCCCCNC(=S)NC45CC6CC(CC(C6)C4)C5)c2c1	ACHE_2930	ACHE_2930	5.46	ACHE	6	1	9	0	3	0	0	0	0	0	6	0	1	0	6	0	0	0	0	0	0	0	0	1	0	0	0	0	0	0	1	0	0	1	0	0	0	0	0	0	0	0	0	0	0
COc1ccc2nc3CCCCc3c(NCCCCCNC(=O)[C@@H](N)Cc4c[nH]c5ccccc45)c2c1	ACHE_2934	ACHE_2934	6.208	ACHE	6	1	17	0	4	0	0	0	0	0	9	0	1	0	6	0	0	0	0	0	0	0	1	2	0	0	0	0	0	0	1	0	0	0	0	0	0	0	0	0	0	0	0	0	0
COc1ccc2nc3CCCCc3c(NCCCCCNC(=S)NC45CC6CC(CC(C6)C4)C5)c2c1	ACHE_2935	ACHE_2935	6.328	ACHE	6	1	9	0	3	0	0	0	0	0	6	0	1	0	4	0	0	0	0	0	0	0	0	1	0	0	0	0	0	0	1	0	0	1	0	0	0	0	0	0	0	0	0	0	0
COc1ccc2nc3CCCCc3c(NCCCCNC(=O)[C@@H](N)Cc4c[nH]c5ccccc45)c2c1	ACHE_2937	ACHE_2937	4.921	ACHE	6	1	17	0	4	0	0	0	0	0	9	0	1	0	5	0	0	0	0	0	0	0	1	2	0	0	0	0	0	0	1	0	0	0	0	0	0	0	0	0	0	0	0	0	0
COc1ccc2nc3CCCCc3c(NCCCNC(=O)[C@@H](N)Cc4c[nH]c5ccccc45)c2c1	ACHE_2940	ACHE_2940	5.886	ACHE	6	1	17	0	4	0	0	0	0	0	9	0	1	0	4	0	0	0	0	0	0	0	1	2	0	0	0	0	0	0	1	0	0	0	0	0	0	0	0	0	0	0	0	0	0
COc1ccc2nc3CCCCc3c(NCCCNC4=CC(=O)c5c(O)cccc5C4=O)c2c1	ACHE_2943	ACHE_2943	6.458	ACHE	7	3	15	0	3	0	0	0	0	0	9	0	1	0	2	0	0	0	0	1	0	0	0	2	0	0	0	0	0	0	2	1	0	0	0	0	0	0	0	0	1	0	0	0	0
COc1ccc2nc3CCCCc3c(NCCCNC4=CC(=O)c5ccccc5C4=O)c2c1	ACHE_2944	ACHE_2944	5.211	ACHE	6	3	15	0	2	0	0	0	0	0	8	0	1	0	2	0	0	0	0	1	0	0	0	2	0	0	0	0	0	0	1	0	0	0	0	0	0	0	0	0	0	0	0	0	0
COc1ccc2nc3CCCCc3c(NCCNC(=O)[C@@H](N)Cc4c[nH]c5ccccc45)c2c1	ACHE_2968	ACHE_2968	5.244	ACHE	6	1	17	0	4	0	0	0	0	0	9	0	1	0	3	0	0	0	0	0	0	0	1	2	0	0	0	0	0	0	1	0	0	0	0	0	0	0	0	0	0	0	0	0	0
COc1ccc2nc3CCCCc3c(NCCNC(=O)c4sc(nc4OC)c5ccnc(NC(=O)C6CC6)c5)c2c1	ACHE_2969	ACHE_2969	7.638	ACHE	10	2	17	0	3	0	0	0	0	1	11	0	2	0	1	0	0	1	0	0	0	0	2	1	0	0	0	0	0	0	2	0	0	0	0	0	0	0	0	0	0	0	0	0	0
COc1ccc2nc3CCCCc3c(NCCNC4=CC(=O)c5c(O)cccc5C4=O)c2c1	ACHE_2971	ACHE_2971	6.186	ACHE	7	3	15	0	3	0	0	0	0	0	9	0	1	0	1	0	0	0	0	1	0	0	0	2	0	0	0	0	0	0	2	1	0	0	0	0	0	0	0	0	1	0	0	0	0
COc1ccc2onc(CCC3CCN(Cc4ccccc4)CC3)c2c1	ACHE_2974	ACHE_2974	8.143	ACHE	3	0	13	0	0	0	0	0	0	0	5	0	1	0	1	0	0	0	0	0	0	0	0	1	0	0	0	0	0	0	1	0	0	0	0	0	0	0	0	1	0	0	0	0	0
COc1cccc(CC2CCN(CCCCOc3ccc4C5=C(CCCC5)C(=O)Oc4c3)CC2)c1	ACHE_2975	ACHE_2975	4.863	ACHE	5	3	12	0	0	0	0	0	0	0	5	0	1	1	3	0	0	0	0	0	0	0	0	1	0	0	0	0	0	0	2	0	0	0	0	0	0	0	0	1	0	0	0	0	0
COc1cccc(CC2CCN(CCCCOc3ccc4c(OC(=O)c5ccccc45)c3)CC2)c1	ACHE_2976	ACHE_2976	4.562	ACHE	5	1	18	0	0	0	0	0	0	0	7	0	1	1	3	0	0	0	0	0	0	0	0	1	0	0	0	0	0	0	2	0	0	0	0	0	0	0	0	1	0	0	0	0	0
COc1cccc(CC2CCN(CCCOc3ccc4c(OC(=O)c5ccccc45)c3)CC2)c1	ACHE_2978	ACHE_2978	4.733	ACHE	5	1	18	0	0	0	0	0	0	0	7	0	1	1	2	0	0	0	0	0	0	0	0	1	0	0	0	0	0	0	2	0	0	0	0	0	0	0	0	1	0	0	0	0	0
COc1cccc(CC2CCN(CCOc3ccc4C5=C(CCCC5)C(=O)Oc4c3)CC2)c1	ACHE_2979	ACHE_2979	4.429	ACHE	5	3	12	0	0	0	0	0	0	0	5	0	1	1	1	0	0	0	0	0	0	0	0	1	0	0	0	0	0	0	2	0	0	0	0	0	0	0	0	1	0	0	0	0	0
COc1cccc(CC2CCN(CCOc3ccc4c(OC(=O)c5ccccc45)c3)CC2)c1	ACHE_2980	ACHE_2980	4.533	ACHE	5	1	18	0	0	0	0	0	0	0	7	0	1	1	1	0	0	0	0	0	0	0	0	1	0	0	0	0	0	0	2	0	0	0	0	0	0	0	0	1	0	0	0	0	0
COc1cccc(CN(C)Cc2ccc(cc2)C3=Cc4cc(OC)c(OC)cc4OC3=O)c1	ACHE_2991	ACHE_2991	6.146	ACHE	6	2	18	0	0	0	0	0	0	0	8	0	4	1	0	0	0	0	0	0	0	0	0	1	0	0	0	0	0	0	3	0	0	0	0	0	0	0	0	0	0	0	0	0	0
COc1cccc(CN2CCC(CCC(=O)c3cc4CCC(=O)n5ccc(c3)c45)CC2)c1	ACHE_2997	ACHE_2997	6.9	ACHE	4	2	14	0	0	0	0	0	0	0	6	0	1	0	2	0	0	0	0	1	0	0	0	1	0	0	0	0	0	0	1	0	0	0	0	0	0	0	0	1	0	0	0	0	0
COc1cccc(CN2CCN(CCCCOc3ccc4C5=C(CCCC5)C(=O)Oc4c3)CC2)c1	ACHE_2999	ACHE_2999	5.06	ACHE	6	3	12	0	0	0	0	0	0	0	5	0	1	1	3	0	0	0	0	0	0	0	0	2	0	0	0	0	0	0	2	0	0	0	0	0	0	0	0	0	0	0	0	0	0
COc1cccc(CN2CCN(CCCCOc3ccc4c(OC(=O)c5ccccc45)c3)CC2)c1	ACHE_3000	ACHE_3000	4.672	ACHE	6	1	18	0	0	0	0	0	0	0	7	0	1	1	3	0	0	0	0	0	0	0	0	2	0	0	0	0	0	0	2	0	0	0	0	0	0	0	0	0	0	0	0	0	0
COc1cccc(CN2CCN(CCCOc3ccc4C5=C(CCCC5)C(=O)Oc4c3)CC2)c1	ACHE_3001	ACHE_3001	5.208	ACHE	6	3	12	0	0	0	0	0	0	0	5	0	1	1	2	0	0	0	0	0	0	0	0	2	0	0	0	0	0	0	2	0	0	0	0	0	0	0	0	0	0	0	0	0	0
COc1cccc(CN2CCN(CCCOc3ccc4c(OC(=O)c5ccccc45)c3)CC2)c1	ACHE_3002	ACHE_3002	4.745	ACHE	6	1	18	0	0	0	0	0	0	0	7	0	1	1	2	0	0	0	0	0	0	0	0	2	0	0	0	0	0	0	2	0	0	0	0	0	0	0	0	0	0	0	0	0	0
COc1cccc(CN2CCN(CCOc3ccc4C5=C(CCCC5)C(=O)Oc4c3)CC2)c1	ACHE_3003	ACHE_3003	5.137	ACHE	6	3	12	0	0	0	0	0	0	0	5	0	1	1	1	0	0	0	0	0	0	0	0	2	0	0	0	0	0	0	2	0	0	0	0	0	0	0	0	0	0	0	0	0	0
COc1cccc(CN2CCN(CCOc3ccc4c(OC(=O)c5ccccc45)c3)CC2)c1	ACHE_3004	ACHE_3004	4.943	ACHE	6	1	18	0	0	0	0	0	0	0	7	0	1	1	1	0	0	0	0	0	0	0	0	2	0	0	0	0	0	0	2	0	0	0	0	0	0	0	0	0	0	0	0	0	0
COc1cccc(CNC2CCN(Cc3ccccc3)CC2)c1OC	ACHE_3006	ACHE_3006	5.658	ACHE	4	0	12	0	1	0	0	0	0	0	4	0	2	0	0	0	0	0	0	0	0	0	0	2	0	0	0	0	0	0	2	0	0	0	0	0	0	0	0	1	0	0	0	0	0
COc1cccc(OC)c1C(C)NS(=O)(=O)N	ACHE_3011	ACHE_3011	10.571	ACHE	6	0	6	0	2	0	0	2	0	0	3	0	3	0	1	0	0	0	0	0	0	0	0	0	0	0	0	0	0	0	2	0	0	0	0	0	0	0	0	0	0	0	0	0	0
COc1cccc(\C=C\C(=O)NCCC2CCN(Cc3ccccc3)CC2)c1	ACHE_3013	ACHE_3013	6.161	ACHE	4	1	12	0	1	0	0	0	0	0	3	0	1	0	3	0	0	0	0	0	0	0	1	1	0	0	0	0	0	0	1	0	0	0	0	0	0	0	0	1	0	0	0	0	0
COc1cccc(c1)C(=O)N2c3ccccc3Sc4ccc(Cl)cc24	ACHE_3016	ACHE_3016	5.337	ACHE	4	1	18	0	0	0	0	0	0	0	7	0	1	0	0	0	0	0	0	0	0	0	1	0	0	0	0	1	0	0	1	0	0	0	0	0	0	0	0	0	0	0	0	0	0
COc1cccc(c1)C(=O)N2c3ccccc3[Se]c4ccc(Cl)cc24	ACHE_3018	ACHE_3018	5.229	ACHE	4	1	18	0	0	0	0	0	0	0	7	0	1	0	0	0	0	0	0	0	0	0	1	0	0	0	0	0	0	0	1	0	0	0	0	0	0	0	0	0	0	0	0	0	0
COc1cccc(c1)C(C)N(C)CCCNC(=O)CCCCC2CCSS2	ACHE_3022	ACHE_3022	4.13	ACHE	6	1	6	0	1	0	0	0	0	0	2	0	3	0	7	0	0	0	0	0	0	0	1	1	0	0	0	0	0	0	1	0	0	0	0	0	0	0	0	0	0	0	0	0	0
COc1cccc(c1)[C@H]2C3=C(CC(C)(C)CC3=O)Oc4nc5CCCCc5c(N)c24	ACHE_3027	ACHE_3027	4.67	ACHE	5	3	11	0	1	0	0	0	0	0	7	0	3	0	0	0	0	0	0	1	0	0	0	1	0	0	0	0	0	0	2	0	0	1	0	0	0	0	0	0	0	0	0	0	0
COc1cccc(c1)c2nnc([nH]2)c3ccc4c(CO[C@@]4(CCCN(C)C)c5ccc(F)cc5)c3	ACHE_3028	ACHE_3028	3.907	ACHE	5	0	20	0	1	0	0	0	0	0	9	0	3	0	2	0	0	0	0	0	0	0	0	1	1	0	0	0	0	0	2	0	0	1	0	0	0	0	0	0	0	0	0	0	0
COc1cccc(c1)c2nnc3sc(nn23)c4cocc4	ACHE_3029	ACHE_3029	5.75	ACHE	4	0	13	0	0	0	0	0	0	0	6	0	1	0	0	0	0	0	0	0	0	0	0	0	2	0	0	0	0	0	1	0	0	0	0	0	0	0	0	0	0	0	0	0	0
COc1cccc2C(=O)C=C(Nc12)C(=O)NCCC3CCN(Cc4ccccc4)CC3	ACHE_3031	ACHE_3031	5.785	ACHE	6	3	12	0	2	0	0	0	0	0	4	0	1	0	1	0	0	0	0	1	0	0	0	2	0	0	0	0	0	0	1	0	0	0	0	0	0	0	0	1	0	0	0	0	0
COc1cccc2CC(CCc12)NS(=O)(=O)N(C)C	ACHE_3032	ACHE_3032	7.919	ACHE	5	0	6	0	1	0	0	2	0	0	3	0	3	0	0	0	0	0	0	0	0	0	0	0	0	0	0	0	0	0	1	0	0	0	0	0	0	0	0	0	0	0	0	0	0
COc1cccc2OC(=CC(=O)c12)C(=O)NCCC3CCN(Cc4ccccc4)CC3	ACHE_3036	ACHE_3036	6.06	ACHE	6	3	12	0	1	0	0	0	0	0	4	0	1	0	1	0	0	0	0	1	0	0	1	1	0	0	0	0	0	0	2	0	0	0	0	0	0	0	0	1	0	0	0	0	0
COc1cccc2c(CCC3CCN(Cc4ccccc4)CC3)noc12	ACHE_3037	ACHE_3037	8.15	ACHE	3	0	13	0	0	0	0	0	0	0	5	0	1	0	1	0	0	0	0	0	0	0	0	1	0	0	0	0	0	0	1	0	0	0	0	0	0	0	0	1	0	0	0	0	0
COc1cccc2cc(CN(CCCCCCCNc3c4CCCCCc4nc5ccccc35)Cc6oc7c(OC)cccc7c6)oc12	ACHE_3039	ACHE_3039	6.701	ACHE	5	0	25	0	1	0	0	0	0	0	13	0	2	0	6	0	0	0	0	0	0	0	0	2	0	0	0	0	0	0	2	0	0	0	0	0	0	0	0	0	0	0	0	0	0
COc1cccc2cc(CN(CCCCCCNc3c4CCCCc4nc5ccccc35)Cc6oc7c(OC)cccc7c6)oc12	ACHE_3041	ACHE_3041	6.585	ACHE	5	0	25	0	1	0	0	0	0	0	13	0	2	0	5	0	0	0	0	0	0	0	0	2	0	0	0	0	0	0	2	0	0	0	0	0	0	0	0	0	0	0	0	0	0
COc1cccc2cc(CN(CCCCCCNc3c4CCCc4nc5ccccc35)Cc6oc7c(OC)cccc7c6)oc12	ACHE_3042	ACHE_3042	5.125	ACHE	5	0	25	0	1	0	0	0	0	0	13	0	2	0	5	0	0	0	0	0	0	0	0	2	0	0	0	0	0	0	2	0	0	0	0	0	0	0	0	0	0	0	0	0	0
COc1cccc2cc(CNCCCCCCCNc3c4CCCCCc4nc5ccccc35)oc12	ACHE_3043	ACHE_3043	8.592	ACHE	4	0	17	0	2	0	0	0	0	0	9	0	1	0	6	0	0	0	0	0	0	0	0	2	0	0	0	0	0	0	1	0	0	0	0	0	0	0	0	0	0	0	0	0	0
COc1cccc2cc(CNCCCCCCNc3c4CCCCc4nc5ccccc35)oc12	ACHE_3044	ACHE_3044	7.815	ACHE	4	0	17	0	2	0	0	0	0	0	9	0	1	0	5	0	0	0	0	0	0	0	0	2	0	0	0	0	0	0	1	0	0	0	0	0	0	0	0	0	0	0	0	0	0
COc1cccc2cc(CNCCCCCCNc3c4CCCc4nc5ccccc35)oc12	ACHE_3045	ACHE_3045	7.2	ACHE	4	0	17	0	2	0	0	0	0	0	9	0	1	0	5	0	0	0	0	0	0	0	0	2	0	0	0	0	0	0	1	0	0	0	0	0	0	0	0	0	0	0	0	0	0
COc1cccc2cc(oc12)C(=O)NCCCCCCCNc3c4CCCCCc4nc5ccccc35	ACHE_3046	ACHE_3046	6.381	ACHE	5	1	17	0	2	0	0	0	0	0	9	0	1	0	6	0	0	0	0	0	0	0	1	1	0	0	0	0	0	0	1	0	0	0	0	0	0	0	0	0	0	0	0	0	0
COc1cccc2cc(oc12)C(=O)NCCCCCCCNc3c4CCCc4nc5ccccc35	ACHE_3048	ACHE_3048	6.003	ACHE	5	1	17	0	2	0	0	0	0	0	9	0	1	0	6	0	0	0	0	0	0	0	1	1	0	0	0	0	0	0	1	0	0	0	0	0	0	0	0	0	0	0	0	0	0
COc1cccc2cc(oc12)C(=O)NCCCCCCNc3c4CCCCCc4nc5ccccc35	ACHE_3049	ACHE_3049	7.491	ACHE	5	1	17	0	2	0	0	0	0	0	9	0	1	0	5	0	0	0	0	0	0	0	1	1	0	0	0	0	0	0	1	0	0	0	0	0	0	0	0	0	0	0	0	0	0
COc1cccc2cc(oc12)C(=O)NCCCCCCNc3c4CCCCc4nc5ccccc35	ACHE_3050	ACHE_3050	7.613	ACHE	5	1	17	0	2	0	0	0	0	0	9	0	1	0	5	0	0	0	0	0	0	0	1	1	0	0	0	0	0	0	1	0	0	0	0	0	0	0	0	0	0	0	0	0	0
COc1cccc2cc(oc12)C(=O)NCCCCCCNc3c4CCCc4nc5ccccc35	ACHE_3051	ACHE_3051	5.773	ACHE	5	1	17	0	2	0	0	0	0	0	9	0	1	0	5	0	0	0	0	0	0	0	1	1	0	0	0	0	0	0	1	0	0	0	0	0	0	0	0	0	0	0	0	0	0
COc1ccccc1C(=O)N2Cc3cc(NC(=O)c4cccc(Cl)c4)ccc3CC2=O	ACHE_3054	ACHE_3054	10.961	ACHE	6	3	18	0	1	0	0	0	0	0	7	0	1	0	0	0	0	0	0	0	0	0	1	0	0	0	0	0	0	0	1	0	0	0	0	0	0	0	0	0	0	0	0	0	0
COc1ccccc1C(=O)Nc2ccc3CC(=O)N(Cc3c2)C(=O)c4cccc(C)c4	ACHE_3057	ACHE_3057	10.586	ACHE	6	3	18	0	1	0	0	0	0	0	7	0	2	0	0	0	0	0	0	0	0	0	1	0	0	0	0	0	0	0	1	0	0	0	0	0	0	0	0	0	0	0	0	0	0
COc1ccccc1C(=O)Nc2ccc3CC(=O)N(Cc3c2)C(=O)c4cccc(Cl)c4	ACHE_3058	ACHE_3058	10.777	ACHE	6	3	18	0	1	0	0	0	0	0	7	0	1	0	0	0	0	0	0	0	0	0	1	0	0	0	0	0	0	0	1	0	0	0	0	0	0	0	0	0	0	0	0	0	0
COc1ccccc1C(=O)Nc2ccc3CC(=O)N(Cc3c2)C(=O)c4ccccc4OC	ACHE_3060	ACHE_3060	10.666	ACHE	7	3	18	0	1	0	0	0	0	0	7	0	2	0	0	0	0	0	0	0	0	0	1	0	0	0	0	0	0	0	2	0	0	0	0	0	0	0	0	0	0	0	0	0	0
COc1ccccc1C(C)NS(=O)(=O)N	ACHE_3062	ACHE_3062	10.571	ACHE	5	0	6	0	2	0	0	2	0	0	2	0	2	0	1	0	0	0	0	0	0	0	0	0	0	0	0	0	0	0	1	0	0	0	0	0	0	0	0	0	0	0	0	0	0
COc1ccccc1C(C)NS(=O)(=O)NC(=O)OCc2ccccc2	ACHE_3063	ACHE_3063	10.571	ACHE	7	1	12	0	2	0	0	2	0	0	3	0	2	0	1	0	0	0	0	0	0	0	0	0	0	0	0	0	0	0	1	0	0	0	0	0	0	0	0	0	0	0	0	0	0
COc1ccccc1C2NC(=S)Nc3nc4CCCCc4c(N)c23	ACHE_3066	ACHE_3066	4.506	ACHE	6	1	11	0	3	0	0	0	0	0	7	0	1	0	0	0	0	0	0	0	0	0	0	1	0	0	0	0	0	0	1	0	0	0	0	0	0	0	0	0	0	0	0	0	0
COc1ccccc1CN(C)CCCCCC(=O)N(C)CCCCCCCCN(C)C(=O)CCCCCN(C)Cc2ccccc2OC	ACHE_3070	ACHE_3070	6.77	ACHE	8	2	12	0	0	0	0	0	0	0	4	0	6	0	17	0	0	0	0	0	0	0	2	2	0	0	0	0	0	0	2	0	0	0	0	0	0	0	0	0	0	0	0	0	0
COc1ccccc1CN(C)CCCCCCNC2=CC(=O)C(=CC2=O)NCCCCCCN(C)Cc3ccccc3OC	ACHE_3072	ACHE_3072	7.109	ACHE	8	4	12	0	2	0	0	0	0	0	4	0	4	0	10	0	0	0	0	0	0	0	0	4	0	0	0	0	0	0	2	0	0	0	0	0	0	0	0	0	0	0	0	0	0
COc1ccccc1CN(C)[C@@H](C)[C@H]2[C@H](O)C[C@@]3(C)[C@@H]4CC[C@H]5[C@]6(C)CSC(=N[C@H]6CC[C@@]57C[C@@]47C(=O)C[C@]23C)C(C)C	ACHE_3078	ACHE_3078	8.222	ACHE	6	2	6	0	1	0	0	0	0	0	2	0	8	0	3	0	0	0	0	1	0	0	0	1	0	0	0	1	0	0	2	1	0	5	1	0	0	0	0	0	0	0	0	0	0
COc1ccccc1CN2CCC(CC2)N3CCC(CC3)NC4=CC(=O)c5ccccc5C4=O	ACHE_3080	ACHE_3080	4.764	ACHE	6	3	12	0	1	0	0	0	0	0	4	0	1	0	0	0	0	0	0	1	0	0	0	3	0	0	0	0	0	0	1	0	0	0	0	0	0	0	0	2	0	0	0	0	0
COc1ccccc1CN2CCC(CCC(=O)c3cc4CCC(=O)n5ccc(c3)c45)CC2	ACHE_3081	ACHE_3081	7.19	ACHE	4	2	14	0	0	0	0	0	0	0	6	0	1	0	2	0	0	0	0	1	0	0	0	1	0	0	0	0	0	0	1	0	0	0	0	0	0	0	0	1	0	0	0	0	0
COc1ccccc1CN2CCN(CCCCCOc3cccc4[nH]c5ccccc5c34)CC2	ACHE_3084	ACHE_3084	5.62	ACHE	4	0	18	0	1	0	0	0	0	0	7	0	1	0	4	0	0	0	0	0	0	0	0	2	0	0	0	0	0	0	2	0	0	0	0	0	0	0	0	0	0	0	0	0	0
COc1ccccc1CNCCCCCC(=O)N2CCC(CCC3CCN(CC3)C(=O)CCCCCNCc4ccccc4OC)CC2	ACHE_3085	ACHE_3085	6.87	ACHE	8	2	12	0	2	0	0	0	0	0	4	0	2	0	11	0	0	0	0	0	0	0	2	2	0	0	0	0	0	0	2	0	0	0	0	0	0	0	0	2	0	0	0	0	0
COc1ccccc1CNCCCCCCN2CCC(CCC3CCN(CCCCCCNCc4ccccc4OC)CC3)CC2	ACHE_3086	ACHE_3086	5.89	ACHE	6	0	12	0	2	0	0	0	0	0	4	0	2	0	11	0	0	0	0	0	0	0	0	4	0	0	0	0	0	0	2	0	0	0	0	0	0	0	0	2	0	0	0	0	0
COc1ccccc1CNCCCCCCNC2=CC(=O)C(=CC2=O)NCCCCCCNCc3ccccc3OC	ACHE_3088	ACHE_3088	6.91	ACHE	8	4	12	0	4	0	0	0	0	0	4	0	2	0	10	0	0	0	0	0	0	0	0	4	0	0	0	0	0	0	2	0	0	0	0	0	0	0	0	0	0	0	0	0	0
COc1ccccc1CNCCCCCCNC2=CC(=O)c3ccccc3C2=O	ACHE_3089	ACHE_3089	5.733	ACHE	5	3	12	0	2	0	0	0	0	0	4	0	1	0	5	0	0	0	0	1	0	0	0	2	0	0	0	0	0	0	1	0	0	0	0	0	0	0	0	0	0	0	0	0	0
COc1ccccc1CNCCCCCCNCCCCCCCCNCCCCCCNCc2ccccc2OC	ACHE_3090	ACHE_3090	5.27	ACHE	6	0	12	0	4	0	0	0	0	0	4	0	2	0	17	0	0	0	0	0	0	0	0	4	0	0	0	0	0	0	2	0	0	0	0	0	0	0	0	0	0	0	0	0	0
COc1ccccc1CNCCCCCCNCCSSCCNCCCCCCNCc2ccccc2OC	ACHE_3091	ACHE_3091	5.14	ACHE	8	0	12	0	4	0	0	0	0	0	4	0	2	0	12	0	0	0	0	0	0	0	0	4	0	0	0	0	0	0	2	0	0	0	0	0	0	0	0	0	0	0	0	0	0
COc1ccccc1N2C(=O)C3CN(C)C4(C3C2=O)C(=O)c5ccccc5C4=O	ACHE_3093	ACHE_3093	4.954	ACHE	7	4	12	0	0	0	0	0	0	0	4	0	2	0	0	0	0	0	0	0	0	0	0	1	0	0	0	0	0	0	1	0	0	1	0	0	0	0	0	0	0	0	0	0	0
COc1ccccc1\C=C\2/CN(C[C@@]3(C[C@H]4CCCN4[C@@]35C(=O)Nc6ccccc56)C2=O)C(=O)C[C@H]7C[C@H]8CCCN8[C@]79C(=O)Nc%10ccccc9%10	ACHE_3097	ACHE_3097	4.943	ACHE	10	5	18	0	2	0	0	0	0	0	6	0	1	0	1	0	0	0	0	1	0	0	3	2	0	0	0	0	0	0	1	0	0	3	0	0	0	0	0	0	0	0	0	0	0
COc1ccccc1\C=C\2/CN(C[C@@]3([C@@H](CN(C)[C@]34C(=O)Nc5ccccc45)c6ccccc6OC)C2=O)C(=O)C=C	ACHE_3098	ACHE_3098	5.387	ACHE	8	4	18	0	1	0	0	0	0	0	6	0	3	0	2	0	0	0	0	1	0	0	2	1	0	0	0	0	0	0	2	0	0	2	0	0	0	0	0	0	0	0	0	0	0
COc1ccccc1\C=C\2/CN(C\C(=C/c3ccccc3OC)\C2=O)C(=O)C=C	ACHE_3100	ACHE_3100	5.059	ACHE	5	4	12	0	0	0	0	0	0	0	4	0	2	0	2	0	0	0	0	1	0	0	1	0	0	0	0	0	0	0	2	0	0	0	0	0	0	0	0	1	0	0	0	0	0
COc1ccccc1\C=C\2/CN(C\C(=C/c3ccccc3OC)\C2=O)C(=O)C[C@H]4C[C@H]5CCCN5[C@]46C(=O)Nc7ccccc67	ACHE_3101	ACHE_3101	4.8	ACHE	8	5	18	0	1	0	0	0	0	0	6	0	2	0	1	0	0	0	0	1	0	0	2	1	0	0	0	0	0	0	2	0	0	1	0	0	0	0	0	1	0	0	0	0	0
COc1ccccc1\C=C\2/CN(C\C(=C/c3ccccc3OC)\C2=O)C(=O)[C@H]4C[C@H]5CCCN5[C@]46C(=O)Nc7cc(Cl)ccc67	ACHE_3102	ACHE_3102	4.838	ACHE	8	5	18	0	1	0	0	0	0	0	7	0	2	0	0	0	0	0	0	1	0	0	2	1	0	0	0	0	0	0	2	0	0	1	0	0	0	0	0	1	0	0	0	0	0
COc1ccccc1c2nnc([nH]2)c3ccc4c(CO[C@@]4(CCCN(C)C)c5ccc(F)cc5)c3	ACHE_3103	ACHE_3103	3.792	ACHE	5	0	20	0	1	0	0	0	0	0	9	0	3	0	2	0	0	0	0	0	0	0	0	1	1	0	0	0	0	0	2	0	0	1	0	0	0	0	0	0	0	0	0	0	0
COc1ccccc1c2nnc3sc(nn23)c4cocc4	ACHE_3104	ACHE_3104	5.75	ACHE	4	0	13	0	0	0	0	0	0	0	6	0	1	0	0	0	0	0	0	0	0	0	0	0	2	0	0	0	0	0	1	0	0	0	0	0	0	0	0	0	0	0	0	0	0
COc1nc(Oc2ccc(cc2)C(=O)OCC(C)N(C)C)nc(Oc3ccc(cc3)C(=O)OCC(C)N(C)C)n1	ACHE_3105	ACHE_3105	3.957	ACHE	12	2	15	0	0	0	0	0	0	0	7	0	7	2	4	0	0	0	0	0	0	0	0	2	0	0	0	0	0	0	3	0	0	0	0	0	0	0	0	0	0	0	0	0	0
COc1nc(sc1C(=O)NCCCCCCNc2c3CCCCc3nc4ccccc24)c5ccnc(NC(=O)C6CC6)c5	ACHE_3106	ACHE_3106	7.658	ACHE	9	2	17	0	3	0	0	0	0	1	10	0	1	0	5	0	0	1	0	0	0	0	2	1	0	0	0	0	0	0	1	0	0	0	0	0	0	0	0	0	0	0	0	0	0
CS(=O)(=O)Nc1ccc2c(CCC3CCN(Cc4ccccc4)CC3)noc2c1	ACHE_3112	ACHE_3112	7.85	ACHE	5	0	13	0	1	0	0	1	0	0	5	1	1	0	1	0	0	0	0	0	0	0	0	1	0	0	0	0	0	0	0	0	0	0	0	0	0	0	0	1	0	0	0	0	0
CSc1ccc(\C=C/2\S\C(=N\c3ccc4OC(=O)C=Cc4c3)\NC2=O)cc1	ACHE_3122	ACHE_3122	6.822	ACHE	7	4	12	0	1	0	0	0	0	0	5	0	1	1	0	0	0	0	0	0	0	0	0	0	0	0	0	2	0	0	0	0	0	0	0	0	0	0	0	0	0	0	0	0	0
CSc1ccc(\C=N\c2ccc3OC(=O)C=Cc3c2)cc1	ACHE_3123	ACHE_3123	6.764	ACHE	4	1	12	0	0	0	0	0	0	0	5	0	1	1	0	0	0	0	0	0	0	0	0	0	0	0	0	1	0	0	0	0	0	0	0	0	0	0	0	0	0	0	0	0	0
CSc1ccc(cc1)C2SCC(=O)N2c3ccc4OC(=O)C=Cc4c3	ACHE_3124	ACHE_3124	6.507	ACHE	6	2	12	0	0	0	0	0	0	0	5	0	1	1	0	0	0	0	0	0	0	0	1	0	0	0	0	2	0	0	0	0	0	0	0	0	0	0	0	0	0	0	0	0	0
CSc1n[nH]c2nc3CC4CC(CC(=C4)C)c3c(N)c12	ACHE_3125	ACHE_3125	4.301	ACHE	4	1	6	0	2	0	0	0	0	0	6	0	2	0	0	0	0	0	0	0	0	0	0	1	1	0	0	1	0	0	0	0	0	0	0	0	0	0	0	0	0	0	0	0	0
CSc1nc(nn1C(=O)N(C)C)c2ccc(OC(F)(F)F)cc2	ACHE_3127	ACHE_3127	3.699	ACHE	6	1	8	0	0	0	0	0	0	0	4	0	3	0	0	0	0	0	0	0	0	0	1	0	1	0	0	1	0	0	1	0	0	0	0	0	0	0	0	0	0	0	0	0	0
C[C@@H](Cc1ccccc1)N(C)C(=O)Oc2cccc(c2)[C@H](C)N(C)C	ACHE_3131	ACHE_3131	6.883	ACHE	4	1	12	0	0	0	0	0	0	0	3	0	5	0	3	0	1	0	0	0	0	0	0	1	0	0	0	0	0	0	0	0	0	0	0	0	0	0	0	0	0	0	0	0	0
C[C@@H]([C@H]1[C@H](O)C[C@@]2(C)[C@@H]3CC[C@@H]4C(=CC[C@@H]5N=C(C)OC[C@@]45C)C[C@H]3C(=O)C[C@]12C)N(C)C	ACHE_3142	ACHE_3142	5.281	ACHE	5	3	0	0	1	0	0	0	0	0	0	0	7	0	1	0	0	0	0	1	0	0	0	1	0	0	0	0	0	0	1	1	0	3	1	0	0	0	0	0	0	0	0	0	0
C[C@@H]([C@H]1[C@H](O)C[C@@]2(C)[C@@H]3CC[C@H]4[C@]5(C)COC(=N[C@H]5CC[C@@]46C[C@@]36C(=O)C[C@]12C)C(C)(C)F)N(C)C	ACHE_3144	ACHE_3144	6.128	ACHE	5	2	0	0	1	0	0	0	0	0	0	0	8	0	3	0	0	0	0	1	0	0	0	1	0	0	0	0	0	0	1	1	0	5	1	0	0	0	0	0	0	0	0	0	0
C[C@@H]([C@H]1[C@H](O)C[C@@]2(C)[C@@H]3CC[C@H]4[C@]5(C)COC(=N[C@H]5CC[C@@]46C[C@@]36C(=O)C[C@]12C)C(F)(C(F)(F)F)C(F)(F)F)N(C)C	ACHE_3145	ACHE_3145	5.522	ACHE	5	2	0	0	1	0	0	0	0	0	0	0	6	0	3	0	0	0	0	1	0	0	0	1	0	0	0	0	0	0	1	1	0	5	1	0	0	0	0	0	0	0	0	0	0
C[C@@H]1CCC[C@H](C)N1S(=O)(=O)C	ACHE_3147	ACHE_3147	7.125	ACHE	3	0	0	0	0	0	0	1	0	0	0	1	3	0	0	0	0	0	0	0	0	0	0	0	0	0	0	0	0	0	0	0	0	0	0	0	0	0	0	1	0	0	0	0	0
C[C@@H]1CCC[C@H](C)N1S(=O)(=O)c2cc(Cl)ccc2Cl	ACHE_3148	ACHE_3148	7.046	ACHE	3	0	6	0	0	0	0	1	0	0	3	1	2	0	0	0	0	0	0	0	0	0	0	0	0	0	0	0	0	0	0	0	0	0	0	0	0	0	0	1	0	0	0	0	0
C[C@@H]1CCC[C@H](C)N1S(=O)(=O)c2ccc(C)cc2	ACHE_3149	ACHE_3149	6.434	ACHE	3	0	6	0	0	0	0	1	0	0	2	1	3	0	0	0	0	0	0	0	0	0	0	0	0	0	0	0	0	0	0	0	0	0	0	0	0	0	0	1	0	0	0	0	0
C[C@@H]1CCC[C@H](C)N1S(=O)(=O)c2ccc(Cl)cc2	ACHE_3150	ACHE_3150	6.498	ACHE	3	0	6	0	0	0	0	1	0	0	2	1	2	0	0	0	0	0	0	0	0	0	0	0	0	0	0	0	0	0	0	0	0	0	0	0	0	0	0	1	0	0	0	0	0
C[C@@H]1CCC[C@H](C)N1S(=O)(=O)c2ccc(cc2)C(C)(C)C	ACHE_3151	ACHE_3151	6.339	ACHE	3	0	6	0	0	0	0	1	0	0	2	1	5	0	3	0	0	0	0	0	0	0	0	0	0	0	0	0	0	0	0	0	0	1	0	0	0	0	0	1	0	0	0	0	0
C[C@@H]1CCC[C@H](C)N1S(=O)(=O)c2ccc(cc2)[N+](=O)[O-]	ACHE_3152	ACHE_3152	5.939	ACHE	5	0	6	0	0	1	1	1	1	0	2	1	2	0	0	0	0	0	0	0	0	0	0	0	0	0	0	0	0	0	0	0	0	0	0	0	0	0	0	1	0	0	0	0	0
C[C@@H]1CCC[C@H](C)N1S(=O)(=O)c2cccc(c2)[N+](=O)[O-]	ACHE_3153	ACHE_3153	6.717	ACHE	5	0	6	0	0	1	1	1	1	0	2	1	2	0	0	0	0	0	0	0	0	0	0	0	0	0	0	0	0	0	0	0	0	0	0	0	0	0	0	1	0	0	0	0	0
C[C@@H]1CCC[C@H](C)N1S(=O)(=O)c2ccccc2	ACHE_3154	ACHE_3154	6.407	ACHE	3	0	6	0	0	0	0	1	0	0	1	1	2	0	0	0	0	0	0	0	0	0	0	0	0	0	0	0	0	0	0	0	0	0	0	0	0	0	0	1	0	0	0	0	0
C[C@@H]1CN(C)[C@@]23CC(=C[C@@H](CC4=C2C=CC(=O)N4)[C@@H]13)C	ACHE_3156	ACHE_3156	4.917	ACHE	3	4	0	0	1	0	0	0	0	0	0	0	3	0	0	0	0	0	0	0	0	0	1	1	0	0	0	0	0	0	0	0	0	1	0	1	0	0	0	0	0	0	0	0	0
C[C@@H]1C[C@H]2CC(=O)[C@H]3CCC[N+]4([O-])CCC[C@]2(O)[C@]34C1	ACHE_3162	ACHE_3162	6.229	ACHE	3	1	0	0	1	0	1	0	1	0	0	0	1	0	0	0	0	0	0	1	0	0	0	0	0	0	0	0	0	0	1	1	1	2	0	0	0	0	0	0	0	0	0	0	0
C[C@@H]1O[C@@H](OC[C@H]2O[C@@H](OC3=C(Oc4cc(O)cc(O)c4C3=O)c5ccc(O)c(O)c5)[C@H](O)[C@@H](O)[C@@H]2O)[C@H](O)[C@H](O)[C@H]1O	ACHE_3163	ACHE_3163	7.921	ACHE	16	3	12	0	10	0	0	0	0	0	7	0	1	0	0	0	0	0	0	0	0	0	0	0	0	0	0	0	0	0	15	10	0	0	6	0	0	0	0	0	4	0	0	0	0
C[C@@]1(CO)[C@@H](O)CC[C@@]2(C)C1C[C@H](O)[C@@]3(C)OC4=C(C(=O)OC(=C4)c5ccc(Cl)nc5)C(=O)C23	ACHE_3164	ACHE_3164	4.097	ACHE	8	5	5	0	3	0	0	0	0	1	2	0	3	1	0	0	0	0	0	1	0	0	0	0	0	0	0	0	0	0	4	3	0	3	2	1	0	0	1	0	0	0	0	0	0
C[C@@]1(CO)[C@@H](O)CC[C@@]2(C)C1C[C@H](O)[C@@]3(C)OC4=C(C(=O)OC(=C4)c5ccccc5)C(=O)C23	ACHE_3165	ACHE_3165	4.004	ACHE	7	5	6	0	3	0	0	0	0	0	1	0	3	1	0	0	0	0	0	1	0	0	0	0	0	0	0	0	0	0	4	3	0	3	2	1	0	0	1	0	0	0	0	0	0
C[C@@]1(CO)[C@@H](O)CC[C@@]2(C)C1C[C@H](O)[C@@]3(C)OC4=C(C(=O)OC(=C4)c5ccccn5)C(=O)C23	ACHE_3166	ACHE_3166	3.996	ACHE	8	5	5	0	3	0	0	0	0	1	1	0	3	1	0	0	0	0	0	1	0	0	0	0	0	0	0	0	0	0	4	3	0	3	2	1	0	0	1	0	0	0	0	0	0
C[C@@]1(CO)[C@@H](O)CC[C@@]2(C)C1C[C@H](O)[C@@]3(C)OC4=C(C(=O)OC(=C4)c5cccnc5)C(=O)C23	ACHE_3167	ACHE_3167	4.456	ACHE	8	5	5	0	3	0	0	0	0	1	1	0	3	1	0	0	0	0	0	1	0	0	0	0	0	0	0	0	0	0	4	3	0	3	2	1	0	0	1	0	0	0	0	0	0
C[C@@]1(CO)[C@@H](O)CC[C@@]2(C)C1C[C@H](O)[C@@]3(C)OC4=C(C(=O)OC(=C4)c5ccncc5)C(=O)C23	ACHE_3168	ACHE_3168	5.102	ACHE	8	5	5	0	3	0	0	0	0	1	1	0	3	1	0	0	0	0	0	1	0	0	0	0	0	0	0	0	0	0	4	3	0	3	2	1	0	0	1	0	0	0	0	0	0
C[C@@]12CCN(Cc3ccccc3)[C@@H]1N(Cc4ccccc4)c5ccc(OC(=O)Nc6ccccc6)cc25	ACHE_3170	ACHE_3170	4.386	ACHE	5	1	24	0	1	0	0	0	0	0	6	0	1	0	0	0	1	0	0	0	0	0	0	2	0	0	0	0	0	0	0	0	0	1	0	0	0	0	0	0	0	0	0	0	0
C[C@@]12CC[C@@H]3[C@](C)(CC[C@H](OC(=O)CCc4ccc(O)cc4)[C@]3(C)C(=O)O)[C@H]1CC[C@H]5C(=CC[C@H]6[C@@](C)(CO)[C@H](O)CC[C@]56C)C2	ACHE_3172	ACHE_3172	5.772	ACHE	7	3	6	1	4	0	0	0	0	0	2	0	5	1	2	0	0	0	0	0	0	0	0	0	0	0	0	0	0	0	3	3	0	5	1	0	0	0	1	0	1	0	0	0	0
C[C@H](CC\C=C(/C)\C(=O)O)[C@H]1CC[C@@]2(C)C3=CC[C@H]4C(C)(C)[C@@H](O)CC[C@]4(C)C3=CC[C@]12C	ACHE_3174	ACHE_3174	4.676	ACHE	3	4	0	1	2	0	0	0	0	0	0	0	7	0	7	0	0	0	0	0	0	0	0	0	0	0	0	0	0	0	1	1	0	4	1	1	0	0	0	0	0	0	0	0	0
C[C@H](Cc1ccccc1)NC(=O)Oc2cccc(c2)[C@H](C)N(C)C	ACHE_3179	ACHE_3179	6.394	ACHE	4	1	12	0	1	0	0	0	0	0	3	0	4	0	3	0	1	0	0	0	0	0	0	1	0	0	0	0	0	0	0	0	0	0	0	0	0	0	0	0	0	0	0	0	0
C[C@H](N(C)C)c1ccc2c(OC(=O)c3ccccc23)c1	ACHE_3180	ACHE_3180	5.102	ACHE	3	1	12	0	0	0	0	0	0	0	5	0	3	1	1	0	0	0	0	0	0	0	0	1	0	0	0	0	0	0	0	0	0	0	0	0	0	0	0	0	0	0	0	0	0
C[C@H]1COC2=C1C(=O)OC(=O)c3c2ccc4c(C)cccc34	ACHE_3199	ACHE_3199	4.994	ACHE	4	4	10	0	0	0	0	0	0	0	5	0	2	0	0	0	0	0	0	0	0	0	0	0	0	0	0	0	0	0	1	0	0	0	0	0	0	0	0	0	0	0	0	0	0
C[C@H]1COC2=C1C(=O)OC(=O)c3c4CCCC(C)(C)c4ccc23	ACHE_3200	ACHE_3200	5.493	ACHE	4	4	6	0	0	0	0	0	0	0	4	0	3	0	0	0	0	0	0	0	0	0	0	0	0	0	0	0	0	0	1	0	0	1	0	0	0	0	0	0	0	0	0	0	0
C[S+]([O-])c1ccc(\C=C\2/C(=C(CC(=O)NCCCNCCCNC3=CC(=O)C(=CC3=O)NCCCNCCCNC(=O)CC4=C(C)\C(=C/c5ccc(cc5)[S+](C)[O-])\c6ccc(F)cc46)c7cc(F)ccc27)C)cc1	ACHE_3204	ACHE_3204	5.02	ACHE	12	12	24	0	6	0	0	0	0	0	10	0	4	0	10	0	0	0	0	0	0	0	2	4	0	0	0	0	0	0	0	0	0	0	0	2	0	0	0	0	0	0	0	0	0
C[Si](C)(C)c1cccc(c1)C(=O)C(F)(F)F	ACHE_3205	ACHE_3205	7.032	ACHE	2	1	6	0	0	0	0	0	0	0	2	0	3	0	1	0	0	0	0	1	0	0	0	0	0	0	0	0	0	0	0	0	0	0	0	0	0	0	0	0	0	0	0	0	0
C\C(=C\CC[C@H](CO)c1oc2cc(O)c(O)cc2c1)\CO	ACHE_3207	ACHE_3207	4.544	ACHE	4	1	8	0	4	0	0	0	0	0	5	0	1	0	7	0	0	0	0	0	0	0	0	0	0	0	0	0	0	0	4	4	0	0	0	0	0	0	2	0	2	0	0	0	0
C\C=C/1\[C@@H]2CC3=C(C=CC(=O)N3)[C@@]1(N)C[C@]4(C)O[C@H]24	ACHE_3209	ACHE_3209	4.917	ACHE	4	4	0	0	2	0	0	0	0	0	0	0	2	0	1	0	0	0	0	0	0	0	1	1	0	0	0	0	0	0	1	0	0	2	0	1	0	0	0	0	0	0	0	0	0
C\C=C\1/[C@@H]2CC3=C(C=CC(=O)N3)[C@]1(CC(=C2)C)NC4OCC5=C6CC(C)(C)C[C@H]6[C@@H](C)[C@H](O)CC45O	ACHE_3221	ACHE_3221	6.959	ACHE	6	7	0	0	4	0	0	0	0	0	0	0	5	0	1	0	0	0	0	0	0	0	1	1	0	0	0	0	0	0	3	2	1	3	1	1	0	0	0	0	0	0	0	0	0
C\C=C\1/[C@@H]2CC3=C(C=CC(=O)N3)[C@]1(CC(=C2)C)NC4OCC5=C6CC(C)(C)[C@H](O)[C@H]6[C@@H](C)CCC45O	ACHE_3222	ACHE_3222	7.222	ACHE	6	7	0	0	4	0	0	0	0	0	0	0	5	0	1	0	0	0	0	0	0	0	1	1	0	0	0	0	0	0	3	2	1	3	1	1	0	0	0	0	0	0	0	0	0
C\C=C\1/[C@@H]2CC3=C(C=CC(=O)N3)[C@]1(CC(=C2)C)N[C@H]4OC(=O)C5=C6CC(C)(C)C[C@H]6[C@@H](C)[C@@H](O)C[C@@]45O	ACHE_3223	ACHE_3223	5.664	ACHE	7	8	0	0	4	0	0	0	0	0	0	0	5	1	1	0	0	0	0	0	0	0	1	1	0	0	0	0	0	0	2	2	1	3	1	1	0	0	0	0	0	0	0	0	0
C\C=C\1/[C@@H]2CC3=C(C=CC(=O)N3)[C@]1(CC(=C2)C)\N=C\C=C\c4ccc(cc4)N(C)C	ACHE_3225	ACHE_3225	7.398	ACHE	4	5	6	0	1	0	0	0	0	0	2	0	4	0	3	0	0	0	0	0	0	0	1	1	0	0	0	0	0	0	0	0	0	1	0	1	0	0	0	0	0	0	0	0	0
C\C=C\1/[C@@H]2CC3=C(C=CC(=O)N3)[C@]1(CC(=C2)C)\N=C\c4ccc(OCC=C)cc4	ACHE_3227	ACHE_3227	7.509	ACHE	4	5	6	0	1	0	0	0	0	0	2	0	2	0	3	0	0	0	0	0	0	0	1	0	0	0	0	0	0	0	1	0	0	1	0	1	0	0	0	0	0	0	0	0	0
C\C=C\1/[C@@H]2CC3=C(C=CC(=O)N3)[C@]1(CC(=C2)C)\N=C\c4ccc(cc4)C#N	ACHE_3228	ACHE_3228	7.658	ACHE	4	5	6	0	1	0	0	0	0	0	2	0	2	0	1	0	0	0	0	0	0	0	1	0	0	0	0	0	0	0	0	0	0	1	0	1	0	0	0	0	0	0	0	0	0
C\C=C\1/[C@@H]2CC3=C(C=CC(=O)N3)[C@]1(CC(=C2)C)\N=C\c4ccc(cc4)N(C)C	ACHE_3229	ACHE_3229	7.509	ACHE	4	5	6	0	1	0	0	0	0	0	2	0	4	0	1	0	0	0	0	0	0	0	1	1	0	0	0	0	0	0	0	0	0	1	0	1	0	0	0	0	0	0	0	0	0
C\C=C\1/[C@@H]2CC3=C(C=CC(=O)N3)[C@]1(CC(=C2)C)\N=C\c4ccccc4OS(=O)(=O)O	ACHE_3230	ACHE_3230	7.387	ACHE	7	5	6	0	2	0	0	0	0	0	2	0	2	0	1	0	0	0	0	0	0	0	1	0	0	0	0	0	0	0	0	0	0	1	0	1	0	0	0	0	0	0	0	0	0
C\C=C\1/[C@@H]2CC3=C(C=CC(=O)N3)[C@]1(N)CC(=C2)C	ACHE_3231	ACHE_3231	9.268	ACHE	3	5	0	0	2	0	0	0	0	0	0	0	2	0	1	0	0	0	0	0	0	0	1	1	0	0	0	0	0	0	0	0	0	1	0	1	0	0	0	0	0	0	0	0	0
Cc1[nH]c2ccccc2c1CC(=O)NCCC3CCN(Cc4ccccc4)CC3	ACHE_3233	ACHE_3233	5.138	ACHE	3	1	14	0	2	0	0	0	0	0	5	0	1	0	2	0	0	0	0	0	0	0	1	1	0	0	0	0	0	0	0	0	0	0	0	0	0	0	0	1	0	0	0	0	0
Cc1c(C)c2OC(C)(CCc2c(C)c1O)C(=O)NCCCCCCCCCCNc3c4CCCCc4nc5ccccc35	ACHE_3234	ACHE_3234	6.344	ACHE	6	1	15	0	3	0	0	0	0	0	11	0	4	0	9	0	0	0	0	0	0	0	1	1	0	0	0	0	0	0	2	1	0	1	0	0	0	0	0	0	1	0	1	0	0
Cc1c(C)c2OC(C)(CCc2c(C)c1O)C(=O)NCCCCCCCCNc3c4CCCCc4nc5ccccc35	ACHE_3236	ACHE_3236	6.645	ACHE	6	1	15	0	3	0	0	0	0	0	11	0	4	0	7	0	0	0	0	0	0	0	1	1	0	0	0	0	0	0	2	1	0	1	0	0	0	0	0	0	1	0	1	0	0
Cc1c(C)c2OC(C)(CCc2c(C)c1O)C(=O)NCCCCCCCNc3c4CCCCc4nc5ccccc35	ACHE_3238	ACHE_3238	6.843	ACHE	6	1	15	0	3	0	0	0	0	0	11	0	4	0	6	0	0	0	0	0	0	0	1	1	0	0	0	0	0	0	2	1	0	1	0	0	0	0	0	0	1	0	1	0	0
Cc1c(C)c2OC(C)(CCc2c(C)c1O)C(=O)NCCCCCCNc3c4CCCCc4nc5ccccc35	ACHE_3240	ACHE_3240	7.629	ACHE	6	1	15	0	3	0	0	0	0	0	11	0	4	0	5	0	0	0	0	0	0	0	1	1	0	0	0	0	0	0	2	1	0	1	0	0	0	0	0	0	1	0	1	0	0
Cc1c(C)c2OC(C)(CCc2c(C)c1O)C(=O)NCCCCCNc3c4CCCCc4nc5ccccc35	ACHE_3242	ACHE_3242	6.667	ACHE	6	1	15	0	3	0	0	0	0	0	11	0	4	0	4	0	0	0	0	0	0	0	1	1	0	0	0	0	0	0	2	1	0	1	0	0	0	0	0	0	1	0	1	0	0
Cc1c(C)c2OC(C)(CCc2c(C)c1O)C(=O)NCCCCNc3c4CCCCc4nc5ccccc35	ACHE_3244	ACHE_3244	6.272	ACHE	6	1	15	0	3	0	0	0	0	0	11	0	4	0	3	0	0	0	0	0	0	0	1	1	0	0	0	0	0	0	2	1	0	1	0	0	0	0	0	0	1	0	1	0	0
Cc1c(C)c2OC(C)(CCc2c(C)c1O)C(=O)NCCNc3c4CCCCc4nc5ccccc35	ACHE_3248	ACHE_3248	6.547	ACHE	6	1	15	0	3	0	0	0	0	0	11	0	4	0	1	0	0	0	0	0	0	0	1	1	0	0	0	0	0	0	2	1	0	1	0	0	0	0	0	0	1	0	1	0	0
Cc1c(Cl)nc2ccccc2c1C(=O)NCCCCCCCNc3c4CCCCc4nc5ccccc35	ACHE_3252	ACHE_3252	8.523	ACHE	5	1	18	0	2	0	0	0	0	0	10	0	1	0	6	0	0	0	0	0	0	0	1	1	0	0	0	0	0	0	0	0	0	0	0	0	0	0	0	0	0	0	0	0	0
Cc1c(OCc2ccccc2)cccc1N3CCN(CCCCCCNc4c5CCCCc5nc6CCCCc46)CC3	ACHE_3253	ACHE_3253	7.854	ACHE	5	0	17	0	1	0	0	0	0	0	9	0	1	0	5	0	0	0	0	0	0	0	0	3	0	0	0	0	0	0	1	0	0	0	0	0	0	0	0	0	0	0	0	0	0
Cc1c(nn(c2ccc(Cl)cc2Cl)c1c3ccc(Cl)cc3)C(=O)NN4CCCCC4	ACHE_3254	ACHE_3254	4.6	ACHE	4	1	15	0	1	0	0	0	0	0	8	0	1	0	0	0	0	0	0	0	0	0	0	0	2	0	0	0	0	0	0	0	0	0	0	0	0	0	0	1	0	0	0	0	0
Cc1c2COC(=O)c2ccc1[C@@H](O)CN3CCN(C[C@H](O)c4ccc5C(=O)OCc5c4C)CC3	ACHE_3256	ACHE_3256	5.003	ACHE	8	2	12	0	2	0	0	0	0	0	8	0	2	2	2	0	0	0	0	0	0	0	0	2	0	0	0	0	0	0	2	2	0	0	2	0	0	0	0	0	0	0	0	0	0
Cc1cc(C)c(c(C)c1)S(=O)(=O)Nc2ccc(cc2)C3C4=C(CC(C)(C)CC4=O)N(C5=C3C(=O)CC(C)(C)C5)c6ccc(Br)cc6	ACHE_3258	ACHE_3258	6.854	ACHE	6	6	18	0	1	0	0	1	0	0	8	1	7	0	0	0	0	0	0	2	0	0	0	1	0	0	0	0	0	0	0	0	0	2	0	0	0	0	0	0	0	0	0	0	0
Cc1cc(Nc2nccc(n2)c3sc(nc3c4ccc(F)cc4)C5CCNCC5)ccn1	ACHE_3263	ACHE_3263	6.398	ACHE	6	0	18	0	2	0	0	0	0	1	9	0	1	0	0	0	0	0	0	0	0	0	0	2	0	0	0	0	0	0	0	0	0	0	0	0	0	0	0	1	0	0	0	0	0
Cc1cc(nc2ccccc12)N3CCCCC3	ACHE_3265	ACHE_3265	6.076	ACHE	2	0	9	0	0	0	0	0	0	0	4	0	1	0	0	0	0	0	0	0	0	0	0	1	0	0	0	0	0	0	0	0	0	0	0	0	0	0	0	1	0	0	0	0	0
Cc1cc2OCOc2cc1CN3CCN(CC3)C(c4ccc(F)cc4)c5ccc(F)cc5	ACHE_3267	ACHE_3267	5.872	ACHE	4	0	18	0	0	0	0	0	0	0	8	0	1	0	0	0	0	0	0	0	0	0	0	2	0	0	0	0	0	0	2	0	0	0	0	0	0	0	0	0	0	0	0	0	0
Cc1cc2nc3c4ccccc4C5(C(=C(N)N(Cc6ccccc6)C(=C5[N+](=O)[O-])NCc7ccccc7)C#N)c3nc2cc1C	ACHE_3268	ACHE_3268	5.237	ACHE	8	4	26	0	2	1	1	0	1	0	10	0	2	0	0	0	0	0	0	0	0	0	0	3	0	0	0	0	0	0	0	0	0	1	0	0	0	0	0	0	0	0	0	0	0
Cc1cc2nc3c4ccccc4C5(C(=C(N)N6CC(C)(C)CNC6=C5[N+](=O)[O-])C#N)c3nc2cc1C	ACHE_3269	ACHE_3269	5.398	ACHE	8	4	14	0	2	1	1	0	1	0	8	0	4	0	0	0	0	0	0	0	0	0	0	3	0	0	0	0	0	0	0	0	0	2	0	0	0	0	0	0	0	0	0	0	0
Cc1cc2nc3c4ccccc4C5(C(=C(N)N6CCCNC6=C5[N+](=O)[O-])C#N)c3nc2cc1C	ACHE_3270	ACHE_3270	5.244	ACHE	8	4	14	0	2	1	1	0	1	0	8	0	2	0	0	0	0	0	0	0	0	0	0	3	0	0	0	0	0	0	0	0	0	1	0	0	0	0	0	0	0	0	0	0	0
Cc1cc2nc3c4ccccc4C5(C(=C(N)N6CCNC6=C5[N+](=O)[O-])C#N)c3nc2cc1C	ACHE_3271	ACHE_3271	5.18	ACHE	8	4	14	0	2	1	1	0	1	0	8	0	2	0	0	0	0	0	0	0	0	0	0	3	0	0	0	0	0	0	0	0	0	1	0	0	0	0	0	0	0	0	0	0	0
Cc1cc2onc(CCC3CCN(Cc4ccccc4)CC3)c2cc1C	ACHE_3272	ACHE_3272	8.24	ACHE	2	0	13	0	0	0	0	0	0	0	6	0	2	0	1	0	0	0	0	0	0	0	0	1	0	0	0	0	0	0	0	0	0	0	0	0	0	0	0	1	0	0	0	0	0
Cc1ccc(\C=C/2\CNCC3=C2N=C4SC=C(N4C3c5ccc(C)cc5)c6ccc(Br)cc6)cc1	ACHE_3282	ACHE_3282	5.644	ACHE	4	5	18	0	1	0	0	0	0	0	6	0	2	0	0	0	0	0	0	0	0	0	0	1	0	0	0	1	0	0	0	0	0	0	0	1	0	0	0	0	0	0	0	0	0
Cc1ccc(\C=C\2/CN(C[C@@]3(C[C@H]4CCCN4[C@@]35C(=O)Nc6ccccc56)C2=O)C(=O)C[C@H]7C[C@H]8CCCN8[C@]79C(=O)Nc%10ccccc9%10)cc1	ACHE_3285	ACHE_3285	4.708	ACHE	9	5	18	0	2	0	0	0	0	0	6	0	1	0	1	0	0	0	0	1	0	0	3	2	0	0	0	0	0	0	0	0	0	3	0	0	0	0	0	0	0	0	0	0	0
Cc1ccc(\C=C\2/CN(C\C(=C/c3ccc(C)cc3)\C2=O)C(=O)C=C)cc1	ACHE_3286	ACHE_3286	4.743	ACHE	3	4	12	0	0	0	0	0	0	0	4	0	2	0	2	0	0	0	0	1	0	0	1	0	0	0	0	0	0	0	0	0	0	0	0	0	0	0	0	1	0	0	0	0	0
Cc1ccc(\C=C\2/CN(C\C(=C/c3ccc(C)cc3)\C2=O)C(=O)C[C@H]4C[C@H]5CCCN5[C@]46C(=O)Nc7ccccc67)cc1	ACHE_3287	ACHE_3287	4.697	ACHE	6	5	18	0	1	0	0	0	0	0	6	0	2	0	1	0	0	0	0	1	0	0	2	1	0	0	0	0	0	0	0	0	0	1	0	0	0	0	0	1	0	0	0	0	0
Cc1ccc(\C=C\2/CN(Cc3ccc4ccccc4c3)C\C(=C/c5ccc(C)cc5)\C2=O)cc1	ACHE_3289	ACHE_3289	5.799	ACHE	2	3	22	0	0	0	0	0	0	0	7	0	2	0	0	0	0	0	0	1	0	0	0	1	0	0	0	0	0	0	0	0	0	0	0	0	0	0	0	1	0	0	0	0	0
Cc1ccc(\C=C\2/CN(Cc3cccc(C)c3)C\C(=C/c4ccc(C)cc4)\C2=O)cc1	ACHE_3290	ACHE_3290	5.492	ACHE	2	3	18	0	0	0	0	0	0	0	6	0	3	0	0	0	0	0	0	1	0	0	0	1	0	0	0	0	0	0	0	0	0	0	0	0	0	0	0	1	0	0	0	0	0
Cc1ccc(cc1)C2=CSC3=NC4=C(CNC/C/4=C/c5ccc(Br)cc5)C(N23)c6ccc(Br)cc6	ACHE_3299	ACHE_3299	5.996	ACHE	4	5	18	0	1	0	0	0	0	0	6	0	1	0	0	0	0	0	0	0	0	0	0	1	0	0	0	1	0	0	0	0	0	0	0	1	0	0	0	0	0	0	0	0	0
Cc1ccc(cc1)C2NC(=S)Nc3nc4CCCCc4c(N)c23	ACHE_3303	ACHE_3303	4.623	ACHE	5	1	11	0	3	0	0	0	0	0	7	0	1	0	0	0	0	0	0	0	0	0	0	1	0	0	0	0	0	0	0	0	0	0	0	0	0	0	0	0	0	0	0	0	0
Cc1ccc(cc1)[C@H]2C3=C(CC(C)(C)CC3=O)Oc4nc5CCCCc5c(N)c24	ACHE_3309	ACHE_3309	4.29	ACHE	4	3	11	0	1	0	0	0	0	0	7	0	3	0	0	0	0	0	0	1	0	0	0	1	0	0	0	0	0	0	1	0	0	1	0	0	0	0	0	0	0	0	0	0	0
Cc1ccc2N(Cc3ccc(Br)cc3)C(=O)C(=O)c2c1	ACHE_3325	ACHE_3325	6.69	ACHE	3	2	12	0	0	0	0	0	0	0	5	0	1	0	0	0	0	0	0	0	0	0	0	0	0	0	0	0	0	0	0	0	0	0	0	0	0	0	0	0	0	0	0	0	0
Cc1ccc2N(Cc3ccccc3[N+](=O)[O-])C(=O)C(=O)c2c1	ACHE_3326	ACHE_3326	6.7	ACHE	5	2	12	0	0	1	1	0	1	0	5	0	1	0	0	0	0	0	0	0	0	0	0	0	0	0	0	0	0	0	0	0	0	0	0	0	0	0	0	0	0	0	0	0	0
Cc1ccc2OC(=CC(=O)c2c1)c3ccc(OCCCCCCN4CCCCC4)cc3	ACHE_3333	ACHE_3333	6.444	ACHE	4	2	12	0	0	0	0	0	0	0	5	0	1	0	5	0	0	0	0	1	0	0	0	1	0	0	0	0	0	0	2	0	0	0	0	0	0	0	0	1	0	0	0	0	0
Cc1ccc2[nH]c3CCN(CCCCCCCN4CCc5[nH]c6ccc(C)cc6c5C4)Cc3c2c1	ACHE_3339	ACHE_3339	6.161	ACHE	2	0	16	0	2	0	0	0	0	0	10	0	2	0	6	0	0	0	0	0	0	0	0	2	0	0	0	0	0	0	0	0	0	0	0	0	0	0	0	0	0	0	0	0	0
Cc1ccc2[nH]c3CCN(CCCCCN4CCc5[nH]c6ccc(C)cc6c5C4)Cc3c2c1	ACHE_3341	ACHE_3341	6.71	ACHE	2	0	16	0	2	0	0	0	0	0	10	0	2	0	4	0	0	0	0	0	0	0	0	2	0	0	0	0	0	0	0	0	0	0	0	0	0	0	0	0	0	0	0	0	0
Cc1ccc2ccc(CNCCCCCCCCNc3c4CCCCc4nc5ccccc35)c(O)c2n1	ACHE_3344	ACHE_3344	9.301	ACHE	5	0	18	0	3	0	0	0	0	0	10	0	1	0	7	0	0	0	0	0	0	0	0	2	0	0	0	0	0	0	1	1	0	0	0	0	0	0	0	0	1	0	0	0	0
Cc1ccc2onc(CCC3CCN(Cc4ccccc4)CC3)c2c1	ACHE_3347	ACHE_3347	8.11	ACHE	2	0	13	0	0	0	0	0	0	0	5	0	1	0	1	0	0	0	0	0	0	0	0	1	0	0	0	0	0	0	0	0	0	0	0	0	0	0	0	1	0	0	0	0	0
Cc1cccc(CN2C\C(=C/c3ccccc3)\C(=O)\C(=C\c4ccccc4)\C2)c1	ACHE_3349	ACHE_3349	5.498	ACHE	2	3	18	0	0	0	0	0	0	0	4	0	1	0	0	0	0	0	0	1	0	0	0	1	0	0	0	0	0	0	0	0	0	0	0	0	0	0	0	1	0	0	0	0	0
Cc1cccc(c1)C(=O)N2Cc3cc(NC(=O)c4cccc(Cl)c4)ccc3CC2=O	ACHE_3351	ACHE_3351	10.841	ACHE	5	3	18	0	1	0	0	0	0	0	7	0	1	0	0	0	0	0	0	0	0	0	1	0	0	0	0	0	0	0	0	0	0	0	0	0	0	0	0	0	0	0	0	0	0
Cc1cccc(c1)C(=O)N2Cc3cc(NC(=O)c4ccccc4)ccc3CC2=O	ACHE_3352	ACHE_3352	10.582	ACHE	5	3	18	0	1	0	0	0	0	0	6	0	1	0	0	0	0	0	0	0	0	0	1	0	0	0	0	0	0	0	0	0	0	0	0	0	0	0	0	0	0	0	0	0	0
Cc1cccc(c1)C(=O)Nc2ccc3CC(=O)N(Cc3c2)C(=O)c4cccc(C)c4	ACHE_3353	ACHE_3353	10.869	ACHE	5	3	18	0	1	0	0	0	0	0	7	0	2	0	0	0	0	0	0	0	0	0	1	0	0	0	0	0	0	0	0	0	0	0	0	0	0	0	0	0	0	0	0	0	0
Cc1cccc(c1)C(=O)Nc2ccc3CC(=O)N(Cc3c2)C(=O)c4cccc(Cl)c4	ACHE_3354	ACHE_3354	10.679	ACHE	5	3	18	0	1	0	0	0	0	0	7	0	1	0	0	0	0	0	0	0	0	0	1	0	0	0	0	0	0	0	0	0	0	0	0	0	0	0	0	0	0	0	0	0	0
Cc1cccc(c1)C2NC(=S)Nc3nc4CCCCc4c(N)c23	ACHE_3356	ACHE_3356	4.996	ACHE	5	1	11	0	3	0	0	0	0	0	7	0	1	0	0	0	0	0	0	0	0	0	0	1	0	0	0	0	0	0	0	0	0	0	0	0	0	0	0	0	0	0	0	0	0
Cc1ccccc1CNCC(=O)Nc2ccc3N=C4CCCN4C(=O)c3c2	ACHE_3367	ACHE_3367	6.924	ACHE	6	3	12	0	2	0	0	0	0	0	5	0	1	0	1	0	0	0	0	0	0	0	0	1	0	0	0	0	0	0	0	0	0	0	0	0	0	0	0	0	0	0	0	0	0
Cc1ccccc1NC(=O)Oc2ccc3OC4CC(C)(CO4)c3c2	ACHE_3371	ACHE_3371	7.252	ACHE	5	1	12	0	1	0	0	0	0	0	5	0	2	0	0	0	1	0	0	0	0	0	0	0	0	0	0	0	0	0	2	0	0	1	0	0	0	0	0	0	0	0	1	0	0
Cc1ccccc1NC(=O)Oc2ccc3OC4OCCC4(C)c3c2	ACHE_3372	ACHE_3372	7.638	ACHE	5	1	12	0	1	0	0	0	0	0	5	0	2	0	0	0	1	0	0	0	0	0	0	0	0	0	0	0	0	0	2	0	0	1	0	0	0	0	0	0	0	0	0	0	0
Cc1ccccc1NC(=O)Oc2ccc3O[C@@H]4OCC[C@]4(C)c3c2	ACHE_3374	ACHE_3374	7.444	ACHE	5	1	12	0	1	0	0	0	0	0	5	0	2	0	0	0	1	0	0	0	0	0	0	0	0	0	0	0	0	0	2	0	0	1	0	0	0	0	0	0	0	0	0	0	0
Cc1ccccc1NC(=O)Oc2ccc3O[C@H]4C[C@](C)(CO4)c3c2	ACHE_3375	ACHE_3375	7.42	ACHE	5	1	12	0	1	0	0	0	0	0	5	0	2	0	0	0	1	0	0	0	0	0	0	0	0	0	0	0	0	0	2	0	0	1	0	0	0	0	0	0	0	0	1	0	0
Cc1ccccc1NC(=O)Oc2ccc3O[C@H]4OCC[C@@]4(C)c3c2	ACHE_3376	ACHE_3376	7.699	ACHE	5	1	12	0	1	0	0	0	0	0	5	0	2	0	0	0	1	0	0	0	0	0	0	0	0	0	0	0	0	0	2	0	0	1	0	0	0	0	0	0	0	0	0	0	0
Cc1ccccc1\C=C\2/CN(C[C@@]3(C[C@H]4CCCN4[C@@]35C(=O)Nc6ccccc56)C2=O)C(=O)C[C@H]7C[C@H]8CCCN8[C@]79C(=O)Nc%10ccccc9%10	ACHE_3377	ACHE_3377	4.561	ACHE	9	5	18	0	2	0	0	0	0	0	6	0	1	0	1	0	0	0	0	1	0	0	3	2	0	0	0	0	0	0	0	0	0	3	0	0	0	0	0	0	0	0	0	0	0
Cc1ccccc1\C=C\2/CN(C\C(=C/c3ccccc3C)\C2=O)C(=O)C=C	ACHE_3378	ACHE_3378	4.76	ACHE	3	4	12	0	0	0	0	0	0	0	4	0	2	0	2	0	0	0	0	1	0	0	1	0	0	0	0	0	0	0	0	0	0	0	0	0	0	0	0	1	0	0	0	0	0
Cc1ccccc1\C=C\2/CN(C\C(=C/c3ccccc3C)\C2=O)C(=O)C[C@H]4C[C@H]5CCCN5[C@]46C(=O)Nc7ccccc67	ACHE_3379	ACHE_3379	4.904	ACHE	6	5	18	0	1	0	0	0	0	0	6	0	2	0	1	0	0	0	0	1	0	0	2	1	0	0	0	0	0	0	0	0	0	1	0	0	0	0	0	1	0	0	0	0	0
Cc1coc2c3ccc4c(CCCC4(C)C)c3C(=O)OC(=O)c12	ACHE_3382	ACHE_3382	5.48	ACHE	3	2	10	0	0	0	0	0	0	0	7	0	3	0	0	0	0	0	0	0	0	0	0	0	0	0	0	0	0	0	0	0	0	1	0	0	0	0	0	0	0	0	0	0	0
Cc1nc(cc2c3ccccc3[nH]c12)C(=O)NCCCCCCCCNc4c5CCCCc5nc6ccccc46	ACHE_3383	ACHE_3383	6.815	ACHE	5	1	20	0	3	0	0	0	0	0	11	0	1	0	7	0	0	0	0	0	0	0	1	1	0	0	0	0	0	0	0	0	0	0	0	0	0	0	0	0	0	0	0	0	0
Cc1nc(cc2c3ccccc3[nH]c12)C(=O)NCCCCCCNc4c5CCCCc5nc6ccccc46	ACHE_3384	ACHE_3384	7.033	ACHE	5	1	20	0	3	0	0	0	0	0	11	0	1	0	5	0	0	0	0	0	0	0	1	1	0	0	0	0	0	0	0	0	0	0	0	0	0	0	0	0	0	0	0	0	0
Cc1nc(cc2c3ccccc3[nH]c12)C(=O)NCCCCNc4c5CCCCc5nc6ccccc46	ACHE_3385	ACHE_3385	6.488	ACHE	5	1	20	0	3	0	0	0	0	0	11	0	1	0	3	0	0	0	0	0	0	0	1	1	0	0	0	0	0	0	0	0	0	0	0	0	0	0	0	0	0	0	0	0	0
Cc1nc2ccc(cc2s1)C(=O)CCC3CCN(Cc4ccccc4)CC3	ACHE_3387	ACHE_3387	8.17	ACHE	3	1	13	0	0	0	0	0	0	0	5	0	1	0	2	0	0	0	0	1	0	0	0	1	0	0	0	0	0	0	0	0	0	0	0	0	0	0	0	1	0	0	0	0	0
ClC1=C(NCCCNc2c3CCCCc3nc4cc(Cl)ccc24)C(=O)c5ccccc5C1=O	ACHE_3391	ACHE_3391	8.049	ACHE	5	3	15	0	2	0	0	0	0	0	8	0	0	0	2	0	0	0	0	1	0	1	0	2	0	0	1	0	1	0	0	0	0	0	0	0	0	0	0	0	0	0	0	0	0
ClC1=C(NCCNc2c3CCCCc3nc4cc(Cl)ccc24)C(=O)c5ccccc5C1=O	ACHE_3393	ACHE_3393	8.493	ACHE	5	3	15	0	2	0	0	0	0	0	8	0	0	0	1	0	0	0	0	1	0	1	0	2	0	0	1	0	1	0	0	0	0	0	0	0	0	0	0	0	0	0	0	0	0
ClC1=C(NCCNc2c3CCCCc3nc4ccccc24)C(=O)c5ccccc5C1=O	ACHE_3394	ACHE_3394	7.017	ACHE	5	3	15	0	2	0	0	0	0	0	7	0	0	0	1	0	0	0	0	1	0	1	0	2	0	0	1	0	1	0	0	0	0	0	0	0	0	0	0	0	0	0	0	0	0
Clc1cc(Cl)c2c(NCCCCCC(=O)NCCc3c[nH]c4ccccc34)c5CCCCc5nc2c1	ACHE_3407	ACHE_3407	14.301	ACHE	4	1	17	0	3	0	0	0	0	0	10	0	0	0	6	0	0	0	0	0	0	0	1	1	0	0	0	0	0	0	0	0	0	0	0	0	0	0	0	0	0	0	0	0	0
Clc1cc(Cl)c2c(NCCCCCCC(=O)NCCc3c[nH]c4ccccc34)c5CCCCc5nc2c1	ACHE_3408	ACHE_3408	14.301	ACHE	4	1	17	0	3	0	0	0	0	0	10	0	0	0	7	0	0	0	0	0	0	0	1	1	0	0	0	0	0	0	0	0	0	0	0	0	0	0	0	0	0	0	0	0	0
Clc1cc(cc2cc[nH]c12)C(=O)CCC3CCN(CC4CCCCC4)CC3	ACHE_3420	ACHE_3420	7.541	ACHE	2	1	8	0	1	0	0	0	0	0	4	0	0	0	2	0	0	0	0	1	0	0	0	1	0	0	0	0	0	0	0	0	0	0	0	0	0	0	0	1	0	0	0	0	0
Clc1ccc(CN2CCC(CCC(=O)c3cc4CCC(=O)n5ccc(c3)c45)CC2)cc1	ACHE_3422	ACHE_3422	6.82	ACHE	3	2	14	0	0	0	0	0	0	0	6	0	0	0	2	0	0	0	0	1	0	0	0	1	0	0	0	0	0	0	0	0	0	0	0	0	0	0	0	1	0	0	0	0	0
Clc1ccc(NC(=S)NNC=C2C(=O)NC(=S)NC2=O)cc1	ACHE_3430	ACHE_3430	3.917	ACHE	9	5	6	0	5	0	0	0	0	0	2	0	0	0	0	0	0	0	0	0	0	0	0	0	1	0	0	0	0	0	0	0	0	0	0	0	0	0	0	0	0	0	0	0	0
Clc1ccc(\C=C/2\CNCC3=C2N=C4SC=C(N4C3c5ccc(Cl)cc5)c6ccc7ccccc7c6)cc1	ACHE_3433	ACHE_3433	5.87	ACHE	4	5	22	0	1	0	0	0	0	0	7	0	0	0	0	0	0	0	0	0	0	0	0	1	0	0	0	1	0	0	0	0	0	0	0	1	0	0	0	0	0	0	0	0	0
Clc1ccc(\C=C/2\S\C(=N\c3ccc4OC(=O)C=Cc4c3)\NC2=O)cc1	ACHE_3434	ACHE_3434	6.761	ACHE	6	4	12	0	1	0	0	0	0	0	5	0	0	1	0	0	0	0	0	0	0	0	0	0	0	0	0	1	0	0	0	0	0	0	0	0	0	0	0	0	0	0	0	0	0
Clc1ccc(\C=C\2/CN(C[C@@]3(C[C@H]4CCCN4[C@@]35C(=O)Nc6ccccc56)C2=O)C(=O)C[C@H]7C[C@H]8CCCN8[C@]79C(=O)Nc%10ccccc9%10)cc1	ACHE_3436	ACHE_3436	5.101	ACHE	9	5	18	0	2	0	0	0	0	0	6	0	0	0	1	0	0	0	0	1	0	0	3	2	0	0	0	0	0	0	0	0	0	3	0	0	0	0	0	0	0	0	0	0	0
Clc1ccc(\C=C\2/CN(C\C(=C/c3ccc(Cl)cc3)\C2=O)C(=O)C=C)cc1	ACHE_3437	ACHE_3437	4.657	ACHE	3	4	12	0	0	0	0	0	0	0	4	0	0	0	2	0	0	0	0	1	0	0	1	0	0	0	0	0	0	0	0	0	0	0	0	0	0	0	0	1	0	0	0	0	0
Clc1ccc(\C=C\2/CN(C\C(=C/c3ccc(Cl)cc3)\C2=O)C(=O)C[C@H]4C[C@H]5CCCN5[C@]46C(=O)Nc7ccccc67)cc1	ACHE_3438	ACHE_3438	5.474	ACHE	6	5	18	0	1	0	0	0	0	0	6	0	0	0	1	0	0	0	0	1	0	0	2	1	0	0	0	0	0	0	0	0	0	1	0	0	0	0	0	1	0	0	0	0	0
Clc1ccc(\C=C\2/CN(C\C(=C/c3ccc(Cl)cc3)\C2=O)C(=O)[C@H]4C[C@H]5CCCN5[C@]46C(=O)Nc7cc(Cl)ccc67)cc1	ACHE_3439	ACHE_3439	5.474	ACHE	6	5	18	0	1	0	0	0	0	0	7	0	0	0	0	0	0	0	0	1	0	0	2	1	0	0	0	0	0	0	0	0	0	1	0	0	0	0	0	1	0	0	0	0	0
Clc1ccc(\C=C\2/CN(C\C(=C/c3ccc(Cl)cc3Cl)\C2=O)C(=O)C[C@H]4C[C@H]5CCCN5[C@]46C(=O)Nc7ccccc67)c(Cl)c1	ACHE_3441	ACHE_3441	5.386	ACHE	6	5	18	0	1	0	0	0	0	0	8	0	0	0	1	0	0	0	0	1	0	0	2	1	0	0	0	0	0	0	0	0	0	1	0	0	0	0	0	1	0	0	0	0	0
Clc1ccc(\C=C\2/CN(C\C(=C/c3ccc(Cl)cc3Cl)\C2=O)C(=O)[C@H]4C[C@H]5CCCN5[C@]46C(=O)Nc7cc(Cl)ccc67)c(Cl)c1	ACHE_3442	ACHE_3442	5.478	ACHE	6	5	18	0	1	0	0	0	0	0	9	0	0	0	0	0	0	0	0	1	0	0	2	1	0	0	0	0	0	0	0	0	0	1	0	0	0	0	0	1	0	0	0	0	0
Clc1ccc(\C=C\C(=O)NCCC2CCN(Cc3ccccc3)CC2)cc1	ACHE_3444	ACHE_3444	6.441	ACHE	3	1	12	0	1	0	0	0	0	0	3	0	0	0	3	0	0	0	0	0	0	0	1	1	0	0	0	0	0	0	0	0	0	0	0	0	0	0	0	1	0	0	0	0	0
Clc1ccc(\C=N\c2ccc3OC(=O)C=Cc3c2)cc1	ACHE_3449	ACHE_3449	7.103	ACHE	3	1	12	0	0	0	0	0	0	0	5	0	0	1	0	0	0	0	0	0	0	0	0	0	0	0	0	0	0	0	0	0	0	0	0	0	0	0	0	0	0	0	0	0	0
Clc1ccc(cc1)C2=NN(CC2c3ccccc3)\C(=N\S(=O)(=O)c4ccc(Cl)cc4)\NCCCCCCCNc5c6CCCCc6nc7ccccc57	ACHE_3455	ACHE_3455	6	ACHE	8	2	27	0	2	0	0	1	0	0	10	0	0	0	6	0	0	0	0	0	0	0	0	1	1	0	0	0	0	0	0	0	0	0	0	0	0	0	0	0	0	0	0	0	0
Clc1ccc(cc1)C2=NN(CC2c3ccccc3)\C(=N\S(=O)(=O)c4ccc(Cl)cc4)\NCCCCNc5c6CCCCc6nc7ccccc57	ACHE_3456	ACHE_3456	5.6	ACHE	8	2	27	0	2	0	0	1	0	0	10	0	0	0	3	0	0	0	0	0	0	0	0	1	1	0	0	0	0	0	0	0	0	0	0	0	0	0	0	0	0	0	0	0	0
Clc1ccc(cc1)c2nc3ccc(cc3c4NCCCc24)C(=O)NCCCCCCCCNc5c6CCCCc6nc7cc(Cl)ccc57	ACHE_3462	ACHE_3462	8.686	ACHE	6	1	24	0	3	0	0	0	0	0	14	0	0	0	7	0	0	0	0	0	0	0	1	2	0	0	0	0	0	0	0	0	0	0	0	0	0	0	0	0	0	0	0	0	0
Clc1ccc(cc1)c2nc3ccc(cc3c4NCCCc24)C(=O)NCCCCNc5c6CCCCc6nc7cc(Cl)ccc57	ACHE_3464	ACHE_3464	7.848	ACHE	6	1	24	0	3	0	0	0	0	0	14	0	0	0	3	0	0	0	0	0	0	0	1	2	0	0	0	0	0	0	0	0	0	0	0	0	0	0	0	0	0	0	0	0	0
Clc1ccc(cc1)c2nc3ccc(cc3c4NCCCc24)C(=O)NCCCNc5c6CCCCc6nc7cc(Cl)ccc57	ACHE_3465	ACHE_3465	11.222	ACHE	6	1	24	0	3	0	0	0	0	0	14	0	0	0	2	0	0	0	0	0	0	0	1	2	0	0	0	0	0	0	0	0	0	0	0	0	0	0	0	0	0	0	0	0	0
Clc1ccc(cc1)c2nc3ccc(cc3c4OCCCc24)C(=O)NCCCCCCCCCCNc5c6CCCCc6nc7cc(Cl)ccc57	ACHE_3466	ACHE_3466	7.301	ACHE	6	1	24	0	2	0	0	0	0	0	14	0	0	0	9	0	0	0	0	0	0	0	1	1	0	0	0	0	0	0	1	0	0	0	0	0	0	0	0	0	0	0	0	0	0
Clc1ccc(cc1)c2nc3ccc(cc3c4OCCCc24)C(=O)NCCCCCCCCCNc5c6CCCCc6nc7cc(Cl)ccc57	ACHE_3467	ACHE_3467	7.604	ACHE	6	1	24	0	2	0	0	0	0	0	14	0	0	0	8	0	0	0	0	0	0	0	1	1	0	0	0	0	0	0	1	0	0	0	0	0	0	0	0	0	0	0	0	0	0
Clc1ccc(cc1)c2nc3ccc(cc3c4OCCCc24)C(=O)NCCCCCCCNc5c6CCCCc6nc7cc(Cl)ccc57	ACHE_3469	ACHE_3469	7.738	ACHE	6	1	24	0	2	0	0	0	0	0	14	0	0	0	6	0	0	0	0	0	0	0	1	1	0	0	0	0	0	0	1	0	0	0	0	0	0	0	0	0	0	0	0	0	0
Clc1ccc(cc1)c2nc3ccc(cc3c4OCCCc24)C(=O)NCCCCCCNc5c6CCCCc6nc7cc(Cl)ccc57	ACHE_3470	ACHE_3470	7.717	ACHE	6	1	24	0	2	0	0	0	0	0	14	0	0	0	5	0	0	0	0	0	0	0	1	1	0	0	0	0	0	0	1	0	0	0	0	0	0	0	0	0	0	0	0	0	0
Clc1ccc(cc1)c2nnc3sc(nn23)c4cocc4	ACHE_3471	ACHE_3471	5.75	ACHE	3	0	13	0	0	0	0	0	0	0	6	0	0	0	0	0	0	0	0	0	0	0	0	0	2	0	0	0	0	0	0	0	0	0	0	0	0	0	0	0	0	0	0	0	0
Clc1ccc2N=C3CCCCCN3C(=C)c2c1	ACHE_3480	ACHE_3480	6.3	ACHE	2	2	6	0	0	0	0	0	0	0	3	0	0	0	0	0	0	0	0	0	0	0	0	0	0	0	0	0	0	0	0	0	0	0	0	0	0	0	0	0	0	0	0	0	0
Clc1ccc2Sc3ccccc3N(C(=O)CCc4ccccc4)c2c1	ACHE_3484	ACHE_3484	5.102	ACHE	3	1	18	0	0	0	0	0	0	0	6	0	0	0	2	0	0	0	0	0	0	0	1	0	0	0	0	1	0	0	0	0	0	0	0	0	0	0	0	0	0	0	0	0	0
Clc1ccc2Sc3ccccc3N(C(=O)Cc4ccccc4)c2c1	ACHE_3485	ACHE_3485	5.125	ACHE	3	1	18	0	0	0	0	0	0	0	6	0	0	0	1	0	0	0	0	0	0	0	1	0	0	0	0	1	0	0	0	0	0	0	0	0	0	0	0	0	0	0	0	0	0
Clc1ccc2Sc3ccccc3N(C(=O)c4ccccc4)c2c1	ACHE_3486	ACHE_3486	5.004	ACHE	3	1	18	0	0	0	0	0	0	0	6	0	0	0	0	0	0	0	0	0	0	0	1	0	0	0	0	1	0	0	0	0	0	0	0	0	0	0	0	0	0	0	0	0	0
Clc1ccc2Sc3ccccc3Nc2c1	ACHE_3487	ACHE_3487	5.131	ACHE	2	0	12	0	1	0	0	0	0	0	5	0	0	0	0	0	0	0	0	0	0	0	0	1	0	0	0	1	0	0	0	0	0	0	0	0	0	0	0	0	0	0	0	0	0
Clc1ccc2[Se]c3ccccc3N(C(=O)CCc4ccccc4)c2c1	ACHE_3488	ACHE_3488	5.201	ACHE	3	1	18	0	0	0	0	0	0	0	6	0	0	0	2	0	0	0	0	0	0	0	1	0	0	0	0	0	0	0	0	0	0	0	0	0	0	0	0	0	0	0	0	0	0
Clc1ccc2[Se]c3ccccc3N(C(=O)Cc4ccccc4)c2c1	ACHE_3489	ACHE_3489	5.187	ACHE	3	1	18	0	0	0	0	0	0	0	6	0	0	0	1	0	0	0	0	0	0	0	1	0	0	0	0	0	0	0	0	0	0	0	0	0	0	0	0	0	0	0	0	0	0
Clc1ccc2[Se]c3ccccc3N(C(=O)c4ccccc4)c2c1	ACHE_3490	ACHE_3490	5.222	ACHE	3	1	18	0	0	0	0	0	0	0	6	0	0	0	0	0	0	0	0	0	0	0	1	0	0	0	0	0	0	0	0	0	0	0	0	0	0	0	0	0	0	0	0	0	0
Clc1ccc2[Se]c3ccccc3Nc2c1	ACHE_3491	ACHE_3491	5.201	ACHE	2	0	12	0	1	0	0	0	0	0	5	0	0	0	0	0	0	0	0	0	0	0	0	1	0	0	0	0	0	0	0	0	0	0	0	0	0	0	0	0	0	0	0	0	0
Clc1ccc2c(NC(=O)[C@@]23[C@H](C[C@H]4CCCN34)C(=O)N5C\C(=C/c6cccc7ccccc67)\C(=O)\C(=C\c8cccc9ccccc89)\C5)c1	ACHE_3496	ACHE_3496	5.236	ACHE	6	5	26	0	1	0	0	0	0	0	9	0	0	0	0	0	0	0	0	1	0	0	2	1	0	0	0	0	0	0	0	0	0	1	0	0	0	0	0	1	0	0	0	0	0
Clc1ccc2c(NC(=O)[C@@]23[C@H](C[C@H]4CCCN34)C(=O)N5C\C(=C/c6ccccc6)\C(=O)\C(=C\c7ccccc7)\C5)c1	ACHE_3497	ACHE_3497	4.804	ACHE	6	5	18	0	1	0	0	0	0	0	5	0	0	0	0	0	0	0	0	1	0	0	2	1	0	0	0	0	0	0	0	0	0	1	0	0	0	0	0	1	0	0	0	0	0
Clc1ccc2c(NC(=O)[C@@]23[C@H](C[C@H]4CCCN34)C(=O)N5C\C(=C/c6ccccc6Cl)\C(=O)\C(=C\c7ccccc7Cl)\C5)c1	ACHE_3498	ACHE_3498	5.294	ACHE	6	5	18	0	1	0	0	0	0	0	7	0	0	0	0	0	0	0	0	1	0	0	2	1	0	0	0	0	0	0	0	0	0	1	0	0	0	0	0	1	0	0	0	0	0
Clc1ccc2c(NCCCCCC(=O)NCCc3c[nH]c4ccccc34)c5CCCCc5nc2c1	ACHE_3499	ACHE_3499	14.301	ACHE	4	1	17	0	3	0	0	0	0	0	9	0	0	0	6	0	0	0	0	0	0	0	1	1	0	0	0	0	0	0	0	0	0	0	0	0	0	0	0	0	0	0	0	0	0
Clc1ccc2c(NCCCCCC(=O)NCCc3cc4ccccc4[nH]3)c5CCCCc5nc2c1	ACHE_3500	ACHE_3500	9.137	ACHE	4	1	17	0	3	0	0	0	0	0	9	0	0	0	6	0	0	0	0	0	0	0	1	1	0	0	0	0	0	0	0	0	0	0	0	0	0	0	0	0	0	0	0	0	0
Clc1ccc2c(NCCCCCCC(=O)NCCc3c[nH]c4ccccc34)c5CCCCc5nc2c1	ACHE_3501	ACHE_3501	14.301	ACHE	4	1	17	0	3	0	0	0	0	0	9	0	0	0	7	0	0	0	0	0	0	0	1	1	0	0	0	0	0	0	0	0	0	0	0	0	0	0	0	0	0	0	0	0	0
Clc1ccc2c(NCCCCCCCCNC(=O)CCc3ccc4nc(c5CCCOc5c4c3)c6ccccc6)c7CCCCc7nc2c1	ACHE_3503	ACHE_3503	7.854	ACHE	6	1	24	0	2	0	0	0	0	0	13	0	0	0	9	0	0	0	0	0	0	0	1	1	0	0	0	0	0	0	1	0	0	0	0	0	0	0	0	0	0	0	0	0	0
Clc1ccc2c(NCCCCCCCNC(=O)CCc3ccc4nc(c5CCCOc5c4c3)c6ccccc6)c7CCCCc7nc2c1	ACHE_3506	ACHE_3506	7.842	ACHE	6	1	24	0	2	0	0	0	0	0	13	0	0	0	8	0	0	0	0	0	0	0	1	1	0	0	0	0	0	0	1	0	0	0	0	0	0	0	0	0	0	0	0	0	0
Clc1ccc2c(NCCCCCCCNC(=O)Cc3c[nH]c4ccccc34)c5CCCCc5nc2c1	ACHE_3509	ACHE_3509	9.921	ACHE	4	1	17	0	3	0	0	0	0	0	9	0	0	0	7	0	0	0	0	0	0	0	1	1	0	0	0	0	0	0	0	0	0	0	0	0	0	0	0	0	0	0	0	0	0
Clc1ccc2c(NCCCCCCCNc3c4Cc5ccccc5c4nc6cc(Cl)ccc36)c7CCCCc7nc2c1	ACHE_3511	ACHE_3511	7.917	ACHE	4	0	24	0	2	0	0	0	0	0	14	0	0	0	6	0	0	0	0	0	0	0	0	2	0	0	0	0	0	0	0	0	0	0	0	0	0	0	0	0	0	0	0	0	0
Clc1ccc2c(NCCCCCCCOc3ccc(cc3)c4oc5ccccc5c4)c6CCCCc6nc2c1	ACHE_3514	ACHE_3514	6.509	ACHE	3	0	23	0	1	0	0	0	0	0	11	0	0	0	6	0	0	0	0	0	0	0	0	1	0	0	0	0	0	0	1	0	0	0	0	0	0	0	0	0	0	0	0	0	0
Clc1ccc2c(NCCCCCCNC(=O)CCc3c[nH]c4ccccc34)c5CCCCc5nc2c1	ACHE_3516	ACHE_3516	10.699	ACHE	4	1	17	0	3	0	0	0	0	0	9	0	0	0	7	0	0	0	0	0	0	0	1	1	0	0	0	0	0	0	0	0	0	0	0	0	0	0	0	0	0	0	0	0	0
Clc1ccc2c(NCCCCCCNC(=O)CCc3ccc4nc(c5CCCOc5c4c3)c6ccccc6)c7CCCCc7nc2c1	ACHE_3517	ACHE_3517	7.955	ACHE	6	1	24	0	2	0	0	0	0	0	13	0	0	0	7	0	0	0	0	0	0	0	1	1	0	0	0	0	0	0	1	0	0	0	0	0	0	0	0	0	0	0	0	0	0
Clc1ccc2c(NCCCCCNC(=O)CCCc3c[nH]c4ccccc34)c5CCCCc5nc2c1	ACHE_3518	ACHE_3518	9.886	ACHE	4	1	17	0	3	0	0	0	0	0	9	0	0	0	7	0	0	0	0	0	0	0	1	1	0	0	0	0	0	0	0	0	0	0	0	0	0	0	0	0	0	0	0	0	0
Clc1ccc2c(NCCCCCNC(=O)CCc3ccc4nc(c5CCCOc5c4c3)c6ccccc6)c7CCCCc7nc2c1	ACHE_3520	ACHE_3520	8.016	ACHE	6	1	24	0	2	0	0	0	0	0	13	0	0	0	6	0	0	0	0	0	0	0	1	1	0	0	0	0	0	0	1	0	0	0	0	0	0	0	0	0	0	0	0	0	0
Clc1ccc2c(NCCCCNC(=O)CCc3ccc4nc(c5CCCOc5c4c3)c6ccccc6)c7CCCCc7nc2c1	ACHE_3522	ACHE_3522	7.78	ACHE	6	1	24	0	2	0	0	0	0	0	13	0	0	0	5	0	0	0	0	0	0	0	1	1	0	0	0	0	0	0	1	0	0	0	0	0	0	0	0	0	0	0	0	0	0
Clc1ccc2c(NCCCNC(=O)CCCC3CCSS3)c4CCCCc4nc2c1	ACHE_3523	ACHE_3523	6.597	ACHE	6	1	9	0	2	0	0	0	0	0	6	0	0	0	5	0	0	0	0	0	0	0	1	1	0	0	0	0	0	0	0	0	0	0	0	0	0	0	0	0	0	0	0	0	0
Clc1ccc2c(NCCCNC(=O)CCCCc3cccs3)c4CCCCc4nc2c1	ACHE_3527	ACHE_3527	8.575	ACHE	4	1	13	0	2	0	0	0	0	0	7	0	0	0	6	0	0	0	0	0	0	0	1	1	0	0	0	0	0	0	0	0	0	0	0	0	0	0	0	0	0	0	0	0	0
Clc1ccc2c(NCCCNC3=CC(=O)c4ccccc4C3=O)c5CCCCc5nc2c1	ACHE_3528	ACHE_3528	8.268	ACHE	5	3	15	0	2	0	0	0	0	0	8	0	0	0	2	0	0	0	0	1	0	0	0	2	0	0	0	0	0	0	0	0	0	0	0	0	0	0	0	0	0	0	0	0	0
Clc1ccc2c(NCCCNCCCCCCOc3cccc4[nH]c5ccccc5c34)c6CCCCc6nc2c1	ACHE_3529	ACHE_3529	8.59	ACHE	4	0	21	0	3	0	0	0	0	0	11	0	0	0	7	0	0	0	0	0	0	0	0	2	0	0	0	0	0	0	1	0	0	0	0	0	0	0	0	0	0	0	0	0	0
Clc1ccc2c(NCCCNCCCCCOc3cccc4[nH]c5ccccc5c34)c6CCCCc6nc2c1	ACHE_3530	ACHE_3530	8.812	ACHE	4	0	21	0	3	0	0	0	0	0	11	0	0	0	6	0	0	0	0	0	0	0	0	2	0	0	0	0	0	0	1	0	0	0	0	0	0	0	0	0	0	0	0	0	0
Clc1ccc2c(NCCCNCCCCOc3cccc4[nH]c5ccccc5c34)c6CCCCc6nc2c1	ACHE_3531	ACHE_3531	8.783	ACHE	4	0	21	0	3	0	0	0	0	0	11	0	0	0	5	0	0	0	0	0	0	0	0	2	0	0	0	0	0	0	1	0	0	0	0	0	0	0	0	0	0	0	0	0	0
Clc1ccc2c(NCCCNCCCOc3cccc4[nH]c5ccccc5c34)c6CCCCc6nc2c1	ACHE_3532	ACHE_3532	8.668	ACHE	4	0	21	0	3	0	0	0	0	0	11	0	0	0	4	0	0	0	0	0	0	0	0	2	0	0	0	0	0	0	1	0	0	0	0	0	0	0	0	0	0	0	0	0	0
Clc1ccc2c(NCCNC3=CC(=O)c4ccccc4C3=O)c5CCCCc5nc2c1	ACHE_3533	ACHE_3533	8.714	ACHE	5	3	15	0	2	0	0	0	0	0	8	0	0	0	1	0	0	0	0	1	0	0	0	2	0	0	0	0	0	0	0	0	0	0	0	0	0	0	0	0	0	0	0	0	0
Clc1ccc2c(NCc3ccccn3)c4CCCCc4nc2c1	ACHE_3535	ACHE_3535	7.046	ACHE	3	0	14	0	1	0	0	0	0	1	7	0	0	0	0	0	0	0	0	0	0	0	0	1	0	0	0	0	0	0	0	0	0	0	0	0	0	0	0	0	0	0	0	0	0
Clc1cccc(CN2CCC(CCC(=O)c3cc4CCC(=O)n5ccc(c3)c45)CC2)c1	ACHE_3538	ACHE_3538	8.31	ACHE	3	2	14	0	0	0	0	0	0	0	6	0	0	0	2	0	0	0	0	1	0	0	0	1	0	0	0	0	0	0	0	0	0	0	0	0	0	0	0	1	0	0	0	0	0
Clc1cccc(Cl)c1Nc2ccccc2CC(=O)NCCCNCCCNC3=CC(=O)C(=CC3=O)NCCCNCCCNC(=O)Cc4ccccc4Nc5c(Cl)cccc5Cl	ACHE_3545	ACHE_3545	6.222	ACHE	12	6	24	0	8	0	0	0	0	0	10	0	0	0	10	0	0	0	0	0	0	0	2	6	0	0	0	0	0	0	0	0	0	0	0	0	0	0	0	0	0	0	0	0	0
Clc1cccc(c1)C(=O)N2Cc3cc(NC(=O)c4ccccc4)ccc3CC2=O	ACHE_3548	ACHE_3548	10.547	ACHE	5	3	18	0	1	0	0	0	0	0	6	0	0	0	0	0	0	0	0	0	0	0	1	0	0	0	0	0	0	0	0	0	0	0	0	0	0	0	0	0	0	0	0	0	0
Clc1cccc(c1)C(=O)Nc2ccc3CC(=O)N(Cc3c2)C(=O)c4cccc(Cl)c4	ACHE_3549	ACHE_3549	10.849	ACHE	5	3	18	0	1	0	0	0	0	0	7	0	0	0	0	0	0	0	0	0	0	0	1	0	0	0	0	0	0	0	0	0	0	0	0	0	0	0	0	0	0	0	0	0	0
Clc1cccc(c1)C(=O)Nc2ccc3CC(=O)N(Cc3c2)C(=O)c4ccccc4	ACHE_3550	ACHE_3550	10.878	ACHE	5	3	18	0	1	0	0	0	0	0	6	0	0	0	0	0	0	0	0	0	0	0	1	0	0	0	0	0	0	0	0	0	0	0	0	0	0	0	0	0	0	0	0	0	0
Clc1cccc2C(=C)N3CCCCCC3=Nc12	ACHE_3553	ACHE_3553	5.82	ACHE	2	2	6	0	0	0	0	0	0	0	3	0	0	0	0	0	0	0	0	0	0	0	0	0	0	0	0	0	0	0	0	0	0	0	0	0	0	0	0	0	0	0	0	0	0
Clc1cccc2c(NCCCCCC(=O)NCCc3c[nH]c4ccccc34)c5CCCCc5nc12	ACHE_3557	ACHE_3557	14.301	ACHE	4	1	17	0	3	0	0	0	0	0	9	0	0	0	6	0	0	0	0	0	0	0	1	1	0	0	0	0	0	0	0	0	0	0	0	0	0	0	0	0	0	0	0	0	0
Clc1cccc2nc3CCCCc3c(NCCCCCCC(=O)NCCc4c[nH]c5ccccc45)c12	ACHE_3559	ACHE_3559	11.097	ACHE	4	1	17	0	3	0	0	0	0	0	9	0	0	0	7	0	0	0	0	0	0	0	1	1	0	0	0	0	0	0	0	0	0	0	0	0	0	0	0	0	0	0	0	0	0
Clc1ccccc1CN2CCC(CCC(=O)c3cc4CCC(=O)n5ccc(c3)c45)CC2	ACHE_3563	ACHE_3563	8.29	ACHE	3	2	14	0	0	0	0	0	0	0	6	0	0	0	2	0	0	0	0	1	0	0	0	1	0	0	0	0	0	0	0	0	0	0	0	0	0	0	0	1	0	0	0	0	0
Clc1ccccc1NC(=O)Oc2ccc3N(Cc4ccccc4)CCCc3c2	ACHE_3566	ACHE_3566	5.48	ACHE	4	1	18	0	1	0	0	0	0	0	6	0	0	0	0	0	1	0	0	0	0	0	0	1	0	0	0	0	0	0	0	0	0	0	0	0	0	0	0	0	0	0	0	0	0
Clc1ccccc1\C=C\2/CN(C[C@@]3(C[C@H]4CCCN4[C@@]35C(=O)Nc6ccccc56)C2=O)C(=O)C[C@H]7C[C@H]8CCCN8[C@]79C(=O)Nc%10ccccc9%10	ACHE_3567	ACHE_3567	4.865	ACHE	9	5	18	0	2	0	0	0	0	0	6	0	0	0	1	0	0	0	0	1	0	0	3	2	0	0	0	0	0	0	0	0	0	3	0	0	0	0	0	0	0	0	0	0	0
Clc1ccccc1\C=C\2/CN(C\C(=C/c3ccccc3Cl)\C2=O)C(=O)C[C@H]4C[C@H]5CCCN5[C@]46C(=O)Nc7ccccc67	ACHE_3569	ACHE_3569	4.924	ACHE	6	5	18	0	1	0	0	0	0	0	6	0	0	0	1	0	0	0	0	1	0	0	2	1	0	0	0	0	0	0	0	0	0	1	0	0	0	0	0	1	0	0	0	0	0
Clc1ccccc1c2nnc3sc(nn23)c4cocc4	ACHE_3570	ACHE_3570	5.75	ACHE	3	0	13	0	0	0	0	0	0	0	6	0	0	0	0	0	0	0	0	0	0	0	0	0	2	0	0	0	0	0	0	0	0	0	0	0	0	0	0	0	0	0	0	0	0
Cn1c2ccccc2c(NCCCCCCCCNc3c4CCCCc4nc5ccccc35)c6c7ccccc7nc16	ACHE_3582	ACHE_3582	9.022	ACHE	4	0	24	0	2	0	0	0	0	0	12	0	1	0	7	0	0	0	0	0	0	0	0	2	0	0	0	0	0	0	0	0	0	0	0	0	0	0	0	0	0	0	0	0	0
Cn1c2ccccc2c(NCCCCCCNc3c4CCCCc4nc5ccccc35)c6c7ccccc7nc16	ACHE_3583	ACHE_3583	8.903	ACHE	4	0	24	0	2	0	0	0	0	0	12	0	1	0	5	0	0	0	0	0	0	0	0	2	0	0	0	0	0	0	0	0	0	0	0	0	0	0	0	0	0	0	0	0	0
Cn1c2ccccc2c(NCCCCNc3c4CCCCc4nc5ccccc35)c6c7ccccc7nc16	ACHE_3584	ACHE_3584	7.276	ACHE	4	0	24	0	2	0	0	0	0	0	12	0	1	0	3	0	0	0	0	0	0	0	0	2	0	0	0	0	0	0	0	0	0	0	0	0	0	0	0	0	0	0	0	0	0
Cn1cc(CC(=O)NCCC2CCN(Cc3ccccc3)CC2)c4ccccc14	ACHE_3586	ACHE_3586	5.848	ACHE	3	1	14	0	1	0	0	0	0	0	4	0	1	0	2	0	0	0	0	0	0	0	1	1	0	0	0	0	0	0	0	0	0	0	0	0	0	0	0	1	0	0	0	0	0
FC(F)(F)C(=O)c1cnn(c1)C2CCCC2	ACHE_3594	ACHE_3594	8.284	ACHE	2	1	3	0	0	0	0	0	0	0	1	0	0	0	1	0	0	0	0	1	0	0	0	0	1	0	0	0	0	0	0	0	0	0	0	0	0	0	0	0	0	0	0	0	0
FC(F)(F)c1ccc(NC(=S)NNC=C2C(=O)NC(=S)NC2=O)cc1	ACHE_3606	ACHE_3606	4.003	ACHE	9	5	6	0	5	0	0	0	0	0	2	0	0	0	0	0	0	0	0	0	0	0	0	0	1	0	0	0	0	0	0	0	0	0	0	0	0	0	0	0	0	0	0	0	0
FC(F)(F)c1cccc(NC(=S)NNC=C2C(=O)NC(=O)NC2=O)c1	ACHE_3611	ACHE_3611	4.39	ACHE	9	5	6	0	5	0	0	0	0	0	2	0	0	0	0	0	0	0	0	0	0	0	0	0	1	0	0	0	0	0	0	0	0	0	0	0	0	0	0	0	0	0	0	0	0
FC(F)C(=O)c1cnn(c1)C2CCCC2	ACHE_3613	ACHE_3613	6.682	ACHE	2	1	3	0	0	0	0	0	0	0	1	0	0	0	1	0	0	0	0	1	0	0	0	0	1	0	0	0	0	0	0	0	0	0	0	0	0	0	0	0	0	0	0	0	0
FC12CC3CC(CC(C1)c4ccccc34)(C2)NC(=O)CCCCNc5c6CCCCc6nc7cc(Cl)ccc57	ACHE_3614	ACHE_3614	8.886	ACHE	4	1	15	0	2	0	0	0	0	0	8	0	0	0	4	0	0	0	0	0	0	0	1	1	0	0	0	0	0	0	0	0	0	1	0	0	0	0	0	0	0	0	0	0	0
FC12CC3CC(CC(C1)c4ccccc34)(C2)NC(=O)CCCNc5c6CCCCc6nc7cc(Cl)ccc57	ACHE_3615	ACHE_3615	8.854	ACHE	4	1	15	0	2	0	0	0	0	0	8	0	0	0	3	0	0	0	0	0	0	0	1	1	0	0	0	0	0	0	0	0	0	1	0	0	0	0	0	0	0	0	0	0	0
FC12CC3CC(CC(C1)c4ccccc34)(C2)NCCCCCNc5c6CCCCc6nc7cc(Cl)ccc57	ACHE_3616	ACHE_3616	8.854	ACHE	3	0	15	0	2	0	0	0	0	0	8	0	0	0	4	0	0	0	0	0	0	0	0	2	0	0	0	0	0	0	0	0	0	1	0	0	0	0	0	0	0	0	0	0	0
FCC(=O)c1cnn(c1)C2CCCC2	ACHE_3619	ACHE_3619	5.883	ACHE	2	1	3	0	0	0	0	0	0	0	1	0	0	0	1	0	0	0	0	1	0	0	0	0	1	0	0	0	0	0	0	0	0	0	0	0	0	0	0	0	0	0	0	0	0
Fc1cc(F)cc(CNCC(=O)Nc2ccc3N=C4CCCN4C(=O)c3c2)c1	ACHE_3622	ACHE_3622	8.119	ACHE	6	3	12	0	2	0	0	0	0	0	6	0	0	0	1	0	0	0	0	0	0	0	0	1	0	0	0	0	0	0	0	0	0	0	0	0	0	0	0	0	0	0	0	0	0
Fc1ccc(Cc2nnc3sc(nn23)c4cocc4)cc1	ACHE_3644	ACHE_3644	5.75	ACHE	3	0	13	0	0	0	0	0	0	0	6	0	0	0	0	0	0	0	0	0	0	0	0	0	2	0	0	0	0	0	0	0	0	0	0	0	0	0	0	0	0	0	0	0	0
Fc1ccc(NC(=S)NNC=C2C(=O)NC(=S)NC2=O)cc1	ACHE_3646	ACHE_3646	4.106	ACHE	9	5	6	0	5	0	0	0	0	0	2	0	0	0	0	0	0	0	0	0	0	0	0	0	1	0	0	0	0	0	0	0	0	0	0	0	0	0	0	0	0	0	0	0	0
Fc1ccc(NCC(=O)Nc2ccc3OC(=O)C=Cc3c2)cc1	ACHE_3647	ACHE_3647	7.208	ACHE	5	2	12	0	2	0	0	0	0	0	5	0	0	1	1	0	0	0	0	0	0	0	0	1	0	0	0	0	0	0	0	0	0	0	0	0	0	0	0	0	0	0	0	0	0
Fc1ccc(\C=C\2/CN(C\C(=C/c3ccc(F)cc3)\C2=O)C(=O)C=C)cc1	ACHE_3650	ACHE_3650	4.82	ACHE	3	4	12	0	0	0	0	0	0	0	4	0	0	0	2	0	0	0	0	1	0	0	1	0	0	0	0	0	0	0	0	0	0	0	0	0	0	0	0	1	0	0	0	0	0
Fc1ccc(\C=C\2/CN(C\C(=C/c3ccc(F)cc3)\C2=O)C(=O)C[C@H]4C[C@H]5CCCN5[C@]46C(=O)Nc7ccccc67)cc1	ACHE_3651	ACHE_3651	4.702	ACHE	6	5	18	0	1	0	0	0	0	0	6	0	0	0	1	0	0	0	0	1	0	0	2	1	0	0	0	0	0	0	0	0	0	1	0	0	0	0	0	1	0	0	0	0	0
Fc1ccc(\C=C\2/CN(C\C(=C/c3ccc(F)cc3)\C2=O)C(=O)[C@H]4C[C@H]5CCCN5[C@]46C(=O)Nc7cc(Cl)ccc67)cc1	ACHE_3652	ACHE_3652	4.651	ACHE	6	5	18	0	1	0	0	0	0	0	7	0	0	0	0	0	0	0	0	1	0	0	2	1	0	0	0	0	0	0	0	0	0	1	0	0	0	0	0	1	0	0	0	0	0
Fc1ccc(\C=C\2/COc3cc(OCCCCCCNc4c5CCCCc5nc6ccccc46)ccc3C2=O)cc1	ACHE_3653	ACHE_3653	6.978	ACHE	5	2	21	0	1	0	0	0	0	0	10	0	0	0	5	0	0	0	0	1	0	0	0	1	0	0	0	0	0	0	2	0	0	0	0	0	0	0	0	0	0	0	1	1	0
Fc1ccc(\C=C\C(=O)NCCC2CCN(Cc3ccccc3)CC2)cc1	ACHE_3654	ACHE_3654	5.481	ACHE	3	1	12	0	1	0	0	0	0	0	3	0	0	0	3	0	0	0	0	0	0	0	1	1	0	0	0	0	0	0	0	0	0	0	0	0	0	0	0	1	0	0	0	0	0
Fc1ccc(\C=N\c2ccc3OC(=O)C=Cc3c2)cc1	ACHE_3661	ACHE_3661	6.646	ACHE	3	1	12	0	0	0	0	0	0	0	5	0	0	1	0	0	0	0	0	0	0	0	0	0	0	0	0	0	0	0	0	0	0	0	0	0	0	0	0	0	0	0	0	0	0
Fc1ccc(cc1)C(N2CCN(CCN3CCCCC3)CC2)c4ccc(F)cc4	ACHE_3667	ACHE_3667	6.899	ACHE	3	0	12	0	0	0	0	0	0	0	4	0	0	0	1	0	0	0	0	0	0	0	0	3	0	0	0	0	0	0	0	0	0	0	0	0	0	0	0	1	0	0	0	0	0
Fc1ccc(cc1)C(N2CCN(Cc3ccc(cc3)c4ccccc4C#N)CC2)c5ccc(F)cc5	ACHE_3669	ACHE_3669	7.133	ACHE	3	0	24	0	0	0	0	0	0	0	8	0	0	0	0	0	0	0	0	0	0	0	0	2	0	0	0	0	0	0	0	0	0	0	0	0	0	0	0	0	0	0	0	0	0
Fc1ccc(cc1)C2SCC(=O)N2c3ccc4OC(=O)C=Cc4c3	ACHE_3670	ACHE_3670	6.991	ACHE	5	2	12	0	0	0	0	0	0	0	5	0	0	1	0	0	0	0	0	0	0	0	1	0	0	0	0	1	0	0	0	0	0	0	0	0	0	0	0	0	0	0	0	0	0
Fc1ccc2c(noc2c1)C3CCN(CCN4CCCC4)CC3	ACHE_3681	ACHE_3681	5.483	ACHE	3	0	7	0	0	0	0	0	0	0	4	0	0	0	1	0	0	0	0	0	0	0	0	2	0	0	0	0	0	0	0	0	0	0	0	0	0	0	0	1	0	0	0	0	0
Fc1ccc2c(noc2c1)C3CCN(CCN4CCCCC4)CC3	ACHE_3682	ACHE_3682	5.654	ACHE	3	0	7	0	0	0	0	0	0	0	4	0	0	0	1	0	0	0	0	0	0	0	0	2	0	0	0	0	0	0	0	0	0	0	0	0	0	0	0	2	0	0	0	0	0
Fc1cccc(CN2CCC(CCC(=O)c3cc4CCC(=O)n5ccc(c3)c45)CC2)c1	ACHE_3687	ACHE_3687	8.89	ACHE	3	2	14	0	0	0	0	0	0	0	6	0	0	0	2	0	0	0	0	1	0	0	0	1	0	0	0	0	0	0	0	0	0	0	0	0	0	0	0	1	0	0	0	0	0
Fc1cccc(Cc2nnc3sc(nn23)c4cocc4)c1	ACHE_3689	ACHE_3689	5.75	ACHE	3	0	13	0	0	0	0	0	0	0	6	0	0	0	0	0	0	0	0	0	0	0	0	0	2	0	0	0	0	0	0	0	0	0	0	0	0	0	0	0	0	0	0	0	0
Fc1ccccc1CNCC(=O)Nc2ccc3N=C4CCCN4C(=O)c3c2	ACHE_3694	ACHE_3694	6.277	ACHE	6	3	12	0	2	0	0	0	0	0	5	0	0	0	1	0	0	0	0	0	0	0	0	1	0	0	0	0	0	0	0	0	0	0	0	0	0	0	0	0	0	0	0	0	0
Fc1ccccc1Cc2nnc3sc(nn23)c4cocc4	ACHE_3699	ACHE_3699	5.75	ACHE	3	0	13	0	0	0	0	0	0	0	6	0	0	0	0	0	0	0	0	0	0	0	0	0	2	0	0	0	0	0	0	0	0	0	0	0	0	0	0	0	0	0	0	0	0
Fc1ccccc1\C=C\2/CN(C\C(=C/c3ccccc3F)\C2=O)C(=O)C=C	ACHE_3701	ACHE_3701	4.928	ACHE	3	4	12	0	0	0	0	0	0	0	4	0	0	0	2	0	0	0	0	1	0	0	1	0	0	0	0	0	0	0	0	0	0	0	0	0	0	0	0	1	0	0	0	0	0
Fc1ccccc1\C=C\2/CN(C\C(=C/c3ccccc3F)\C2=O)C(=O)C[C@H]4C[C@H]5CCCN5[C@]46C(=O)Nc7ccccc67	ACHE_3702	ACHE_3702	4.464	ACHE	6	5	18	0	1	0	0	0	0	0	6	0	0	0	1	0	0	0	0	1	0	0	2	1	0	0	0	0	0	0	0	0	0	1	0	0	0	0	0	1	0	0	0	0	0
Fc1ccccc1\C=C\2/CN(C\C(=C/c3ccccc3F)\C2=O)C(=O)[C@H]4C[C@H]5CCCN5[C@]46C(=O)Nc7cc(Cl)ccc67	ACHE_3703	ACHE_3703	4.53	ACHE	6	5	18	0	1	0	0	0	0	0	7	0	0	0	0	0	0	0	0	1	0	0	2	1	0	0	0	0	0	0	0	0	0	1	0	0	0	0	0	1	0	0	0	0	0
N#CC(N1CCCC1)c2ccc3OCOc3c2	ACHE_3714	ACHE_3714	4.292	ACHE	4	0	6	0	0	0	0	0	0	0	3	0	0	0	1	0	0	0	0	0	0	0	0	1	0	0	0	0	0	0	2	0	0	0	0	0	0	0	0	0	0	0	0	0	0
N#CC(N1CCCCC1)c2ccc3OCOc3c2	ACHE_3715	ACHE_3715	4.212	ACHE	4	0	6	0	0	0	0	0	0	0	3	0	0	0	1	0	0	0	0	0	0	0	0	1	0	0	0	0	0	0	2	0	0	0	0	0	0	0	0	1	0	0	0	0	0
N#CC(N1CCOCC1)c2ccc3OCOc3c2	ACHE_3716	ACHE_3716	4.237	ACHE	5	0	6	0	0	0	0	0	0	0	3	0	0	0	1	0	0	0	0	0	0	0	0	1	0	0	0	0	0	0	3	0	0	0	0	0	0	0	0	0	0	0	0	0	0
N1c2ccccc2[Se]c3ccccc13	ACHE_3728	ACHE_3728	5.252	ACHE	2	0	12	0	1	0	0	0	0	0	4	0	0	0	0	0	0	0	0	0	0	0	0	1	0	0	0	0	0	0	0	0	0	0	0	0	0	0	0	0	0	0	0	0	0
NC(=O)Cc1nc(NCCc2ccccc2)c3ccccc3n1	ACHE_3733	ACHE_3733	5.137	ACHE	5	1	14	0	2	0	0	0	0	0	5	0	0	0	2	0	0	0	0	0	0	0	1	1	0	0	0	0	0	0	0	0	0	0	0	0	0	0	0	0	0	0	0	0	0
NC(=O)Cc1nc(NCc2ccccc2)c3ccccc3n1	ACHE_3734	ACHE_3734	5.143	ACHE	5	1	14	0	2	0	0	0	0	0	5	0	0	0	1	0	0	0	0	0	0	0	1	1	0	0	0	0	0	0	0	0	0	0	0	0	0	0	0	0	0	0	0	0	0
NC(=O)c1ccc2c(CCC3CCN(Cc4ccccc4)CC3)noc2c1	ACHE_3739	ACHE_3739	9.097	ACHE	4	1	13	0	1	0	0	0	0	0	5	0	0	0	1	0	0	0	0	0	0	0	1	1	0	0	0	0	0	0	0	0	0	0	0	0	0	0	0	1	0	0	0	0	0
NC(=O)c1sc(nc1OCCNc2c3CCCCc3nc4ccccc24)c5ccnc(NC(=O)C6CC6)c5	ACHE_3740	ACHE_3740	6.523	ACHE	9	2	17	0	3	0	0	0	0	1	10	0	0	0	1	0	0	1	0	0	0	0	2	1	0	0	0	0	0	0	1	0	0	0	0	0	0	0	0	0	0	0	0	0	0
NC(=S)NNC=C1C(=O)NC(=O)NC1=O	ACHE_3741	ACHE_3741	3.924	ACHE	9	5	0	0	5	0	0	0	0	0	0	0	0	0	0	0	0	0	0	0	0	0	0	0	1	0	0	0	0	0	0	0	0	0	0	0	0	0	0	0	0	0	0	0	0
NC12CC3CC(F)(CC(C1)c4cc(NC(=O)CCCCNc5c6CCCCc6nc7cc(Cl)ccc57)ccc34)C2	ACHE_3743	ACHE_3743	8.602	ACHE	5	1	15	0	3	0	0	0	0	0	9	0	0	0	4	0	0	0	0	0	0	0	1	2	0	0	0	0	0	0	0	0	0	1	0	0	0	0	0	0	0	0	0	0	0
NC12CC3CC(F)(CC(C1)c4cc(NC(=O)CCCNc5c6CCCCc6nc7cc(Cl)ccc57)ccc34)C2	ACHE_3744	ACHE_3744	9.523	ACHE	5	1	15	0	3	0	0	0	0	0	9	0	0	0	3	0	0	0	0	0	0	0	1	2	0	0	0	0	0	0	0	0	0	1	0	0	0	0	0	0	0	0	0	0	0
NC1=C(C#N)C2(C(=C(NCc3ccccc3)N1Cc4ccccc4)[N+](=O)[O-])c5ccccc5c6nc7ccccc7nc26	ACHE_3746	ACHE_3746	5.276	ACHE	8	4	26	0	2	1	1	0	1	0	8	0	0	0	0	0	0	0	0	0	0	0	0	3	0	0	0	0	0	0	0	0	0	1	0	0	0	0	0	0	0	0	0	0	0
NC1=C(C#N)C2(C(=C3NCCCN13)[N+](=O)[O-])c4ccccc4c5nc6ccc(cc6nc25)[N+](=O)[O-]	ACHE_3747	ACHE_3747	5.409	ACHE	10	4	14	0	2	2	2	0	2	0	7	0	0	0	0	0	0	0	0	0	0	0	0	3	0	0	0	0	0	0	0	0	0	1	0	0	0	0	0	0	0	0	0	0	0
NC1=C(C#N)C2(C(=C3NCCCN13)[N+](=O)[O-])c4ccccc4c5nc6ccccc6nc25	ACHE_3748	ACHE_3748	5.377	ACHE	8	4	14	0	2	1	1	0	1	0	6	0	0	0	0	0	0	0	0	0	0	0	0	3	0	0	0	0	0	0	0	0	0	1	0	0	0	0	0	0	0	0	0	0	0
NC1=C(C#N)C2(C(=C3NCCN13)[N+](=O)[O-])c4ccccc4c5nc6ccc(cc6nc25)[N+](=O)[O-]	ACHE_3749	ACHE_3749	5.187	ACHE	10	4	14	0	2	2	2	0	2	0	7	0	0	0	0	0	0	0	0	0	0	0	0	3	0	0	0	0	0	0	0	0	0	1	0	0	0	0	0	0	0	0	0	0	0
NC1=C(C#N)C2(C(=C3NCCN13)[N+](=O)[O-])c4ccccc4c5nc6ccccc6nc25	ACHE_3750	ACHE_3750	5.194	ACHE	8	4	14	0	2	1	1	0	1	0	6	0	0	0	0	0	0	0	0	0	0	0	0	3	0	0	0	0	0	0	0	0	0	1	0	0	0	0	0	0	0	0	0	0	0
NC1=C(\C=C\2/COc3ccccc3C2=O)C(=O)c4ccccc4O1	ACHE_3766	ACHE_3766	6.569	ACHE	5	5	12	0	1	0	0	0	0	0	4	0	0	0	0	0	0	0	0	2	0	0	0	1	0	0	0	0	0	0	2	0	0	0	0	1	0	0	0	0	0	0	1	1	0
NC1=C2CCCCC2=NC3CCCCC13	ACHE_3767	ACHE_3767	6.44	ACHE	2	3	0	0	1	0	0	0	0	0	0	0	0	0	0	0	0	0	0	0	0	0	0	1	0	0	0	0	0	0	0	0	0	0	0	0	0	0	0	0	0	0	0	0	0
NCCCCCCNC1=CC(=O)c2ccccc2C1=O	ACHE_3771	ACHE_3771	4.19	ACHE	4	3	6	0	2	0	0	0	0	0	2	0	0	0	5	0	0	0	0	1	0	0	0	2	0	0	0	0	0	0	0	0	0	0	0	0	0	0	0	0	0	0	0	0	0
NCCCNc1c2CCCCc2nc3cc(Cl)ccc13	ACHE_3772	ACHE_3772	7.668	ACHE	3	0	9	0	2	0	0	0	0	0	6	0	0	0	2	0	0	0	0	0	0	0	0	2	0	0	0	0	0	0	0	0	0	0	0	0	0	0	0	0	0	0	0	0	0
N[C@@H](Cc1c[nH]c2ccccc12)C(=O)NCCCCCCCCNc3c4CCCCc4nc5cc(Cl)ccc35	ACHE_3779	ACHE_3779	7.301	ACHE	5	1	17	0	4	0	0	0	0	0	9	0	0	0	9	0	0	0	0	0	0	0	1	2	0	0	0	0	0	0	0	0	0	0	0	0	0	0	0	0	0	0	0	0	0
N[C@@H](Cc1c[nH]c2ccccc12)C(=O)NCCCCCCCCNc3c4CCCCc4nc5ccccc35	ACHE_3780	ACHE_3780	7.119	ACHE	5	1	17	0	4	0	0	0	0	0	8	0	0	0	9	0	0	0	0	0	0	0	1	2	0	0	0	0	0	0	0	0	0	0	0	0	0	0	0	0	0	0	0	0	0
N[C@@H](Cc1c[nH]c2ccccc12)C(=O)NCCCCCCCNc3c4CCCCc4nc5cc(Cl)ccc35	ACHE_3781	ACHE_3781	7.721	ACHE	5	1	17	0	4	0	0	0	0	0	9	0	0	0	8	0	0	0	0	0	0	0	1	2	0	0	0	0	0	0	0	0	0	0	0	0	0	0	0	0	0	0	0	0	0
N[C@@H](Cc1c[nH]c2ccccc12)C(=O)NCCCCCCCNc3c4CCCCc4nc5ccccc35	ACHE_3782	ACHE_3782	6.921	ACHE	5	1	17	0	4	0	0	0	0	0	8	0	0	0	8	0	0	0	0	0	0	0	1	2	0	0	0	0	0	0	0	0	0	0	0	0	0	0	0	0	0	0	0	0	0
N[C@@H](Cc1c[nH]c2ccccc12)C(=O)NCCCCCCNc3c4CCCCc4nc5ccccc35	ACHE_3784	ACHE_3784	7.016	ACHE	5	1	17	0	4	0	0	0	0	0	8	0	0	0	7	0	0	0	0	0	0	0	1	2	0	0	0	0	0	0	0	0	0	0	0	0	0	0	0	0	0	0	0	0	0
N[C@@H](Cc1c[nH]c2ccccc12)C(=O)NCCCCCNc3c4CCCCc4nc5cc(Cl)ccc35	ACHE_3785	ACHE_3785	7.119	ACHE	5	1	17	0	4	0	0	0	0	0	9	0	0	0	6	0	0	0	0	0	0	0	1	2	0	0	0	0	0	0	0	0	0	0	0	0	0	0	0	0	0	0	0	0	0
N[C@@H](Cc1c[nH]c2ccccc12)C(=O)NCCCCCNc3c4CCCCc4nc5ccccc35	ACHE_3786	ACHE_3786	6.495	ACHE	5	1	17	0	4	0	0	0	0	0	8	0	0	0	6	0	0	0	0	0	0	0	1	2	0	0	0	0	0	0	0	0	0	0	0	0	0	0	0	0	0	0	0	0	0
N[C@@H](Cc1c[nH]c2ccccc12)C(=O)NCCCCNc3c4CCCCc4nc5cc(Cl)ccc35	ACHE_3787	ACHE_3787	7.208	ACHE	5	1	17	0	4	0	0	0	0	0	9	0	0	0	5	0	0	0	0	0	0	0	1	2	0	0	0	0	0	0	0	0	0	0	0	0	0	0	0	0	0	0	0	0	0
N[C@@H](Cc1c[nH]c2ccccc12)C(=O)NCCCCNc3c4CCCCc4nc5ccccc35	ACHE_3788	ACHE_3788	5.886	ACHE	5	1	17	0	4	0	0	0	0	0	8	0	0	0	5	0	0	0	0	0	0	0	1	2	0	0	0	0	0	0	0	0	0	0	0	0	0	0	0	0	0	0	0	0	0
N[C@@H](Cc1c[nH]c2ccccc12)C(=O)NCCCNc3c4CCCCc4nc5cc(Cl)ccc35	ACHE_3789	ACHE_3789	7.155	ACHE	5	1	17	0	4	0	0	0	0	0	9	0	0	0	4	0	0	0	0	0	0	0	1	2	0	0	0	0	0	0	0	0	0	0	0	0	0	0	0	0	0	0	0	0	0
N[C@@H](Cc1c[nH]c2ccccc12)C(=O)NCCCNc3c4CCCCc4nc5ccccc35	ACHE_3790	ACHE_3790	6.237	ACHE	5	1	17	0	4	0	0	0	0	0	8	0	0	0	4	0	0	0	0	0	0	0	1	2	0	0	0	0	0	0	0	0	0	0	0	0	0	0	0	0	0	0	0	0	0
N[C@@H](Cc1c[nH]c2ccccc12)C(=O)NCCNc3c4CCCCc4nc5cc(Cl)ccc35	ACHE_3791	ACHE_3791	6.796	ACHE	5	1	17	0	4	0	0	0	0	0	9	0	0	0	3	0	0	0	0	0	0	0	1	2	0	0	0	0	0	0	0	0	0	0	0	0	0	0	0	0	0	0	0	0	0
N[C@@H](Cc1c[nH]c2ccccc12)C(=O)NCCNc3c4CCCCc4nc5ccccc35	ACHE_3792	ACHE_3792	6.137	ACHE	5	1	17	0	4	0	0	0	0	0	8	0	0	0	3	0	0	0	0	0	0	0	1	2	0	0	0	0	0	0	0	0	0	0	0	0	0	0	0	0	0	0	0	0	0
N[C@H](Cc1c[nH]c2ccccc12)C(=O)NCCCCCCNc3c4CCCCc4nc5cc(Cl)ccc35	ACHE_3793	ACHE_3793	8.161	ACHE	5	1	17	0	4	0	0	0	0	0	9	0	0	0	7	0	0	0	0	0	0	0	1	2	0	0	0	0	0	0	0	0	0	0	0	0	0	0	0	0	0	0	0	0	0
Nc1c2C(O)CCCc2nc3ccccc13	ACHE_3796	ACHE_3796	6.785	ACHE	3	0	9	0	2	0	0	0	0	0	5	0	0	0	0	0	0	0	0	0	0	0	0	1	0	0	0	0	0	0	1	1	0	0	1	0	0	0	0	0	0	0	0	0	0
Nc1c2C3CCC(C3)c2nc4ccc(Cl)cc14	ACHE_3823	ACHE_3823	5.96	ACHE	2	0	9	0	1	0	0	0	0	0	6	0	0	0	0	0	0	0	0	0	0	0	0	1	0	0	0	0	0	0	0	0	0	0	0	0	0	0	0	0	0	0	0	0	0
Nc1c2C3CCC(C3)c2nc4cccc(Cl)c14	ACHE_3824	ACHE_3824	7.375	ACHE	2	0	9	0	1	0	0	0	0	0	6	0	0	0	0	0	0	0	0	0	0	0	0	1	0	0	0	0	0	0	0	0	0	0	0	0	0	0	0	0	0	0	0	0	0
Nc1c2C3CCC(C3)c2nc4ccccc14	ACHE_3825	ACHE_3825	7.502	ACHE	2	0	9	0	1	0	0	0	0	0	5	0	0	0	0	0	0	0	0	0	0	0	0	1	0	0	0	0	0	0	0	0	0	0	0	0	0	0	0	0	0	0	0	0	0
Nc1c2CC3CC(C3)c2nc4cccc(F)c14	ACHE_3827	ACHE_3827	7.54	ACHE	2	0	9	0	1	0	0	0	0	0	6	0	0	0	0	0	0	0	0	0	0	0	0	1	0	0	0	0	0	0	0	0	0	0	0	0	0	0	0	0	0	0	0	0	0
Nc1c2CCCCCCc2nc3nc(cc(c13)C(F)(F)F)c4ccccc4	ACHE_3831	ACHE_3831	5.114	ACHE	3	0	14	0	1	0	0	0	0	0	8	0	0	0	0	0	0	0	0	0	0	0	0	1	0	0	0	0	0	0	0	0	0	0	0	0	0	0	0	0	0	0	0	0	0
Nc1c2CCCCCc2nc3nc(cc(c13)C(F)(F)F)c4ccccc4	ACHE_3832	ACHE_3832	4.994	ACHE	3	0	14	0	1	0	0	0	0	0	8	0	0	0	0	0	0	0	0	0	0	0	0	1	0	0	0	0	0	0	0	0	0	0	0	0	0	0	0	0	0	0	0	0	0
Nc1c2CCCCc2nc3NC(=S)NC(c4ccc(Cl)cc4)c13	ACHE_3834	ACHE_3834	5.277	ACHE	5	1	11	0	3	0	0	0	0	0	7	0	0	0	0	0	0	0	0	0	0	0	0	1	0	0	0	0	0	0	0	0	0	0	0	0	0	0	0	0	0	0	0	0	0
Nc1c2CCCCc2nc3NC(=S)NC(c4ccc(F)cc4)c13	ACHE_3835	ACHE_3835	4.509	ACHE	5	1	11	0	3	0	0	0	0	0	7	0	0	0	0	0	0	0	0	0	0	0	0	1	0	0	0	0	0	0	0	0	0	0	0	0	0	0	0	0	0	0	0	0	0
Nc1c2CCCCc2nc3NC(=S)NC(c4ccc5OCOc5c4)c13	ACHE_3836	ACHE_3836	5.087	ACHE	7	1	11	0	3	0	0	0	0	0	8	0	0	0	0	0	0	0	0	0	0	0	0	1	0	0	0	0	0	0	2	0	0	0	0	0	0	0	0	0	0	0	0	0	0
Nc1c2CCCCc2nc3NC(=S)NC(c4cccc(Br)c4)c13	ACHE_3837	ACHE_3837	7.428	ACHE	5	1	11	0	3	0	0	0	0	0	7	0	0	0	0	0	0	0	0	0	0	0	0	1	0	0	0	0	0	0	0	0	0	0	0	0	0	0	0	0	0	0	0	0	0
Nc1c2CCCCc2nc3NC(=S)NC(c4cccc(c4)[N+](=O)[O-])c13	ACHE_3838	ACHE_3838	4.526	ACHE	7	1	11	0	3	1	1	0	1	0	7	0	0	0	0	0	0	0	0	0	0	0	0	1	0	0	0	0	0	0	0	0	0	0	0	0	0	0	0	0	0	0	0	0	0
Nc1c2CCCCc2nc3NC(=S)NC(c4ccccc4)c13	ACHE_3839	ACHE_3839	4.967	ACHE	5	1	11	0	3	0	0	0	0	0	6	0	0	0	0	0	0	0	0	0	0	0	0	1	0	0	0	0	0	0	0	0	0	0	0	0	0	0	0	0	0	0	0	0	0
Nc1c2CCCCc2nc3Oc4c(ccc5ccccc45)C(c6ccc(Cl)c(Cl)c6)c13	ACHE_3842	ACHE_3842	5.295	ACHE	3	0	21	0	1	0	0	0	0	0	12	0	0	0	0	0	0	0	0	0	0	0	0	1	0	0	0	0	0	0	1	0	0	0	0	0	0	0	0	0	0	0	1	0	0
Nc1c2CCCCc2nc3c(Cl)cccc13	ACHE_3848	ACHE_3848	7.162	ACHE	2	0	9	0	1	0	0	0	0	0	6	0	0	0	0	0	0	0	0	0	0	0	0	1	0	0	0	0	0	0	0	0	0	0	0	0	0	0	0	0	0	0	0	0	0
Nc1c2CCCCc2nc3cc(Cl)c(Cl)cc13	ACHE_3851	ACHE_3851	6.33	ACHE	2	0	9	0	1	0	0	0	0	0	7	0	0	0	0	0	0	0	0	0	0	0	0	1	0	0	0	0	0	0	0	0	0	0	0	0	0	0	0	0	0	0	0	0	0
Nc1c2CCCCc2nc3ccc(O)cc13	ACHE_3856	ACHE_3856	6.79	ACHE	3	0	9	0	2	0	0	0	0	0	6	0	0	0	0	0	0	0	0	0	0	0	0	1	0	0	0	0	0	0	1	1	0	0	0	0	0	0	0	0	1	0	0	0	0
Nc1c2CCCCc2nc3cccc(Cl)c13	ACHE_3858	ACHE_3858	8.03	ACHE	2	0	9	0	1	0	0	0	0	0	6	0	0	0	0	0	0	0	0	0	0	0	0	1	0	0	0	0	0	0	0	0	0	0	0	0	0	0	0	0	0	0	0	0	0
Nc1c2CCCCc2nc3nc(cc(c13)C(F)(F)F)c4ccccc4	ACHE_3862	ACHE_3862	6.456	ACHE	3	0	14	0	1	0	0	0	0	0	8	0	0	0	0	0	0	0	0	0	0	0	0	1	0	0	0	0	0	0	0	0	0	0	0	0	0	0	0	0	0	0	0	0	0
Nc1c2CCCOc2nc3ccccc13	ACHE_3868	ACHE_3868	6.58	ACHE	3	0	9	0	1	0	0	0	0	0	5	0	0	0	0	0	0	0	0	0	0	0	0	1	0	0	0	0	0	0	1	0	0	0	0	0	0	0	0	0	0	0	0	0	0
Nc1c2CCc3ccccc3c2nc4nc(cc(c14)C(F)(F)F)c5ccccc5	ACHE_3877	ACHE_3877	4.636	ACHE	3	0	20	0	1	0	0	0	0	0	10	0	0	0	0	0	0	0	0	0	0	0	0	1	0	0	0	0	0	0	0	0	0	0	0	0	0	0	0	0	0	0	0	0	0
Nc1c2Cc3ccccc3c2nc4nc(cc(c14)C(F)(F)F)c5ccccc5	ACHE_3885	ACHE_3885	4.755	ACHE	3	0	20	0	1	0	0	0	0	0	10	0	0	0	0	0	0	0	0	0	0	0	0	1	0	0	0	0	0	0	0	0	0	0	0	0	0	0	0	0	0	0	0	0	0
Nc1c2[C@@H]3C[C@@H](Cc2nc4cc(Cl)ccc14)C=C(CCCCn5cc(CO)nn5)C3	ACHE_3887	ACHE_3887	9.367	ACHE	5	1	11	0	2	0	0	0	0	0	7	0	0	0	3	0	0	0	0	0	0	0	0	1	2	0	0	0	0	0	1	1	0	0	0	0	0	0	1	0	0	0	0	0	0
Nc1cc(nc2nc(cc(c12)C(F)(F)F)c3ccccc3)c4ccc(Cl)cc4	ACHE_3894	ACHE_3894	6.284	ACHE	3	0	20	0	1	0	0	0	0	0	9	0	0	0	0	0	0	0	0	0	0	0	0	1	0	0	0	0	0	0	0	0	0	0	0	0	0	0	0	0	0	0	0	0	0
Nc1cc(nc2nc(cc(c12)C(F)(F)F)c3ccccc3)c4ccc(F)cc4	ACHE_3895	ACHE_3895	5.182	ACHE	3	0	20	0	1	0	0	0	0	0	9	0	0	0	0	0	0	0	0	0	0	0	0	1	0	0	0	0	0	0	0	0	0	0	0	0	0	0	0	0	0	0	0	0	0
Nc1cc(nc2nc(cc(c12)C(F)(F)F)c3ccccc3)c4ccccc4	ACHE_3897	ACHE_3897	5.149	ACHE	3	0	20	0	1	0	0	0	0	0	8	0	0	0	0	0	0	0	0	0	0	0	0	1	0	0	0	0	0	0	0	0	0	0	0	0	0	0	0	0	0	0	0	0	0
Nc1cc(nc2nc(cc(c12)C(F)(F)F)c3ccccc3)c4ccccc4Br	ACHE_3898	ACHE_3898	6.051	ACHE	3	0	20	0	1	0	0	0	0	0	9	0	0	0	0	0	0	0	0	0	0	0	0	1	0	0	0	0	0	0	0	0	0	0	0	0	0	0	0	0	0	0	0	0	0
Nc1ccc(O)c(CN2CCCC2)c1	ACHE_3900	ACHE_3900	5.201	ACHE	3	0	6	0	2	0	0	0	0	0	3	0	0	0	0	0	0	0	0	0	0	0	0	2	0	0	0	0	0	0	1	1	0	0	0	0	0	0	0	0	1	0	0	0	0
Nc1ccc(O)c(CN2CCCCC2)c1	ACHE_3901	ACHE_3901	3.341	ACHE	3	0	6	0	2	0	0	0	0	0	3	0	0	0	0	0	0	0	0	0	0	0	0	2	0	0	0	0	0	0	1	1	0	0	0	0	0	0	0	1	1	0	0	0	0
Nc1ccc(O)c(CN2CCOCC2)c1	ACHE_3902	ACHE_3902	3.568	ACHE	4	0	6	0	2	0	0	0	0	0	3	0	0	0	0	0	0	0	0	0	0	0	0	2	0	0	0	0	0	0	2	1	0	0	0	0	0	0	0	0	1	0	0	0	0
Nc1ccc(O)c(Cn2cccn2)c1	ACHE_3903	ACHE_3903	3.073	ACHE	3	0	9	0	2	0	0	0	0	0	3	0	0	0	0	0	0	0	0	0	0	0	0	1	1	0	0	0	0	0	1	1	0	0	0	0	0	0	0	0	1	0	0	0	0
Nc1ccc(O)c(Cn2ccnc2)c1	ACHE_3904	ACHE_3904	3.317	ACHE	3	0	9	0	2	0	0	0	0	0	3	0	0	0	0	0	0	0	1	0	0	0	0	1	0	0	0	0	0	0	1	1	0	0	0	0	0	0	0	0	1	0	0	0	0
Nc1ccc(cc1)S(=O)(=O)N	ACHE_3905	ACHE_3905	3.838	ACHE	4	0	6	0	2	0	0	1	0	0	2	1	0	0	0	0	0	0	0	0	0	0	0	1	0	0	0	0	0	0	0	0	0	0	0	0	0	0	0	0	0	0	0	0	0
Nc1ccc2OC(=CC(=O)c2c1)C(=O)NCCC3CCN(Cc4ccccc4)CC3	ACHE_3907	ACHE_3907	7.387	ACHE	6	3	12	0	2	0	0	0	0	0	4	0	0	0	1	0	0	0	0	1	0	0	1	2	0	0	0	0	0	0	1	0	0	0	0	0	0	0	0	1	0	0	0	0	0
O=C(C1CC1)c2ccc(OCCCc3c[nH]cn3)cc2	ACHE_3931	ACHE_3931	4.065	ACHE	3	1	9	0	1	0	0	0	0	0	3	0	0	0	2	0	0	1	1	1	0	0	0	0	0	0	0	0	0	0	1	0	0	0	0	0	0	0	0	0	0	0	0	0	0
O=C(CCC1CCN(CC2CCCC2)CC1)c3ccc4[nH]ccc4c3	ACHE_3935	ACHE_3935	7.027	ACHE	2	1	8	0	1	0	0	0	0	0	3	0	0	0	2	0	0	0	0	1	0	0	0	1	0	0	0	0	0	0	0	0	0	0	0	0	0	0	0	1	0	0	0	0	0
O=C(CCC1CCN(CC2CCCCC2)CC1)c3ccc4[nH]ccc4c3	ACHE_3936	ACHE_3936	7.292	ACHE	2	1	8	0	1	0	0	0	0	0	3	0	0	0	2	0	0	0	0	1	0	0	0	1	0	0	0	0	0	0	0	0	0	0	0	0	0	0	0	1	0	0	0	0	0
O=C(CCC1CCN(CC2CCCCC2)CC1)c3ccc4c(ccn4Cc5ccccc5)c3	ACHE_3937	ACHE_3937	6.876	ACHE	2	1	14	0	0	0	0	0	0	0	4	0	0	0	2	0	0	0	0	1	0	0	0	1	0	0	0	0	0	0	0	0	0	0	0	0	0	0	0	1	0	0	0	0	0
O=C(CCC1CCN(Cc2ccccc2)CC1)c3ccc4CCCNCc4c3	ACHE_3945	ACHE_3945	7.64	ACHE	3	1	12	0	1	0	0	0	0	0	4	0	0	0	2	0	0	0	0	1	0	0	0	2	0	0	0	0	0	0	0	0	0	0	0	0	0	0	0	1	0	0	0	0	0
O=C(CCC1CCN(Cc2ccccc2)CC1)c3ccc4NC(Nc4c3)c5ccccc5	ACHE_3948	ACHE_3948	7.48	ACHE	4	1	18	0	2	0	0	0	0	0	5	0	0	0	2	0	0	0	0	1	0	0	0	3	0	0	0	0	0	0	0	0	0	0	0	0	0	0	0	1	0	0	0	0	0
O=C(CCC1CCN(Cc2ccccc2)CC1)c3ccc4NCCc4c3	ACHE_3950	ACHE_3950	7.28	ACHE	3	1	12	0	1	0	0	0	0	0	4	0	0	0	2	0	0	0	0	1	0	0	0	2	0	0	0	0	0	0	0	0	0	0	0	0	0	0	0	1	0	0	0	0	0
O=C(CCC1CCN(Cc2ccccc2)CC1)c3ccc4OCCNCc4c3	ACHE_3951	ACHE_3951	7.4	ACHE	4	1	12	0	1	0	0	0	0	0	4	0	0	0	2	0	0	0	0	1	0	0	0	2	0	0	0	0	0	0	1	0	0	0	0	0	0	0	0	1	0	0	0	0	0
O=C(CCC1CCN(Cc2ccccc2)CC1)c3ccc4[nH]ccc4c3	ACHE_3954	ACHE_3954	7.876	ACHE	2	1	14	0	1	0	0	0	0	0	4	0	0	0	2	0	0	0	0	1	0	0	0	1	0	0	0	0	0	0	0	0	0	0	0	0	0	0	0	1	0	0	0	0	0
O=C(CCCCC1CCSS1)NCCCCCCCNc2c3CCCCc3nc4ccccc24	ACHE_3958	ACHE_3958	7.485	ACHE	6	1	9	0	2	0	0	0	0	0	5	0	0	0	10	0	0	0	0	0	0	0	1	1	0	0	0	0	0	0	0	0	0	0	0	0	0	0	0	0	0	0	0	0	0
O=C(CCCCC1CCSS1)NCCCCCCNc2c3CCCCc3nc4ccccc24	ACHE_3959	ACHE_3959	7.521	ACHE	6	1	9	0	2	0	0	0	0	0	5	0	0	0	9	0	0	0	0	0	0	0	1	1	0	0	0	0	0	0	0	0	0	0	0	0	0	0	0	0	0	0	0	0	0
O=C(CCCCC1CCSS1)NCCCCCNc2c3CCCCc3nc4ccccc24	ACHE_3960	ACHE_3960	7.416	ACHE	6	1	9	0	2	0	0	0	0	0	5	0	0	0	8	0	0	0	0	0	0	0	1	1	0	0	0	0	0	0	0	0	0	0	0	0	0	0	0	0	0	0	0	0	0
O=C(CCCCC1CCSS1)NCCCCNc2c3CCCCc3nc4ccccc24	ACHE_3961	ACHE_3961	7.453	ACHE	6	1	9	0	2	0	0	0	0	0	5	0	0	0	7	0	0	0	0	0	0	0	1	1	0	0	0	0	0	0	0	0	0	0	0	0	0	0	0	0	0	0	0	0	0
O=C(CCCCC1CCSS1)NCCNc2c3CCCCc3nc4ccccc24	ACHE_3963	ACHE_3963	7.013	ACHE	6	1	9	0	2	0	0	0	0	0	5	0	0	0	5	0	0	0	0	0	0	0	1	1	0	0	0	0	0	0	0	0	0	0	0	0	0	0	0	0	0	0	0	0	0
O=C(CCCCCCCNc1c2CCCCc2nc3ccccc13)NCCc4c[nH]c5ccccc45	ACHE_3964	ACHE_3964	14.301	ACHE	4	1	17	0	3	0	0	0	0	0	8	0	0	0	8	0	0	0	0	0	0	0	1	1	0	0	0	0	0	0	0	0	0	0	0	0	0	0	0	0	0	0	0	0	0
O=C(CCCCCNc1c2CCCCc2nc3ccccc13)NCCc4c[nH]c5ccccc45	ACHE_3966	ACHE_3966	14.301	ACHE	4	1	17	0	3	0	0	0	0	0	8	0	0	0	6	0	0	0	0	0	0	0	1	1	0	0	0	0	0	0	0	0	0	0	0	0	0	0	0	0	0	0	0	0	0
O=C(CCCCNc1c2CCCCc2nc3ccccc13)NCCc4c[nH]c5ccccc45	ACHE_3967	ACHE_3967	14.301	ACHE	4	1	17	0	3	0	0	0	0	0	8	0	0	0	5	0	0	0	0	0	0	0	1	1	0	0	0	0	0	0	0	0	0	0	0	0	0	0	0	0	0	0	0	0	0
O=C(CCCOc1cccc2[nH]c3ccccc3c12)NCCCNc4c5CCCCc5nc6ccccc46	ACHE_3969	ACHE_3969	8.668	ACHE	5	1	21	0	3	0	0	0	0	0	10	0	0	0	5	0	0	0	0	0	0	0	1	1	0	0	0	0	0	0	1	0	0	0	0	0	0	0	0	0	0	0	0	0	0
O=C(CCCc1c[nH]c2ccccc12)NCCC3CCN(Cc4ccccc4)CC3	ACHE_3971	ACHE_3971	5.9	ACHE	3	1	14	0	2	0	0	0	0	0	4	0	0	0	4	0	0	0	0	0	0	0	1	1	0	0	0	0	0	0	0	0	0	0	0	0	0	0	0	1	0	0	0	0	0
O=C(CCN1CCCCC1)N2CCN(CCNc3c4CCCCc4nc5ccccc35)CC2	ACHE_3972	ACHE_3972	7.287	ACHE	6	1	9	0	1	0	0	0	0	0	5	0	0	0	3	0	0	0	0	0	0	0	1	3	0	0	0	0	0	0	0	0	0	0	0	0	0	0	0	1	0	0	0	0	0
O=C(CCNCCNc1c2CCCCc2nc3ccccc13)N4CCN(CCNc5c6CCCCc6nc7ccccc57)CC4	ACHE_3973	ACHE_3973	8.348	ACHE	8	1	18	0	3	0	0	0	0	0	10	0	0	0	4	0	0	0	0	0	0	0	1	4	0	0	0	0	0	0	0	0	0	0	0	0	0	0	0	0	0	0	0	0	0
O=C(CCc1ccccc1)N2c3ccccc3Sc4ccccc24	ACHE_3976	ACHE_3976	5.149	ACHE	3	1	18	0	0	0	0	0	0	0	5	0	0	0	2	0	0	0	0	0	0	0	1	0	0	0	0	1	0	0	0	0	0	0	0	0	0	0	0	0	0	0	0	0	0
O=C(CCc1ccccc1)N2c3ccccc3[Se]c4ccccc24	ACHE_3977	ACHE_3977	5.174	ACHE	3	1	18	0	0	0	0	0	0	0	5	0	0	0	2	0	0	0	0	0	0	0	1	0	0	0	0	0	0	0	0	0	0	0	0	0	0	0	0	0	0	0	0	0	0
O=C(CNCC#C)Nc1ccc2N=C3CCCN3C(=O)c2c1	ACHE_3981	ACHE_3981	7.333	ACHE	6	3	6	0	2	0	0	0	0	0	3	0	0	0	3	0	0	0	0	0	0	0	0	1	0	0	0	0	0	0	0	0	0	0	0	0	0	0	0	0	0	0	0	0	0
O=C(CNCc1ccccc1)Nc2ccc3N=C4CCCN4C(=O)c3c2	ACHE_3983	ACHE_3983	6.636	ACHE	6	3	12	0	2	0	0	0	0	0	4	0	0	0	1	0	0	0	0	0	0	0	0	1	0	0	0	0	0	0	0	0	0	0	0	0	0	0	0	0	0	0	0	0	0
O=C(CNc1ccc2OC(=O)C=Cc2c1)N3CCN(CC3)c4ccccc4	ACHE_3986	ACHE_3986	7.097	ACHE	6	2	12	0	1	0	0	0	0	0	4	0	0	1	1	0	0	0	0	0	0	0	0	2	0	0	0	0	0	0	0	0	0	0	0	0	0	0	0	0	0	0	0	0	0
O=C(CNc1ccc2OC(=O)C=Cc2c1)N3CCOCC3	ACHE_3987	ACHE_3987	7.432	ACHE	6	2	6	0	1	0	0	0	0	0	3	0	0	1	1	0	0	0	0	0	0	0	0	1	0	0	0	0	0	0	1	0	0	0	0	0	0	0	0	0	0	0	0	0	0
O=C(CNc1ccc2OC(=O)C=Cc2c1)c3ccccc3	ACHE_3988	ACHE_3988	6.83	ACHE	4	2	12	0	1	0	0	0	0	0	4	0	0	1	1	0	0	0	0	0	0	0	0	1	0	0	0	0	0	0	0	0	0	0	0	0	0	0	0	0	0	0	0	0	0
O=C(C[C@H]1C[C@H]2CCCN2[C@]13C(=O)Nc4ccccc34)N5C\C(=C/c6cccc7ccccc67)\C(=O)[C@]8(C[C@H]9CCCN9[C@@]8%10C(=O)Nc%11ccccc%10%11)C5	ACHE_3993	ACHE_3993	4.686	ACHE	9	5	22	0	2	0	0	0	0	0	7	0	0	0	1	0	0	0	0	1	0	0	3	2	0	0	0	0	0	0	0	0	0	3	0	0	0	0	0	0	0	0	0	0	0
O=C(C[C@H]1C[C@H]2CCCN2[C@]13C(=O)Nc4ccccc34)N5C\C(=C/c6cccc7ccccc67)\C(=O)\C(=C\c8cccc9ccccc89)\C5	ACHE_3994	ACHE_3994	5.17	ACHE	6	5	26	0	1	0	0	0	0	0	8	0	0	0	1	0	0	0	0	1	0	0	2	1	0	0	0	0	0	0	0	0	0	1	0	0	0	0	0	1	0	0	0	0	0
O=C(C[C@H]1C[C@H]2CCCN2[C@]13C(=O)Nc4ccccc34)N5C\C(=C/c6ccccc6)\C(=O)[C@]7(C[C@H]8CCCN8[C@@]79C(=O)Nc%10ccccc9%10)C5	ACHE_3995	ACHE_3995	4.707	ACHE	9	5	18	0	2	0	0	0	0	0	5	0	0	0	1	0	0	0	0	1	0	0	3	2	0	0	0	0	0	0	0	0	0	3	0	0	0	0	0	0	0	0	0	0	0
O=C(C[C@H]1C[C@H]2CCCN2[C@]13C(=O)Nc4ccccc34)N5C\C(=C/c6ccccc6)\C(=O)\C(=C\c7ccccc7)\C5	ACHE_3996	ACHE_3996	4.757	ACHE	6	5	18	0	1	0	0	0	0	0	4	0	0	0	1	0	0	0	0	1	0	0	2	1	0	0	0	0	0	0	0	0	0	1	0	0	0	0	0	1	0	0	0	0	0
O=C(Cc1c[nH]c2ccccc12)NCCC3CCN(Cc4ccccc4)CC3	ACHE_3997	ACHE_3997	5.45	ACHE	3	1	14	0	2	0	0	0	0	0	4	0	0	0	2	0	0	0	0	0	0	0	1	1	0	0	0	0	0	0	0	0	0	0	0	0	0	0	0	1	0	0	0	0	0
O=C(Cc1ccccc1)N2c3ccccc3[Se]c4ccccc24	ACHE_3999	ACHE_3999	5.194	ACHE	3	1	18	0	0	0	0	0	0	0	5	0	0	0	1	0	0	0	0	0	0	0	1	0	0	0	0	0	0	0	0	0	0	0	0	0	0	0	0	0	0	0	0	0	0
O=C(N1c2ccccc2Sc3ccccc13)c4ccccc4	ACHE_4001	ACHE_4001	5.097	ACHE	3	1	18	0	0	0	0	0	0	0	5	0	0	0	0	0	0	0	0	0	0	0	1	0	0	0	0	1	0	0	0	0	0	0	0	0	0	0	0	0	0	0	0	0	0
O=C(N1c2ccccc2[Se]c3ccccc13)c4ccccc4	ACHE_4002	ACHE_4002	5.268	ACHE	3	1	18	0	0	0	0	0	0	0	5	0	0	0	0	0	0	0	0	0	0	0	1	0	0	0	0	0	0	0	0	0	0	0	0	0	0	0	0	0	0	0	0	0	0
O=C(NCCC1CCN(Cc2ccccc2)CC1)C3=CC(=O)c4ccccc4O3	ACHE_4003	ACHE_4003	6.959	ACHE	5	3	12	0	1	0	0	0	0	0	3	0	0	0	1	0	0	0	0	1	0	0	1	1	0	0	0	0	0	0	1	0	0	0	0	0	0	0	0	1	0	0	0	0	0
O=C(NCCC1CCN(Cc2ccccc2)CC1)\C=C\c3ccccc3	ACHE_4004	ACHE_4004	6.386	ACHE	3	1	12	0	1	0	0	0	0	0	2	0	0	0	3	0	0	0	0	0	0	0	1	1	0	0	0	0	0	0	0	0	0	0	0	0	0	0	0	1	0	0	0	0	0
O=C(NCCCCCCCCCCNc1c2CCCCc2nc3ccccc13)C4=CC(=O)c5ccccc5O4	ACHE_4006	ACHE_4006	7.757	ACHE	6	3	15	0	2	0	0	0	0	0	7	0	0	0	9	0	0	0	0	1	0	0	1	1	0	0	0	0	0	0	1	0	0	0	0	0	0	0	0	0	0	0	0	0	0
O=C(NCCCCCCCNc1c2CCCCCc2nc3ccccc13)c4oc5ccccc5c4	ACHE_4007	ACHE_4007	6.491	ACHE	4	1	17	0	2	0	0	0	0	0	8	0	0	0	6	0	0	0	0	0	0	0	1	1	0	0	0	0	0	0	0	0	0	0	0	0	0	0	0	0	0	0	0	0	0
O=C(NCCCCCCCNc1c2CCCCc2nc3ccccc13)c4oc5ccccc5c4	ACHE_4008	ACHE_4008	7.114	ACHE	4	1	17	0	2	0	0	0	0	0	8	0	0	0	6	0	0	0	0	0	0	0	1	1	0	0	0	0	0	0	0	0	0	0	0	0	0	0	0	0	0	0	0	0	0
O=C(NCCCCCCCNc1c2CCCc2nc3ccccc13)c4oc5ccccc5c4	ACHE_4009	ACHE_4009	7.313	ACHE	4	1	17	0	2	0	0	0	0	0	8	0	0	0	6	0	0	0	0	0	0	0	1	1	0	0	0	0	0	0	0	0	0	0	0	0	0	0	0	0	0	0	0	0	0
O=C(NCCCCCCNc1c2CCCCCc2nc3ccccc13)c4oc5ccccc5c4	ACHE_4010	ACHE_4010	6.511	ACHE	4	1	17	0	2	0	0	0	0	0	8	0	0	0	5	0	0	0	0	0	0	0	1	1	0	0	0	0	0	0	0	0	0	0	0	0	0	0	0	0	0	0	0	0	0
O=C(NCCCCCCNc1c2CCCCc2nc3ccccc13)[C@@H]4Cc5c(CN4)[nH]c6ccccc56	ACHE_4011	ACHE_4011	7.199	ACHE	5	1	17	0	4	0	0	0	0	0	9	0	0	0	5	0	0	0	0	0	0	0	0	2	0	0	0	0	0	0	0	0	0	0	0	0	0	0	0	0	0	0	0	0	0
O=C(NCCCCCCNc1c2CCCCc2nc3ccccc13)c4cc5c(cn4)[nH]c6ccccc56	ACHE_4012	ACHE_4012	7.037	ACHE	5	1	20	0	3	0	0	0	0	0	10	0	0	0	5	0	0	0	0	0	0	0	1	1	0	0	0	0	0	0	0	0	0	0	0	0	0	0	0	0	0	0	0	0	0
O=C(NCCCCCCNc1c2CCCCc2nc3ccccc13)c4oc5ccccc5c4	ACHE_4014	ACHE_4014	6.373	ACHE	4	1	17	0	2	0	0	0	0	0	8	0	0	0	5	0	0	0	0	0	0	0	1	1	0	0	0	0	0	0	0	0	0	0	0	0	0	0	0	0	0	0	0	0	0
O=C(NCCCCCNc1c2CCCCc2nc3ccccc13)c4c5ccccc5nc6ccccc46	ACHE_4016	ACHE_4016	11.119	ACHE	5	1	22	0	2	0	0	0	0	0	10	0	0	0	4	0	0	0	0	0	0	0	1	1	0	0	0	0	0	0	0	0	0	0	0	0	0	0	0	0	0	0	0	0	0
O=C(NCCCCCc1ccccc1)Oc2ccc(Cn3cc(COc4ccc5C=CC(=O)Oc5c4)nn3)cc2	ACHE_4017	ACHE_4017	6.593	ACHE	8	2	20	0	1	0	0	0	0	0	7	0	0	1	4	0	1	0	0	0	0	0	0	0	2	0	0	0	0	0	1	0	0	0	0	0	0	0	0	0	0	0	0	0	0
O=C(NCCCCCc1ccccc1)Oc2cccc(Cn3cc(COc4ccc5C=CC(=O)Oc5c4)nn3)c2	ACHE_4019	ACHE_4019	6.035	ACHE	8	2	20	0	1	0	0	0	0	0	7	0	0	1	4	0	1	0	0	0	0	0	0	0	2	0	0	0	0	0	1	0	0	0	0	0	0	0	0	0	0	0	0	0	0
O=C(NCCCCCc1ccccc1)Oc2cccc(c2)n3cc(COc4ccc5C=CC(=O)Oc5c4)nn3	ACHE_4020	ACHE_4020	5.93	ACHE	8	2	20	0	1	0	0	0	0	0	7	0	0	1	4	0	1	0	0	0	0	0	0	0	2	0	0	0	0	0	1	0	0	0	0	0	0	0	0	0	0	0	0	0	0
O=C(NCCNc1c2CCCCc2nc3ccccc13)\C=C\c4ccc(OCc5ccccc5)cc4	ACHE_4022	ACHE_4022	7.218	ACHE	5	1	21	0	2	0	0	0	0	0	8	0	0	0	3	0	0	0	0	0	0	0	1	1	0	0	0	0	0	0	1	0	0	0	0	0	0	0	0	0	0	0	0	0	0
O=C(NNC=C1C(=O)NC(=S)NC1=O)Nc2ccccc2	ACHE_4025	ACHE_4025	4.13	ACHE	9	5	6	0	5	0	0	0	0	0	1	0	0	0	0	0	0	0	0	0	0	0	0	0	1	0	0	0	0	0	0	0	0	0	0	0	0	0	0	0	0	0	0	0	0
O=C(Nc1cc(CCc2cn(CCNc3c4CCCCc4nc5ccccc35)nn2)ccn1)Nc6cccc7C(=O)N8CCCCC8c67	ACHE_4029	ACHE_4029	7.627	ACHE	10	2	22	0	3	0	0	0	0	1	11	0	0	0	2	0	0	0	0	0	0	0	1	1	2	0	0	0	0	0	0	0	0	0	0	0	0	0	0	0	0	0	0	0	0
O=C(Nc1cc(ccn1)c2cn(CCNc3c4CCCCc4nc5ccccc35)nn2)Nc6cccc7C(=O)N8CCCC[C@H]8c67	ACHE_4033	ACHE_4033	7.863	ACHE	10	2	22	0	3	0	0	0	0	1	11	0	0	0	1	0	0	0	0	0	0	0	1	1	2	0	0	0	0	0	0	0	0	0	0	0	0	0	0	0	0	0	0	0	0
O=C(Nc1ccc(CN2CCOCC2)cc1C(=O)C(=O)N3C(=O)CCC3=O)c4ccccc4	ACHE_4034	ACHE_4034	6.64	ACHE	9	5	12	0	1	0	0	0	0	0	4	0	0	0	1	0	0	0	0	0	0	0	1	1	0	0	0	0	0	0	1	0	0	0	0	0	0	0	0	0	0	0	0	0	0
O=C(Nc1ccc(cn1)c2cn(CCNc3c4CCCCc4nc5ccccc35)nn2)Nc6cccc7C(=O)N8CCCCC8c67	ACHE_4035	ACHE_4035	9.097	ACHE	10	2	22	0	3	0	0	0	0	1	11	0	0	0	1	0	0	0	0	0	0	0	1	1	2	0	0	0	0	0	0	0	0	0	0	0	0	0	0	0	0	0	0	0	0
O=C(Nc1ccc2CC(=O)N(Cc2c1)C(=O)c3ccccc3)c4ccccc4	ACHE_4036	ACHE_4036	9.292	ACHE	5	3	18	0	1	0	0	0	0	0	5	0	0	0	0	0	0	0	0	0	0	0	1	0	0	0	0	0	0	0	0	0	0	0	0	0	0	0	0	0	0	0	0	0	0
O=C(Nc1ccc2c(CCC3CCN(Cc4ccccc4)CC3)noc2c1)c5ccccc5	ACHE_4038	ACHE_4038	8.03	ACHE	4	1	19	0	1	0	0	0	0	0	6	0	0	0	1	0	0	0	0	0	0	0	1	1	0	0	0	0	0	0	0	0	0	0	0	0	0	0	0	1	0	0	0	0	0
O=C(Nc1cccc(n1)c2cn(CCNc3c4CCCCc4nc5ccccc35)nn2)Nc6cccc7C(=O)N8CCCCC8c67	ACHE_4039	ACHE_4039	6.876	ACHE	10	2	22	0	3	0	0	0	0	1	11	0	0	0	1	0	0	0	0	0	0	0	1	1	2	0	0	0	0	0	0	0	0	0	0	0	0	0	0	0	0	0	0	0	0
O=C1C=C(NCCCNc2c3CCCCc3nc4ccccc24)C(=O)c5ccccc15	ACHE_4054	ACHE_4054	7.27	ACHE	5	3	15	0	2	0	0	0	0	0	7	0	0	0	2	0	0	0	0	1	0	0	0	2	0	0	0	0	0	0	0	0	0	0	0	0	0	0	0	0	0	0	0	0	0
O=C1C=C(Oc2ccccc12)c3ccc(CN4CCCCC4)cc3	ACHE_4056	ACHE_4056	7.26	ACHE	3	2	12	0	0	0	0	0	0	0	4	0	0	0	0	0	0	0	0	1	0	0	0	1	0	0	0	0	0	0	1	0	0	0	0	0	0	0	0	1	0	0	0	0	0
O=C1CCc2cc3c(CCC4CCN(Cc5ccccc5)CC4)noc3cc2N1	ACHE_4062	ACHE_4062	9.244	ACHE	4	1	13	0	1	0	0	0	0	0	6	0	0	0	1	0	0	0	0	0	0	0	1	1	0	0	0	0	0	0	0	0	0	0	0	0	0	0	0	1	0	0	0	0	0
O=C1Cc2c(N1)ccc3c(CCC4CCN(Cc5ccccc5)CC4)noc23	ACHE_4063	ACHE_4063	8.444	ACHE	4	1	13	0	1	0	0	0	0	0	6	0	0	0	1	0	0	0	0	0	0	0	1	1	0	0	0	0	0	0	0	0	0	0	0	0	0	0	0	1	0	0	0	0	0
O=C1Cc2cc3onc(CCC4CCN(Cc5ccccc5)CC4)c3cc2N1	ACHE_4065	ACHE_4065	9.022	ACHE	4	1	13	0	1	0	0	0	0	0	6	0	0	0	1	0	0	0	0	0	0	0	1	1	0	0	0	0	0	0	0	0	0	0	0	0	0	0	0	1	0	0	0	0	0
O=C1N(CCCCCCNc2c3CCCCc3nc4ccccc24)[Se]c5ccccc15	ACHE_4077	ACHE_4077	7.71	ACHE	5	1	15	0	1	0	0	0	0	0	7	0	0	0	5	0	0	0	0	0	0	0	1	1	0	0	0	0	0	0	0	0	0	0	0	0	0	0	0	0	0	0	0	0	0
O=C1N(CCCCCNCc2ccccc2)S(=O)(=O)c3ccccc13	ACHE_4080	ACHE_4080	7.481	ACHE	5	1	12	0	1	0	0	1	0	0	3	0	0	0	4	0	0	0	0	0	0	0	0	1	0	0	0	0	0	0	0	0	0	0	0	0	0	0	0	0	0	0	0	0	0
O=C1N2CCCC2=Nc3ccc(OCCCN4CCCCC4)cc13	ACHE_4086	ACHE_4086	5.966	ACHE	5	2	6	0	0	0	0	0	0	0	3	0	0	0	2	0	0	0	0	0	0	0	0	1	0	0	0	0	0	0	1	0	0	0	0	0	0	0	0	1	0	0	0	0	0
O=C1N2CCCCC2=Nc3ccc(OCCCN4CCCCC4)cc13	ACHE_4089	ACHE_4089	6.648	ACHE	5	2	6	0	0	0	0	0	0	0	3	0	0	0	2	0	0	0	0	0	0	0	0	1	0	0	0	0	0	0	1	0	0	0	0	0	0	0	0	1	0	0	0	0	0
O=C1N2CCCCCC2=Nc3ccc(OCCCN4CCCCC4)cc13	ACHE_4091	ACHE_4091	6.086	ACHE	5	2	6	0	0	0	0	0	0	0	3	0	0	0	2	0	0	0	0	0	0	0	0	1	0	0	0	0	0	0	1	0	0	0	0	0	0	0	0	1	0	0	0	0	0
O=C1N2Cc3ccccc3C2=Nc4ccc(OCCCN5CCCCC5)cc14	ACHE_4098	ACHE_4098	6.848	ACHE	5	2	12	0	0	0	0	0	0	0	5	0	0	0	2	0	0	0	0	0	0	0	0	1	0	0	0	0	0	0	1	0	0	0	0	0	0	0	0	1	0	0	0	0	0
O=C1NC(=O)c2nc[nH]c2N1	ACHE_4100	ACHE_4100	5.046	ACHE	5	2	3	0	3	0	0	0	0	0	2	0	0	0	0	0	0	0	1	0	0	0	0	0	0	0	0	0	0	0	0	0	0	0	0	0	0	0	0	0	0	0	0	0	0
O=C1NC(=S)NC(=O)C1=CNNC(=S)Nc2ccccc2	ACHE_4101	ACHE_4101	3.939	ACHE	9	5	6	0	5	0	0	0	0	0	1	0	0	0	0	0	0	0	0	0	0	0	0	0	1	0	0	0	0	0	0	0	0	0	0	0	0	0	0	0	0	0	0	0	0
O=C1Oc2cc(OCCCCN3CCC(Cc4ccccc4)CC3)ccc2C5=C1CCCC5	ACHE_4106	ACHE_4106	5.036	ACHE	4	3	12	0	0	0	0	0	0	0	4	0	0	1	3	0	0	0	0	0	0	0	0	1	0	0	0	0	0	0	1	0	0	0	0	0	0	0	0	1	0	0	0	0	0
O=C1Oc2cc(OCCCCN3CCC(Cc4ccccc4)CC3)ccc2c5ccccc15	ACHE_4107	ACHE_4107	4.848	ACHE	4	1	18	0	0	0	0	0	0	0	6	0	0	1	3	0	0	0	0	0	0	0	0	1	0	0	0	0	0	0	1	0	0	0	0	0	0	0	0	1	0	0	0	0	0
O=C1Oc2cc(OCCN3CCC(Cc4ccccc4)CC3)ccc2C5=C1CCCC5	ACHE_4114	ACHE_4114	5.092	ACHE	4	3	12	0	0	0	0	0	0	0	4	0	0	1	1	0	0	0	0	0	0	0	0	1	0	0	0	0	0	0	1	0	0	0	0	0	0	0	0	1	0	0	0	0	0
O=C1Oc2cc(OCCN3CCC(Cc4ccccc4)CC3)ccc2c5ccccc15	ACHE_4115	ACHE_4115	4.699	ACHE	4	1	18	0	0	0	0	0	0	0	6	0	0	1	1	0	0	0	0	0	0	0	0	1	0	0	0	0	0	0	1	0	0	0	0	0	0	0	0	1	0	0	0	0	0
O=C1Oc2ccc(cc2C=C1)\N=C\3/NC(=O)\C(=C/c4ccccc4)\S3	ACHE_4120	ACHE_4120	7.026	ACHE	6	4	12	0	1	0	0	0	0	0	4	0	0	1	0	0	0	0	0	0	0	0	0	0	0	0	0	1	0	0	0	0	0	0	0	0	0	0	0	0	0	0	0	0	0
O=C1Oc2ccc(cc2C=C1)\N=C\c3ccccc3	ACHE_4121	ACHE_4121	6.942	ACHE	3	1	12	0	0	0	0	0	0	0	4	0	0	1	0	0	0	0	0	0	0	0	0	0	0	0	0	0	0	0	0	0	0	0	0	0	0	0	0	0	0	0	0	0	0
O=C1\C(=C/c2ccc(cc2)N3CCCC3)\CNC/C/1=C\c4ccc(cc4)N5CCCC5	ACHE_4122	ACHE_4122	5.021	ACHE	4	3	12	0	1	0	0	0	0	0	4	0	0	0	0	0	0	0	0	1	0	0	0	3	0	0	0	0	0	0	0	0	0	0	0	0	0	0	0	1	0	0	0	0	0
O=C1\C(=C\c2ccc(OCCCN3CCN(Cc4ccccc4)CC3)cc2)\COc5ccccc15	ACHE_4124	ACHE_4124	5.326	ACHE	5	2	18	0	0	0	0	0	0	0	5	0	0	0	2	0	0	0	0	1	0	0	0	2	0	0	0	0	0	0	2	0	0	0	0	0	0	0	0	0	0	0	1	1	0
O=C1\C(=C\c2ccc(cc2)N3CCCC3)\CC/C/1=C\c4ccc(cc4)N5CCCC5	ACHE_4125	ACHE_4125	4.178	ACHE	3	3	12	0	0	0	0	0	0	0	4	0	0	0	0	0	0	0	0	1	0	0	0	2	0	0	0	0	0	0	0	0	0	0	0	0	0	0	0	0	0	0	0	0	0
O=C1c2ccc(OCCCCCCCNc3c4CCCCc4nc5ccccc35)cc2Oc6ncccc16	ACHE_4127	ACHE_4127	6.548	ACHE	6	1	20	0	1	0	0	0	0	0	10	0	0	0	6	0	0	0	0	1	0	0	0	1	0	0	0	0	0	0	2	0	0	0	0	0	0	0	0	0	0	0	1	0	0
O=S(=O)(CCCN1CCN(Cc2ccccc2)CC1)NCCNc3cccc4ccccc34	ACHE_4131	ACHE_4131	6.796	ACHE	6	0	16	0	2	0	0	1	0	0	4	1	0	0	3	0	0	0	0	0	0	0	0	3	0	0	0	0	0	0	0	0	0	0	0	0	0	0	0	0	0	0	0	0	0
O=S(=O)(Nc1ccc2c(CCC3CCN(Cc4ccccc4)CC3)noc2c1)c5ccccc5	ACHE_4132	ACHE_4132	7.854	ACHE	5	0	19	0	1	0	0	1	0	0	6	1	0	0	1	0	0	0	0	0	0	0	0	1	0	0	0	0	0	0	0	0	0	0	0	0	0	0	0	1	0	0	0	0	0
O=S(=O)(c1ccccc1)n2ccc3c(cccc23)N4CCN(CCCCCCCCNc5c6CCCCc6nc7ccccc57)CC4	ACHE_4133	ACHE_4133	8.886	ACHE	6	0	23	0	1	0	0	1	0	0	9	0	0	0	7	0	0	0	0	0	0	0	0	3	0	0	0	0	0	0	0	0	0	0	0	0	0	0	0	0	0	0	0	0	0
O=S(=O)(c1ccccc1)n2ccc3c(cccc23)N4CCN(CCCCCCCNc5c6CCCCc6nc7ccccc57)CC4	ACHE_4134	ACHE_4134	8.208	ACHE	6	0	23	0	1	0	0	1	0	0	9	0	0	0	6	0	0	0	0	0	0	0	0	3	0	0	0	0	0	0	0	0	0	0	0	0	0	0	0	0	0	0	0	0	0
O=S(=O)(c1ccccc1)n2ccc3c(cccc23)N4CCN(CCCCCCNc5c6CCCCc6nc7ccccc57)CC4	ACHE_4135	ACHE_4135	7.889	ACHE	6	0	23	0	1	0	0	1	0	0	9	0	0	0	5	0	0	0	0	0	0	0	0	3	0	0	0	0	0	0	0	0	0	0	0	0	0	0	0	0	0	0	0	0	0
O=S(=O)(c1ccccc1)n2ccc3c(cccc23)N4CCN(CCCCCNc5c6CCCCc6nc7ccccc57)CC4	ACHE_4136	ACHE_4136	7.74	ACHE	6	0	23	0	1	0	0	1	0	0	9	0	0	0	4	0	0	0	0	0	0	0	0	3	0	0	0	0	0	0	0	0	0	0	0	0	0	0	0	0	0	0	0	0	0
O=S(=O)(c1ccccc1)n2ccc3c(cccc23)N4CCN(CCNc5c6CCCCc6nc7ccccc57)CC4	ACHE_4138	ACHE_4138	7.361	ACHE	6	0	23	0	1	0	0	1	0	0	9	0	0	0	1	0	0	0	0	0	0	0	0	3	0	0	0	0	0	0	0	0	0	0	0	0	0	0	0	0	0	0	0	0	0
OC(=O)CCCC[C@@H]1CCSS1	ACHE_4141	ACHE_4141	9	ACHE	4	1	0	1	1	0	0	0	0	0	0	0	0	0	4	0	0	0	0	0	0	0	0	0	0	0	0	0	0	0	0	0	0	0	0	0	0	0	0	0	0	0	0	0	0
OC(=O)c1ccccc1O	ACHE_4149	ACHE_4149	3.461	ACHE	3	1	6	1	2	0	0	0	0	0	2	0	0	0	0	0	0	0	0	0	0	0	0	0	0	0	0	0	0	0	1	1	0	0	0	0	0	0	0	0	1	0	0	0	0
OC(=O)c1sc(nc1OCCNc2c3CCCCc3nc4ccccc24)c5ccnc(NC(=O)C6CC6)c5	ACHE_4150	ACHE_4150	6.237	ACHE	9	2	17	1	3	0	0	0	0	1	10	0	0	0	1	0	0	1	0	0	0	0	1	1	0	0	0	0	0	0	1	0	0	0	0	0	0	0	0	0	0	0	0	0	0
OC1=C(Oc2cc(O)cc(O)c2C1=O)c3cc(O)c(O)c(O)c3	ACHE_4153	ACHE_4153	7.921	ACHE	8	3	12	0	6	0	0	0	0	0	8	0	0	0	0	0	0	0	0	0	0	0	0	0	0	0	0	0	0	0	7	6	0	0	0	0	0	0	0	0	5	0	0	0	0
OC1=C(Oc2cc(O)cc(O)c2C1=O)c3ccccc3	ACHE_4155	ACHE_4155	7.921	ACHE	5	3	12	0	3	0	0	0	0	0	5	0	0	0	0	0	0	0	0	0	0	0	0	0	0	0	0	0	0	0	4	3	0	0	0	0	0	0	0	0	2	0	0	0	0
OC1=C(Oc2cc(O)ccc2C1=O)c3ccc(O)c(O)c3	ACHE_4156	ACHE_4156	7.921	ACHE	6	3	12	0	4	0	0	0	0	0	6	0	0	0	0	0	0	0	0	0	0	0	0	0	0	0	0	0	0	0	5	4	0	0	0	0	0	0	0	0	3	0	0	0	0
OCC1=CC(CC(=O)O)(CC(=O)c2cc(O)ccc2O)CCC1	ACHE_4160	ACHE_4160	4.585	ACHE	6	3	6	1	4	0	0	0	0	0	3	0	0	0	2	0	0	0	0	1	0	0	0	0	0	0	0	0	0	0	3	3	0	1	0	0	0	0	1	0	2	0	0	0	0
OCCC1CCN(Cc2ccc(cc2)C(=O)c3ccc(O)c(F)c3)CC1	ACHE_4162	ACHE_4162	5.635	ACHE	4	1	12	0	2	0	0	0	0	0	5	0	0	0	1	0	0	0	0	1	0	0	0	1	0	0	0	0	0	0	2	2	0	0	0	0	0	0	1	1	1	0	0	0	0
OC[C@H]1OC(OC2=C(Oc3cc(O)cc(O)c3C2=O)c4ccc(O)cc4)[C@H](O)[C@@H](O)[C@H]1O	ACHE_4172	ACHE_4172	7.921	ACHE	11	3	12	0	7	0	0	0	0	0	6	0	0	0	0	0	0	0	0	0	0	0	0	0	0	0	0	0	0	0	10	7	0	0	3	0	0	0	1	0	3	0	0	0	0
OCc1cc2cc(OCCCC3CCN(Cc4ccccc4)CC3)ccc2[nH]1	ACHE_4173	ACHE_4173	4.866	ACHE	3	0	14	0	2	0	0	0	0	0	5	0	0	0	2	0	0	0	0	0	0	0	0	1	0	0	0	0	0	0	2	1	0	0	0	0	0	0	1	1	0	0	0	0	0
O\N=C\c1ccccn1	ACHE_4190	ACHE_4190	3.252	ACHE	3	0	5	0	1	0	1	0	0	1	1	0	0	0	0	0	0	0	0	0	0	0	0	0	0	0	0	0	0	0	0	0	0	0	0	0	0	0	0	0	0	0	0	0	0
Oc1c(CNCCCCCCCCCNc2c3CCCCc3nc4ccccc24)cc(Cl)c5cccnc15	ACHE_4199	ACHE_4199	9	ACHE	5	0	18	0	3	0	0	0	0	0	10	0	0	0	8	0	0	0	0	0	0	0	0	2	0	0	0	0	0	0	1	1	0	0	0	0	0	0	0	0	1	0	0	0	0
Oc1c(CNCCCCCCCCCNc2c3CCCCc3nc4ccccc24)ccc5cccnc15	ACHE_4200	ACHE_4200	8.26	ACHE	5	0	18	0	3	0	0	0	0	0	9	0	0	0	8	0	0	0	0	0	0	0	0	2	0	0	0	0	0	0	1	1	0	0	0	0	0	0	0	0	1	0	0	0	0
Oc1cc(O)c2C(=O)C=C(Oc2c1)C(=O)NCCC3CCN(Cc4ccccc4)CC3	ACHE_4203	ACHE_4203	6.237	ACHE	7	3	12	0	3	0	0	0	0	0	5	0	0	0	1	0	0	0	0	1	0	0	1	1	0	0	0	0	0	0	3	2	0	0	0	0	0	0	0	1	2	0	0	0	0
Oc1cc(O)c2C(=O)C=C(Oc2c1)C(=O)NCCCCCCCCCCNc3c4CCCCc4nc5cc(Cl)ccc35	ACHE_4204	ACHE_4204	10.187	ACHE	8	3	15	0	4	0	0	0	0	0	10	0	0	0	9	0	0	0	0	1	0	0	1	1	0	0	0	0	0	0	3	2	0	0	0	0	0	0	0	0	2	0	0	0	0
Oc1cc(O)c2C(=O)C=C(Oc2c1)C(=O)NCCCCCCCCCCNc3c4CCCCc4nc5ccccc35	ACHE_4205	ACHE_4205	8.638	ACHE	8	3	15	0	4	0	0	0	0	0	9	0	0	0	9	0	0	0	0	1	0	0	1	1	0	0	0	0	0	0	3	2	0	0	0	0	0	0	0	0	2	0	0	0	0
Oc1cc(O)c2C(=O)C[C@H](Oc2c1)c3ccc(O)c(O)c3	ACHE_4207	ACHE_4207	2.779	ACHE	6	1	12	0	4	0	0	0	0	0	7	0	0	0	0	0	0	0	0	1	0	0	0	0	0	0	0	0	0	0	5	4	0	0	0	0	0	0	0	0	4	0	1	1	1
Oc1cc2OC(=CC(=O)c2cc1O)C(=O)NCCCCCCCCCCNc3c4CCCCc4nc5cc(Cl)ccc35	ACHE_4214	ACHE_4214	10.046	ACHE	8	3	15	0	4	0	0	0	0	0	10	0	0	0	9	0	0	0	0	1	0	0	1	1	0	0	0	0	0	0	3	2	0	0	0	0	0	0	0	0	2	0	0	0	0
Oc1ccc(CCCCCCCCC(=O)c2c(O)cc(O)cc2O)cc1	ACHE_4216	ACHE_4216	5.191	ACHE	5	1	12	0	4	0	0	0	0	0	6	0	0	0	8	0	0	0	0	1	0	0	0	0	0	0	0	0	0	0	4	4	0	0	0	0	0	0	0	0	4	0	0	0	0
Oc1ccc(CCCCCCCCC(=O)c2c(O)cccc2O)cc1	ACHE_4217	ACHE_4217	5.735	ACHE	4	1	12	0	3	0	0	0	0	0	5	0	0	0	8	0	0	0	0	1	0	0	0	0	0	0	0	0	0	0	3	3	0	0	0	0	0	0	0	0	3	0	0	0	0
Oc1ccc(CCCCCCCCC(=O)c2c(O)cccc2O)cc1O	ACHE_4218	ACHE_4218	5.712	ACHE	5	1	12	0	4	0	0	0	0	0	6	0	0	0	8	0	0	0	0	1	0	0	0	0	0	0	0	0	0	0	4	4	0	0	0	0	0	0	0	0	4	0	0	0	0
Oc1ccc(CCCCCCCCC(c2ccc(O)c(C(=O)CCCCCCCCc3ccc(O)c(O)c3)c2O)c4c(O)cccc4O)cc1	ACHE_4219	ACHE_4219	4.513	ACHE	8	1	24	0	7	0	0	0	0	0	12	0	0	0	16	0	0	0	0	1	0	0	0	0	0	0	0	0	0	0	7	7	0	0	0	0	0	0	0	0	7	0	0	0	0
Oc1ccc(CCCCCCCCC(c2ccc(O)c(C(=O)CCCCCCCCc3ccc(O)c(O)c3)c2O)c4c(O)cccc4O)cc1O	ACHE_4220	ACHE_4220	4.898	ACHE	9	1	24	0	8	0	0	0	0	0	13	0	0	0	16	0	0	0	0	1	0	0	0	0	0	0	0	0	0	0	8	8	0	0	0	0	0	0	0	0	8	0	0	0	0
Oc1ccc(CCOCCCCCNc2c3CCCCc3nc4ccccc24)cc1	ACHE_4221	ACHE_4221	6.848	ACHE	4	0	15	0	2	0	0	0	0	0	7	0	0	0	5	0	0	0	0	0	0	0	0	1	0	0	0	0	0	0	2	1	0	0	0	0	0	0	0	0	1	0	0	0	0
Oc1ccc(CCOCCCCCNc2c3CCCCc3nc4ccccc24)cc1O	ACHE_4222	ACHE_4222	6.266	ACHE	5	0	15	0	3	0	0	0	0	0	8	0	0	0	5	0	0	0	0	0	0	0	0	1	0	0	0	0	0	0	3	2	0	0	0	0	0	0	0	0	2	0	0	0	0
Oc1ccc(CNCCCCCCNc2c3CCCCc3nc4ccccc24)cc1O	ACHE_4230	ACHE_4230	7.538	ACHE	5	0	15	0	4	0	0	0	0	0	8	0	0	0	5	0	0	0	0	0	0	0	0	2	0	0	0	0	0	0	2	2	0	0	0	0	0	0	0	0	2	0	0	0	0
Oc1ccc(CNc2c3CCCCc3nc4ccccc24)cc1O	ACHE_4231	ACHE_4231	7	ACHE	4	0	15	0	3	0	0	0	0	0	8	0	0	0	0	0	0	0	0	0	0	0	0	1	0	0	0	0	0	0	2	2	0	0	0	0	0	0	0	0	2	0	0	0	0
Oc1ccc(\C=C\2/COc3ccccc3C2=O)cc1	ACHE_4232	ACHE_4232	4	ACHE	3	2	12	0	1	0	0	0	0	0	4	0	0	0	0	0	0	0	0	1	0	0	0	0	0	0	0	0	0	0	2	1	0	0	0	0	0	0	0	0	1	0	1	1	0
Oc1ccc(\C=C\C(=O)NCCC2CCN(Cc3ccccc3)CC2)cc1O	ACHE_4235	ACHE_4235	5.839	ACHE	5	1	12	0	3	0	0	0	0	0	4	0	0	0	3	0	0	0	0	0	0	0	1	1	0	0	0	0	0	0	2	2	0	0	0	0	0	0	0	1	2	0	0	0	0
Oc1ccc(\C=N\c2c3CCCCc3nc4ccccc24)cc1O	ACHE_4243	ACHE_4243	6.215	ACHE	4	0	15	0	2	0	0	0	0	0	8	0	0	0	0	0	0	0	0	0	0	0	0	0	0	0	0	0	0	0	2	2	0	0	0	0	0	0	0	0	2	0	0	0	0
Oc1ccc(cc1)C(C#N)N2CCCCC2	ACHE_4245	ACHE_4245	4.032	ACHE	3	0	6	0	1	0	0	0	0	0	2	0	0	0	1	0	0	0	0	0	0	0	0	1	0	0	0	0	0	0	1	1	0	0	0	0	0	0	0	1	1	0	0	0	0
Oc1ccc(cc1)C2=CC(=O)c3c(O)cc(O)cc3O2	ACHE_4246	ACHE_4246	7.921	ACHE	5	2	12	0	3	0	0	0	0	0	6	0	0	0	0	0	0	0	0	1	0	0	0	0	0	0	0	0	0	0	4	3	0	0	0	0	0	0	0	0	3	0	0	0	0
Oc1ccc(cc1)[C@@H]2CC(=O)c3c(O)cc(O)cc3O2	ACHE_4248	ACHE_4248	2.689	ACHE	5	1	12	0	3	0	0	0	0	0	6	0	0	0	0	0	0	0	0	1	0	0	0	0	0	0	0	0	0	0	4	3	0	0	0	0	0	0	0	0	3	0	1	1	1
Oc1ccc(cc1)[C@H]2[C@H]3[C@@H](c4ccc(O)cc4)c5c(O)cc(O)cc5c6c(oc7cc(O)c([C@H]2c8cc(O)cc(O)c8)c3c67)c9ccc(O)cc9	ACHE_4253	ACHE_4253	5.076	ACHE	8	0	38	0	8	0	0	0	0	0	20	0	0	0	0	0	0	0	0	0	0	0	0	0	0	0	0	0	0	0	8	8	0	0	0	0	0	0	0	0	8	0	0	0	0
Oc1ccc2C(=CC(=O)Oc2c1)CC(=O)NCCCCCCCNC(=O)c3cccc4C(=O)c5ccccc5Nc34	ACHE_4255	ACHE_4255	5.233	ACHE	9	5	18	0	4	0	0	0	0	0	8	0	0	1	7	0	0	0	0	1	0	0	2	1	0	0	0	0	0	0	1	1	0	0	0	0	0	0	0	0	1	0	0	0	0
Oc1ccc2C(=CC(=O)Oc2c1)CC(=O)NCCCNCCNCCCNc3c4CCCCc4nc5ccccc35	ACHE_4257	ACHE_4257	7.42	ACHE	9	3	15	0	5	0	0	0	0	0	8	0	0	1	6	0	0	0	0	0	0	0	1	3	0	0	0	0	0	0	1	1	0	0	0	0	0	0	0	0	1	0	0	0	0
Oc1ccc2C(=CC(=O)Oc2c1)CC(=O)N\N=C\3/SCC(=O)N3c4c5CCCCc5nc6ccccc46	ACHE_4262	ACHE_4262	4.804	ACHE	10	5	15	0	2	0	0	0	0	0	8	0	0	1	1	0	0	0	0	0	0	0	0	0	1	0	0	1	0	0	1	1	0	0	0	0	0	0	0	0	1	0	0	0	0
Oc1ccc2OC(=CC(=O)c2c1)C(=O)NC3CCN(Cc4ccccc4)CC3	ACHE_4267	ACHE_4267	5.627	ACHE	6	3	12	0	2	0	0	0	0	0	4	0	0	0	0	0	0	0	0	1	0	0	1	1	0	0	0	0	0	0	2	1	0	0	0	0	0	0	0	1	1	0	0	0	0
Oc1ccc2OC(=CC(=O)c2c1)C(=O)NCCC3CCN(Cc4ccccc4)CC3	ACHE_4268	ACHE_4268	7.041	ACHE	6	3	12	0	2	0	0	0	0	0	4	0	0	0	1	0	0	0	0	1	0	0	1	1	0	0	0	0	0	0	2	1	0	0	0	0	0	0	0	1	1	0	0	0	0
Oc1ccc2OC(=CC(=O)c2c1)C(=O)NCCCC3CCN(Cc4ccccc4)CC3	ACHE_4269	ACHE_4269	7.638	ACHE	6	3	12	0	2	0	0	0	0	0	4	0	0	0	2	0	0	0	0	1	0	0	1	1	0	0	0	0	0	0	2	1	0	0	0	0	0	0	0	1	1	0	0	0	0
Oc1ccc2OC(=CC(=O)c2c1)C(=O)NCCCCCCCCCCNc3c4CCCCc4nc5cc(Cl)ccc35	ACHE_4271	ACHE_4271	9	ACHE	7	3	15	0	3	0	0	0	0	0	9	0	0	0	9	0	0	0	0	1	0	0	1	1	0	0	0	0	0	0	2	1	0	0	0	0	0	0	0	0	1	0	0	0	0
Oc1ccc2OC(=CC(=O)c2c1)C(=O)NCCCCCCCCCCNc3c4CCCCc4nc5ccccc35	ACHE_4272	ACHE_4272	8.097	ACHE	7	3	15	0	3	0	0	0	0	0	8	0	0	0	9	0	0	0	0	1	0	0	1	1	0	0	0	0	0	0	2	1	0	0	0	0	0	0	0	0	1	0	0	0	0
Oc1ccc2[nH]c3CCP(Cc4cccc5ccccc45)(Cc3c2c1)c6ccccc6	ACHE_4273	ACHE_4273	5.584	ACHE	1	0	24	0	2	0	0	0	0	0	9	0	0	0	0	0	0	0	0	0	0	0	0	0	0	0	0	0	0	0	1	1	0	0	0	0	0	0	0	0	1	0	0	0	0
Oc1ccc2[nH]cc(CCNC(=O)CCCCCCCNc3c4CCCCc4nc5ccccc35)c2c1	ACHE_4274	ACHE_4274	14.301	ACHE	5	1	17	0	4	0	0	0	0	0	9	0	0	0	8	0	0	0	0	0	0	0	1	1	0	0	0	0	0	0	1	1	0	0	0	0	0	0	0	0	1	0	0	0	0
Oc1ccc2[nH]cc(CCNC(=O)CCCCCNc3c4CCCCc4nc5ccccc35)c2c1	ACHE_4275	ACHE_4275	14.301	ACHE	5	1	17	0	4	0	0	0	0	0	9	0	0	0	6	0	0	0	0	0	0	0	1	1	0	0	0	0	0	0	1	1	0	0	0	0	0	0	0	0	1	0	0	0	0
Oc1ccc2c(CCC3CCN(Cc4ccccc4)CC3)noc2c1	ACHE_4276	ACHE_4276	7.59	ACHE	3	0	13	0	1	0	0	0	0	0	5	0	0	0	1	0	0	0	0	0	0	0	0	1	0	0	0	0	0	0	1	1	0	0	0	0	0	0	0	1	1	0	0	0	0
Oc1cccc(O)c1C(=O)CCCCCCCCc2ccccc2	ACHE_4280	ACHE_4280	5.883	ACHE	3	1	12	0	2	0	0	0	0	0	4	0	0	0	8	0	0	0	0	1	0	0	0	0	0	0	0	0	0	0	2	2	0	0	0	0	0	0	0	0	2	0	0	0	0
Oc1cccc2C(=O)C(=CC(=O)c12)NCCCNc3c4CCCCc4nc5cc(Cl)ccc35	ACHE_4283	ACHE_4283	8.034	ACHE	6	3	15	0	3	0	0	0	0	0	9	0	0	0	2	0	0	0	0	1	0	0	0	2	0	0	0	0	0	0	1	1	0	0	0	0	0	0	0	0	1	0	0	0	0
Oc1cccc2C(=O)C(=CC(=O)c12)NCCCNc3c4CCCCc4nc5ccccc35	ACHE_4284	ACHE_4284	6.987	ACHE	6	3	15	0	3	0	0	0	0	0	8	0	0	0	2	0	0	0	0	1	0	0	0	2	0	0	0	0	0	0	1	1	0	0	0	0	0	0	0	0	1	0	0	0	0
Oc1cccc2C(=O)C(=CC(=O)c12)NCCNc3c4CCCCc4nc5cc(Cl)ccc35	ACHE_4285	ACHE_4285	9.143	ACHE	6	3	15	0	3	0	0	0	0	0	9	0	0	0	1	0	0	0	0	1	0	0	0	2	0	0	0	0	0	0	1	1	0	0	0	0	0	0	0	0	1	0	0	0	0
Oc1cccc2C(=O)C(=CC(=O)c12)NCCNc3c4CCCCc4nc5ccccc35	ACHE_4286	ACHE_4286	7.607	ACHE	6	3	15	0	3	0	0	0	0	0	8	0	0	0	1	0	0	0	0	1	0	0	0	2	0	0	0	0	0	0	1	1	0	0	0	0	0	0	0	0	1	0	0	0	0
Oc1cccc2C(=O)C=C(Nc12)C(=O)NCCC3CCN(Cc4ccccc4)CC3	ACHE_4287	ACHE_4287	5.939	ACHE	6	3	12	0	3	0	0	0	0	0	4	0	0	0	1	0	0	0	0	1	0	0	0	2	0	0	0	0	0	0	1	1	0	0	0	0	0	0	0	1	1	0	0	0	0
Oc1ccccc1C(=O)NNC(=S)Nc2ccc(Cl)c(Cl)c2	ACHE_4296	ACHE_4296	6.284	ACHE	6	2	12	0	4	0	0	0	0	0	5	0	0	0	0	0	0	0	0	0	0	0	0	0	1	0	0	0	0	0	1	1	0	0	0	0	0	0	0	0	1	0	0	0	0
Oc1ccccc1CN2CCC(CCC(=O)c3cc4CCC(=O)n5ccc(c3)c45)CC2	ACHE_4298	ACHE_4298	8.96	ACHE	4	2	14	0	1	0	0	0	0	0	6	0	0	0	2	0	0	0	0	1	0	0	0	1	0	0	0	0	0	0	1	1	0	0	0	0	0	0	0	1	1	0	0	0	0
Oc1ccccc1\C=C\C(=O)NCCC2CCN(Cc3ccccc3)CC2	ACHE_4302	ACHE_4302	5.572	ACHE	4	1	12	0	2	0	0	0	0	0	3	0	0	0	3	0	0	0	0	0	0	0	1	1	0	0	0	0	0	0	1	1	0	0	0	0	0	0	0	1	1	0	0	0	0
S=C(CCCCCCCNc1c2CCCCc2nc3ccccc13)NCCc4c[nH]c5ccccc45	ACHE_4305	ACHE_4305	14.301	ACHE	4	1	17	0	3	0	0	0	0	0	8	0	0	0	8	0	0	0	0	0	0	0	0	1	0	0	0	0	0	0	0	0	0	0	0	0	0	0	0	0	0	0	0	0	0
[O-][N+](=O)c1ccc(C=CC(=O)NCCC2CCN(Cc3ccccc3)CC2)cc1	ACHE_4313	ACHE_4313	6.472	ACHE	5	1	12	0	1	1	1	0	1	0	3	0	0	0	3	0	0	0	0	0	0	0	1	1	0	0	0	0	0	0	0	0	0	0	0	0	0	0	0	1	0	0	0	0	0
[O-][N+](=O)c1ccc(C=CC(=O)NCCCCCCNc2c3CCCCc3nc4ccccc24)cc1	ACHE_4314	ACHE_4314	8.569	ACHE	6	1	15	0	2	1	1	0	1	0	7	0	0	0	7	0	0	0	0	0	0	0	1	1	0	0	0	0	0	0	0	0	0	0	0	0	0	0	0	0	0	0	0	0	0
[O-][N+](=O)c1ccc(CN2CCC(CCC(=O)c3cc4CCC(=O)n5ccc(c3)c45)CC2)cc1	ACHE_4318	ACHE_4318	7.37	ACHE	5	2	14	0	0	1	1	0	1	0	6	0	0	0	2	0	0	0	0	1	0	0	0	1	0	0	0	0	0	0	0	0	0	0	0	0	0	0	0	1	0	0	0	0	0
[O-][N+](=O)c1ccc2OC(=CC(=O)c2c1)C(=O)NCCC3CCN(Cc4ccccc4)CC3	ACHE_4328	ACHE_4328	7.678	ACHE	7	3	12	0	1	1	1	0	1	0	4	0	0	0	1	0	0	0	0	1	0	0	1	1	0	0	0	0	0	0	1	0	0	0	0	0	0	0	0	1	0	0	0	0	0
[O-][N+](=O)c1cccc(C=C2CN(CC(=Cc3cccc(c3)[N+](=O)[O-])C2=O)C(=O)C=C)c1	ACHE_4334	ACHE_4334	5.011	ACHE	7	4	12	0	0	2	2	0	2	0	4	0	0	0	2	0	0	0	0	1	0	0	1	0	0	0	0	0	0	0	0	0	0	0	0	0	0	0	0	1	0	0	0	0	0
[O-][N+](=O)c1cccc(C=C2CN(CC(=Cc3cccc(c3)[N+](=O)[O-])C2=O)C(=O)C[C@H]4C[C@H]5CCCN5[C@]46C(=O)Nc7ccccc67)c1	ACHE_4335	ACHE_4335	5.223	ACHE	10	5	18	0	1	2	2	0	2	0	6	0	0	0	1	0	0	0	0	1	0	0	2	1	0	0	0	0	0	0	0	0	0	1	0	0	0	0	0	1	0	0	0	0	0
[O-][N+](=O)c1cccc(C=C2CN(CC(=Cc3cccc(c3)[N+](=O)[O-])C2=O)C(=O)[C@H]4C[C@H]5CCCN5[C@]46C(=O)Nc7cc(Cl)ccc67)c1	ACHE_4336	ACHE_4336	5.369	ACHE	10	5	18	0	1	2	2	0	2	0	7	0	0	0	0	0	0	0	0	1	0	0	2	1	0	0	0	0	0	0	0	0	0	1	0	0	0	0	0	1	0	0	0	0	0
[O-][N+](=O)c1cccc(C=C2CN(C[C@@]3(C[C@H]4CCCN4[C@@]35C(=O)Nc6ccccc56)C2=O)C(=O)C[C@H]7C[C@H]8CCCN8[C@]79C(=O)Nc%10ccccc9%10)c1	ACHE_4337	ACHE_4337	4.575	ACHE	11	5	18	0	2	1	1	0	1	0	6	0	0	0	1	0	0	0	0	1	0	0	3	2	0	0	0	0	0	0	0	0	0	3	0	0	0	0	0	0	0	0	0	0	0
[O-][N+](=O)c1cccc(CN2CCC(CCC(=O)c3cc4CCC(=O)n5ccc(c3)c45)CC2)c1	ACHE_4338	ACHE_4338	8.54	ACHE	5	2	14	0	0	1	1	0	1	0	6	0	0	0	2	0	0	0	0	1	0	0	0	1	0	0	0	0	0	0	0	0	0	0	0	0	0	0	0	1	0	0	0	0	0
[O-][N+](=O)c1ccccc1CN2C(=O)C(=O)c3cc(Br)ccc23	ACHE_4341	ACHE_4341	6.58	ACHE	5	2	12	0	0	1	1	0	1	0	5	0	0	0	0	0	0	0	0	0	0	0	0	0	0	0	0	0	0	0	0	0	0	0	0	0	0	0	0	0	0	0	0	0	0
[O-][N+](=O)c1ccccc1CN2CCC(CCC(=O)c3cc4CCC(=O)n5ccc(c3)c45)CC2	ACHE_4342	ACHE_4342	7.05	ACHE	5	2	14	0	0	1	1	0	1	0	6	0	0	0	2	0	0	0	0	1	0	0	0	1	0	0	0	0	0	0	0	0	0	0	0	0	0	0	0	1	0	0	0	0	0
[O-][S+]1CCN(CC1)c2nccc(NCc3ccccc3)n2	ACHE_4345	ACHE_4345	4.9	ACHE	5	0	10	0	1	0	0	0	0	0	3	0	0	0	0	0	0	0	0	0	0	0	0	2	0	0	0	0	0	0	0	0	0	0	0	0	0	0	0	0	0	0	0	0	0
CC(=O)\C(=N\O)\C	ACHE_4366	ACHE_4366	3.406	ACHE	3	2	0	0	1	0	1	0	0	0	0	0	2	0	3	0	0	0	0	0	0	0	0	0	0	0	0	0	0	0	0	0	0	0	0	0	0	0	0	0	0	0	0	0	0
CCCCN(CC(=O)NC(C)C)C(=O)CCCCCn1ccnc1\C=N\O	ACHE_4370	ACHE_4370	2.942	ACHE	7	2	3	0	2	0	1	0	0	0	1	0	3	0	11	0	0	0	1	0	0	0	2	0	0	0	0	0	0	0	0	0	0	0	0	0	0	0	0	0	0	0	0	0	0
CCCCN(CC(=O)NCc1ccccc1)C(=O)CCCCCn2ccnc2\C=N\O	ACHE_4372	ACHE_4372	3.64	ACHE	7	2	9	0	2	0	1	0	0	0	2	0	1	0	9	0	0	0	1	0	0	0	2	0	0	0	0	0	0	0	0	0	0	0	0	0	0	0	0	0	0	0	0	0	0
COCCN(CC(=O)NC(C)C)C(=O)CCCCCn1ccnc1\C=N\O	ACHE_4395	ACHE_4395	3.415	ACHE	8	2	3	0	2	0	1	0	0	0	1	0	3	0	9	0	0	0	1	0	0	0	2	0	0	0	0	0	0	0	1	0	0	0	0	0	0	0	0	0	0	0	0	0	0
COCCN(CC(=O)NCc1ccccc1)C(=O)CCCCCn2ccnc2\C=N\O	ACHE_4397	ACHE_4397	3.107	ACHE	8	2	9	0	2	0	1	0	0	0	2	0	1	0	7	0	0	0	1	0	0	0	2	0	0	0	0	0	0	0	1	0	0	0	0	0	0	0	0	0	0	0	0	0	0
COc1cc2CCN(CCCCCCc3cnnn3CCNc4c5CCCCc5nc6ccccc46)[C@@H](c7ccccc7)c2cc1OC	ACHE_4402	ACHE_4402	13.444	ACHE	7	0	23	0	1	0	0	0	0	0	11	0	2	0	6	0	0	0	0	0	0	0	0	2	2	0	0	0	0	0	2	0	0	0	0	0	0	0	0	0	0	0	0	0	0
COc1cc2CCN(CCCCCCc3cnnn3CCNc4c5CCCCc5nc6ccccc46)[C@H](c7ccccc7)c2cc1OC	ACHE_4403	ACHE_4403	13.481	ACHE	7	0	23	0	1	0	0	0	0	0	11	0	2	0	6	0	0	0	0	0	0	0	0	2	2	0	0	0	0	0	2	0	0	0	0	0	0	0	0	0	0	0	0	0	0
C(CCCCSc1c2CCCCc2nc3ccccc13)CCCNc4c5CCCCc5nc6ccccc46	ACHE_4413	ACHE_4413	7.554	ACHE	4	0	18	0	1	0	0	0	0	0	10	0	0	0	7	0	0	0	0	0	0	0	0	1	0	0	0	1	0	0	0	0	0	0	0	0	0	0	0	0	0	0	0	0	0
C(CCNc1c2CCCCc2nc3ccccc13)CNCCCSc4c5CCCCc5nc6ccccc46	ACHE_4415	ACHE_4415	8.573	ACHE	5	0	18	0	2	0	0	0	0	0	10	0	0	0	5	0	0	0	0	0	0	0	0	2	0	0	0	1	0	0	0	0	0	0	0	0	0	0	0	0	0	0	0	0	0
C(CNc1c2CCCCc2nc3ccccc13)CN4CCN(CCCNc5c6CCCCc6nc7ccccc57)CC4	ACHE_4417	ACHE_4417	9.867	ACHE	6	0	18	0	2	0	0	0	0	0	10	0	0	0	4	0	0	0	0	0	0	0	0	4	0	0	0	0	0	0	0	0	0	0	0	0	0	0	0	0	0	0	0	0	0
C(Cc1ccc(CCNc2c3CCCCc3nc4ccccc24)cc1)Nc5c6CCCCc6nc7ccccc57	ACHE_4418	ACHE_4418	8.788	ACHE	4	0	24	0	2	0	0	0	0	0	12	0	0	0	2	0	0	0	0	0	0	0	0	2	0	0	0	0	0	0	0	0	0	0	0	0	0	0	0	0	0	0	0	0	0
C(Cc1cccc(CCNc2c3CCCCc3nc4ccccc24)n1)Nc5c6CCCCc6nc7ccccc57	ACHE_4420	ACHE_4420	9.115	ACHE	5	0	23	0	2	0	0	0	0	1	12	0	0	0	2	0	0	0	0	0	0	0	0	2	0	0	0	0	0	0	0	0	0	0	0	0	0	0	0	0	0	0	0	0	0
C1[C@H](NN=C1c2c3ccccc3cc4ccccc24)c5ccccn5	ACHE_4425	ACHE_4425	7.384	ACHE	3	1	19	0	1	0	0	0	0	1	6	0	0	0	0	0	0	0	0	0	0	0	0	0	1	0	0	0	0	0	0	0	0	0	0	0	0	0	0	0	0	0	0	0	0
C=CCN(CCCCNc1c2CCCCc2nc3ccccc13)CCCNc4c5CCCCc5nc6ccccc46	ACHE_4426	ACHE_4426	10.072	ACHE	5	0	18	0	2	0	0	0	0	0	10	0	0	0	7	0	0	0	0	0	0	0	0	3	0	0	0	0	0	0	0	0	0	0	0	0	0	0	0	0	0	0	0	0	0
CC(=CC1Oc2cc(O)ccc2C3=C1C(=O)c4c(O)cc5OC(C)(C)C=Cc5c4O3)C	ACHE_4427	ACHE_4427	5.509	ACHE	6	4	12	0	2	0	0	0	0	0	8	0	4	0	3	0	0	0	0	1	0	0	0	0	0	0	0	0	0	0	5	2	0	1	0	0	0	0	0	0	2	0	0	0	0
CC(=CCC1=C(Oc2c(CC=C(C)C)c(O)cc(O)c2C1=O)c3ccc(O)cc3O)C	ACHE_4428	ACHE_4428	5.509	ACHE	6	5	12	0	4	0	0	0	0	0	8	0	4	0	8	0	0	0	0	1	0	0	0	0	0	0	0	0	0	0	5	4	0	0	0	0	0	0	0	0	4	0	0	0	0
CC(=CCC1=C(Oc2c3C=CC(C)(C)Oc3cc(O)c2C1=O)c4ccc(O)cc4O)C	ACHE_4429	ACHE_4429	5.509	ACHE	6	4	12	0	3	0	0	0	0	0	8	0	4	0	4	0	0	0	0	1	0	0	0	0	0	0	0	0	0	0	5	3	0	1	0	0	0	0	0	0	3	0	0	0	0
CC(=CCC\C(=C\Cc1cc(C2CC(=O)c3c(O)cc(O)cc3O2)c(O)cc1O)\C)C	ACHE_4430	ACHE_4430	5.509	ACHE	6	3	12	0	4	0	0	0	0	0	8	0	3	0	9	0	0	0	0	1	0	0	0	0	0	0	0	0	0	0	5	4	0	0	0	0	0	0	0	0	4	0	1	1	1
CC(=O)N(CCCCNc1c2CCCCc2nc3ccccc13)CCCNc4c5CCCCc5nc6ccccc46	ACHE_4431	ACHE_4431	9.652	ACHE	6	1	18	0	2	0	0	0	0	0	10	0	1	0	6	0	0	0	0	0	0	0	1	2	0	0	0	0	0	0	0	0	0	0	0	0	0	0	0	0	0	0	0	0	0
CC(=O)N(CCCCNc1c2CCCCc2nc3ccccc13)CCCSc4c5CCCCc5nc6ccccc46	ACHE_4432	ACHE_4432	7.68	ACHE	6	1	18	0	1	0	0	0	0	0	10	0	1	0	6	0	0	0	0	0	0	0	1	1	0	0	0	1	0	0	0	0	0	0	0	0	0	0	0	0	0	0	0	0	0
CC(=O)N(CCCCSc1c2CCCCc2nc3ccccc13)CCCNc4c5CCCCc5nc6ccccc46	ACHE_4433	ACHE_4433	8.288	ACHE	6	1	18	0	1	0	0	0	0	0	10	0	1	0	6	0	0	0	0	0	0	0	1	1	0	0	0	1	0	0	0	0	0	0	0	0	0	0	0	0	0	0	0	0	0
CC(=O)N(CCCNc1c2CCCCc2nc3ccccc13)CCCSc4c5CCCCc5nc6ccccc46	ACHE_4434	ACHE_4434	7.874	ACHE	6	1	18	0	1	0	0	0	0	0	10	0	1	0	5	0	0	0	0	0	0	0	1	1	0	0	0	1	0	0	0	0	0	0	0	0	0	0	0	0	0	0	0	0	0
CC(C)(C)OC(=O)N[C@@H](CCC(=O)NCCNc1c2CCCCc2nc3ccccc13)C(=O)NCCNc4c5CCCCc5nc6ccccc46	ACHE_4440	ACHE_4440	7.812	ACHE	11	3	18	0	5	0	0	0	0	0	10	0	3	0	9	0	1	0	0	0	0	0	1	2	0	0	0	0	0	0	0	0	0	1	0	0	0	0	0	0	0	0	0	0	0
CC(C)(C)OC(=O)N[C@@H](Cc1c[nH]c2ccccc12)C(=O)NCCC(=O)Nc3c4CCCCc4nc5ccccc35	ACHE_4441	ACHE_4441	5.099	ACHE	8	3	17	0	4	0	0	0	0	0	8	0	3	0	7	0	1	0	0	0	0	0	1	0	0	0	0	0	0	0	0	0	0	1	0	0	0	0	0	0	0	0	0	0	0
CC(C)(C)OC(=O)N[C@@H](Cc1c[nH]c2ccccc12)C(=O)NCCNc3c4CCCCc4nc5ccccc35	ACHE_4442	ACHE_4442	6.886	ACHE	7	2	17	0	4	0	0	0	0	0	8	0	3	0	6	0	1	0	0	0	0	0	0	1	0	0	0	0	0	0	0	0	0	1	0	0	0	0	0	0	0	0	0	0	0
CC(C)(C)c1ccc(cc1)C(=NOC(=O)c2cnn(c3ccc(cc3)[N+](=O)[O-])c2C(F)(F)F)N	ACHE_4443	ACHE_4443	6.283	ACHE	7	2	15	0	1	1	2	0	1	0	6	0	3	0	3	0	0	0	0	0	0	0	0	0	1	0	0	0	0	0	0	0	0	1	0	0	0	0	0	0	0	0	0	0	0
CC(C)(O)C1CC2=C(Oc3c4C=CC(C)(C)Oc4cc(O)c3C2=O)c5ccc(O)cc5O1	ACHE_4445	ACHE_4445	5.509	ACHE	7	3	12	0	3	0	0	0	0	0	8	0	4	0	2	0	0	0	0	1	0	0	0	0	0	0	0	0	0	0	6	3	1	2	0	0	0	0	0	0	2	0	0	0	0
CC(C)(O)CCC1=C(Oc2c3C=CC(C)(C)Oc3cc(O)c2C1=O)c4ccc(O)cc4O	ACHE_4446	ACHE_4446	5.509	ACHE	7	3	12	0	4	0	0	0	0	0	8	0	4	0	4	0	0	0	0	1	0	0	0	0	0	0	0	0	0	0	6	4	1	2	0	0	0	0	0	0	3	0	0	0	0
CC(C)NCC(O)c1cc(OC(=O)N(C)C)cc(OC(=O)N(C)C)c1	ACHE_4453	ACHE_4453	3.149	ACHE	8	2	6	0	2	0	0	0	0	0	3	0	6	0	3	0	2	0	0	0	0	0	0	1	0	0	0	0	0	0	1	1	0	0	1	0	0	0	0	0	0	0	0	0	0
CC(C)NC[C@H](O)c1cc(OC(=O)N(C)C)cc(OC(=O)N(C)C)c1	ACHE_4456	ACHE_4456	3.409	ACHE	8	2	6	0	2	0	0	0	0	0	3	0	6	0	3	0	2	0	0	0	0	0	0	1	0	0	0	0	0	0	1	1	0	0	1	0	0	0	0	0	0	0	0	0	0
CC(CN1CCN(Cc2ccccc2)CC1)N(C(=O)c3cccc(c3)[N+](=O)[O-])c4ccccn4	ACHE_4458	ACHE_4458	7.212	ACHE	7	1	17	0	0	1	1	0	1	1	4	0	1	0	2	0	0	0	0	0	0	0	1	2	0	0	0	0	0	0	0	0	0	0	0	0	0	0	0	0	0	0	0	0	0
CCN(C)Cc1ccc(CC2Cc3cc(OC)c(OC)cc3C2=O)cc1	ACHE_4464	ACHE_4464	6.037	ACHE	4	1	12	0	0	0	0	0	0	0	6	0	4	0	1	0	0	0	0	1	0	0	0	1	0	0	0	0	0	0	2	0	0	0	0	0	0	0	0	0	0	0	0	0	1
CCN(C)Cc1ccc(\C=C\2/Cc3cc(OC)c(OC)cc3C2=O)cc1	ACHE_4465	ACHE_4465	6.036	ACHE	4	2	12	0	0	0	0	0	0	0	6	0	4	0	1	0	0	0	0	1	0	0	0	1	0	0	0	0	0	0	2	0	0	0	0	0	0	0	0	0	0	0	0	0	0
CCN(C)Cc1cccc(CC2Cc3cc(OC)c(OC)cc3C2=O)c1	ACHE_4466	ACHE_4466	6.295	ACHE	4	1	12	0	0	0	0	0	0	0	6	0	4	0	1	0	0	0	0	1	0	0	0	1	0	0	0	0	0	0	2	0	0	0	0	0	0	0	0	0	0	0	0	0	1
CCN(C)Cc1cccc(\C=C\2/Cc3cc(OC)c(OC)cc3C2=O)c1	ACHE_4467	ACHE_4467	6.628	ACHE	4	2	12	0	0	0	0	0	0	0	6	0	4	0	1	0	0	0	0	1	0	0	0	1	0	0	0	0	0	0	2	0	0	0	0	0	0	0	0	0	0	0	0	0	0
CCN(CC)C(C)c1cccc(OC2Cc3cc(OC)c(OC)cc3C2=O)c1	ACHE_4469	ACHE_4469	6.063	ACHE	5	1	12	0	0	0	0	0	0	0	6	0	5	0	3	0	0	0	0	0	0	0	0	1	0	0	0	0	0	0	3	0	0	0	0	0	0	0	0	0	0	0	0	0	0
CCN(CC)Cc1ccc(CC2Cc3cc(OC)c(OC)cc3C2=O)cc1	ACHE_4471	ACHE_4471	5.983	ACHE	4	1	12	0	0	0	0	0	0	0	6	0	4	0	2	0	0	0	0	1	0	0	0	1	0	0	0	0	0	0	2	0	0	0	0	0	0	0	0	0	0	0	0	0	1
CCN(CC)Cc1cccc(CC2Cc3cc(OC)c(OC)cc3C2=O)c1	ACHE_4474	ACHE_4474	7.664	ACHE	4	1	12	0	0	0	0	0	0	0	6	0	4	0	2	0	0	0	0	1	0	0	0	1	0	0	0	0	0	0	2	0	0	0	0	0	0	0	0	0	0	0	0	0	1
CCN(CC)Cc1cccc(OC2Cc3cc(OC)c(OC)cc3C2=O)c1	ACHE_4475	ACHE_4475	5.799	ACHE	5	1	12	0	0	0	0	0	0	0	6	0	4	0	2	0	0	0	0	0	0	0	0	1	0	0	0	0	0	0	3	0	0	0	0	0	0	0	0	0	0	0	0	0	0
CCc1c2CN3C(=O)C4=C(C=C3c2nc5ccc(OC(=O)N6CCC(CC6)N7CCCCC7)cc15)[C@@](O)(CC)C(=O)OC4	ACHE_4480	ACHE_4480	7.297	ACHE	10	6	9	0	1	0	0	0	0	0	6	0	2	1	2	0	1	0	0	0	0	0	1	1	0	0	0	0	0	0	1	1	1	1	0	1	0	0	0	2	0	0	0	0	0
CN(CCCCNc1c2CCCCc2nc3ccccc13)CCCNc4c5CCCCc5nc6c(NC(=O)CNC(=O)CC[C@H](NC(=O)CNC(=O)OCc7ccccc7)C(=O)N[C@@H](Cc8ccccc8)C(=O)OCc9ccccc9)cccc46	ACHE_4485	ACHE_4485	8.299	ACHE	18	6	36	0	7	0	0	0	0	0	14	0	1	1	13	0	1	0	0	0	0	0	1	3	0	0	0	0	0	0	0	0	0	0	0	0	0	0	0	0	0	0	0	0	0
CN(CCCCNc1c2CCCCc2nc3ccccc13)CCCNc4c5CCCCc5nc6ccccc46	ACHE_4486	ACHE_4486	10.928	ACHE	5	0	18	0	2	0	0	0	0	0	10	0	1	0	5	0	0	0	0	0	0	0	0	3	0	0	0	0	0	0	0	0	0	0	0	0	0	0	0	0	0	0	0	0	0
CN(CCCCSc1c2CCCCc2nc3ccccc13)CCCNc4c5CCCCc5nc6ccccc46	ACHE_4487	ACHE_4487	8.399	ACHE	5	0	18	0	1	0	0	0	0	0	10	0	1	0	5	0	0	0	0	0	0	0	0	2	0	0	0	1	0	0	0	0	0	0	0	0	0	0	0	0	0	0	0	0	0
CN(CCc1ccccc1)C2CCc3ncc(NC(=O)\C(=N\O)\C(=O)C)cc3C2	ACHE_4488	ACHE_4488	5.955	ACHE	7	3	11	0	2	0	1	0	0	0	4	0	2	0	4	0	0	0	0	0	0	0	1	1	0	0	0	0	0	0	0	0	0	0	0	0	0	0	0	0	0	0	0	0	0
CN[C@@H](Cc1ccccc1)C(=O)NCC(=O)Nc2c3CCCCc3nc4ccccc24	ACHE_4492	ACHE_4492	5.199	ACHE	6	2	15	0	3	0	0	0	0	0	6	0	1	0	3	0	0	0	0	0	0	0	0	1	0	0	0	0	0	0	0	0	0	0	0	0	0	0	0	0	0	0	0	0	0
COC(=O)[C@]12CC(CC(C=C(C)C1)/C/2=C\C)NCCCCCCCNc3c4CCCCc4nc5ccccc35	ACHE_4494	ACHE_4494	8.194	ACHE	5	3	9	0	2	0	0	0	0	0	5	0	3	1	7	0	0	0	0	0	0	0	0	2	0	0	0	0	0	0	0	0	0	1	0	0	0	0	0	0	0	0	0	0	0
COc1cc(O)c(cc1C\C=C(/C)\CCC=C(C)C)C2CC(=O)c3c(O)cc(O)cc3O2	ACHE_4496	ACHE_4496	5.509	ACHE	6	3	12	0	3	0	0	0	0	0	8	0	4	0	9	0	0	0	0	1	0	0	0	0	0	0	0	0	0	0	5	3	0	0	0	0	0	0	0	0	3	0	1	1	1
COc1cc2CC(Cc3ccc(CN(C)C)cc3)C(=O)c2cc1OC	ACHE_4497	ACHE_4497	6.793	ACHE	4	1	12	0	0	0	0	0	0	0	6	0	4	0	0	0	0	0	0	1	0	0	0	1	0	0	0	0	0	0	2	0	0	0	0	0	0	0	0	0	0	0	0	0	1
COc1cc2CC(Cc3ccc(CN4CCCC4)cc3)C(=O)c2cc1OC	ACHE_4498	ACHE_4498	6.112	ACHE	4	1	12	0	0	0	0	0	0	0	6	0	2	0	0	0	0	0	0	1	0	0	0	1	0	0	0	0	0	0	2	0	0	0	0	0	0	0	0	0	0	0	0	0	1
COc1cc2CC(Cc3ccc(CN4CCCCC4)cc3)C(=O)c2cc1OC	ACHE_4499	ACHE_4499	7.132	ACHE	4	1	12	0	0	0	0	0	0	0	6	0	2	0	0	0	0	0	0	1	0	0	0	1	0	0	0	0	0	0	2	0	0	0	0	0	0	0	0	1	0	0	0	0	1
COc1cc2CC(Cc3cccc(CN4CCCCC4)c3)C(=O)c2cc1OC	ACHE_4502	ACHE_4502	7.227	ACHE	4	1	12	0	0	0	0	0	0	0	6	0	2	0	0	0	0	0	0	1	0	0	0	1	0	0	0	0	0	0	2	0	0	0	0	0	0	0	0	1	0	0	0	0	1
COc1cc2CC(Oc3ccc(CN(C)C)cc3)C(=O)c2cc1OC	ACHE_4503	ACHE_4503	6.68	ACHE	5	1	12	0	0	0	0	0	0	0	6	0	4	0	0	0	0	0	0	0	0	0	0	1	0	0	0	0	0	0	3	0	0	0	0	0	0	0	0	0	0	0	0	0	0
COc1cc2CC(Oc3ccc(CN4CCN(C)CC4)cc3)C(=O)c2cc1OC	ACHE_4506	ACHE_4506	7.158	ACHE	6	1	12	0	0	0	0	0	0	0	6	0	3	0	0	0	0	0	0	0	0	0	0	2	0	0	0	0	0	0	3	0	0	0	0	0	0	0	0	0	0	0	0	0	0
COc1cc2CC(Oc3ccc(cc3)C(C)N(C)C)C(=O)c2cc1OC	ACHE_4508	ACHE_4508	6.265	ACHE	5	1	12	0	0	0	0	0	0	0	6	0	5	0	1	0	0	0	0	0	0	0	0	1	0	0	0	0	0	0	3	0	0	0	0	0	0	0	0	0	0	0	0	0	0
COc1cc2CC(Oc3ccc(cc3)C(C)N4CCCC4)C(=O)c2cc1OC	ACHE_4509	ACHE_4509	6.395	ACHE	5	1	12	0	0	0	0	0	0	0	6	0	3	0	1	0	0	0	0	0	0	0	0	1	0	0	0	0	0	0	3	0	0	0	0	0	0	0	0	0	0	0	0	0	0
COc1cc2CC(Oc3ccc(cc3)C(C)N4CCCCC4)C(=O)c2cc1OC	ACHE_4510	ACHE_4510	6.974	ACHE	5	1	12	0	0	0	0	0	0	0	6	0	3	0	1	0	0	0	0	0	0	0	0	1	0	0	0	0	0	0	3	0	0	0	0	0	0	0	0	1	0	0	0	0	0
COc1cc2CC(Oc3ccc(cc3)C(C)N4CCN(C)CC4)C(=O)c2cc1OC	ACHE_4511	ACHE_4511	6.642	ACHE	6	1	12	0	0	0	0	0	0	0	6	0	4	0	1	0	0	0	0	0	0	0	0	2	0	0	0	0	0	0	3	0	0	0	0	0	0	0	0	0	0	0	0	0	0
COc1cc2CC(Oc3ccc(cc3)C(C)N4CCOCC4)C(=O)c2cc1OC	ACHE_4512	ACHE_4512	6.663	ACHE	6	1	12	0	0	0	0	0	0	0	6	0	3	0	1	0	0	0	0	0	0	0	0	1	0	0	0	0	0	0	4	0	0	0	0	0	0	0	0	0	0	0	0	0	0
COc1cc2CC(Oc3cccc(CN(C)C)c3)C(=O)c2cc1OC	ACHE_4513	ACHE_4513	5.998	ACHE	5	1	12	0	0	0	0	0	0	0	6	0	4	0	0	0	0	0	0	0	0	0	0	1	0	0	0	0	0	0	3	0	0	0	0	0	0	0	0	0	0	0	0	0	0
COc1cc2CC(Oc3cccc(CN4CCCCC4)c3)C(=O)c2cc1OC	ACHE_4515	ACHE_4515	6.574	ACHE	5	1	12	0	0	0	0	0	0	0	6	0	2	0	0	0	0	0	0	0	0	0	0	1	0	0	0	0	0	0	3	0	0	0	0	0	0	0	0	1	0	0	0	0	0
COc1cc2CC(Oc3cccc(CN4CCN(C)CC4)c3)C(=O)c2cc1OC	ACHE_4516	ACHE_4516	7.207	ACHE	6	1	12	0	0	0	0	0	0	0	6	0	3	0	0	0	0	0	0	0	0	0	0	2	0	0	0	0	0	0	3	0	0	0	0	0	0	0	0	0	0	0	0	0	0
COc1cc2CC(Oc3cccc(CN4CCOCC4)c3)C(=O)c2cc1OC	ACHE_4517	ACHE_4517	6.101	ACHE	6	1	12	0	0	0	0	0	0	0	6	0	2	0	0	0	0	0	0	0	0	0	0	1	0	0	0	0	0	0	4	0	0	0	0	0	0	0	0	0	0	0	0	0	0
COc1cc2CC(Oc3cccc(c3)C(C)N(C)C)C(=O)c2cc1OC	ACHE_4518	ACHE_4518	6.398	ACHE	5	1	12	0	0	0	0	0	0	0	6	0	5	0	1	0	0	0	0	0	0	0	0	1	0	0	0	0	0	0	3	0	0	0	0	0	0	0	0	0	0	0	0	0	0
COc1cc2CC(Oc3cccc(c3)C(C)N4CCCC4)C(=O)c2cc1OC	ACHE_4519	ACHE_4519	6.861	ACHE	5	1	12	0	0	0	0	0	0	0	6	0	3	0	1	0	0	0	0	0	0	0	0	1	0	0	0	0	0	0	3	0	0	0	0	0	0	0	0	0	0	0	0	0	0
COc1cc2CC(Oc3cccc(c3)C(C)N4CCCCC4)C(=O)c2cc1OC	ACHE_4520	ACHE_4520	7.418	ACHE	5	1	12	0	0	0	0	0	0	0	6	0	3	0	1	0	0	0	0	0	0	0	0	1	0	0	0	0	0	0	3	0	0	0	0	0	0	0	0	1	0	0	0	0	0
COc1cc2CC(Oc3cccc(c3)C(C)N4CCOCC4)C(=O)c2cc1OC	ACHE_4522	ACHE_4522	6.928	ACHE	6	1	12	0	0	0	0	0	0	0	6	0	3	0	1	0	0	0	0	0	0	0	0	1	0	0	0	0	0	0	4	0	0	0	0	0	0	0	0	0	0	0	0	0	0
COc1cc2C\C(=C/c3ccc(CN4CCCC4)cc3)\C(=O)c2cc1OC	ACHE_4527	ACHE_4527	6.702	ACHE	4	2	12	0	0	0	0	0	0	0	6	0	2	0	0	0	0	0	0	1	0	0	0	1	0	0	0	0	0	0	2	0	0	0	0	0	0	0	0	0	0	0	0	0	0
COc1cc2C\C(=C/c3ccc(CN4CCCCC4)cc3)\C(=O)c2cc1OC	ACHE_4528	ACHE_4528	7.021	ACHE	4	2	12	0	0	0	0	0	0	0	6	0	2	0	0	0	0	0	0	1	0	0	0	1	0	0	0	0	0	0	2	0	0	0	0	0	0	0	0	1	0	0	0	0	0
COc1cc2C\C(=C/c3cccc(CN(C)C)c3)\C(=O)c2cc1OC	ACHE_4529	ACHE_4529	7.206	ACHE	4	2	12	0	0	0	0	0	0	0	6	0	4	0	0	0	0	0	0	1	0	0	0	1	0	0	0	0	0	0	2	0	0	0	0	0	0	0	0	0	0	0	0	0	0
COc1cc2C\C(=C/c3cccc(CN4CCCC4)c3)\C(=O)c2cc1OC	ACHE_4530	ACHE_4530	6.897	ACHE	4	2	12	0	0	0	0	0	0	0	6	0	2	0	0	0	0	0	0	1	0	0	0	1	0	0	0	0	0	0	2	0	0	0	0	0	0	0	0	0	0	0	0	0	0
COc1cc2C\C(=C/c3cccc(CN4CCCCC4)c3)\C(=O)c2cc1OC	ACHE_4531	ACHE_4531	7.149	ACHE	4	2	12	0	0	0	0	0	0	0	6	0	2	0	0	0	0	0	0	1	0	0	0	1	0	0	0	0	0	0	2	0	0	0	0	0	0	0	0	1	0	0	0	0	0
COc1cc2OC(=O)C(=Cc2cc1OC)C(=O)NCCCCCCCNc3c4CCCCc4nc5ccccc35	ACHE_4532	ACHE_4532	7.04	ACHE	8	3	15	0	2	0	0	0	0	0	9	0	2	1	6	0	0	0	0	0	0	0	1	1	0	0	0	0	0	0	2	0	0	0	0	0	0	0	0	0	0	0	0	0	0
COc1cc2OC(=O)C(=Cc2cc1OC)C(=O)NCCCCCCNc3c4CCCCc4nc5ccccc35	ACHE_4533	ACHE_4533	7.251	ACHE	8	3	15	0	2	0	0	0	0	0	9	0	2	1	5	0	0	0	0	0	0	0	1	1	0	0	0	0	0	0	2	0	0	0	0	0	0	0	0	0	0	0	0	0	0
COc1ccc(CN2CCCCC2COc3ccc(cn3)C(=O)\C=N/O)cc1OC	ACHE_4539	ACHE_4539	6.633	ACHE	8	1	11	0	1	0	1	0	0	1	5	0	2	0	1	0	0	0	0	0	0	0	0	1	0	0	0	0	0	0	3	0	0	0	0	0	0	0	0	1	0	0	0	0	0
COc1ccc(cc1)[C@@H]2CC(=NN2)c3c4ccccc4cc5ccccc35	ACHE_4542	ACHE_4542	7.595	ACHE	3	1	20	0	1	0	0	0	0	0	7	0	1	0	0	0	0	0	0	0	0	0	0	0	1	0	0	0	0	0	1	0	0	0	0	0	0	0	0	0	0	0	0	0	0
COc1ccc(cc1OC)C(=O)NC2CCN(Cc3c(F)cccc3Cl)CC2	ACHE_4543	ACHE_4543	7.261	ACHE	5	1	12	0	1	0	0	0	0	0	6	0	2	0	0	0	0	0	0	0	0	0	1	1	0	0	0	0	0	0	2	0	0	0	0	0	0	0	0	1	0	0	0	0	0
COc1ccc2C=C(C(=O)NCCCCCCCNc3c4CCCCc4nc5ccccc35)C(=O)Oc2c1	ACHE_4545	ACHE_4545	7.258	ACHE	7	3	15	0	2	0	0	0	0	0	8	0	1	1	6	0	0	0	0	0	0	0	1	1	0	0	0	0	0	0	1	0	0	0	0	0	0	0	0	0	0	0	0	0	0
COc1ccc2C=C(C(=O)NCCCCCCNc3c4CCCCc4nc5ccccc35)C(=O)Oc2c1	ACHE_4546	ACHE_4546	7.51	ACHE	7	3	15	0	2	0	0	0	0	0	8	0	1	1	5	0	0	0	0	0	0	0	1	1	0	0	0	0	0	0	1	0	0	0	0	0	0	0	0	0	0	0	0	0	0
COc1ccc2C=C(C(=O)NCCCCCNc3c4CCCCc4nc5ccccc35)C(=O)Oc2c1	ACHE_4547	ACHE_4547	7.354	ACHE	7	3	15	0	2	0	0	0	0	0	8	0	1	1	4	0	0	0	0	0	0	0	1	1	0	0	0	0	0	0	1	0	0	0	0	0	0	0	0	0	0	0	0	0	0
COc1ccc2OC(=O)C(=Cc2c1)C(=O)NCCCCCNc3c4CCCCc4nc5ccccc35	ACHE_4551	ACHE_4551	7.405	ACHE	7	3	15	0	2	0	0	0	0	0	8	0	1	1	4	0	0	0	0	0	0	0	1	1	0	0	0	0	0	0	1	0	0	0	0	0	0	0	0	0	0	0	0	0	0
CSc1cccc(c1)\N=C\2/NC(=O)C(CC(=O)Nc3ccc(F)c(F)c3)S2	ACHE_4553	ACHE_4553	6.886	ACHE	7	3	12	0	2	0	0	0	0	0	5	0	1	0	1	0	0	0	0	0	0	0	1	0	0	0	0	2	0	0	0	0	0	0	0	0	0	0	0	0	0	0	0	0	0
C\C=C\1/C2C=C(C)C[C@]1(N)CC(NCCCCCCCNc3c4CCCCc4nc5ccccc35)C2(C)C	ACHE_4556	ACHE_4556	7.783	ACHE	4	2	9	0	3	0	0	0	0	0	5	0	4	0	7	0	0	0	0	0	0	0	0	3	0	0	0	0	0	0	0	0	0	2	0	0	0	0	0	0	0	0	0	0	0
C\C=C\1/C2CC(C[C@@]1(N)CC(=C2)C)NCCCCCCCNc3c4CCCCc4nc5ccccc35	ACHE_4558	ACHE_4558	7.804	ACHE	4	2	9	0	3	0	0	0	0	0	5	0	2	0	7	0	0	0	0	0	0	0	0	3	0	0	0	0	0	0	0	0	0	1	0	0	0	0	0	0	0	0	0	0	0
Cc1c(scc1S(=O)(=O)c2ccc(Cl)cc2)C(=O)NC3CCN(Cc4ccccc4)CC3	ACHE_4559	ACHE_4559	7.672	ACHE	5	1	16	0	1	0	0	0	0	0	6	0	1	0	0	0	0	0	0	0	0	0	1	1	0	0	0	0	0	0	0	0	0	0	0	0	0	0	0	1	0	0	0	0	0
Cc1cc(CCNc2c3CCCCc3nc4ccccc24)cc(CCNc5c6CCCCc6nc7ccccc57)c1	ACHE_4560	ACHE_4560	8.128	ACHE	4	0	24	0	2	0	0	0	0	0	13	0	1	0	2	0	0	0	0	0	0	0	0	2	0	0	0	0	0	0	0	0	0	0	0	0	0	0	0	0	0	0	0	0	0
Cc1ccc2OC(=O)C(=Cc2c1)C(=O)NCCCCCCCNc3c4CCCCc4nc5ccccc35	ACHE_4562	ACHE_4562	7.18	ACHE	6	3	15	0	2	0	0	0	0	0	8	0	1	1	6	0	0	0	0	0	0	0	1	1	0	0	0	0	0	0	0	0	0	0	0	0	0	0	0	0	0	0	0	0	0
ClC1=C(Cl)C(=O)C(=C(Cl)C1=O)Cl	ACHE_4565	ACHE_4565	6.788	ACHE	2	2	0	0	0	0	0	0	0	0	0	0	0	0	0	0	0	0	0	2	0	4	0	0	0	0	4	0	4	0	0	0	0	0	0	0	0	0	0	0	0	0	0	0	0
ClC1=C(Cl)C(=O)C(=O)C(=C1Cl)Cl	ACHE_4566	ACHE_4566	5.777	ACHE	2	2	0	0	0	0	0	0	0	0	0	0	0	0	0	0	0	0	0	0	0	4	0	0	0	0	4	0	4	0	0	0	0	0	0	1	0	0	0	0	0	0	0	0	0
Clc1ccc(cc1)[C@@H]2CC(=NN2)c3c4ccccc4cc5ccccc35	ACHE_4571	ACHE_4571	7.519	ACHE	2	1	20	0	1	0	0	0	0	0	7	0	0	0	0	0	0	0	0	0	0	0	0	0	1	0	0	0	0	0	0	0	0	0	0	0	0	0	0	0	0	0	0	0	0
FC(F)(F)Oc1ccc(NC(=O)CC2S\C(=N\c3ccc(cc3)C4CCCCC4)\NC2=O)cc1	ACHE_4572	ACHE_4572	6.047	ACHE	7	3	12	0	2	0	0	0	0	0	4	0	0	0	1	0	0	0	0	0	0	0	1	0	0	0	0	1	0	0	1	0	0	0	0	0	0	0	0	0	0	0	0	0	0
FC(F)(F)Oc1ccc(NC(=O)N2CCCN(CCc3ccccc3)CC2)cc1	ACHE_4573	ACHE_4573	6.618	ACHE	5	1	12	0	1	0	0	0	0	0	3	0	0	0	1	0	0	0	0	0	0	0	0	1	0	0	0	0	0	0	1	0	0	0	0	0	0	0	0	0	0	0	0	0	0
FC(F)(F)Oc1ccc(NC(=O)OC2CN(C2)C(c3ccccc3)c4ccccc4)cc1	ACHE_4574	ACHE_4574	7.642	ACHE	5	1	18	0	1	0	0	0	0	0	4	0	0	0	0	0	1	0	0	0	0	0	0	1	0	0	0	0	0	0	1	0	0	0	0	0	0	0	0	0	0	0	0	0	0
FC(F)(F)Oc1ccc2OC(=O)C(=Cc2c1)C(=O)NCCCCCCCNc3c4CCCCc4nc5ccccc35	ACHE_4575	ACHE_4575	7.107	ACHE	7	3	15	0	2	0	0	0	0	0	8	0	0	1	6	0	0	0	0	0	0	0	1	1	0	0	0	0	0	0	1	0	0	0	0	0	0	0	0	0	0	0	0	0	0
FC(F)(F)Oc1ccc2OC(=O)C(=Cc2c1)C(=O)NCCCCCCNc3c4CCCCc4nc5ccccc35	ACHE_4576	ACHE_4576	7.225	ACHE	7	3	15	0	2	0	0	0	0	0	8	0	0	1	5	0	0	0	0	0	0	0	1	1	0	0	0	0	0	0	1	0	0	0	0	0	0	0	0	0	0	0	0	0	0
FC(F)(F)c1ccc(NC(=O)CN2CCN(Cc3ccccc3)CC2)c(Cl)c1	ACHE_4578	ACHE_4578	7.325	ACHE	4	1	12	0	1	0	0	0	0	0	4	0	0	0	1	0	0	0	0	0	0	0	1	2	0	0	0	0	0	0	0	0	0	0	0	0	0	0	0	0	0	0	0	0	0
FC(F)(F)c1ccc(nc1)N2CCN(CC2)C3=C(Cl)C(=O)N(N=C3)c4c(Cl)cc(cc4Cl)C(F)(F)F	ACHE_4579	ACHE_4579	5.542	ACHE	6	2	11	0	0	0	0	0	0	1	6	0	0	0	0	0	0	0	0	0	0	1	0	2	1	0	1	0	1	0	0	0	0	0	0	0	0	0	0	0	0	0	0	0	0
NC(=NOC(=O)c1cnn(c2ccc(cc2)[N+](=O)[O-])c1C(F)(F)F)c3ccc(cc3)C(F)(F)F	ACHE_4582	ACHE_4582	5.684	ACHE	7	2	15	0	1	1	2	0	1	0	6	0	0	0	0	0	0	0	0	0	0	0	0	0	1	0	0	0	0	0	0	0	0	0	0	0	0	0	0	0	0	0	0	0	0
NS(=O)(=O)c1ccc(cc1)C(=O)N2NC(=O)c3c(F)cccc3C2=O	ACHE_4584	ACHE_4584	7.216	ACHE	8	3	12	0	2	0	0	1	0	0	5	1	0	0	0	0	0	0	0	0	0	0	0	0	1	0	0	0	0	0	0	0	0	0	0	0	0	0	0	0	0	0	0	0	0
NS(=O)(=O)c1ccc(cc1)C(=O)N2NC(=O)c3cc(F)ccc3C2=O	ACHE_4586	ACHE_4586	7.216	ACHE	8	3	12	0	2	0	0	1	0	0	5	1	0	0	0	0	0	0	0	0	0	0	0	0	1	0	0	0	0	0	0	0	0	0	0	0	0	0	0	0	0	0	0	0	0
NS(=O)(=O)c1ccc(cc1)C(=O)N2NC(=O)c3cc(ccc3C2=O)[N+](=O)[O-]	ACHE_4587	ACHE_4587	7.216	ACHE	10	3	12	0	2	1	1	1	1	0	5	1	0	0	0	0	0	0	0	0	0	0	0	0	1	0	0	0	0	0	0	0	0	0	0	0	0	0	0	0	0	0	0	0	0
NS(=O)(=O)c1ccc(cc1)C(=O)N2NC(=O)c3ccc(cc3C2=O)C(=O)O	ACHE_4588	ACHE_4588	7.216	ACHE	10	4	12	1	3	0	0	1	0	0	5	1	0	0	0	0	0	0	0	0	0	0	0	0	1	0	0	0	0	0	0	0	0	0	0	0	0	0	0	0	0	0	0	0	0
N[C@@H](Cc1c[nH]c2ccccc12)C(=O)NCC(=O)Nc3c4CCCCc4nc5ccccc35	ACHE_4592	ACHE_4592	5.655	ACHE	6	2	17	0	4	0	0	0	0	0	8	0	0	0	3	0	0	0	0	0	0	0	1	1	0	0	0	0	0	0	0	0	0	0	0	0	0	0	0	0	0	0	0	0	0
N[C@@H](Cc1c[nH]c2ccccc12)C(=O)NCCC(=O)Nc3c4CCCCc4nc5ccccc35	ACHE_4593	ACHE_4593	4.468	ACHE	6	2	17	0	4	0	0	0	0	0	8	0	0	0	4	0	0	0	0	0	0	0	2	1	0	0	0	0	0	0	0	0	0	0	0	0	0	0	0	0	0	0	0	0	0
N[C@@H](Cc1ccc2ccccc2c1)C(=O)NCC(=O)Nc3c4CCCCc4nc5ccccc35	ACHE_4594	ACHE_4594	4.951	ACHE	6	2	19	0	3	0	0	0	0	0	8	0	0	0	3	0	0	0	0	0	0	0	1	1	0	0	0	0	0	0	0	0	0	0	0	0	0	0	0	0	0	0	0	0	0
O=C(CC[C@H](NC(=O)CNC(=O)OCc1ccccc1)C(=O)N[C@@H](Cc2ccccc2)C(=O)OCc3ccccc3)NCC(=O)Nc4cccc5c(NCCCCCCCCNc6c7CCCCc7nc8ccccc68)c9CCCCc9nc45	ACHE_4599	ACHE_4599	8.717	ACHE	17	6	36	0	7	0	0	0	0	0	14	0	0	1	15	0	1	0	0	0	0	0	1	2	0	0	0	0	0	0	0	0	0	0	0	0	0	0	0	0	0	0	0	0	0
O=C(CNC(=O)[C@@H]1Cc2ccccc2CN1)Nc3c4CCCCc4nc5ccccc35	ACHE_4600	ACHE_4600	5.384	ACHE	6	2	15	0	3	0	0	0	0	0	7	0	0	0	1	0	0	0	0	0	0	0	0	1	0	0	0	0	0	0	0	0	0	0	0	0	0	0	0	0	0	0	0	0	0
O=C(NC1CCN(Cc2ccccc2)CC1)c3ccc4OCCCOc4c3	ACHE_4602	ACHE_4602	7.021	ACHE	5	1	12	0	1	0	0	0	0	0	4	0	0	0	0	0	0	0	0	0	0	0	1	1	0	0	0	0	0	0	2	0	0	0	0	0	0	0	0	1	0	0	0	0	0
O=C(NCCCCCCNc1c2CCCCc2nc3ccccc13)C4=Cc5ccccc5OC4=O	ACHE_4604	ACHE_4604	7.777	ACHE	6	3	15	0	2	0	0	0	0	0	7	0	0	1	5	0	0	0	0	0	0	0	1	1	0	0	0	0	0	0	0	0	0	0	0	0	0	0	0	0	0	0	0	0	0
O=C(NCCCCCNc1c2CCCCc2nc3ccccc13)[C@@H]4CCCN4CCNc5c6CCCCc6nc7ccccc57	ACHE_4606	ACHE_4606	8.171	ACHE	7	1	18	0	3	0	0	0	0	0	10	0	0	0	5	0	0	0	0	0	0	0	1	3	0	0	0	0	0	0	0	0	0	0	0	0	0	0	0	0	0	0	0	0	0
O=C(NCCN1CCCC1)N2c3ccccc3Sc4ccccc24	ACHE_4608	ACHE_4608	4.532	ACHE	5	1	12	0	1	0	0	0	0	0	4	0	0	0	1	0	0	0	0	0	0	0	0	1	0	0	0	1	0	0	0	0	0	0	0	0	0	0	0	0	0	0	0	0	0
O=C(NCCc1c[nH]c2ccccc12)c3ccc(OCCCCn4c5ccccc5c6ccccc46)cc3	ACHE_4610	ACHE_4610	5.843	ACHE	3	1	26	0	2	0	0	0	0	0	9	0	0	0	4	0	0	0	0	0	0	0	1	0	0	0	0	0	0	0	1	0	0	0	0	0	0	0	0	0	0	0	0	0	0
O=C1C=CC(=O)C=C1	ACHE_4611	ACHE_4611	6.02	ACHE	2	2	0	0	0	0	0	0	0	0	0	0	0	0	0	0	0	0	0	2	0	0	0	0	0	0	0	0	0	0	0	0	0	0	0	0	0	0	0	0	0	0	0	0	0
OC(COc1ccc(cc1)[N+](=O)[O-])CN2CCCN(CC2)c3nc4ccc(Cl)cc4s3	ACHE_4617	ACHE_4617	6.58	ACHE	7	0	13	0	1	1	1	0	1	0	6	0	0	0	2	0	0	0	0	0	0	0	0	2	0	0	0	0	0	0	2	1	0	0	1	0	0	0	0	0	0	0	0	0	0
OCCN(CCCCNc1c2CCCCc2nc3ccccc13)CCCNc4c5CCCCc5nc6ccccc46	ACHE_4619	ACHE_4619	9.924	ACHE	6	0	18	0	3	0	0	0	0	0	10	0	0	0	6	0	0	0	0	0	0	0	0	3	0	0	0	0	0	0	1	1	0	0	0	0	0	0	1	0	0	0	0	0	0
O\N=C(/C#N)\C(=O)NCCCNc1c2CCCCc2nc3ccccc13	ACHE_4622	ACHE_4622	5.512	ACHE	7	2	9	0	3	0	1	0	0	0	5	0	0	0	4	0	0	0	0	0	0	0	1	1	0	0	0	0	0	0	0	0	0	0	0	0	0	0	0	0	0	0	0	0	0
O\N=C/C(=O)c1ccc(OCC2CCN(Cc3ccccc3)CC2)nc1	ACHE_4623	ACHE_4623	7.509	ACHE	6	1	11	0	1	0	1	0	0	1	3	0	0	0	1	0	0	0	0	0	0	0	0	1	0	0	0	0	0	0	1	0	0	0	0	0	0	0	0	1	0	0	0	0	0
O\N=C\C(=O)NCCCCCCNc1c2CCCCc2nc3ccccc13	ACHE_4626	ACHE_4626	6.231	ACHE	6	1	9	0	3	0	1	0	0	0	5	0	0	0	6	0	0	0	0	0	0	0	1	1	0	0	0	0	0	0	0	0	0	0	0	0	0	0	0	0	0	0	0	0	0
O\N=C\C(=O)NCCCCNc1c2CCCCc2nc3ccccc13	ACHE_4627	ACHE_4627	5.826	ACHE	6	1	9	0	3	0	1	0	0	0	5	0	0	0	4	0	0	0	0	0	0	0	1	1	0	0	0	0	0	0	0	0	0	0	0	0	0	0	0	0	0	0	0	0	0
O\N=C\C(=O)c1cccnc1OCC2CCN(Cc3ccccc3)CC2	ACHE_4637	ACHE_4637	6.745	ACHE	6	1	11	0	1	0	1	0	0	1	3	0	0	0	1	0	0	0	0	0	0	0	0	1	0	0	0	0	0	0	1	0	0	0	0	0	0	0	0	1	0	0	0	0	0
O\N=C\c1ccc(OCC2CCN(Cc3ccccc3)CC2)nc1	ACHE_4640	ACHE_4640	3.575	ACHE	5	0	11	0	1	0	1	0	0	1	3	0	0	0	0	0	0	0	0	0	0	0	0	1	0	0	0	0	0	0	1	0	0	0	0	0	0	0	0	1	0	0	0	0	0
Oc1ccc([C@@H]2CC(=NN2)c3c4ccccc4cc5ccccc35)c(O)c1	ACHE_4644	ACHE_4644	8.143	ACHE	4	1	20	0	3	0	0	0	0	0	8	0	0	0	0	0	0	0	0	0	0	0	0	0	1	0	0	0	0	0	2	2	0	0	0	0	0	0	0	0	2	0	0	0	0
[O-][N+](=O)c1ccc2c(c1)C(=O)C(=O)c3ccccc23	ACHE_4648	ACHE_4648	6.071	ACHE	4	2	12	0	0	1	1	0	1	0	5	0	0	0	0	0	0	0	0	0	0	0	0	0	0	0	0	0	0	0	0	0	0	0	0	0	0	0	0	0	0	0	0	0	0
[O-][N+](=O)c1cccc(c1)[C@@H]2CC(=NN2)c3c4ccccc4cc5ccccc35	ACHE_4650	ACHE_4650	7.686	ACHE	4	1	20	0	1	1	1	0	1	0	7	0	0	0	0	0	0	0	0	0	0	0	0	0	1	0	0	0	0	0	0	0	0	0	0	0	0	0	0	0	0	0	0	0	0
[O-][N+](=O)c1cccc2CSC(=O)c12	ACHE_4651	ACHE_4651	4.928	ACHE	4	1	6	0	0	1	1	0	1	0	3	0	0	0	0	0	0	0	0	0	0	0	0	0	0	0	0	1	0	0	0	0	0	0	0	0	0	0	0	0	0	0	0	0	0
[O-][N+](=O)c1cccc2c(NCCCCCCCCNc3c4CCCCc4nc5ccccc35)c6CCCCc6nc12	ACHE_4652	ACHE_4652	9.108	ACHE	6	0	18	0	2	1	1	0	1	0	11	0	0	0	7	0	0	0	0	0	0	0	0	2	0	0	0	0	0	0	0	0	0	0	0	0	0	0	0	0	0	0	0	0	0
Clc1ccc2C(=O)N3CCCCCC3=Nc2c1	ACHE_4750	ACHE_4750	4	ACHE	3	2	6	0	0	0	0	0	0	0	3	0	0	0	0	0	0	0	0	0	0	0	0	0	0	0	0	0	0	0	0	0	0	0	0	0	0	0	0	0	0	0	0	0	0
Clc1ccc2C(=S)N3CCCCCC3=Nc2c1	ACHE_4751	ACHE_4751	4	ACHE	3	2	6	0	0	0	0	0	0	0	3	0	0	0	0	0	0	0	0	0	0	0	0	0	0	0	0	0	0	0	0	0	0	0	0	0	0	0	0	0	0	0	0	0	0
CN(C)CCC[C@]1(OCc2cc(ccc12)c3nnc([nH]3)c4cccc(F)c4)c5ccc(F)cc5	ACHE_4754	ACHE_4754	3.301	ACHE	4	0	20	0	1	0	0	0	0	0	9	0	2	0	2	0	0	0	0	0	0	0	0	1	1	0	0	0	0	0	1	0	0	1	0	0	0	0	0	0	0	0	0	0	0
CN(C)CCC[C@]1(OCc2cc(ccc12)c3nnc([nH]3)c4cccc(O)c4)c5ccc(F)cc5	ACHE_4755	ACHE_4755	3.301	ACHE	5	0	20	0	2	0	0	0	0	0	9	0	2	0	2	0	0	0	0	0	0	0	0	1	1	0	0	0	0	0	2	1	0	1	0	0	0	0	0	0	1	0	0	0	0
CC(C)Cc1ccc(cc1)C(C)C(=O)NS(=O)(=O)c2ccc(N)cc2	ACHE_4756	ACHE_4756	3.222	ACHE	5	1	12	0	2	0	0	1	0	0	4	0	3	0	5	0	0	0	0	0	0	0	0	1	0	0	0	0	0	0	0	0	0	0	0	0	0	0	0	0	0	0	0	0	0
C(CC1CCN(Cc2ccccc2)CC1)Nc3cc4CCCc5ccccc5c4nn3	ACHE_38	ACHE_38	6.921	ACHE	4	0	16	0	1	0	0	0	0	0	6	0	0	0	1	0	0	0	0	0	0	0	0	2	1	0	0	0	0	0	0	0	0	0	0	0	0	0	0	1	0	0	0	0	0
C(CC1CCN(Cc2ccccc2)CC1)Nc3cc4CCc5ccccc5c4nn3	ACHE_39	ACHE_39	6.721	ACHE	4	0	16	0	1	0	0	0	0	0	6	0	0	0	1	0	0	0	0	0	0	0	0	2	1	0	0	0	0	0	0	0	0	0	0	0	0	0	0	1	0	0	0	0	0
C(CCCNc1c2CCCCCc2nc3ccccc13)CCCN(Cc4oc5ccccc5c4)Cc6oc7ccccc7c6	ACHE_54	ACHE_54	6.699	ACHE	3	0	25	0	1	0	0	0	0	0	11	0	0	0	6	0	0	0	0	0	0	0	0	2	0	0	0	0	0	0	0	0	0	0	0	0	0	0	0	0	0	0	0	0	0
C(CCCNc1c2Cc3ccccc3c2nc4ccccc14)CCCNc5c6Cc7ccccc7c6nc8ccccc58	ACHE_64	ACHE_64	6.342	ACHE	4	0	30	0	2	0	0	0	0	0	14	0	0	0	6	0	0	0	0	0	0	0	0	2	0	0	0	0	0	0	0	0	0	0	0	0	0	0	0	0	0	0	0	0	0
C(CCNc1c2CCCCc2nc3ccccc13)CCOCCc4ccc(OCc5ccccc5)c(OCc6ccccc6)c4	ACHE_66	ACHE_66	6.296	ACHE	5	0	27	0	1	0	0	0	0	0	10	0	0	0	5	0	0	0	0	0	0	0	0	1	0	0	0	0	0	0	3	0	0	0	0	0	0	0	0	0	0	0	0	0	0
C(Cc1noc2cc(ccc12)N3CCOCC3)C4CCN(Cc5ccccc5)CC4	ACHE_96	ACHE_96	9.097	ACHE	4	0	13	0	0	0	0	0	0	0	5	0	0	0	1	0	0	0	0	0	0	0	0	2	0	0	0	0	0	0	1	0	0	0	0	0	0	0	0	1	0	0	0	0	0
C=C1N2CCCCCC2=Nc3ccccc13	ACHE_156	ACHE_156	5.43	ACHE	2	2	6	0	0	0	0	0	0	0	2	0	0	0	0	0	0	0	0	0	0	0	0	0	0	0	0	0	0	0	0	0	0	0	0	0	0	0	0	0	0	0	0	0	0
CC(=CCC\C(=C\Cc1c(O)cc2O[C@@H](CC(=O)c2c1O)c3ccc(O)cc3)\C)C	ACHE_169	ACHE_169	4.039	ACHE	5	3	12	0	3	0	0	0	0	0	7	0	3	0	9	0	0	0	0	1	0	0	0	0	0	0	0	0	0	0	4	3	0	0	0	0	0	0	0	0	3	0	1	1	1
CC(=O)NCCc1c[nH]c2ccc(OC(=O)NCCCCCCCCCCCCNc3c4CCCCc4nc5cc(Cl)ccc35)cc12	ACHE_185	ACHE_185	7.592	ACHE	7	2	17	0	4	0	0	0	0	0	10	0	1	0	13	0	1	0	0	0	0	0	1	1	0	0	0	0	0	0	0	0	0	0	0	0	0	0	0	0	0	0	0	0	0
CC(=O)NCCc1c[nH]c2ccc(OC(=O)NCCCCCCCNc3c4CCCCc4nc5cc(Cl)ccc35)cc12	ACHE_192	ACHE_192	8.114	ACHE	7	2	17	0	4	0	0	0	0	0	10	0	1	0	8	0	1	0	0	0	0	0	1	1	0	0	0	0	0	0	0	0	0	0	0	0	0	0	0	0	0	0	0	0	0
CC(=O)NCCc1c[nH]c2ccc(OC(=O)NCCNc3c4CCCCc4nc5cc(Cl)ccc35)cc12	ACHE_199	ACHE_199	7.698	ACHE	7	2	17	0	4	0	0	0	0	0	10	0	1	0	3	0	1	0	0	0	0	0	1	1	0	0	0	0	0	0	0	0	0	0	0	0	0	0	0	0	0	0	0	0	0
CC(=O)OC(C)(C)\C=C\C(=O)[C@](C)(O)[C@H]1[C@H](O)C[C@@]2(C)[C@@H]3CC=C(\C(=C/C(=O)O)\[C@]3(C)C(=O)C[C@]12C)C(C)(C)C(=O)O	ACHE_207	ACHE_207	5.509	ACHE	10	7	0	2	4	0	0	0	0	0	0	0	9	1	12	0	0	0	0	1	0	0	0	0	0	0	0	0	0	0	2	2	1	6	1	1	0	0	0	0	0	0	0	0	0
CC(C)(C)OC(=O)N1Cc2[nH]c3ccccc3c2C[C@H]1C(=O)NCCCCCCNc4c5CCCCc5nc6ccccc46	ACHE_217	ACHE_217	6.728	ACHE	7	2	17	0	3	0	0	0	0	0	9	0	3	0	8	0	1	0	0	0	0	0	1	1	0	0	0	0	0	0	0	0	0	1	0	0	0	0	0	0	0	0	0	0	0
CC(C)(C)c1cc(C=CC(=O)NCCC2CCN(Cc3cccc(c3)[N+](=O)[O-])CC2)cc(c1O)C(C)(C)C	ACHE_221	ACHE_221	5.461	ACHE	6	1	12	0	2	1	1	0	1	0	6	0	6	0	9	0	0	0	0	0	0	0	1	1	0	0	0	0	0	0	1	1	0	2	0	0	0	0	0	1	1	0	0	0	0
CC(C)(C)c1cccc(c1)C(=O)C(F)(F)F	ACHE_236	ACHE_236	8.301	ACHE	1	1	6	0	0	0	0	0	0	0	2	0	3	0	4	0	0	0	0	1	0	0	0	0	0	0	0	0	0	0	0	0	0	1	0	0	0	0	0	0	0	0	0	0	0
CC(C)(C)c1cccc(c1)C(=O)C(F)F	ACHE_237	ACHE_237	8.218	ACHE	1	1	6	0	0	0	0	0	0	0	2	0	3	0	4	0	0	0	0	1	0	0	0	0	0	0	0	0	0	0	0	0	0	1	0	0	0	0	0	0	0	0	0	0	0
CC(C)C1=N[C@H]2CC[C@]34C[C@@]35[C@@H](CC[C@H]4[C@]2(C)C=C1)[C@]6(C)C[C@@H](O)[C@H]([C@H](C)N(C)C)[C@@]6(C)CC5=O	ACHE_262	ACHE_262	7.602	ACHE	4	2	0	0	1	0	0	0	0	0	0	0	8	0	3	0	0	0	0	1	0	0	0	1	0	0	0	0	0	0	1	1	0	5	1	0	0	0	0	0	0	0	0	0	0
CC(C)C1=N[C@H]2CC[C@]34C[C@@]35[C@@H](CC[C@H]4[C@]2(C)CS1)[C@]6(C)C[C@@H](O)[C@H]([C@H](C)N(C)CCCN7C(=O)c8ccccc8C7=O)[C@@]6(C)CC5=O	ACHE_276	ACHE_276	7.854	ACHE	8	4	6	0	1	0	0	0	0	0	2	0	7	0	5	0	0	0	0	1	0	0	0	1	0	0	0	1	0	0	1	1	0	5	1	0	0	0	0	0	0	0	0	0	0
CC(C)C1=N[C@H]2CC[C@]34C[C@@]35[C@@H](CC[C@H]4[C@]2(C)CS1)[C@]6(C)C[C@@H](O)[C@H]([C@H](C)N(C)CCN7C(=O)c8ccccc8C7=O)[C@@]6(C)CC5=O	ACHE_278	ACHE_278	7.155	ACHE	8	4	6	0	1	0	0	0	0	0	2	0	7	0	4	0	0	0	0	1	0	0	0	1	0	0	0	1	0	0	1	1	0	5	1	0	0	0	0	0	0	0	0	0	0
CC(C)Cn1cc(cn1)C(=O)C(F)F	ACHE_298	ACHE_298	5.01	ACHE	2	1	3	0	0	0	0	0	0	0	1	0	2	0	4	0	0	0	0	1	0	0	0	0	1	0	0	0	0	0	0	0	0	0	0	0	0	0	0	0	0	0	0	0	0
CC(C)NP(=O)(NC(C)C)OP(=O)(NC(C)C)NC(C)C	ACHE_310	ACHE_310	3.469	ACHE	7	0	0	0	4	0	0	0	0	0	0	0	8	0	8	0	0	0	0	0	0	0	0	4	0	0	0	0	0	0	1	0	0	0	0	0	0	0	0	0	0	0	0	0	0
CC(C)OC(=O)C1=C(C)Nc2nc3CCC(C)(C)Cc3c(N)c2C1c4cccc(Cl)c4	ACHE_313	ACHE_313	5.16	ACHE	5	3	11	0	2	0	0	0	0	0	7	0	5	1	2	0	0	0	0	0	0	0	0	2	0	0	0	0	0	0	0	0	0	1	0	0	0	0	0	0	0	0	0	0	0
CC(C)c1ccc(NC(=O)Oc2ccc3C(C)[C@H]4C(C)CC[C@@]4(C)c3c2)cc1	ACHE_361	ACHE_361	6.119	ACHE	3	1	12	0	1	0	0	0	0	0	5	0	5	0	2	0	1	0	0	0	0	0	0	0	0	0	0	0	0	0	0	0	0	1	0	0	0	0	0	0	0	0	0	0	0
CC(C)c1ccc(NC(=O)Oc2ccc3N(C)[C@H]4OCC[C@@]4(C)c3c2)cc1	ACHE_372	ACHE_372	5.413	ACHE	5	1	12	0	1	0	0	0	0	0	5	0	4	0	2	0	1	0	0	0	0	0	0	1	0	0	0	0	0	0	1	0	0	1	0	0	0	0	0	0	0	0	0	0	0
CC(C)c1ccc(NC(=O)Oc2ccc3N[C@H]4NCC[C@@]4(C)c3c2)cc1	ACHE_377	ACHE_377	6.959	ACHE	5	1	12	0	3	0	0	0	0	0	5	0	3	0	2	0	1	0	0	0	0	0	0	2	0	0	0	0	0	0	0	0	0	1	0	0	0	0	0	0	0	0	0	0	0
CC(C)c1ccc(NC(=O)Oc2ccc3OC4CC(C)(CO4)c3c2)cc1	ACHE_379	ACHE_379	5.367	ACHE	5	1	12	0	1	0	0	0	0	0	5	0	3	0	2	0	1	0	0	0	0	0	0	0	0	0	0	0	0	0	2	0	0	1	0	0	0	0	0	0	0	0	1	0	0
CC(C)c1ccc(cc1)N2C(=O)C3CN(C)C4(C3C2=O)C(=O)c5ccccc5C4=O	ACHE_389	ACHE_389	4.912	ACHE	6	4	12	0	0	0	0	0	0	0	4	0	3	0	2	0	0	0	0	0	0	0	0	1	0	0	0	0	0	0	0	0	0	1	0	0	0	0	0	0	0	0	0	0	0
CC(N(C)C)c1cc(O)cc2OC(=O)c3ccccc3c12	ACHE_408	ACHE_408	4.48	ACHE	4	1	12	0	1	0	0	0	0	0	6	0	3	1	1	0	0	0	0	0	0	0	0	1	0	0	0	0	0	0	1	1	0	0	0	0	0	0	0	0	1	0	0	0	0
CC1(C)CC(=O)C2=C(C1)Oc3nc4CCCCc4c(N)c3[C@H]2c5ccc(cc5)[N+](=O)[O-]	ACHE_427	ACHE_427	4.03	ACHE	6	3	11	0	1	1	1	0	1	0	7	0	2	0	0	0	0	0	0	1	0	0	0	1	0	0	0	0	0	0	1	0	0	1	0	0	0	0	0	0	0	0	0	0	0
CC1(C)CC(=O)C2=C(C1)Oc3nc4CCCCc4c(N)c3[C@H]2c5cccc(c5)[N+](=O)[O-]	ACHE_428	ACHE_428	4.92	ACHE	6	3	11	0	1	1	1	0	1	0	7	0	2	0	0	0	0	0	0	1	0	0	0	1	0	0	0	0	0	0	1	0	0	1	0	0	0	0	0	0	0	0	0	0	0
CC1(C)CNC2=C([N+](=O)[O-])C3(C(=C(N)N2C1)C#N)c4ccccc4c5nc6ccccc6nc35	ACHE_435	ACHE_435	5.367	ACHE	8	4	14	0	2	1	1	0	1	0	6	0	2	0	0	0	0	0	0	0	0	0	0	3	0	0	0	0	0	0	0	0	0	2	0	0	0	0	0	0	0	0	0	0	0
CC1=C(C(c2cccc(c2)[N+](=O)[O-])c3c(N)c4CC(C)(C)CCc4nc3N1)C(=O)OCC#C	ACHE_452	ACHE_452	5.715	ACHE	7	3	11	0	2	1	1	0	1	0	7	0	3	1	2	0	0	0	0	0	0	0	0	2	0	0	0	0	0	0	0	0	0	1	0	0	0	0	0	0	0	0	0	0	0
CC1=C(CCN2CCN(CC2)C(c3ccc(F)cc3)c4ccc(F)cc4)C(=O)N5C=CC=CC5=N1	ACHE_468	ACHE_468	5.494	ACHE	5	4	12	0	0	0	0	0	0	0	4	0	1	0	1	0	0	0	0	0	0	0	0	2	0	0	0	0	0	0	0	0	0	0	0	1	0	0	0	0	0	0	0	0	0
CC1=C(Cl)C(=O)Oc2cc(OCCN3CCN(CCCNc4c5CCCCc5nc6ccccc46)CC3)ccc12	ACHE_469	ACHE_469	7.613	ACHE	7	2	15	0	1	0	0	0	0	0	8	0	1	1	3	0	0	0	0	0	0	1	0	3	0	0	1	0	1	0	1	0	0	0	0	0	0	0	0	0	0	0	0	0	0
CC1=CC2CC(C1)c3c(C2)nc4cc(Cl)ccc4c3NC(=O)CCl	ACHE_485	ACHE_485	5.6	ACHE	3	2	9	0	1	0	0	0	0	0	6	0	1	0	1	0	0	0	0	0	0	0	1	0	0	0	0	0	0	0	0	0	0	0	0	0	0	0	0	0	0	0	0	0	0
CC1=CC2CC(C1)c3c(C2)nc4cc(Cl)ccc4c3NCCCCCCCCCCNC(=O)c5cc(O)c6C(=O)c7c(O)cccc7C(=O)c6c5	ACHE_491	ACHE_491	8.119	ACHE	8	4	21	0	4	0	0	0	0	0	13	0	1	0	9	0	0	0	0	2	0	0	1	1	0	0	0	0	0	0	2	2	0	0	0	0	0	0	0	0	2	0	0	0	0
CC1=CC2CC(C1)c3c(C2)nc4cc(Cl)ccc4c3NCCCCCCCCCCNc5c6CCCCc6nc7ccccc57	ACHE_494	ACHE_494	8.378	ACHE	4	1	18	0	2	0	0	0	0	0	11	0	1	0	9	0	0	0	0	0	0	0	0	2	0	0	0	0	0	0	0	0	0	0	0	0	0	0	0	0	0	0	0	0	0
CC1=CC2CC(C1)c3c(C2)nc4cc(Cl)ccc4c3NCCCCCCCCCNc5c6CCCCc6nc7cc(Cl)ccc57	ACHE_496	ACHE_496	8.487	ACHE	4	1	18	0	2	0	0	0	0	0	12	0	1	0	8	0	0	0	0	0	0	0	0	2	0	0	0	0	0	0	0	0	0	0	0	0	0	0	0	0	0	0	0	0	0
CC1=CC2CC(C1)c3c(C2)nc4cc(Cl)ccc4c3NCCCCCCCCNc5c6CCCCc6nc7ccccc57	ACHE_501	ACHE_501	9.481	ACHE	4	1	18	0	2	0	0	0	0	0	11	0	1	0	7	0	0	0	0	0	0	0	0	2	0	0	0	0	0	0	0	0	0	0	0	0	0	0	0	0	0	0	0	0	0
CC1=CC2CC(C1)c3c(C2)nc4cc(Cl)ccc4c3NCCCCCCNc5c6CCCCc6nc7cc(Cl)ccc57	ACHE_506	ACHE_506	9.347	ACHE	4	1	18	0	2	0	0	0	0	0	12	0	1	0	5	0	0	0	0	0	0	0	0	2	0	0	0	0	0	0	0	0	0	0	0	0	0	0	0	0	0	0	0	0	0
CC1=CC2CC(C1)c3c(C2)nc4cc(Cl)ccc4c3NCCCCCNC(=O)c5cc(O)c6C(=O)c7c(O)cccc7C(=O)c6c5	ACHE_508	ACHE_508	8.971	ACHE	8	4	21	0	4	0	0	0	0	0	13	0	1	0	4	0	0	0	0	2	0	0	1	1	0	0	0	0	0	0	2	2	0	0	0	0	0	0	0	0	2	0	0	0	0
CC1=CC2CC(C1)c3c(C2)nc4ccccc4c3NCCCCCCCCCCCCNc5c6CCCCc6nc7cc(Cl)ccc57	ACHE_514	ACHE_514	8.437	ACHE	4	1	18	0	2	0	0	0	0	0	11	0	1	0	11	0	0	0	0	0	0	0	0	2	0	0	0	0	0	0	0	0	0	0	0	0	0	0	0	0	0	0	0	0	0
CC1=CC2CC(C1)c3c(C2)nc4ccccc4c3NCCCCCCCCCCNc5c6CCCCc6nc7ccccc57	ACHE_517	ACHE_517	8.19	ACHE	4	1	18	0	2	0	0	0	0	0	10	0	1	0	9	0	0	0	0	0	0	0	0	2	0	0	0	0	0	0	0	0	0	0	0	0	0	0	0	0	0	0	0	0	0
CC1=CC2CC(C1)c3c(Cl)c4ccc(Cl)cc4nc3C2	ACHE_520	ACHE_520	4.65	ACHE	1	1	9	0	0	0	0	0	0	0	6	0	1	0	0	0	0	0	0	0	0	0	0	0	0	0	0	0	0	0	0	0	0	0	0	0	0	0	0	0	0	0	0	0	0
CC1=CC2CC(C1)c3c(O)c4ccc(Cl)cc4nc3C2	ACHE_528	ACHE_528	4.833	ACHE	2	1	9	0	1	0	0	0	0	0	6	0	1	0	0	0	0	0	0	0	0	0	0	0	0	0	0	0	0	0	1	1	0	0	0	0	0	0	0	0	1	0	0	0	0
CC1=C[C@H]2C[C@@H](C1)c3c(C2)nc4cc(Cl)ccc4c3NCCCCCCCCCNC(=O)c5cc(O)c6C(=O)c7c(O)cccc7C(=O)c6c5	ACHE_545	ACHE_545	8.622	ACHE	8	4	21	0	4	0	0	0	0	0	13	0	1	0	8	0	0	0	0	2	0	0	1	1	0	0	0	0	0	0	2	2	0	0	0	0	0	0	0	0	2	0	0	0	0
CC1N[C@@H](Cc2c1[nH]c3ccccc23)C(=O)NCCCCCCNc4c5CCCCc5nc6ccccc46	ACHE_572	ACHE_572	6.693	ACHE	5	1	17	0	4	0	0	0	0	0	9	0	1	0	5	0	0	0	0	0	0	0	0	2	0	0	0	0	0	0	0	0	0	0	0	0	0	0	0	0	0	0	0	0	0
CCC(C)n1cc(cn1)C(=O)CF	ACHE_593	ACHE_593	4.772	ACHE	2	1	3	0	0	0	0	0	0	0	1	0	2	0	4	0	0	0	0	1	0	0	0	0	1	0	0	0	0	0	0	0	0	0	0	0	0	0	0	0	0	0	0	0	0
CCC(CC)n1cc(cn1)C(=O)C(F)(F)F	ACHE_594	ACHE_594	8.644	ACHE	2	1	3	0	0	0	0	0	0	0	1	0	2	0	5	0	0	0	0	1	0	0	0	0	1	0	0	0	0	0	0	0	0	0	0	0	0	0	0	0	0	0	0	0	0
CCC1=CC(=NCCC2CCN(Cc3ccccc3)CC2)NN=C1c4ccccc4	ACHE_600	ACHE_600	7.18	ACHE	4	3	12	0	1	0	0	0	0	0	2	0	1	0	2	0	0	0	0	0	0	0	0	1	1	0	0	0	0	0	0	0	0	0	0	0	0	0	0	1	0	0	0	0	0
CCC1=CC2CC(C1)c3c(N)c4ccncc4nc3C2	ACHE_624	ACHE_624	6.178	ACHE	3	1	8	0	1	0	0	0	0	0	5	0	1	0	1	0	0	0	0	0	0	0	0	1	0	0	0	0	0	0	0	0	0	0	0	0	0	0	0	0	0	0	0	0	0
CCCC(C)n1cc(cn1)C(=O)C(F)(F)F	ACHE_634	ACHE_634	8.146	ACHE	2	1	3	0	0	0	0	0	0	0	1	0	2	0	5	0	0	0	0	1	0	0	0	0	1	0	0	0	0	0	0	0	0	0	0	0	0	0	0	0	0	0	0	0	0
CCCC(C)n1cc(cn1)C(=O)C(F)F	ACHE_635	ACHE_635	6.827	ACHE	2	1	3	0	0	0	0	0	0	0	1	0	2	0	5	0	0	0	0	1	0	0	0	0	1	0	0	0	0	0	0	0	0	0	0	0	0	0	0	0	0	0	0	0	0
CCCC(C)n1cc(cn1)C(=O)CF	ACHE_636	ACHE_636	4.754	ACHE	2	1	3	0	0	0	0	0	0	0	1	0	2	0	5	0	0	0	0	1	0	0	0	0	1	0	0	0	0	0	0	0	0	0	0	0	0	0	0	0	0	0	0	0	0
CCCCC1=NC2(CCCC2)C(=O)N1CC(=O)c3ccc(Cl)cc3	ACHE_641	ACHE_641	6.543	ACHE	4	3	6	0	0	0	0	0	0	0	2	0	1	0	4	0	0	0	0	0	0	0	0	0	0	0	0	0	0	0	0	0	0	1	0	0	0	0	0	0	0	0	0	0	0
CCCCC1=NC2(CCCC2)C(=O)N1Cc3ccc(cc3)c4ccccc4C(=O)OC	ACHE_648	ACHE_648	6.619	ACHE	5	3	12	0	0	0	0	0	0	0	4	0	2	1	3	0	0	0	0	0	0	0	0	0	0	0	0	0	0	0	0	0	0	1	0	0	0	0	0	0	0	0	0	0	0
CCCCC1=NC2(CCCC2)C(=O)N1Cc3ccc(cc3)c4ccccc4C(=O)OC(C)(C)C	ACHE_649	ACHE_649	6.571	ACHE	5	3	12	0	0	0	0	0	0	0	4	0	4	1	6	0	0	0	0	0	0	0	0	0	0	0	0	0	0	0	0	0	0	2	0	0	0	0	0	0	0	0	0	0	0
CCCCCCCCNC(=O)Oc1ccc2N(C)[C@H]3N(C)CC[C@@]3(C)c2c1	ACHE_660	ACHE_660	7.824	ACHE	5	1	6	0	1	0	0	0	0	0	3	0	4	0	7	0	1	0	0	0	0	0	0	2	0	0	0	0	0	0	0	0	0	1	0	0	0	0	0	0	0	0	0	0	0
CCCCCCCNC(=O)Oc1ccc(cc1)n2cc(COc3ccc4C=CC(=O)Oc4c3)nn2	ACHE_668	ACHE_668	3.803	ACHE	8	2	14	0	1	0	0	0	0	0	6	0	1	1	6	0	1	0	0	0	0	0	0	0	2	0	0	0	0	0	1	0	0	0	0	0	0	0	0	0	0	0	0	0	0
CCCCCCCNC(=O)Oc1ccc2C3CC(C)(CCN3CC)c2c1	ACHE_669	ACHE_669	6.799	ACHE	4	1	6	0	1	0	0	0	0	0	3	0	3	0	7	0	1	0	0	0	0	0	0	1	0	0	0	0	0	0	0	0	0	1	0	0	0	0	0	0	0	0	0	0	0
CCCCCCCNC(=O)Oc1ccc2C3CC(CCN3CC)c2c1	ACHE_671	ACHE_671	6.772	ACHE	4	1	6	0	1	0	0	0	0	0	3	0	2	0	7	0	1	0	0	0	0	0	0	1	0	0	0	0	0	0	0	0	0	0	0	0	0	0	0	0	0	0	0	0	0
CCCCCCCNC(=O)Oc1cccc(CN(C)CCCCCOc2ccc3C4=C(CCCC4)C(=O)Oc3c2)c1	ACHE_691	ACHE_691	7.738	ACHE	7	4	12	0	1	0	0	0	0	0	5	0	2	1	10	0	1	0	0	0	0	0	0	1	0	0	0	0	0	0	1	0	0	0	0	0	0	0	0	0	0	0	0	0	0
CCCCCCNCC(=O)Nc1ccc2N=C3CCCN3C(=O)c2c1	ACHE_735	ACHE_735	7.597	ACHE	6	3	6	0	2	0	0	0	0	0	3	0	1	0	6	0	0	0	0	0	0	0	0	1	0	0	0	0	0	0	0	0	0	0	0	0	0	0	0	0	0	0	0	0	0
CCCCCCc1ccc(NC(=O)Oc2cccc(CN(C)CCCOc3ccc4C=CC(=O)Oc4c3)c2)cc1	ACHE_753	ACHE_753	5.42	ACHE	7	2	18	0	1	0	0	0	0	0	7	0	2	1	7	0	1	0	0	0	0	0	0	1	0	0	0	0	0	0	1	0	0	0	0	0	0	0	0	0	0	0	0	0	0
CCCCN(CCCC)CCCCCOc1ccc(cc1)C(=O)\C=C\c2ccccc2	ACHE_777	ACHE_777	4.114	ACHE	3	1	12	0	0	0	0	0	0	0	3	0	2	0	12	0	0	0	0	1	0	0	0	1	0	0	0	0	0	0	1	0	0	0	0	0	0	0	0	0	0	0	0	0	0
CCCNCC(=O)Nc1ccc2N=C3CCCN3C(=O)c2c1	ACHE_853	ACHE_853	6.509	ACHE	6	3	6	0	2	0	0	0	0	0	3	0	1	0	3	0	0	0	0	0	0	0	0	1	0	0	0	0	0	0	0	0	0	0	0	0	0	0	0	0	0	0	0	0	0
CCCSc1nc2nc3CC4CC(CC(=C4)CC)c3c(N)c2s1	ACHE_861	ACHE_861	5.138	ACHE	4	1	6	0	1	0	0	0	0	0	6	0	2	0	3	0	0	0	0	0	0	0	0	1	0	0	0	1	0	0	0	0	0	0	0	0	0	0	0	0	0	0	0	0	0
CCN(C)C(=O)Oc1cc(cc2OC(=O)c3ccccc3c12)C(C)N(C)C	ACHE_867	ACHE_867	4.401	ACHE	6	2	12	0	0	0	0	0	0	0	6	0	5	1	2	0	1	0	0	0	0	0	0	1	0	0	0	0	0	0	0	0	0	0	0	0	0	0	0	0	0	0	0	0	0
CCN(CC)C(C)C(=O)N1c2ccccc2Sc3ccccc13	ACHE_920	ACHE_920	5.472	ACHE	4	1	12	0	0	0	0	0	0	0	4	0	3	0	4	0	0	0	0	0	0	0	1	1	0	0	0	1	0	0	0	0	0	0	0	0	0	0	0	0	0	0	0	0	0
CCN(CC)C(C)CN1c2ccccc2Sc3ccccc13	ACHE_921	ACHE_921	6.585	ACHE	3	0	12	0	0	0	0	0	0	0	4	0	3	0	4	0	0	0	0	0	0	0	0	2	0	0	0	1	0	0	0	0	0	0	0	0	0	0	0	0	0	0	0	0	0
CCN(CC)CCCCCCOc1ccc(\C=C\C(=O)O)cc1OC	ACHE_933	ACHE_933	5.573	ACHE	5	1	6	1	1	0	0	0	0	0	3	0	3	0	9	0	0	0	0	0	0	0	0	1	0	0	0	0	0	0	2	0	0	0	0	0	0	0	0	0	0	0	0	0	0
CCN(CC)CCCCCCOc1ccc(cc1)C(=O)\C=C\c2ccccc2	ACHE_934	ACHE_934	4.297	ACHE	3	1	12	0	0	0	0	0	0	0	3	0	2	0	9	0	0	0	0	1	0	0	0	1	0	0	0	0	0	0	1	0	0	0	0	0	0	0	0	0	0	0	0	0	0
CCN(CC)CCCCOc1ccc(cc1)C(=O)\C=C\c2ccccc2	ACHE_947	ACHE_947	4.634	ACHE	3	1	12	0	0	0	0	0	0	0	3	0	2	0	7	0	0	0	0	1	0	0	0	1	0	0	0	0	0	0	1	0	0	0	0	0	0	0	0	0	0	0	0	0	0
CCN(CC)CCNC(=O)c1ccc(N)cc1	ACHE_968	ACHE_968	6	ACHE	4	1	6	0	2	0	0	0	0	0	2	0	2	0	3	0	0	0	0	0	0	0	1	2	0	0	0	0	0	0	0	0	0	0	0	0	0	0	0	0	0	0	0	0	0
CCN(CC)CCOc1ccc(\C=C\2/COc3ccccc3C2=O)cc1	ACHE_980	ACHE_980	5.483	ACHE	4	2	12	0	0	0	0	0	0	0	4	0	2	0	3	0	0	0	0	1	0	0	0	1	0	0	0	0	0	0	2	0	0	0	0	0	0	0	0	0	0	0	1	1	0
CCN(CC)Cc1cc(N)ccc1O	ACHE_1004	ACHE_1004	4.75	ACHE	3	0	6	0	2	0	0	0	0	0	3	0	2	0	2	0	0	0	0	0	0	0	0	2	0	0	0	0	0	0	1	1	0	0	0	0	0	0	0	0	1	0	0	0	0
CCN(CC)Cc1ccc(NC(=O)c2ccccc2)c(c1)C(=O)C(=O)N(CC)CC	ACHE_1006	ACHE_1006	7.35	ACHE	6	3	12	0	1	0	0	0	0	0	4	0	4	0	5	0	0	0	0	0	0	0	1	1	0	0	0	0	0	0	0	0	0	0	0	0	0	0	0	0	0	0	0	0	0
CCN(CCCCCCN1C(=O)C(=O)N(CCCCCCN(CC)Cc2ccccc2OC)c3ccccc13)Cc4ccccc4OC	ACHE_1036	ACHE_1036	8.851	ACHE	8	2	18	0	0	0	0	0	0	0	6	0	4	0	12	0	0	0	0	0	0	0	0	2	0	0	0	0	0	0	2	0	0	0	0	0	0	0	0	0	0	0	0	0	0
CCN(CCCCCCNC(=O)CCCCC1CCSS1)Cc2ccccc2OC	ACHE_1047	ACHE_1047	6.592	ACHE	6	1	6	0	1	0	0	0	0	0	2	0	2	0	10	0	0	0	0	0	0	0	1	1	0	0	0	0	0	0	1	0	0	0	0	0	0	0	0	0	0	0	0	0	0
CCN(CCCCCCNC1=C(Br)C(=O)C(=C(Br)C1=O)NCCCCCCN(CC)Cc2ccccc2OC)Cc3ccccc3OC	ACHE_1050	ACHE_1050	8.575	ACHE	8	4	12	0	2	0	0	0	0	0	4	0	4	0	12	0	0	0	0	0	0	2	0	4	0	0	2	0	2	0	2	0	0	0	0	0	0	0	0	0	0	0	0	0	0
CCN(CCCCCCNC1=CC(=O)C(=C(C)C1=O)C)Cc2ccccc2OC	ACHE_1055	ACHE_1055	7.538	ACHE	5	5	6	0	1	0	0	0	0	0	2	0	4	0	6	0	0	0	0	1	0	0	0	2	0	0	0	0	0	0	1	0	0	0	0	0	0	0	0	0	0	0	0	0	0
CCN(CCCCCCNC1=CC(=O)C(=CC1=O)NCCCCCCN(CC)Cc2ccccc2C)Cc3ccccc3C	ACHE_1060	ACHE_1060	7.143	ACHE	6	4	12	0	2	0	0	0	0	0	4	0	4	0	12	0	0	0	0	0	0	0	0	4	0	0	0	0	0	0	0	0	0	0	0	0	0	0	0	0	0	0	0	0	0
CCN(CCCCCCNC1=CC(=O)C(=CC1=O)NCCCCCCN(CC)Cc2ccccc2[N+](=O)[O-])Cc3ccccc3[N+](=O)[O-]	ACHE_1063	ACHE_1063	5.636	ACHE	10	4	12	0	2	2	2	0	2	0	4	0	2	0	12	0	0	0	0	0	0	0	0	4	0	0	0	0	0	0	0	0	0	0	0	0	0	0	0	0	0	0	0	0	0
CCN(CCCCCCNC1=CC(=O)C(=CC1=O)NCCCCCCN(CC)Cc2cccnc2)Cc3cccnc3	ACHE_1065	ACHE_1065	6.876	ACHE	8	4	10	0	2	0	0	0	0	2	2	0	2	0	12	0	0	0	0	0	0	0	0	4	0	0	0	0	0	0	0	0	0	0	0	0	0	0	0	0	0	0	0	0	0
CCN(CCCCCCNC1=CC(=O)C(=CC1=O)NCCCCCCN(CC)Cc2ccncc2)Cc3ccncc3	ACHE_1067	ACHE_1067	6.717	ACHE	8	4	10	0	2	0	0	0	0	2	2	0	2	0	12	0	0	0	0	0	0	0	0	4	0	0	0	0	0	0	0	0	0	0	0	0	0	0	0	0	0	0	0	0	0
CCN(CCCOc1ccc2C(=O)c3ccccc3Oc2c1)Cc4cccc(OC(=O)NC)c4	ACHE_1104	ACHE_1104	9.252	ACHE	7	2	18	0	1	0	0	0	0	0	7	0	2	0	3	0	1	0	0	1	0	0	0	1	0	0	0	0	0	0	2	0	0	0	0	0	0	0	0	0	0	0	2	0	0
CCN(CCNC1=CC(=O)C(=CC1=O)NCCN(CC)Cc2ccccc2OC)Cc3ccccc3OC	ACHE_1105	ACHE_1105	7.211	ACHE	8	4	12	0	2	0	0	0	0	0	4	0	4	0	4	0	0	0	0	0	0	0	0	4	0	0	0	0	0	0	2	0	0	0	0	0	0	0	0	0	0	0	0	0	0
CCN(CCOc1ccc(\C=C\2/COc3ccccc3C2=O)cc1)Cc4ccccc4	ACHE_1107	ACHE_1107	4.652	ACHE	4	2	18	0	0	0	0	0	0	0	5	0	1	0	2	0	0	0	0	1	0	0	0	1	0	0	0	0	0	0	2	0	0	0	0	0	0	0	0	0	0	0	1	1	0
CCN(Cc1ccccc1)Cc2ccc(cc2)C3=Cc4cc(OCCNC(=O)CCc5ccc(F)c(F)c5)ccc4OC3=O	ACHE_1119	ACHE_1119	5.558	ACHE	6	3	24	0	1	0	0	0	0	0	9	0	1	1	4	0	0	0	0	0	0	0	1	1	0	0	0	0	0	0	1	0	0	0	0	0	0	0	0	0	0	0	0	0	0
CCN(Cc1ccccc1)Cc2cccc(c2)C3=COc4cc(OC)c(OC)cc4C3=O	ACHE_1135	ACHE_1135	5.799	ACHE	5	2	18	0	0	0	0	0	0	0	7	0	3	0	1	0	0	0	0	1	0	0	0	1	0	0	0	0	0	0	3	0	0	0	0	0	0	0	0	0	0	0	0	0	0
CCNC(=O)Oc1ccc2N(C)[C@H]3N(C)CC[C@@]3(C)c2c1	ACHE_1174	ACHE_1174	7.027	ACHE	5	1	6	0	1	0	0	0	0	0	3	0	4	0	1	0	1	0	0	0	0	0	0	2	0	0	0	0	0	0	0	0	0	1	0	0	0	0	0	0	0	0	0	0	0
CCNC(=O)Oc1ccc2O[C@@H]3C[C@@](C)(CO3)c2c1	ACHE_1181	ACHE_1181	5.616	ACHE	5	1	6	0	1	0	0	0	0	0	3	0	2	0	1	0	1	0	0	0	0	0	0	0	0	0	0	0	0	0	2	0	0	1	0	0	0	0	0	0	0	0	1	0	0
CCNC(=O)Oc1ccc2O[C@H]3OCC[C@@]3(C)c2c1	ACHE_1185	ACHE_1185	7	ACHE	5	1	6	0	1	0	0	0	0	0	3	0	2	0	1	0	1	0	0	0	0	0	0	0	0	0	0	0	0	0	2	0	0	1	0	0	0	0	0	0	0	0	0	0	0
CCOC(=O)C1=C(C)Nc2nc3CCC(C)(C)Cc3c(N)c2C1c4cccc(F)c4	ACHE_1214	ACHE_1214	5.736	ACHE	5	3	11	0	2	0	0	0	0	0	7	0	4	1	1	0	0	0	0	0	0	0	0	2	0	0	0	0	0	0	0	0	0	1	0	0	0	0	0	0	0	0	0	0	0
CCOC(=O)C1=C(C)Nc2nc3CCC(C)(C)Cc3c(N)c2C1c4cccc(c4)[N+](=O)[O-]	ACHE_1216	ACHE_1216	5.225	ACHE	7	3	11	0	2	1	1	0	1	0	7	0	4	1	1	0	0	0	0	0	0	0	0	2	0	0	0	0	0	0	0	0	0	1	0	0	0	0	0	0	0	0	0	0	0
CCOC(=O)C1=C(C)Nc2nc3CCC(Cl)(Cl)Cc3c(N)c2C1c4cccc(c4)[N+](=O)[O-]	ACHE_1219	ACHE_1219	6.478	ACHE	7	3	11	0	2	1	1	0	1	0	7	0	2	1	1	0	0	0	0	0	0	0	0	2	0	0	0	0	0	0	0	0	0	0	0	0	0	0	0	0	0	0	0	0	0
CCOC(=O)C1=C(C)Nc2nc3CCCCc3c(N)c2[C@H]1c4ccc(F)cc4	ACHE_1238	ACHE_1238	7.28	ACHE	5	3	11	0	2	0	0	0	0	0	7	0	2	1	1	0	0	0	0	0	0	0	0	2	0	0	0	0	0	0	0	0	0	0	0	0	0	0	0	0	0	0	0	0	0
CCOC(=O)C1=C(C)Nc2nc3CCCCc3c(N)c2[C@H]1c4cccc(c4)[N+](=O)[O-]	ACHE_1242	ACHE_1242	6.96	ACHE	7	3	11	0	2	1	1	0	1	0	7	0	2	1	1	0	0	0	0	0	0	0	0	2	0	0	0	0	0	0	0	0	0	0	0	0	0	0	0	0	0	0	0	0	0
CCOC(=O)C1=C(C)Nc2nc3CCCCc3c(N)c2[C@H]1c4ccccc4	ACHE_1243	ACHE_1243	7.1	ACHE	5	3	11	0	2	0	0	0	0	0	6	0	2	1	1	0	0	0	0	0	0	0	0	2	0	0	0	0	0	0	0	0	0	0	0	0	0	0	0	0	0	0	0	0	0
CCOC(=O)C1=C(C)Oc2nc3CCCCCc3c(N)c2[C@H]1c4ccc(OC)c(OC)c4	ACHE_1245	ACHE_1245	4.48	ACHE	7	3	11	0	1	0	0	0	0	0	8	0	4	1	1	0	0	0	0	0	0	0	0	1	0	0	0	0	0	0	3	0	0	0	0	0	0	0	0	0	0	0	0	0	0
CCOC(=O)C1=C(C)Oc2nc3CCCCc3c(N)c2C1c4ccc(OC)cc4	ACHE_1252	ACHE_1252	6.74	ACHE	6	3	11	0	1	0	0	0	0	0	7	0	3	1	1	0	0	0	0	0	0	0	0	1	0	0	0	0	0	0	2	0	0	0	0	0	0	0	0	0	0	0	0	0	0
CCOC(=O)C1=C(C)Oc2nc3CCCCc3c(N)c2[C@H]1c4ccc(cc4)C#N	ACHE_1257	ACHE_1257	5.46	ACHE	6	3	11	0	1	0	0	0	0	0	7	0	2	1	1	0	0	0	0	0	0	0	0	1	0	0	0	0	0	0	1	0	0	0	0	0	0	0	0	0	0	0	0	0	0
CCOC(=O)C1=C(C)Oc2nc3CCCCc3c(N)c2[C@H]1c4cccc(c4)[N+](=O)[O-]	ACHE_1259	ACHE_1259	5.72	ACHE	7	3	11	0	1	1	1	0	1	0	7	0	2	1	1	0	0	0	0	0	0	0	0	1	0	0	0	0	0	0	1	0	0	0	0	0	0	0	0	0	0	0	0	0	0
CCOC(=O)C1=C(C)Oc2nc3CCCCc3c(N)c2[C@H]1c4cccnc4	ACHE_1261	ACHE_1261	5.15	ACHE	6	3	10	0	1	0	0	0	0	1	6	0	2	1	1	0	0	0	0	0	0	0	0	1	0	0	0	0	0	0	1	0	0	0	0	0	0	0	0	0	0	0	0	0	0
CCOC(=O)C1=C(C)Oc2nc3CCCCc3c(N)c2[C@H]1c4occc4	ACHE_1267	ACHE_1267	5.77	ACHE	5	3	9	0	1	0	0	0	0	0	6	0	2	1	1	0	0	0	0	0	0	0	0	1	0	0	0	0	0	0	1	0	0	0	0	0	0	0	0	0	0	0	0	0	0
CCOC(=O)C1=C(C[C@H](N([C@@H]1c2ccc(C)cc2)c3ccc(OC)cc3)c4ccc(C)cc4)Nc5ccc(OC)cc5	ACHE_1274	ACHE_1274	5.303	ACHE	6	3	24	0	1	0	0	0	0	0	8	0	5	1	1	0	0	0	0	0	0	0	0	2	0	0	0	0	0	0	2	0	0	0	0	0	0	0	0	0	0	0	0	0	0
CCOC(=O)C1=C(C[C@H](N([C@@H]1c2ccc(F)cc2)c3ccccc3)c4ccc(F)cc4)Nc5ccccc5	ACHE_1278	ACHE_1278	6.409	ACHE	4	3	24	0	1	0	0	0	0	0	6	0	1	1	1	0	0	0	0	0	0	0	0	2	0	0	0	0	0	0	0	0	0	0	0	0	0	0	0	0	0	0	0	0	0
CCOC(=O)C1=C(C[C@H](N([C@@H]1c2ccc(OC)cc2)c3ccc(Cl)cc3)c4ccc(OC)cc4)Nc5ccc(Cl)cc5	ACHE_1279	ACHE_1279	6.42	ACHE	6	3	24	0	1	0	0	0	0	0	8	0	3	1	1	0	0	0	0	0	0	0	0	2	0	0	0	0	0	0	2	0	0	0	0	0	0	0	0	0	0	0	0	0	0
CCOC(=O)C1=C(C[C@H](N([C@@H]1c2ccccc2)c3ccc(C)cc3)c4ccccc4)Nc5ccc(C)cc5	ACHE_1280	ACHE_1280	5.286	ACHE	4	3	24	0	1	0	0	0	0	0	6	0	3	1	1	0	0	0	0	0	0	0	0	2	0	0	0	0	0	0	0	0	0	0	0	0	0	0	0	0	0	0	0	0	0
CCOC(=O)c1c(C)nc2nc3CCCCCc3c(N)c2c1c4ccc(Cl)cc4	ACHE_1312	ACHE_1312	4.72	ACHE	5	1	14	0	1	0	0	0	0	0	10	0	2	1	1	0	0	0	0	0	0	0	0	1	0	0	0	0	0	0	0	0	0	0	0	0	0	0	0	0	0	0	0	0	0
CCOC(=O)c1c(C)nc2nc3CCCCc3c(N)c2c1c4cccc(c4)[N+](=O)[O-]	ACHE_1325	ACHE_1325	6.03	ACHE	7	1	14	0	1	1	1	0	1	0	10	0	2	1	1	0	0	0	0	0	0	0	0	1	0	0	0	0	0	0	0	0	0	0	0	0	0	0	0	0	0	0	0	0	0
CCOC(=O)c1c(C)nc2nc3CCCc3c(N)c2c1c4ccccc4	ACHE_1329	ACHE_1329	4.92	ACHE	5	1	14	0	1	0	0	0	0	0	9	0	2	1	1	0	0	0	0	0	0	0	0	1	0	0	0	0	0	0	0	0	0	0	0	0	0	0	0	0	0	0	0	0	0
CCOC(OCC)c1ccc(\C=C\2/CC\C(=C/c3ccc(cc3)C(OCC)OCC)\C2=O)cc1	ACHE_1349	ACHE_1349	4.116	ACHE	5	3	12	0	0	0	0	0	0	0	4	0	4	0	4	0	0	0	0	1	0	0	0	0	0	0	0	0	0	0	4	0	0	0	0	0	0	0	0	0	0	0	0	0	0
CCOC(OCC)c1ccc(\C=C\2/CN(Cc3ccccc3)C\C(=C/c4ccc(cc4)C(OCC)OCC)\C2=O)cc1	ACHE_1351	ACHE_1351	4.56	ACHE	6	3	18	0	0	0	0	0	0	0	5	0	4	0	4	0	0	0	0	1	0	0	0	1	0	0	0	0	0	0	4	0	0	0	0	0	0	0	0	1	0	0	0	0	0
CCOC(OCC)c1ccc(\C=C\C(=O)\C=C\c2ccc(cc2)C(OCC)OCC)cc1	ACHE_1355	ACHE_1355	4.257	ACHE	5	1	12	0	0	0	0	0	0	0	4	0	4	0	8	0	0	0	0	1	0	0	0	0	0	0	0	0	0	0	4	0	0	0	0	0	0	0	0	0	0	0	0	0	0
CCO[P@](=O)(SCC)c1ccccc1	ACHE_1363	ACHE_1363	5.097	ACHE	3	0	6	0	0	0	0	0	0	0	1	0	2	0	2	0	0	0	0	0	0	0	0	0	0	0	0	1	0	0	1	0	0	0	0	0	0	0	0	0	0	0	0	0	0
CCOc1ccc(Cc2nc3cc(ccc3n2CCC(C)C)C(=O)NCCCCCCNc4c5CCCCc5nc6ccccc46)cc1	ACHE_1371	ACHE_1371	7.7	ACHE	6	1	22	0	2	0	0	0	0	0	11	0	3	0	10	1	0	0	1	0	0	0	1	1	0	0	0	0	0	0	1	0	0	0	0	0	0	0	0	0	0	0	0	0	0
CCOc1ccc(Cc2nc3cc(ccc3n2CCC(C)C)C(=O)NCCOCCOCCNc4c5CCCCc5nc6ccccc46)cc1	ACHE_1376	ACHE_1376	6.4	ACHE	8	1	22	0	2	0	0	0	0	0	11	0	3	0	8	1	0	0	1	0	0	0	1	1	0	0	0	0	0	0	3	0	0	0	0	0	0	0	0	0	0	0	0	0	0
CC[C@@H](CN1CCCC1=O)C(=O)NCCCCCCCNc2c3[C@H]4C[C@@H](Cc3nc5cc(Cl)ccc25)C=C(C)C4	ACHE_1392	ACHE_1392	8.377	ACHE	6	3	9	0	2	0	0	0	0	0	6	0	2	0	10	0	0	0	0	0	0	0	2	1	0	0	0	0	0	0	0	0	0	0	0	0	0	0	0	0	0	0	0	0	0
CC[C@H](C)C1=N[C@H]2CC=C3C[C@@H]4[C@@H](CC[C@H]3[C@]2(C)CO1)[C@]5(C)C[C@@H](O)[C@H]([C@H](C)N(C)C)[C@@]5(C)CC4=O	ACHE_1401	ACHE_1401	6.577	ACHE	5	3	0	0	1	0	0	0	0	0	0	0	8	0	4	0	0	0	0	1	0	0	0	1	0	0	0	0	0	0	1	1	0	3	1	0	0	0	0	0	0	0	0	0	0
CC[C@H]1[C@H]2OC(=O)[C@](C)(O)[C@H]2[C@]34CC[C@@H]([C@@H]5C[C@@H](C)C(=O)O5)N3CCCC[C@@H]14	ACHE_1413	ACHE_1413	5.041	ACHE	6	2	0	0	1	0	0	0	0	0	0	0	3	2	1	0	0	0	0	0	0	0	0	1	0	0	0	0	0	0	1	1	1	2	0	0	0	0	0	0	0	0	0	0	0
CCc1ccccc1NC(=O)Oc2ccc3N(C)[C@@H]4[C@@](C)(CC[N+]4(C)[O-])c3c2	ACHE_1437	ACHE_1437	6.903	ACHE	5	1	12	0	1	0	1	0	1	0	5	0	4	0	1	0	1	0	0	0	0	0	0	1	0	0	0	0	0	0	0	0	0	1	0	0	0	0	0	0	0	0	0	0	0
CN(C(=O)Oc1ccc2N(C)[C@H]3N(C)CC[C@@]3(C)c2c1)c4ccccc4	ACHE_1445	ACHE_1445	6.545	ACHE	5	1	12	0	0	0	0	0	0	0	4	0	4	0	0	0	1	0	0	0	0	0	0	2	0	0	0	0	0	0	0	0	0	1	0	0	0	0	0	0	0	0	0	0	0
CN(C)C(=O)Oc1cc(OC(=O)N(C)C)cc(c1)C(O)CNC(C)(C)C	ACHE_1451	ACHE_1451	4.523	ACHE	8	2	6	0	2	0	0	0	0	0	3	0	7	0	4	0	2	0	0	0	0	0	0	1	0	0	0	0	0	0	1	1	0	1	1	0	0	0	0	0	0	0	0	0	0
CN(C)CC(C)(C)c1cccc(OC(=O)NCCCCN2CCOCC2)c1	ACHE_1492	ACHE_1492	8.046	ACHE	6	1	6	0	1	0	0	0	0	0	2	0	4	0	6	0	1	0	0	0	0	0	0	2	0	0	0	0	0	0	1	0	0	1	0	0	0	0	0	0	0	0	0	0	0
CN(C)CCCCCOc1ccc(cc1)C(=O)\C=C\c2ccccc2	ACHE_1501	ACHE_1501	4.884	ACHE	3	1	12	0	0	0	0	0	0	0	3	0	2	0	6	0	0	0	0	1	0	0	0	1	0	0	0	0	0	0	1	0	0	0	0	0	0	0	0	0	0	0	0	0	0
CN(C)CCC[C@]1(OCc2cc(ccc12)c3nnc([nH]3)c4ccc(Cl)cc4)c5ccc(F)cc5	ACHE_1507	ACHE_1507	5.173	ACHE	4	0	20	0	1	0	0	0	0	0	9	0	2	0	2	0	0	0	0	0	0	0	0	1	1	0	0	0	0	0	1	0	0	1	0	0	0	0	0	0	0	0	0	0	0
CN(C)CCC[C@]1(OCc2cc(ccc12)c3nnc([nH]3)c4ccc(F)cc4)c5ccc(F)cc5	ACHE_1508	ACHE_1508	3.584	ACHE	4	0	20	0	1	0	0	0	0	0	9	0	2	0	2	0	0	0	0	0	0	0	0	1	1	0	0	0	0	0	1	0	0	1	0	0	0	0	0	0	0	0	0	0	0
CN(C)CCC[C@]1(OCc2cc(ccc12)c3nnc([nH]3)c4ccc(O)cc4)c5ccc(F)cc5	ACHE_1509	ACHE_1509	3.412	ACHE	5	0	20	0	2	0	0	0	0	0	9	0	2	0	2	0	0	0	0	0	0	0	0	1	1	0	0	0	0	0	2	1	0	1	0	0	0	0	0	0	1	0	0	0	0
CN(C)CCC[C@]1(OCc2cc(ccc12)c3nnc([nH]3)c4ccccc4N)c5ccc(F)cc5	ACHE_1517	ACHE_1517	3.444	ACHE	5	0	20	0	2	0	0	0	0	0	9	0	2	0	2	0	0	0	0	0	0	0	0	2	1	0	0	0	0	0	1	0	0	1	0	0	0	0	0	0	0	0	0	0	0
CN(C)Cc1cc2N(C)[C@H]3N(C)CC[C@@]3(C)c2cc1OC(=O)Nc4ccccc4	ACHE_1546	ACHE_1546	6.108	ACHE	6	1	12	0	1	0	0	0	0	0	5	0	5	0	0	0	1	0	0	0	0	0	0	3	0	0	0	0	0	0	0	0	0	1	0	0	0	0	0	0	0	0	0	0	0
CN(C)S(=O)(=O)NC1CCc2ccc(O)cc2C1	ACHE_1586	ACHE_1586	7.432	ACHE	5	0	6	0	2	0	0	2	0	0	3	0	2	0	0	0	0	0	0	0	0	0	0	0	0	0	0	0	0	0	1	1	0	0	0	0	0	0	0	0	1	0	0	0	0
CN(C)c1ccc(C=C2CN(C)CC(=Cc3ccc(cc3[N+](=O)[O-])N(C)C)C2=O)c(c1)[N+](=O)[O-]	ACHE_1592	ACHE_1592	7.244	ACHE	8	3	12	0	0	2	2	0	2	0	6	0	5	0	0	0	0	0	0	1	0	0	0	3	0	0	0	0	0	0	0	0	0	0	0	0	0	0	0	1	0	0	0	0	0
CN(C)c1ccc(cc1)C(=O)NCCCCCCCCNc2c3CCCCc3nc4ccccc24	ACHE_1600	ACHE_1600	7.114	ACHE	5	1	15	0	2	0	0	0	0	0	7	0	2	0	7	0	0	0	0	0	0	0	1	2	0	0	0	0	0	0	0	0	0	0	0	0	0	0	0	0	0	0	0	0	0
CN(C)c1ccc(cc1)C(=O)NCCCCNc2c3CCCCc3nc4ccccc24	ACHE_1604	ACHE_1604	6.53	ACHE	5	1	15	0	2	0	0	0	0	0	7	0	2	0	3	0	0	0	0	0	0	0	1	2	0	0	0	0	0	0	0	0	0	0	0	0	0	0	0	0	0	0	0	0	0
CN(C)c1ccccc1CNCCCCCCCCNc2c3CCCCc3nc4ccccc24	ACHE_1610	ACHE_1610	8.394	ACHE	4	0	15	0	2	0	0	0	0	0	7	0	2	0	7	0	0	0	0	0	0	0	0	3	0	0	0	0	0	0	0	0	0	0	0	0	0	0	0	0	0	0	0	0	0
CN(CC#C)Cc1ccc(O)c2ncccc12	ACHE_1619	ACHE_1619	5.745	ACHE	3	0	9	0	1	0	0	0	0	0	4	0	1	0	2	0	0	0	0	0	0	0	0	1	0	0	0	0	0	0	1	1	0	0	0	0	0	0	0	0	1	0	0	0	0
CN(CCCOc1ccc2C(=CC(=O)Oc2c1)C)Cc3cccc(OC(=O)NCCCCCc4ccccc4)c3	ACHE_1701	ACHE_1701	7.094	ACHE	7	3	18	0	1	0	0	0	0	0	6	0	2	1	6	0	1	0	0	0	0	0	0	1	0	0	0	0	0	0	1	0	0	0	0	0	0	0	0	0	0	0	0	0	0
CN(CCCOc1ccc2C(=O)c3ccccc3Oc2c1)Cc4cccc(OC(=O)NCCCCCCCCCN5CCOCC5)c4	ACHE_1702	ACHE_1702	7.533	ACHE	9	2	18	0	1	0	0	0	0	0	7	0	1	0	10	0	1	0	0	1	0	0	0	2	0	0	0	0	0	0	3	0	0	0	0	0	0	0	0	0	0	0	2	0	0
CN(CCCOc1ccc2C3=C(CCCC3)C(=O)Oc2c1)Cc4cccc(OC(=O)NCCCCCc5ccccc5)c4	ACHE_1710	ACHE_1710	7.046	ACHE	7	4	18	0	1	0	0	0	0	0	6	0	1	1	6	0	1	0	0	0	0	0	0	1	0	0	0	0	0	0	1	0	0	0	0	0	0	0	0	0	0	0	0	0	0
CN(CCCOc1ccc2C=C(C(=O)Oc2c1)c3ccccc3)Cc4cccc(OC(=O)NCCCCCc5ccccc5)c4	ACHE_1713	ACHE_1713	6.903	ACHE	7	3	24	0	1	0	0	0	0	0	7	0	1	1	6	0	1	0	0	0	0	0	0	1	0	0	0	0	0	0	1	0	0	0	0	0	0	0	0	0	0	0	0	0	0
CN(CCCOc1ccc2C=CC(=O)Oc2c1)Cc3cccc(OC(=O)NCCCCCCCN4CCOCC4)c3	ACHE_1714	ACHE_1714	6.924	ACHE	9	2	12	0	1	0	0	0	0	0	5	0	1	1	8	0	1	0	0	0	0	0	0	2	0	0	0	0	0	0	2	0	0	0	0	0	0	0	0	0	0	0	0	0	0
CN(CCCOc1ccc2c(OC(=O)c3ccccc23)c1)Cc4cccc(OC(=O)NCCCCCc5ccccc5)c4	ACHE_1717	ACHE_1717	6.409	ACHE	7	2	24	0	1	0	0	0	0	0	8	0	1	1	6	0	1	0	0	0	0	0	0	1	0	0	0	0	0	0	1	0	0	0	0	0	0	0	0	0	0	0	0	0	0
CN(c1ccc2c(C)n(C)nc2c1)c3ccnc(Nc4ccc(C)c(c4)S(=O)(=O)N)n3	ACHE_1772	ACHE_1772	6.032	ACHE	8	0	17	0	2	0	0	1	0	0	9	1	4	0	0	0	0	0	0	0	0	0	0	2	1	0	0	0	0	0	0	0	0	0	0	0	0	0	0	0	0	0	0	0	0
CN1C(=O)Cc2cc3c(CCC4CCN(Cc5ccccc5)CC4)noc3cc12	ACHE_1773	ACHE_1773	9.32	ACHE	4	1	13	0	0	0	0	0	0	0	6	0	1	0	1	0	0	0	0	0	0	0	1	1	0	0	0	0	0	0	0	0	0	0	0	0	0	0	0	1	0	0	0	0	0
CN1C2OCC[C@@]2(C)c3cc(OC(=O)Nc4ccccc4C)ccc13	ACHE_1791	ACHE_1791	7.886	ACHE	5	1	12	0	1	0	0	0	0	0	5	0	3	0	0	0	1	0	0	0	0	0	0	1	0	0	0	0	0	0	1	0	0	1	0	0	0	0	0	0	0	0	0	0	0
CN1CC2C(C(=O)N(C2=O)c3ccc(Cl)cc3)C14C(=O)c5ccccc5C4=O	ACHE_1796	ACHE_1796	4.555	ACHE	6	4	12	0	0	0	0	0	0	0	4	0	1	0	0	0	0	0	0	0	0	0	0	1	0	0	0	0	0	0	0	0	0	1	0	0	0	0	0	0	0	0	0	0	0
CN1CC[C@@]2(C)C1N(C)c3ccc(OC(=O)Nc4ccccc4)cc23	ACHE_1848	ACHE_1848	5.456	ACHE	5	1	12	0	1	0	0	0	0	0	4	0	3	0	0	0	1	0	0	0	0	0	0	2	0	0	0	0	0	0	0	0	0	1	0	0	0	0	0	0	0	0	0	0	0
CN1CC[C@@]2(C)[C@@H]1N(C)c3ccc(OC(=O)Nc4ccccc4C)cc23	ACHE_1851	ACHE_1851	5.259	ACHE	5	1	12	0	1	0	0	0	0	0	5	0	4	0	0	0	1	0	0	0	0	0	0	2	0	0	0	0	0	0	0	0	0	1	0	0	0	0	0	0	0	0	0	0	0
CN1CC[C@]2(C)C1Nc3ccc(OC(=O)Nc4ccccc4)cc23	ACHE_1867	ACHE_1867	7.389	ACHE	5	1	12	0	2	0	0	0	0	0	4	0	2	0	0	0	1	0	0	0	0	0	0	2	0	0	0	0	0	0	0	0	0	1	0	0	0	0	0	0	0	0	0	0	0
CN1CC[C@]2(C)[C@H]1N(C)c3ccc(OC(=O)N4CCc5ccccc5C4)cc23	ACHE_1872	ACHE_1872	6.83	ACHE	5	1	12	0	0	0	0	0	0	0	5	0	3	0	0	0	1	0	0	0	0	0	0	2	0	0	0	0	0	0	0	0	0	1	0	0	0	0	0	0	0	0	0	0	0
CN1C[C@@H](c2ccccc2)[C@@]3(CN(C\C(=C/c4ccccc4)\C3=O)C(=O)C=C)[C@@]15C(=O)Nc6ccccc56	ACHE_1907	ACHE_1907	5.058	ACHE	6	4	18	0	1	0	0	0	0	0	4	0	1	0	2	0	0	0	0	1	0	0	2	1	0	0	0	0	0	0	0	0	0	2	0	0	0	0	0	0	0	0	0	0	0
CNC(=O)Oc1ccc2N(C)[C@@H]3OCC[C@]3(C)c2c1	ACHE_1948	ACHE_1948	7.252	ACHE	5	1	6	0	1	0	0	0	0	0	3	0	3	0	0	0	1	0	0	0	0	0	0	1	0	0	0	0	0	0	1	0	0	1	0	0	0	0	0	0	0	0	0	0	0
CNC(=O)Oc1ccc2N(Cc3ccccc3)[C@H]4N(C)CC[C@@]4(C)c2c1	ACHE_1963	ACHE_1963	6.794	ACHE	5	1	12	0	1	0	0	0	0	0	4	0	3	0	0	0	1	0	0	0	0	0	0	2	0	0	0	0	0	0	0	0	0	1	0	0	0	0	0	0	0	0	0	0	0
CNC(=O)Oc1ccc2N[C@H]3N(C)CC[C@@]3(C)c2c1	ACHE_1970	ACHE_1970	7.246	ACHE	5	1	6	0	2	0	0	0	0	0	3	0	3	0	0	0	1	0	0	0	0	0	0	2	0	0	0	0	0	0	0	0	0	1	0	0	0	0	0	0	0	0	0	0	0
CNC(=O)Oc1ccc2c(c1)c(C)cn2Nc3ccncc3F	ACHE_1976	ACHE_1976	7	ACHE	5	1	13	0	2	0	0	0	0	1	6	0	2	0	0	0	1	0	0	0	0	0	0	1	1	0	0	0	0	0	0	0	0	0	0	0	0	0	0	0	0	0	0	0	0
CNC(=O)Oc1cccc2C3C(CCN3C)CSc12	ACHE_2034	ACHE_2034	8.091	ACHE	5	1	6	0	1	0	0	0	0	0	3	0	2	0	0	0	1	0	0	0	0	0	0	1	0	0	0	1	0	0	0	0	0	0	0	0	0	0	0	0	0	0	0	0	0
CN[C@@]12CC(=C[C@@H](CC3=C1C=CC(=O)N3)[C@H]2C=C)C	ACHE_2058	ACHE_2058	4.824	ACHE	3	4	0	0	2	0	0	0	0	0	0	0	2	0	1	0	0	0	0	0	0	0	1	1	0	0	0	0	0	0	0	0	0	1	0	1	0	0	0	0	0	0	0	0	0
COC(=O)C1=C(C[C@H](N([C@@H]1c2ccc(C)cc2)c3ccc(Cl)cc3)c4ccc(C)cc4)Nc5ccc(Cl)cc5	ACHE_2090	ACHE_2090	5.668	ACHE	4	3	24	0	1	0	0	0	0	0	8	0	3	1	0	0	0	0	0	0	0	0	0	2	0	0	0	0	0	0	0	0	0	0	0	0	0	0	0	0	0	0	0	0	0
COC(=O)C1=C(C[C@H](N([C@@H]1c2ccc(C)cc2)c3ccc(OC)cc3)c4ccc(C)cc4)Nc5ccc(OC)cc5	ACHE_2091	ACHE_2091	5.234	ACHE	6	3	24	0	1	0	0	0	0	0	8	0	5	1	0	0	0	0	0	0	0	0	0	2	0	0	0	0	0	0	2	0	0	0	0	0	0	0	0	0	0	0	0	0	0
COC1=CC(=O)C(=CC1=O)N2CCC(CC2)C3CCN(Cc4ccccc4OC)CC3	ACHE_2124	ACHE_2124	4.613	ACHE	6	4	6	0	0	0	0	0	0	0	2	0	2	0	0	0	0	0	0	0	0	0	0	2	0	0	0	0	0	0	2	0	0	0	0	0	0	0	0	2	0	0	0	0	0
COc1c(cc(Cl)c2c1ccn2Cc3ccccc3)C(=O)CCC4CCN(CC5CCCCC5)CC4	ACHE_2172	ACHE_2172	6.584	ACHE	3	1	14	0	0	0	0	0	0	0	6	0	1	0	2	0	0	0	0	1	0	0	0	1	0	0	0	0	0	0	1	0	0	0	0	0	0	0	0	1	0	0	0	0	0
COc1cc(CCC(=O)NCCCCCC(=O)NNc2c3CCCCc3nc4ccccc24)cc(OC)c1OC	ACHE_2185	ACHE_2185	8.076	ACHE	9	2	15	0	3	0	0	0	0	0	9	0	3	0	7	0	0	0	0	0	0	0	1	0	1	0	0	0	0	0	3	0	0	0	0	0	0	0	0	0	0	0	0	0	0
COc1cc(CN2CCC(CCC(=O)c3cc(Cl)c(N)cc3OC)CC2)ccc1O	ACHE_2197	ACHE_2197	6.272	ACHE	6	1	12	0	2	0	0	0	0	0	7	0	2	0	2	0	0	0	0	1	0	0	0	2	0	0	0	0	0	0	3	1	0	0	0	0	0	0	0	1	1	1	0	0	0
COc1cc(N)c(Cl)cc1C(=O)CCC2CCN(CC3CC3)CC2	ACHE_2212	ACHE_2212	6.028	ACHE	4	1	6	0	1	0	0	0	0	0	4	0	1	0	2	0	0	1	0	1	0	0	0	2	0	0	0	0	0	0	1	0	0	0	0	0	0	0	0	1	0	0	0	0	0
COc1cc(N)c(Cl)cc1C(=O)CCC2CCN(CC3CCCC3)CC2	ACHE_2214	ACHE_2214	7.161	ACHE	4	1	6	0	1	0	0	0	0	0	4	0	1	0	2	0	0	0	0	1	0	0	0	2	0	0	0	0	0	0	1	0	0	0	0	0	0	0	0	1	0	0	0	0	0
COc1cc(N)c(Cl)cc1C(=O)CCC2CCN(CC3CCCCCC3)CC2	ACHE_2217	ACHE_2217	7.244	ACHE	4	1	6	0	1	0	0	0	0	0	4	0	1	0	2	0	0	0	0	1	0	0	0	2	0	0	0	0	0	0	1	0	0	0	0	0	0	0	0	1	0	0	0	0	0
COc1cc(N)c(Cl)cc1C(=O)CCC2CCN(Cc3ccccc3)CC2	ACHE_2222	ACHE_2222	8.071	ACHE	4	1	12	0	1	0	0	0	0	0	5	0	1	0	2	0	0	0	0	1	0	0	0	2	0	0	0	0	0	0	1	0	0	0	0	0	0	0	0	1	0	0	0	0	0
COc1cc(N)c(Cl)cc1C(=O)CCC2CCN(Cc3cccnc3)CC2	ACHE_2223	ACHE_2223	7.347	ACHE	5	1	11	0	1	0	0	0	0	1	5	0	1	0	2	0	0	0	0	1	0	0	0	2	0	0	0	0	0	0	1	0	0	0	0	0	0	0	0	1	0	0	0	0	0
COc1cc(\C=C\C(=O)NCCC2CCN(Cc3ccccc3)CC2)ccc1OC(=O)C	ACHE_2256	ACHE_2256	6.47	ACHE	6	2	12	0	1	0	0	0	0	0	4	0	2	1	4	0	0	0	0	0	0	0	1	1	0	0	0	0	0	0	1	0	0	0	0	0	0	0	0	1	0	0	0	0	0
COc1cc(\C=C\C(=O)NCCCCCCNc2c3CCCCc3nc4ccccc24)cc(OC)c1O	ACHE_2257	ACHE_2257	7.186	ACHE	7	1	15	0	3	0	0	0	0	0	9	0	2	0	7	0	0	0	0	0	0	0	1	1	0	0	0	0	0	0	3	1	0	0	0	0	0	0	0	0	1	2	0	0	0
COc1cc(\C=C\C(=O)NCCCCCCNc2c3CCCCc3nc4ccccc24)ccc1O	ACHE_2259	ACHE_2259	7.934	ACHE	6	1	15	0	3	0	0	0	0	0	8	0	1	0	7	0	0	0	0	0	0	0	1	1	0	0	0	0	0	0	2	1	0	0	0	0	0	0	0	0	1	1	0	0	0
COc1cc(\C=C\C(=O)NCCNc2c3CCCCc3nc4ccccc24)ccc1OCc5ccccc5	ACHE_2260	ACHE_2260	7.259	ACHE	6	1	21	0	2	0	0	0	0	0	9	0	1	0	3	0	0	0	0	0	0	0	1	1	0	0	0	0	0	0	2	0	0	0	0	0	0	0	0	0	0	0	0	0	0
COc1cc(\C=C\C(=O)Nc2ccccc2)ccc1OCCCCCCCCN(C)C	ACHE_2266	ACHE_2266	5.048	ACHE	5	1	12	0	1	0	0	0	0	0	4	0	3	0	9	0	0	0	0	0	0	0	1	1	0	0	0	0	0	0	2	0	0	0	0	0	0	0	0	0	0	0	0	0	0
COc1cc(\C=C\C(=O)Nc2ccccc2)ccc1OCCCCCCN(C)C	ACHE_2269	ACHE_2269	5.076	ACHE	5	1	12	0	1	0	0	0	0	0	4	0	3	0	7	0	0	0	0	0	0	0	1	1	0	0	0	0	0	0	2	0	0	0	0	0	0	0	0	0	0	0	0	0	0
COc1cc(\C=C\C(=O)Nc2ccccc2)ccc1OCCCCCCN3CCCC3	ACHE_2270	ACHE_2270	5.955	ACHE	5	1	12	0	1	0	0	0	0	0	4	0	1	0	7	0	0	0	0	0	0	0	1	1	0	0	0	0	0	0	2	0	0	0	0	0	0	0	0	0	0	0	0	0	0
COc1cc(\C=C\C(=O)Nc2ccccc2)ccc1OCCCCCN3CCCCC3	ACHE_2274	ACHE_2274	5.319	ACHE	5	1	12	0	1	0	0	0	0	0	4	0	1	0	6	0	0	0	0	0	0	0	1	1	0	0	0	0	0	0	2	0	0	0	0	0	0	0	0	1	0	0	0	0	0
COc1cc(\C=C\C(=O)Nc2ccccc2)ccc1OCCCCN(C)C	ACHE_2275	ACHE_2275	3.998	ACHE	5	1	12	0	1	0	0	0	0	0	4	0	3	0	5	0	0	0	0	0	0	0	1	1	0	0	0	0	0	0	2	0	0	0	0	0	0	0	0	0	0	0	0	0	0
COc1cc(\C=C\C(=O)Nc2ccccc2)ccc1OCCCCN3CCCCC3	ACHE_2277	ACHE_2277	5.146	ACHE	5	1	12	0	1	0	0	0	0	0	4	0	1	0	5	0	0	0	0	0	0	0	1	1	0	0	0	0	0	0	2	0	0	0	0	0	0	0	0	1	0	0	0	0	0
COc1cc(cc(OC)c1OC)C(=O)NCCCCC(=O)NNc2c3CCCCc3nc4ccccc24	ACHE_2297	ACHE_2297	7.77	ACHE	9	2	15	0	3	0	0	0	0	0	9	0	3	0	4	0	0	0	0	0	0	0	1	0	1	0	0	0	0	0	3	0	0	0	0	0	0	0	0	0	0	0	0	0	0
COc1cc(cc(OC)c1OC)C(=O)NCCCCCC(=O)NNc2c3CCCCc3nc4ccccc24	ACHE_2298	ACHE_2298	7.74	ACHE	9	2	15	0	3	0	0	0	0	0	9	0	3	0	5	0	0	0	0	0	0	0	1	0	1	0	0	0	0	0	3	0	0	0	0	0	0	0	0	0	0	0	0	0	0
COc1cc(cc(OC)c1OC)C(=O)NNc2c3CCCCc3nc4ccccc24	ACHE_2306	ACHE_2306	6.413	ACHE	7	1	15	0	2	0	0	0	0	0	9	0	3	0	0	0	0	0	0	0	0	0	0	0	1	0	0	0	0	0	3	0	0	0	0	0	0	0	0	0	0	0	0	0	0
COc1cc(cc(OC)c1OC)C(C#N)N2CCCC2	ACHE_2308	ACHE_2308	3.493	ACHE	5	0	6	0	0	0	0	0	0	0	4	0	3	0	1	0	0	0	0	0	0	0	0	1	0	0	0	0	0	0	3	0	0	0	0	0	0	0	0	0	0	0	0	0	0
COc1cc(cc2OC(=O)c3ccccc3c12)C(C)N(C)C	ACHE_2317	ACHE_2317	5.553	ACHE	4	1	12	0	0	0	0	0	0	0	6	0	4	1	1	0	0	0	0	0	0	0	0	1	0	0	0	0	0	0	1	0	0	0	0	0	0	0	0	0	0	0	0	0	0
COc1cc2CC(CC3CCN(CCNc4c5CCCCc5nc6cc(Cl)ccc46)CC3)C(=O)c2cc1OC	ACHE_2350	ACHE_2350	9.174	ACHE	6	1	15	0	1	0	0	0	0	0	10	0	2	0	1	0	0	0	0	1	0	0	0	2	0	0	0	0	0	0	2	0	0	0	0	0	0	0	0	1	0	0	0	0	0
COc1cc2CC(CC3CCN(Cc4ccccc4)CC3)C(=O)c2cc1OC	ACHE_2373	ACHE_2373	8.699	ACHE	4	1	12	0	0	0	0	0	0	0	5	0	2	0	0	0	0	0	0	1	0	0	0	1	0	0	0	0	0	0	2	0	0	0	0	0	0	0	0	1	0	0	0	0	0
COc1cc2CCN(CCCCCCC#C)C(c3ccc(cc3)[N+](=O)[O-])c2cc1OC	ACHE_2432	ACHE_2432	5.535	ACHE	5	0	12	0	0	1	1	0	1	0	6	0	2	0	7	0	0	0	0	0	0	0	0	1	0	0	0	0	0	0	2	0	0	0	0	0	0	0	0	0	0	0	0	0	0
COc1cc2CCN(CCCCCCc3cc(C)nc(\C=N\O)c3O)C(c4ccccc4)c2cc1OC	ACHE_2434	ACHE_2434	3.523	ACHE	7	0	17	0	2	0	1	0	0	1	9	0	3	0	5	0	0	0	0	0	0	0	0	1	0	0	0	0	0	0	3	1	0	0	0	0	0	0	0	0	1	0	0	0	0
COc1cc2OC(=CC(=O)c2c(OC)c1OC)c3cccc(OCC(=O)NCCCCCCNc4c5CCCCc5nc6cc(Cl)ccc46)c3	ACHE_2505	ACHE_2505	7.488	ACHE	10	3	21	0	2	0	0	0	0	0	13	0	3	0	6	0	0	0	0	1	0	0	1	1	0	0	0	0	0	0	5	0	0	0	0	0	0	0	0	0	0	0	0	0	0
COc1cc2OC(=CC(=O)c2cc1OC)C(=O)NCCCC3CCN(Cc4ccccc4)CC3	ACHE_2510	ACHE_2510	6.959	ACHE	7	3	12	0	1	0	0	0	0	0	5	0	2	0	2	0	0	0	0	1	0	0	1	1	0	0	0	0	0	0	3	0	0	0	0	0	0	0	0	1	0	0	0	0	0
COc1cc2OC(=O)C(=Cc2cc1OC)NC(=O)[C@H]3CCC[C@H](C3)NCc4ccccc4	ACHE_2523	ACHE_2523	7.367	ACHE	7	3	12	0	2	0	0	0	0	0	5	0	2	1	0	0	0	0	0	0	0	0	1	1	0	0	0	0	0	0	2	0	0	0	0	0	0	0	0	0	0	0	0	0	0
COc1cc2OC(=O)C(=Cc2cc1OC)c3ccc(CN(C)Cc4ccccc4C)cc3	ACHE_2530	ACHE_2530	6.437	ACHE	5	2	18	0	0	0	0	0	0	0	8	0	4	1	0	0	0	0	0	0	0	0	0	1	0	0	0	0	0	0	2	0	0	0	0	0	0	0	0	0	0	0	0	0	0
COc1cc2OC=C(C(=O)c2c(O)c1CC=C(C)C)c3ccc(O)cc3O	ACHE_2535	ACHE_2535	5.004	ACHE	6	3	12	0	3	0	0	0	0	0	8	0	3	0	4	0	0	0	0	1	0	0	0	0	0	0	0	0	0	0	5	3	0	0	0	0	0	0	0	0	3	0	0	0	0
COc1cc2OC[C@H]3Oc4c5C=CC(C)(C)Oc5ccc4C(=O)[C@H]3c2cc1OC	ACHE_2541	ACHE_2541	3.897	ACHE	6	1	12	0	0	0	0	0	0	0	8	0	4	0	0	0	0	0	0	1	0	0	0	0	0	0	0	0	0	0	5	0	0	1	0	0	0	0	0	0	0	0	2	1	0
COc1ccc(CCOCCCCCNc2c3CCCCc3nc4ccccc24)cc1	ACHE_2588	ACHE_2588	6.666	ACHE	4	0	15	0	1	0	0	0	0	0	7	0	1	0	5	0	0	0	0	0	0	0	0	1	0	0	0	0	0	0	2	0	0	0	0	0	0	0	0	0	0	0	0	0	0
COc1ccc(CNc2nc(CC(=O)N)nc3ccccc23)cc1OC	ACHE_2629	ACHE_2629	5.131	ACHE	7	1	14	0	2	0	0	0	0	0	7	0	2	0	1	0	0	0	0	0	0	0	1	1	0	0	0	0	0	0	2	0	0	0	0	0	0	0	0	0	0	0	0	0	0
COc1ccc(\C=C/2\S\C(=N\c3ccc4OC(=O)C=Cc4c3)\NC2=O)cc1	ACHE_2674	ACHE_2674	7.303	ACHE	7	4	12	0	1	0	0	0	0	0	5	0	1	1	0	0	0	0	0	0	0	0	0	0	0	0	0	1	0	0	1	0	0	0	0	0	0	0	0	0	0	0	0	0	0
COc1ccc(\C=N\[C@@]23CC(=C[C@@H](CC4=C2C=CC(=O)N4)/C/3=C\C)C)c(OC)c1	ACHE_2695	ACHE_2695	7.076	ACHE	5	5	6	0	1	0	0	0	0	0	3	0	4	0	1	0	0	0	0	0	0	0	1	0	0	0	0	0	0	0	2	0	0	1	0	1	0	0	0	0	0	0	0	0	0
COc1ccc(\C=N\c2ccc3OC(=O)C=Cc3c2)cc1	ACHE_2697	ACHE_2697	6.869	ACHE	4	1	12	0	0	0	0	0	0	0	5	0	1	1	0	0	0	0	0	0	0	0	0	0	0	0	0	0	0	0	1	0	0	0	0	0	0	0	0	0	0	0	0	0	0
COc1ccc(cc1)C(=O)N2c3ccccc3Sc4ccc(Cl)cc24	ACHE_2702	ACHE_2702	5.229	ACHE	4	1	18	0	0	0	0	0	0	0	7	0	1	0	0	0	0	0	0	0	0	0	1	0	0	0	0	1	0	0	1	0	0	0	0	0	0	0	0	0	0	0	0	0	0
COc1ccc(cc1)C(C)NS(=O)(=O)NC(=O)OCc2ccccc2	ACHE_2713	ACHE_2713	10.571	ACHE	7	1	12	0	2	0	0	2	0	0	3	0	2	0	1	0	0	0	0	0	0	0	0	0	0	0	0	0	0	0	1	0	0	0	0	0	0	0	0	0	0	0	0	0	0
COc1ccc(cc1)C2=CC(=O)c3cc(OC)c(O)c([C@H]4CCC(=O)N4)c3O2	ACHE_2715	ACHE_2715	4.738	ACHE	7	3	12	0	2	0	0	0	0	0	7	0	2	0	0	0	0	0	0	1	0	0	1	0	0	0	0	0	0	0	4	1	0	0	0	0	0	0	0	0	1	1	0	0	0
COc1ccc(cc1)[C@H]2C3=C(CC(C)(C)CC3=O)Nc4nc5CCCCc5c(N)c24	ACHE_2739	ACHE_2739	6.66	ACHE	5	3	11	0	2	0	0	0	0	0	7	0	3	0	0	0	0	0	0	1	0	0	0	2	0	0	0	0	0	0	1	0	0	1	0	0	0	0	0	0	0	0	0	0	0
COc1ccc(cc1)c2nc(cc3c4ccccc4[nH]c23)C(=O)NCCCCCCNc5c6CCCCc6nc7ccccc57	ACHE_2758	ACHE_2758	6.827	ACHE	6	1	26	0	3	0	0	0	0	0	13	0	1	0	5	0	0	0	0	0	0	0	1	1	0	0	0	0	0	0	1	0	0	0	0	0	0	0	0	0	0	0	0	0	0
COc1ccc(cc1O)C(C#N)N2CCCCC2	ACHE_2765	ACHE_2765	3.321	ACHE	4	0	6	0	1	0	0	0	0	0	3	0	1	0	1	0	0	0	0	0	0	0	0	1	0	0	0	0	0	0	2	1	0	0	0	0	0	0	0	1	1	1	0	0	0
COc1ccc(cc1OC)C(=O)N2c3ccccc3Sc4ccc(Cl)cc24	ACHE_2775	ACHE_2775	5.194	ACHE	5	1	18	0	0	0	0	0	0	0	8	0	2	0	0	0	0	0	0	0	0	0	1	0	0	0	0	1	0	0	2	0	0	0	0	0	0	0	0	0	0	0	0	0	0
COc1ccc(cc1OC)C2=CC3=C(C(=O)O2)C(=O)C4[C@@]5(C)CC[C@H](O)[C@@](C)(CO)C5C[C@H](O)[C@@]4(C)O3	ACHE_2799	ACHE_2799	4.237	ACHE	9	5	6	0	3	0	0	0	0	0	3	0	5	1	0	0	0	0	0	1	0	0	0	0	0	0	0	0	0	0	6	3	0	3	2	1	0	0	1	0	0	0	0	0	0
COc1ccc(cc1OC)C2=NN(C(C2)c3ccc(cc3)N4CCC(Cc5ccccc5)CC4)C(=O)C	ACHE_2805	ACHE_2805	4.697	ACHE	6	2	18	0	0	0	0	0	0	0	6	0	3	0	1	0	0	0	0	0	0	0	0	1	1	0	0	0	0	0	2	0	0	0	0	0	0	0	0	1	0	0	0	0	0
COc1ccc2C(=O)\C(=C/c3ccccc3c4ccc5nc(N)ccc5c4)\Cc2c1	ACHE_2824	ACHE_2824	7.833	ACHE	4	2	21	0	1	0	0	0	0	0	9	0	1	0	0	0	0	0	0	1	0	0	0	1	0	0	0	0	0	0	1	0	0	0	0	0	0	0	0	0	0	0	0	0	0
COc1ccc2C(=O)\C(=C/c3ccccc3c4ccccc4)\Cc2c1	ACHE_2825	ACHE_2825	7.526	ACHE	2	2	18	0	0	0	0	0	0	0	6	0	1	0	0	0	0	0	0	1	0	0	0	0	0	0	0	0	0	0	1	0	0	0	0	0	0	0	0	0	0	0	0	0	0
COc1ccc2C=C(C(=O)Oc2c1)c3ccc(CN(C)Cc4ccccc4)cc3	ACHE_2832	ACHE_2832	6.05	ACHE	4	2	18	0	0	0	0	0	0	0	6	0	2	1	0	0	0	0	0	0	0	0	0	1	0	0	0	0	0	0	1	0	0	0	0	0	0	0	0	0	0	0	0	0	0
COc1ccc2NC(=CC(=O)c2c1)C(=O)NCCC3CCN(Cc4ccccc4)CC3	ACHE_2869	ACHE_2869	6.056	ACHE	6	3	12	0	2	0	0	0	0	0	4	0	1	0	1	0	0	0	0	1	0	0	0	2	0	0	0	0	0	0	1	0	0	0	0	0	0	0	0	1	0	0	0	0	0
COc1ccc2[nH]cc(CCNC(=O)CCCCNc3c4CCCCc4nc5ccccc35)c2c1	ACHE_2899	ACHE_2899	14.301	ACHE	5	1	17	0	3	0	0	0	0	0	9	0	1	0	5	0	0	0	0	0	0	0	1	1	0	0	0	0	0	0	1	0	0	0	0	0	0	0	0	0	0	0	0	0	0
COc1ccc2nc3CCCCc3c(NCCCCCCCCNC(=O)[C@@H](N)Cc4c[nH]c5ccccc45)c2c1	ACHE_2926	ACHE_2926	5.886	ACHE	6	1	17	0	4	0	0	0	0	0	9	0	1	0	9	0	0	0	0	0	0	0	1	2	0	0	0	0	0	0	1	0	0	0	0	0	0	0	0	0	0	0	0	0	0
COc1ccc2nc3CCCCc3c(NCCCCCCCCNC(=S)NC45CC6CC(CC(C6)C4)C5)c2c1	ACHE_2927	ACHE_2927	5.796	ACHE	6	1	9	0	3	0	0	0	0	0	6	0	1	0	7	0	0	0	0	0	0	0	0	1	0	0	0	0	0	0	1	0	0	1	0	0	0	0	0	0	0	0	0	0	0
COc1ccc2nc3CCCCc3c(NCCCCCCCNC(=O)[C@@H](N)Cc4c[nH]c5ccccc45)c2c1	ACHE_2929	ACHE_2929	6.009	ACHE	6	1	17	0	4	0	0	0	0	0	9	0	1	0	8	0	0	0	0	0	0	0	1	2	0	0	0	0	0	0	1	0	0	0	0	0	0	0	0	0	0	0	0	0	0
COc1ccc2nc3CCCCc3c(NCCCCCCNC(=O)[C@@H](N)Cc4c[nH]c5ccccc45)c2c1	ACHE_2932	ACHE_2932	6.027	ACHE	6	1	17	0	4	0	0	0	0	0	9	0	1	0	7	0	0	0	0	0	0	0	1	2	0	0	0	0	0	0	1	0	0	0	0	0	0	0	0	0	0	0	0	0	0
COc1ccc2nc3CCCCc3c(NCCCNC(=O)c4sc(nc4OC)c5ccnc(NC(=O)C6CC6)c5)c2c1	ACHE_2941	ACHE_2941	7.42	ACHE	10	2	17	0	3	0	0	0	0	1	11	0	2	0	2	0	0	1	0	0	0	0	2	1	0	0	0	0	0	0	2	0	0	0	0	0	0	0	0	0	0	0	0	0	0
COc1ccc2nc3CCCCc3c(NCCCNC4=C(Cl)C(=O)c5ccccc5C4=O)c2c1	ACHE_2942	ACHE_2942	6.092	ACHE	6	3	15	0	2	0	0	0	0	0	8	0	1	0	2	0	0	0	0	1	0	1	0	2	0	0	1	0	1	0	1	0	0	0	0	0	0	0	0	0	0	0	0	0	0
COc1ccc2nc3CCCCc3c(NCCNC4=C(Cl)C(=O)c5ccccc5C4=O)c2c1	ACHE_2970	ACHE_2970	5.863	ACHE	6	3	15	0	2	0	0	0	0	0	8	0	1	0	1	0	0	0	0	1	0	1	0	2	0	0	1	0	1	0	1	0	0	0	0	0	0	0	0	0	0	0	0	0	0
COc1ccc2nc3CCCCc3c(NCCNC4=CC(=O)c5ccccc5C4=O)c2c1	ACHE_2972	ACHE_2972	5.597	ACHE	6	3	15	0	2	0	0	0	0	0	8	0	1	0	1	0	0	0	0	1	0	0	0	2	0	0	0	0	0	0	1	0	0	0	0	0	0	0	0	0	0	0	0	0	0
COc1cccc(CN(C)CCCCOc2ccc3c(OC(=O)c4ccccc34)c2)c1	ACHE_2984	ACHE_2984	5.081	ACHE	5	1	18	0	0	0	0	0	0	0	7	0	2	1	3	0	0	0	0	0	0	0	0	1	0	0	0	0	0	0	2	0	0	0	0	0	0	0	0	0	0	0	0	0	0
COc1cccc(CN(C)CCCOc2ccc3c(OC(=O)c4ccccc34)c2)c1	ACHE_2986	ACHE_2986	4.68	ACHE	5	1	18	0	0	0	0	0	0	0	7	0	2	1	2	0	0	0	0	0	0	0	0	1	0	0	0	0	0	0	2	0	0	0	0	0	0	0	0	0	0	0	0	0	0
COc1cccc(CN(C)CCOc2ccc3c(OC(=O)c4ccccc34)c2)c1	ACHE_2988	ACHE_2988	4.735	ACHE	5	1	18	0	0	0	0	0	0	0	7	0	2	1	1	0	0	0	0	0	0	0	0	1	0	0	0	0	0	0	2	0	0	0	0	0	0	0	0	0	0	0	0	0	0
COc1cccc(CN(C)[C@@H](C)[C@H]2[C@H](O)C[C@@]3(C)[C@@H]4CC[C@H]5[C@]6(C)CSC(=N[C@H]6CC[C@@]57C[C@@]47C(=O)C[C@]23C)C(C)C)c1	ACHE_2993	ACHE_2993	8.523	ACHE	6	2	6	0	1	0	0	0	0	0	2	0	8	0	3	0	0	0	0	1	0	0	0	1	0	0	0	1	0	0	2	1	0	5	1	0	0	0	0	0	0	0	0	0	0
COc1cccc(OC)c1C(C)NS(=O)(=O)NC(=O)OCc2ccccc2	ACHE_3012	ACHE_3012	10.571	ACHE	8	1	12	0	2	0	0	2	0	0	4	0	3	0	1	0	0	0	0	0	0	0	0	0	0	0	0	0	0	0	2	0	0	0	0	0	0	0	0	0	0	0	0	0	0
COc1cccc(c1)C(=O)N2c3ccccc3Sc4ccccc24	ACHE_3017	ACHE_3017	5.208	ACHE	4	1	18	0	0	0	0	0	0	0	6	0	1	0	0	0	0	0	0	0	0	0	1	0	0	0	0	1	0	0	1	0	0	0	0	0	0	0	0	0	0	0	0	0	0
COc1cccc(c1)C(=O)N2c3ccccc3[Se]c4ccccc24	ACHE_3019	ACHE_3019	5.208	ACHE	4	1	18	0	0	0	0	0	0	0	6	0	1	0	0	0	0	0	0	0	0	0	1	0	0	0	0	0	0	0	1	0	0	0	0	0	0	0	0	0	0	0	0	0	0
COc1cccc(c1)C2NC(=S)Nc3nc4CCCCc4c(N)c23	ACHE_3025	ACHE_3025	5.516	ACHE	6	1	11	0	3	0	0	0	0	0	7	0	1	0	0	0	0	0	0	0	0	0	0	1	0	0	0	0	0	0	1	0	0	0	0	0	0	0	0	0	0	0	0	0	0
COc1cccc2C[C@H](CCc12)NC(=O)N(C)C	ACHE_3033	ACHE_3033	7.701	ACHE	4	1	6	0	1	0	0	0	0	0	3	0	3	0	0	0	0	0	0	0	0	0	0	0	0	0	0	0	0	0	1	0	0	0	0	0	0	0	0	0	0	0	0	0	0
COc1cccc2cc(CN(CCCCCCNc3c4CCCCCc4nc5ccccc35)Cc6oc7c(OC)cccc7c6)oc12	ACHE_3040	ACHE_3040	5.985	ACHE	5	0	25	0	1	0	0	0	0	0	13	0	2	0	5	0	0	0	0	0	0	0	0	2	0	0	0	0	0	0	2	0	0	0	0	0	0	0	0	0	0	0	0	0	0
COc1cccc2cc(oc12)C(=O)NCCCCCCCNc3c4CCCCc4nc5ccccc35	ACHE_3047	ACHE_3047	7.355	ACHE	5	1	17	0	2	0	0	0	0	0	9	0	1	0	6	0	0	0	0	0	0	0	1	1	0	0	0	0	0	0	1	0	0	0	0	0	0	0	0	0	0	0	0	0	0
COc1ccccc1C(=O)N2Cc3cc(NC(=O)c4ccccc4)ccc3CC2=O	ACHE_3055	ACHE_3055	10.723	ACHE	6	3	18	0	1	0	0	0	0	0	6	0	1	0	0	0	0	0	0	0	0	0	1	0	0	0	0	0	0	0	1	0	0	0	0	0	0	0	0	0	0	0	0	0	0
COc1ccccc1C(=O)Nc2ccc3CC(=O)N(Cc3c2)C(=O)c4ccccc4	ACHE_3059	ACHE_3059	10.532	ACHE	6	3	18	0	1	0	0	0	0	0	6	0	1	0	0	0	0	0	0	0	0	0	1	0	0	0	0	0	0	0	1	0	0	0	0	0	0	0	0	0	0	0	0	0	0
COc1ccccc1C(O)c2nccc3cc(OC)c(OC)cc23	ACHE_3064	ACHE_3064	5.159	ACHE	5	0	15	0	1	0	0	0	0	0	7	0	3	0	0	0	0	0	0	0	0	0	0	0	0	0	0	0	0	0	4	1	0	0	1	0	0	0	0	0	0	0	0	0	0
COc1ccccc1CN(CCCCCCNC2=CC(=O)C(=CC2=O)NCCCCCCN(Cc3ccccc3OC)C(C)C)C(C)C	ACHE_3079	ACHE_3079	7.889	ACHE	8	4	12	0	2	0	0	0	0	0	4	0	6	0	14	0	0	0	0	0	0	0	0	4	0	0	0	0	0	0	2	0	0	0	0	0	0	0	0	0	0	0	0	0	0
COc1ccccc1[C@H]2C3=C(CC(C)(C)CC3=O)Oc4nc5CCCCc5c(N)c24	ACHE_3096	ACHE_3096	5.15	ACHE	5	3	11	0	1	0	0	0	0	0	7	0	3	0	0	0	0	0	0	1	0	0	0	1	0	0	0	0	0	0	2	0	0	1	0	0	0	0	0	0	0	0	0	0	0
COc1ccccc1\C=C\2/CN(C[C@@]3([C@@H](CN(C)[C@]34C(=O)Nc5ccccc45)c6ccccc6OC)C2=O)C(=O)[C@@H]7CCN(C)[C@]78C(=O)Nc9ccccc89	ACHE_3099	ACHE_3099	5.325	ACHE	11	5	24	0	2	0	0	0	0	0	8	0	4	0	0	0	0	0	0	1	0	0	3	2	0	0	0	0	0	0	2	0	0	3	0	0	0	0	0	0	0	0	0	0	0
CP(=O)(OCC#C)OC(C(F)(F)F)C(F)(F)F	ACHE_3111	ACHE_3111	4.187	ACHE	3	0	0	0	0	0	0	0	0	0	0	0	1	0	4	0	0	0	0	0	0	0	0	0	0	0	0	0	0	0	2	0	0	0	0	0	0	0	0	0	0	0	0	0	0
C[C@@H](N1CCCCC1)c2cccc(OC(=O)N(C)C)c2	ACHE_3133	ACHE_3133	7.495	ACHE	4	1	6	0	0	0	0	0	0	0	2	0	3	0	1	0	1	0	0	0	0	0	0	1	0	0	0	0	0	0	0	0	0	0	0	0	0	0	0	1	0	0	0	0	0
C[C@@H]([C@H]1[C@H](O)C[C@@]2(C)[C@@H]3CC[C@@H]4C(=CC[C@@H]5N=C(OC[C@@]45C)C(C)(C)C)C[C@H]3C(=O)C[C@]12C)N(C)C	ACHE_3143	ACHE_3143	6.455	ACHE	5	3	0	0	1	0	0	0	0	0	0	0	9	0	4	0	0	0	0	1	0	0	0	1	0	0	0	0	0	0	1	1	0	4	1	0	0	0	0	0	0	0	0	0	0
C[C@@H]1CCC[C@H](C)N1S(=O)(=O)c2ccccc2[N+](=O)[O-]	ACHE_3155	ACHE_3155	6.733	ACHE	5	0	6	0	0	1	1	1	1	0	2	1	2	0	0	0	0	0	0	0	0	0	0	0	0	0	0	0	0	0	0	0	0	0	0	0	0	0	0	1	0	0	0	0	0
C[C@H](Cc1ccccc1)N(C)C(=O)Oc2cccc(c2)[C@H](C)N(C)C	ACHE_3177	ACHE_3177	6.52	ACHE	4	1	12	0	0	0	0	0	0	0	3	0	5	0	3	0	1	0	0	0	0	0	0	1	0	0	0	0	0	0	0	0	0	0	0	0	0	0	0	0	0	0	0	0	0
C\C=C\1/[C@@H]2CC3=C(C=CC(=O)N3)[C@]1(CC(=C2)C)\N=C\C(=C\c4ccccc4)\C	ACHE_3224	ACHE_3224	7.602	ACHE	3	6	6	0	1	0	0	0	0	0	1	0	3	0	4	0	0	0	0	0	0	0	1	0	0	0	0	0	0	0	0	0	0	1	0	1	0	0	0	0	0	0	0	0	0
C\C=C\1/[C@@H]2CC3=C(C=CC(=O)N3)[C@]1(CC(=C2)C)\N=C\C=C\c4ccccc4	ACHE_3226	ACHE_3226	7.62	ACHE	3	5	6	0	1	0	0	0	0	0	1	0	2	0	3	0	0	0	0	0	0	0	1	0	0	0	0	0	0	0	0	0	0	1	0	1	0	0	0	0	0	0	0	0	0
C\N=C/1\CCc2c1n(C)c3ccc(OC(=O)N(C)C)c(Br)c23	ACHE_3232	ACHE_3232	7.222	ACHE	4	2	8	0	0	0	0	0	0	0	6	0	4	0	0	0	1	0	0	0	0	0	0	0	0	0	0	0	0	0	0	0	0	0	0	0	0	0	0	0	0	0	0	0	0
Cc1ccc(\C=C/2\CNCC3=C2N=C4SC=C(N4C3c5ccc(C)cc5)c6ccc(C)cc6)cc1	ACHE_3283	ACHE_3283	5.745	ACHE	4	5	18	0	1	0	0	0	0	0	6	0	3	0	0	0	0	0	0	0	0	0	0	1	0	0	0	1	0	0	0	0	0	0	0	1	0	0	0	0	0	0	0	0	0
Cc1ccc(\C=C/2\CNCC3=C2N=C4SC=C(N4C3c5ccc(C)cc5)c6ccc7ccccc7c6)cc1	ACHE_3284	ACHE_3284	6.009	ACHE	4	5	22	0	1	0	0	0	0	0	7	0	2	0	0	0	0	0	0	0	0	0	0	1	0	0	0	1	0	0	0	0	0	0	0	1	0	0	0	0	0	0	0	0	0
Cc1ccc(\C=C\2/CN(C\C(=C/c3ccc(C)cc3)\C2=O)C(=O)[C@H]4C[C@H]5CCCN5[C@]46C(=O)Nc7cc(Cl)ccc67)cc1	ACHE_3288	ACHE_3288	5.119	ACHE	6	5	18	0	1	0	0	0	0	0	7	0	2	0	0	0	0	0	0	1	0	0	2	1	0	0	0	0	0	0	0	0	0	1	0	0	0	0	0	1	0	0	0	0	0
Cc1ccc(cc1)C2=CSC3=NC4=C(CNC/C/4=C/c5ccc(Cl)cc5)C(N23)c6ccc(Cl)cc6	ACHE_3300	ACHE_3300	5.963	ACHE	4	5	18	0	1	0	0	0	0	0	6	0	1	0	0	0	0	0	0	0	0	0	0	1	0	0	0	1	0	0	0	0	0	0	0	1	0	0	0	0	0	0	0	0	0
Cc1ccc(cc1)[C@H]2C3=C(CC(C)(C)CC3=O)Nc4nc5CCCCc5c(N)c24	ACHE_3308	ACHE_3308	6.64	ACHE	4	3	11	0	2	0	0	0	0	0	7	0	3	0	0	0	0	0	0	1	0	0	0	2	0	0	0	0	0	0	0	0	0	1	0	0	0	0	0	0	0	0	0	0	0
Cc1ccc2OC(=CC(=O)c2c1)c3ccc(OCCCCCCN4CCCCCC4)cc3	ACHE_3334	ACHE_3334	6.319	ACHE	4	2	12	0	0	0	0	0	0	0	5	0	1	0	5	0	0	0	0	1	0	0	0	1	0	0	0	0	0	0	2	0	0	0	0	0	0	0	0	0	0	0	0	0	0
Cc1ccc2[nH]c3CCN(CCCCCCN4CCc5[nH]c6ccc(C)cc6c5C4)Cc3c2c1	ACHE_3340	ACHE_3340	6.721	ACHE	2	0	16	0	2	0	0	0	0	0	10	0	2	0	5	0	0	0	0	0	0	0	0	2	0	0	0	0	0	0	0	0	0	0	0	0	0	0	0	0	0	0	0	0	0
Cc1ccccc1NC(=O)Oc2ccc3O[C@@H]4C[C@@](C)(CO4)c3c2	ACHE_3373	ACHE_3373	7.013	ACHE	5	1	12	0	1	0	0	0	0	0	5	0	2	0	0	0	1	0	0	0	0	0	0	0	0	0	0	0	0	0	2	0	0	1	0	0	0	0	0	0	0	0	1	0	0
Cc1ccccc1\C=C\2/CN(C\C(=C/c3ccccc3C)\C2=O)C(=O)[C@H]4C[C@H]5CCCN5[C@]46C(=O)Nc7cc(Cl)ccc67	ACHE_3380	ACHE_3380	4.951	ACHE	6	5	18	0	1	0	0	0	0	0	7	0	2	0	0	0	0	0	0	1	0	0	2	1	0	0	0	0	0	0	0	0	0	1	0	0	0	0	0	1	0	0	0	0	0
ClC1=C(NCCCNc2c3CCCCc3nc4ccccc24)C(=O)c5ccccc5C1=O	ACHE_3392	ACHE_3392	7.42	ACHE	5	3	15	0	2	0	0	0	0	0	7	0	0	0	2	0	0	0	0	1	0	1	0	2	0	0	1	0	1	0	0	0	0	0	0	0	0	0	0	0	0	0	0	0	0
Clc1cc(Cl)c2c(NCCCCCCCC(=O)NCCc3c[nH]c4ccccc34)c5CCCCc5nc2c1	ACHE_3410	ACHE_3410	14.301	ACHE	4	1	17	0	3	0	0	0	0	0	10	0	0	0	8	0	0	0	0	0	0	0	1	1	0	0	0	0	0	0	0	0	0	0	0	0	0	0	0	0	0	0	0	0	0
Clc1ccc(\C=C\2/CN(C[C@@]3(C[C@H]4CCCN4[C@@]35C(=O)Nc6ccccc56)C2=O)C(=O)C[C@H]7C[C@H]8CCCN8[C@]79C(=O)Nc%10ccccc9%10)c(Cl)c1	ACHE_3435	ACHE_3435	5.157	ACHE	9	5	18	0	2	0	0	0	0	0	7	0	0	0	1	0	0	0	0	1	0	0	3	2	0	0	0	0	0	0	0	0	0	3	0	0	0	0	0	0	0	0	0	0	0
Clc1ccc(\C=C\2/CN(C\C(=C/c3ccc(Cl)cc3Cl)\C2=O)C(=O)C=C)c(Cl)c1	ACHE_3440	ACHE_3440	4.803	ACHE	3	4	12	0	0	0	0	0	0	0	6	0	0	0	2	0	0	0	0	1	0	0	1	0	0	0	0	0	0	0	0	0	0	0	0	0	0	0	0	1	0	0	0	0	0
Clc1ccc(cc1)c2nc3ccc(cc3c4NCCCc24)C(=O)NCCCCCNc5c6CCCCc6nc7cc(Cl)ccc57	ACHE_3463	ACHE_3463	7.848	ACHE	6	1	24	0	3	0	0	0	0	0	14	0	0	0	4	0	0	0	0	0	0	0	1	2	0	0	0	0	0	0	0	0	0	0	0	0	0	0	0	0	0	0	0	0	0
Clc1ccc2c(NCCCCCCCCCCNC(=O)C3=CC(=O)c4ccccc4O3)c5CCCCc5nc2c1	ACHE_3502	ACHE_3502	9.523	ACHE	6	3	15	0	2	0	0	0	0	0	8	0	0	0	9	0	0	0	0	1	0	0	1	1	0	0	0	0	0	0	1	0	0	0	0	0	0	0	0	0	0	0	0	0	0
Clc1ccc2c(NCCCCCCCNC(=O)CCc3c[nH]c4ccccc34)c5CCCCc5nc2c1	ACHE_3505	ACHE_3505	10.699	ACHE	4	1	17	0	3	0	0	0	0	0	9	0	0	0	8	0	0	0	0	0	0	0	1	1	0	0	0	0	0	0	0	0	0	0	0	0	0	0	0	0	0	0	0	0	0
Clc1ccc2c(NCCCCCCCNC(=O)Cc3c[nH]c4ccc(Br)cc34)c5CCCCc5nc2c1	ACHE_3508	ACHE_3508	9.638	ACHE	4	1	17	0	3	0	0	0	0	0	10	0	0	0	7	0	0	0	0	0	0	0	1	1	0	0	0	0	0	0	0	0	0	0	0	0	0	0	0	0	0	0	0	0	0
Clc1ccc2c(NCCCCCCCNc3c4Cc5ccccc5c4nc6ccccc36)c7CCCCc7nc2c1	ACHE_3512	ACHE_3512	8.979	ACHE	4	0	24	0	2	0	0	0	0	0	13	0	0	0	6	0	0	0	0	0	0	0	0	2	0	0	0	0	0	0	0	0	0	0	0	0	0	0	0	0	0	0	0	0	0
Clc1ccc2c(NCCCCCCCOc3cccc(c3)c4oc5ccccc5c4)c6CCCCc6nc2c1	ACHE_3515	ACHE_3515	6.588	ACHE	3	0	23	0	1	0	0	0	0	0	11	0	0	0	6	0	0	0	0	0	0	0	0	1	0	0	0	0	0	0	1	0	0	0	0	0	0	0	0	0	0	0	0	0	0
Clc1ccc2c(NCCCNC(=O)CCCCC3CCSS3)c4CCCCc4nc2c1	ACHE_3524	ACHE_3524	9.602	ACHE	6	1	9	0	2	0	0	0	0	0	6	0	0	0	6	0	0	0	0	0	0	0	1	1	0	0	0	0	0	0	0	0	0	0	0	0	0	0	0	0	0	0	0	0	0
Clc1ccc2c(NCCCNC(=O)CCCC[C@@H]3CCSS3)c4CCCCc4nc2c1	ACHE_3525	ACHE_3525	9.638	ACHE	6	1	9	0	2	0	0	0	0	0	6	0	0	0	6	0	0	0	0	0	0	0	1	1	0	0	0	0	0	0	0	0	0	0	0	0	0	0	0	0	0	0	0	0	0
Clc1cccc2N=C3CCCCCN3C(=C)c12	ACHE_3555	ACHE_3555	5.77	ACHE	2	2	6	0	0	0	0	0	0	0	3	0	0	0	0	0	0	0	0	0	0	0	0	0	0	0	0	0	0	0	0	0	0	0	0	0	0	0	0	0	0	0	0	0	0
Clc1cccc2nc3CCCCc3c(NCCCCCC(=O)NCCc4c[nH]c5ccccc45)c12	ACHE_3558	ACHE_3558	9.06	ACHE	4	1	17	0	3	0	0	0	0	0	9	0	0	0	6	0	0	0	0	0	0	0	1	1	0	0	0	0	0	0	0	0	0	0	0	0	0	0	0	0	0	0	0	0	0
Clc1ccccc1\C=C\2/CN(C\C(=C/c3ccccc3Cl)\C2=O)C(=O)C=C	ACHE_3568	ACHE_3568	4.787	ACHE	3	4	12	0	0	0	0	0	0	0	4	0	0	0	2	0	0	0	0	1	0	0	1	0	0	0	0	0	0	0	0	0	0	0	0	0	0	0	0	1	0	0	0	0	0
Cn1cc(C(=O)NCCC2CCN(Cc3ccccc3)CC2)c4ccccc14	ACHE_3585	ACHE_3585	5.214	ACHE	3	1	14	0	1	0	0	0	0	0	4	0	1	0	1	0	0	0	0	0	0	0	1	1	0	0	0	0	0	0	0	0	0	0	0	0	0	0	0	1	0	0	0	0	0
FC12CC3CC(CC(C1)c4ccccc34)(C2)NCCCCNc5c6CCCCc6nc7cc(Cl)ccc57	ACHE_3617	ACHE_3617	8.699	ACHE	3	0	15	0	2	0	0	0	0	0	8	0	0	0	3	0	0	0	0	0	0	0	0	2	0	0	0	0	0	0	0	0	0	1	0	0	0	0	0	0	0	0	0	0	0
Fc1ccc(CN2CCC(CCC(=O)c3cc4CCC(=O)n5ccc(c3)c45)CC2)cc1	ACHE_3626	ACHE_3626	8.34	ACHE	3	2	14	0	0	0	0	0	0	0	6	0	0	0	2	0	0	0	0	1	0	0	0	1	0	0	0	0	0	0	0	0	0	0	0	0	0	0	0	1	0	0	0	0	0
Fc1ccc(\C=C/2\S\C(=N\c3ccc4OC(=O)C=Cc4c3)\NC2=O)cc1	ACHE_3648	ACHE_3648	6.666	ACHE	6	4	12	0	1	0	0	0	0	0	5	0	0	1	0	0	0	0	0	0	0	0	0	0	0	0	0	1	0	0	0	0	0	0	0	0	0	0	0	0	0	0	0	0	0
Fc1ccc(\C=C\2/CN(C[C@@]3(C[C@H]4CCCN4[C@@]35C(=O)Nc6ccccc56)C2=O)C(=O)C[C@H]7C[C@H]8CCCN8[C@]79C(=O)Nc%10ccccc9%10)cc1	ACHE_3649	ACHE_3649	4.626	ACHE	9	5	18	0	2	0	0	0	0	0	6	0	0	0	1	0	0	0	0	1	0	0	3	2	0	0	0	0	0	0	0	0	0	3	0	0	0	0	0	0	0	0	0	0	0
Fc1ccc(cc1)C(N2CCN(CCN3CCCC3)CC2)c4ccc(F)cc4	ACHE_3666	ACHE_3666	7.678	ACHE	3	0	12	0	0	0	0	0	0	0	4	0	0	0	1	0	0	0	0	0	0	0	0	3	0	0	0	0	0	0	0	0	0	0	0	0	0	0	0	0	0	0	0	0	0
Fc1ccc(cc1)C(N2CCN(CCN3CCOCC3)CC2)c4ccc(F)cc4	ACHE_3668	ACHE_3668	6.546	ACHE	4	0	12	0	0	0	0	0	0	0	4	0	0	0	1	0	0	0	0	0	0	0	0	3	0	0	0	0	0	0	1	0	0	0	0	0	0	0	0	0	0	0	0	0	0
Fc1ccc(cc1)c2nc(cc3c4ccccc4[nH]c23)C(=O)NCCCCCCNc5c6CCCCc6nc7ccccc57	ACHE_3671	ACHE_3671	6.514	ACHE	5	1	26	0	3	0	0	0	0	0	13	0	0	0	5	0	0	0	0	0	0	0	1	1	0	0	0	0	0	0	0	0	0	0	0	0	0	0	0	0	0	0	0	0	0
Fc1ccc2[nH]c3CCP(Cc4cccc5ccccc45)(Cc3c2c1)c6ccccc6	ACHE_3675	ACHE_3675	5.676	ACHE	0	0	24	0	1	0	0	0	0	0	9	0	0	0	0	0	0	0	0	0	0	0	0	0	0	0	0	0	0	0	0	0	0	0	0	0	0	0	0	0	0	0	0	0	0
Fc1ccc2nc3CCCCc3c(NCCCCCC(=O)NCCc4c[nH]c5ccccc45)c2c1	ACHE_3683	ACHE_3683	14.301	ACHE	4	1	17	0	3	0	0	0	0	0	9	0	0	0	6	0	0	0	0	0	0	0	1	1	0	0	0	0	0	0	0	0	0	0	0	0	0	0	0	0	0	0	0	0	0
Fc1ccccc1CN2CCC(CCC(=O)c3cc4CCC(=O)n5ccc(c3)c45)CC2	ACHE_3692	ACHE_3692	8.6	ACHE	3	2	14	0	0	0	0	0	0	0	6	0	0	0	2	0	0	0	0	1	0	0	0	1	0	0	0	0	0	0	0	0	0	0	0	0	0	0	0	1	0	0	0	0	0
Fc1ccccc1\C=C\2/CN(C[C@@]3(C[C@H]4CCCN4[C@@]35C(=O)Nc6ccccc56)C2=O)C(=O)C[C@H]7C[C@H]8CCCN8[C@]79C(=O)Nc%10ccccc9%10	ACHE_3700	ACHE_3700	4.609	ACHE	9	5	18	0	2	0	0	0	0	0	6	0	0	0	1	0	0	0	0	1	0	0	3	2	0	0	0	0	0	0	0	0	0	3	0	0	0	0	0	0	0	0	0	0	0
N1c2ccccc2Sc3ccccc13	ACHE_3727	ACHE_3727	5.137	ACHE	2	0	12	0	1	0	0	0	0	0	4	0	0	0	0	0	0	0	0	0	0	0	0	1	0	0	0	1	0	0	0	0	0	0	0	0	0	0	0	0	0	0	0	0	0
NC(Cc1c[nH]c2ccccc12)C(=O)NCCCCCCNc3c4CCCCc4nc5cc(Cl)ccc35	ACHE_3742	ACHE_3742	8.131	ACHE	5	1	17	0	4	0	0	0	0	0	9	0	0	0	7	0	0	0	0	0	0	0	1	2	0	0	0	0	0	0	0	0	0	0	0	0	0	0	0	0	0	0	0	0	0
NC1=C(C#N)C2(C(=C(NCc3ccccc3)N1Cc4ccccc4)[N+](=O)[O-])c5ccccc5c6nc7ccc(cc7nc26)[N+](=O)[O-]	ACHE_3745	ACHE_3745	5.357	ACHE	10	4	26	0	2	2	2	0	2	0	9	0	0	0	0	0	0	0	0	0	0	0	0	3	0	0	0	0	0	0	0	0	0	1	0	0	0	0	0	0	0	0	0	0	0
N[C@@H](Cc1c[nH]c2ccccc12)C(=O)NCCCCCCNc3c4CCCCc4nc5cc(Cl)ccc35	ACHE_3783	ACHE_3783	8.201	ACHE	5	1	17	0	4	0	0	0	0	0	9	0	0	0	7	0	0	0	0	0	0	0	1	2	0	0	0	0	0	0	0	0	0	0	0	0	0	0	0	0	0	0	0	0	0
Nc1c2C3CCC(C3)c2nc4c(Cl)cccc14	ACHE_3821	ACHE_3821	7.074	ACHE	2	0	9	0	1	0	0	0	0	0	6	0	0	0	0	0	0	0	0	0	0	0	0	1	0	0	0	0	0	0	0	0	0	0	0	0	0	0	0	0	0	0	0	0	0
Nc1c2C3CCC(C3)c2nc4cc(Cl)ccc14	ACHE_3822	ACHE_3822	8.35	ACHE	2	0	9	0	1	0	0	0	0	0	6	0	0	0	0	0	0	0	0	0	0	0	0	1	0	0	0	0	0	0	0	0	0	0	0	0	0	0	0	0	0	0	0	0	0
Nc1c2CCC(CNC(=O)CCCCC3CCSS3)Cc2nc4cc(Cl)ccc14	ACHE_3828	ACHE_3828	5.963	ACHE	6	1	9	0	2	0	0	0	0	0	6	0	0	0	4	0	0	0	0	0	0	0	1	1	0	0	0	0	0	0	0	0	0	0	0	0	0	0	0	0	0	0	0	0	0
Nc1c2CCCOc2nc3cnccc13	ACHE_3869	ACHE_3869	4.38	ACHE	4	0	8	0	1	0	0	0	0	0	5	0	0	0	0	0	0	0	0	0	0	0	0	1	0	0	0	0	0	0	1	0	0	0	0	0	0	0	0	0	0	0	0	0	0
Nc1c2CCCc2nc3nc(cc(c13)C(F)(F)F)c4ccccc4	ACHE_3873	ACHE_3873	5.094	ACHE	3	0	14	0	1	0	0	0	0	0	8	0	0	0	0	0	0	0	0	0	0	0	0	1	0	0	0	0	0	0	0	0	0	0	0	0	0	0	0	0	0	0	0	0	0
Nc1cc(nc2nc(cc(c12)C(F)(F)F)c3ccccc3)c4cccc(F)c4	ACHE_3896	ACHE_3896	5.153	ACHE	3	0	20	0	1	0	0	0	0	0	9	0	0	0	0	0	0	0	0	0	0	0	0	1	0	0	0	0	0	0	0	0	0	0	0	0	0	0	0	0	0	0	0	0	0
Nc1cc(nc2nc(cc(c12)C(F)(F)F)c3ccccc3)c4cccs4	ACHE_3899	ACHE_3899	4.985	ACHE	3	0	18	0	1	0	0	0	0	0	8	0	0	0	0	0	0	0	0	0	0	0	0	1	0	0	0	0	0	0	0	0	0	0	0	0	0	0	0	0	0	0	0	0	0
Nc1ccc2c(CCC3CCN(Cc4ccccc4)CC3)noc2c1	ACHE_3908	ACHE_3908	7.7	ACHE	3	0	13	0	1	0	0	0	0	0	5	0	0	0	1	0	0	0	0	0	0	0	0	2	0	0	0	0	0	0	0	0	0	0	0	0	0	0	0	1	0	0	0	0	0
O=C(CCC1CCN(Cc2ccccc2)CC1)c3ccc4CCCNc4c3	ACHE_3946	ACHE_3946	6.78	ACHE	3	1	12	0	1	0	0	0	0	0	4	0	0	0	2	0	0	0	0	1	0	0	0	2	0	0	0	0	0	0	0	0	0	0	0	0	0	0	0	1	0	0	0	0	0
O=C(CCC1CCN(Cc2ccccc2)CC1)c3ccccc3	ACHE_3955	ACHE_3955	6.52	ACHE	2	1	12	0	0	0	0	0	0	0	2	0	0	0	2	0	0	0	0	1	0	0	0	1	0	0	0	0	0	0	0	0	0	0	0	0	0	0	0	1	0	0	0	0	0
O=C(CCCCCCNc1c2CCCCc2nc3ccccc13)NCCc4c[nH]c5ccccc45	ACHE_3965	ACHE_3965	14.301	ACHE	4	1	17	0	3	0	0	0	0	0	8	0	0	0	7	0	0	0	0	0	0	0	1	1	0	0	0	0	0	0	0	0	0	0	0	0	0	0	0	0	0	0	0	0	0
O=C(CCCNc1c2CCCCc2nc3ccccc13)CCCNc4c5CCCCc5nc6ccccc46	ACHE_3968	ACHE_3968	8.738	ACHE	5	1	18	0	2	0	0	0	0	0	10	0	0	0	6	0	0	0	0	1	0	0	0	2	0	0	0	0	0	0	0	0	0	0	0	0	0	0	0	0	0	0	0	0	0
O=C(CNCCCc1ccccc1)Nc2ccc3N=C4CCCN4C(=O)c3c2	ACHE_3982	ACHE_3982	8.388	ACHE	6	3	12	0	2	0	0	0	0	0	4	0	0	0	3	0	0	0	0	0	0	0	0	1	0	0	0	0	0	0	0	0	0	0	0	0	0	0	0	0	0	0	0	0	0
O=C(CNCc1ccccc1C#N)Nc2ccc3N=C4CCCN4C(=O)c3c2	ACHE_3984	ACHE_3984	7.775	ACHE	7	3	12	0	2	0	0	0	0	0	5	0	0	0	1	0	0	0	0	0	0	0	0	1	0	0	0	0	0	0	0	0	0	0	0	0	0	0	0	0	0	0	0	0	0
O=C(Cc1ccccc1)N2c3ccccc3Sc4ccccc24	ACHE_3998	ACHE_3998	5.131	ACHE	3	1	18	0	0	0	0	0	0	0	5	0	0	0	1	0	0	0	0	0	0	0	1	0	0	0	0	1	0	0	0	0	0	0	0	0	0	0	0	0	0	0	0	0	0
O=C(N1C(=O)C(=O)c2cc(CN3CCCCC3)ccc12)c4ccccc4	ACHE_4000	ACHE_4000	7.1	ACHE	5	3	12	0	0	0	0	0	0	0	4	0	0	0	0	0	0	0	0	0	0	0	0	1	0	0	0	0	0	0	0	0	0	0	0	0	0	0	0	1	0	0	0	0	0
O=C(NCCCCCCNc1c2CCCCc2nc3ccccc13)c4cc5c6ccccc6[nH]c5c(n4)c7ccccc7	ACHE_4013	ACHE_4013	6.799	ACHE	5	1	26	0	3	0	0	0	0	0	12	0	0	0	5	0	0	0	0	0	0	0	1	1	0	0	0	0	0	0	0	0	0	0	0	0	0	0	0	0	0	0	0	0	0
O=C(NCCCCCCNc1c2CCCc2nc3ccccc13)c4oc5ccccc5c4	ACHE_4015	ACHE_4015	6.264	ACHE	4	1	17	0	2	0	0	0	0	0	8	0	0	0	5	0	0	0	0	0	0	0	1	1	0	0	0	0	0	0	0	0	0	0	0	0	0	0	0	0	0	0	0	0	0
O=C(NCCCCCc1ccccc1)Oc2ccc(cc2)n3cc(COc4ccc5C=CC(=O)Oc5c4)nn3	ACHE_4018	ACHE_4018	4.32	ACHE	8	2	20	0	1	0	0	0	0	0	7	0	0	1	4	0	1	0	0	0	0	0	0	0	2	0	0	0	0	0	1	0	0	0	0	0	0	0	0	0	0	0	0	0	0
O=C(Nc1cc(COCc2cn(CCNc3c4CCCCc4nc5ccccc35)nn2)ccn1)Nc6cccc7C(=O)N8CCCCC8c67	ACHE_4030	ACHE_4030	7.682	ACHE	11	2	22	0	3	0	0	0	0	1	11	0	0	0	1	0	0	0	0	0	0	0	1	1	2	0	0	0	0	0	1	0	0	0	0	0	0	0	0	0	0	0	0	0	0
O=C(Nc1cc(ccn1)c2cn(CCNc3c4CCCCc4nc5ccccc35)nn2)Nc6cccc7C(=O)N8CCCCC8c67	ACHE_4031	ACHE_4031	7.943	ACHE	10	2	22	0	3	0	0	0	0	1	11	0	0	0	1	0	0	0	0	0	0	0	1	1	2	0	0	0	0	0	0	0	0	0	0	0	0	0	0	0	0	0	0	0	0
O=C(Nc1cc(ccn1)c2cn(CCNc3c4CCCCc4nc5ccccc35)nn2)Nc6cccc7C(=O)N8CCCC[C@@H]8c67	ACHE_4032	ACHE_4032	8.022	ACHE	10	2	22	0	3	0	0	0	0	1	11	0	0	0	1	0	0	0	0	0	0	0	1	1	2	0	0	0	0	0	0	0	0	0	0	0	0	0	0	0	0	0	0	0	0
O=C1C=C(NCCNc2c3CCCCc3nc4ccccc24)C(=O)c5ccccc15	ACHE_4055	ACHE_4055	7.845	ACHE	5	3	15	0	2	0	0	0	0	0	7	0	0	0	1	0	0	0	0	1	0	0	0	2	0	0	0	0	0	0	0	0	0	0	0	0	0	0	0	0	0	0	0	0	0
O=C1N([Se]c2ccccc12)c3ccccc3	ACHE_4085	ACHE_4085	5.208	ACHE	3	1	12	0	0	0	0	0	0	0	3	0	0	0	0	0	0	0	0	0	0	0	1	0	0	0	0	0	0	0	0	0	0	0	0	0	0	0	0	0	0	0	0	0	0
O=C1N2CCCc3ccccc3C2=Nc4ccc(OCCCN5CCCCC5)cc14	ACHE_4094	ACHE_4094	6.272	ACHE	5	2	12	0	0	0	0	0	0	0	5	0	0	0	2	0	0	0	0	0	0	0	0	1	0	0	0	0	0	0	1	0	0	0	0	0	0	0	0	1	0	0	0	0	0
O=C1N2CCc3ccccc3C2=Nc4ccc(OCCCN5CCCCC5)cc14	ACHE_4097	ACHE_4097	6.666	ACHE	5	2	12	0	0	0	0	0	0	0	5	0	0	0	2	0	0	0	0	0	0	0	0	1	0	0	0	0	0	0	1	0	0	0	0	0	0	0	0	1	0	0	0	0	0
O=C1Oc2cc(OCCCCN3CCN(Cc4ccccc4)CC3)ccc2c5ccccc15	ACHE_4109	ACHE_4109	5.086	ACHE	5	1	18	0	0	0	0	0	0	0	6	0	0	1	3	0	0	0	0	0	0	0	0	2	0	0	0	0	0	0	1	0	0	0	0	0	0	0	0	0	0	0	0	0	0
O=C1Oc2cc3occc3cc2C=C1	ACHE_4119	ACHE_4119	5.188	ACHE	2	1	8	0	0	0	0	0	0	0	4	0	0	1	0	0	0	0	0	0	0	0	0	0	0	0	0	0	0	0	0	0	0	0	0	0	0	0	0	0	0	0	0	0	0
O=C1\C(=C\c2ccccc2)\CN(Cc3ccc4ccccc4c3)C/C/1=C\c5ccccc5	ACHE_4126	ACHE_4126	5.714	ACHE	2	3	22	0	0	0	0	0	0	0	5	0	0	0	0	0	0	0	0	1	0	0	0	1	0	0	0	0	0	0	0	0	0	0	0	0	0	0	0	1	0	0	0	0	0
O=S(=O)(c1ccccc1)n2ccc3c(cccc23)N4CCN(CCCNc5c6CCCCc6nc7ccccc57)CC4	ACHE_4137	ACHE_4137	8.013	ACHE	6	0	23	0	1	0	0	1	0	0	9	0	0	0	2	0	0	0	0	0	0	0	0	3	0	0	0	0	0	0	0	0	0	0	0	0	0	0	0	0	0	0	0	0	0
OC(CNCc1cccc(OCc2ccccc2)c1)Cn3cc(Br)c4cc(Br)ccc34	ACHE_4151	ACHE_4151	5.041	ACHE	3	0	20	0	2	0	0	0	0	0	7	0	0	0	2	0	0	0	0	0	0	0	0	1	0	0	0	0	0	0	2	1	0	0	1	0	0	0	0	0	0	0	0	0	0
Oc1cc(\C=N\c2c3CCCCc3nc4ccccc24)cc(O)c1O	ACHE_4212	ACHE_4212	5.983	ACHE	5	0	15	0	3	0	0	0	0	0	9	0	0	0	0	0	0	0	0	0	0	0	0	0	0	0	0	0	0	0	3	3	0	0	0	0	0	0	0	0	3	0	0	0	0
Oc1cc2OC(=CC(=O)c2cc1O)C(=O)NCCC3CCN(Cc4ccccc4)CC3	ACHE_4213	ACHE_4213	5.384	ACHE	7	3	12	0	3	0	0	0	0	0	5	0	0	0	1	0	0	0	0	1	0	0	1	1	0	0	0	0	0	0	3	2	0	0	0	0	0	0	0	1	2	0	0	0	0
Oc1cc2OC(=CC(=O)c2cc1O)C(=O)NCCCCCCCCCCNc3c4CCCCc4nc5ccccc35	ACHE_4215	ACHE_4215	8.187	ACHE	8	3	15	0	4	0	0	0	0	0	9	0	0	0	9	0	0	0	0	1	0	0	1	1	0	0	0	0	0	0	3	2	0	0	0	0	0	0	0	0	2	0	0	0	0
Oc1ccc(CN2CCC(CCC(=O)c3cc4CCC(=O)n5ccc(c3)c45)CC2)cc1	ACHE_4224	ACHE_4224	9.31	ACHE	4	2	14	0	1	0	0	0	0	0	6	0	0	0	2	0	0	0	0	1	0	0	0	1	0	0	0	0	0	0	1	1	0	0	0	0	0	0	0	1	1	0	0	0	0
Oc1ccc(\C=N\c2c3CCCCc3nc4ccccc24)cc1	ACHE_4242	ACHE_4242	5.831	ACHE	3	0	15	0	1	0	0	0	0	0	7	0	0	0	0	0	0	0	0	0	0	0	0	0	0	0	0	0	0	0	1	1	0	0	0	0	0	0	0	0	1	0	0	0	0
Oc1ccc2NC(=CC(=O)c2c1)C(=O)NCCC3CCN(Cc4ccccc4)CC3	ACHE_4266	ACHE_4266	6.523	ACHE	6	3	12	0	3	0	0	0	0	0	4	0	0	0	1	0	0	0	0	1	0	0	0	2	0	0	0	0	0	0	1	1	0	0	0	0	0	0	0	1	1	0	0	0	0
Oc1cccc(CN2CCC(CCC(=O)c3cc4CCC(=O)n5ccc(c3)c45)CC2)c1	ACHE_4278	ACHE_4278	8.06	ACHE	4	2	14	0	1	0	0	0	0	0	6	0	0	0	2	0	0	0	0	1	0	0	0	1	0	0	0	0	0	0	1	1	0	0	0	0	0	0	0	1	1	0	0	0	0
S=C(CCCCCNc1c2CCCCc2nc3ccccc13)NCCc4c[nH]c5ccccc45	ACHE_4306	ACHE_4306	14.301	ACHE	4	1	17	0	3	0	0	0	0	0	8	0	0	0	6	0	0	0	0	0	0	0	0	1	0	0	0	0	0	0	0	0	0	0	0	0	0	0	0	0	0	0	0	0	0
[O-][N+](=O)c1ccccc1CNCC(=O)Nc2ccc3N=C4CCCN4C(=O)c3c2	ACHE_4344	ACHE_4344	7.513	ACHE	8	3	12	0	2	1	1	0	1	0	5	0	0	0	1	0	0	0	0	0	0	0	0	1	0	0	0	0	0	0	0	0	0	0	0	0	0	0	0	0	0	0	0	0	0
CC(=O)\C=N\O	ACHE_4367	ACHE_4367	3.894	ACHE	3	1	0	0	1	0	1	0	0	0	0	0	1	0	2	0	0	0	0	0	0	0	0	0	0	0	0	0	0	0	0	0	0	0	0	0	0	0	0	0	0	0	0	0	0
CN1C(=O)C=C(C)N(CCCCCn2cnc(n2)C(=O)NO)C1=O	ACHE_4388	ACHE_4388	2.26	ACHE	9	4	2	0	2	0	1	0	0	0	1	0	2	0	4	0	0	0	0	0	0	0	0	0	1	0	0	0	0	0	0	0	0	0	0	0	0	0	0	0	0	0	0	0	0
COc1ccc(CN(CC(=O)NC(C)C)C(=O)CCCCCn2ccnc2\C=N\O)cc1	ACHE_4408	ACHE_4408	3.278	ACHE	8	2	9	0	2	0	1	0	0	0	3	0	3	0	8	0	0	0	1	0	0	0	2	0	0	0	0	0	0	0	1	0	0	0	0	0	0	0	0	0	0	0	0	0	0
C(Cc1cccc(CCNc2c3CCCCc3nc4ccccc24)c1)Nc5c6CCCCc6nc7ccccc57	ACHE_4419	ACHE_4419	8.765	ACHE	4	0	24	0	2	0	0	0	0	0	12	0	0	0	2	0	0	0	0	0	0	0	0	2	0	0	0	0	0	0	0	0	0	0	0	0	0	0	0	0	0	0	0	0	0
C(Cc1cocc1CCNc2c3CCCCc3nc4ccccc24)Nc5c6CCCCc6nc7ccccc57	ACHE_4421	ACHE_4421	7.877	ACHE	4	0	22	0	2	0	0	0	0	0	12	0	0	0	2	0	0	0	0	0	0	0	0	2	0	0	0	0	0	0	0	0	0	0	0	0	0	0	0	0	0	0	0	0	0
C1[C@H](NN=C1c2c3ccccc3cc4ccccc24)c5ccccc5	ACHE_4424	ACHE_4424	7.52	ACHE	2	1	20	0	1	0	0	0	0	0	6	0	0	0	0	0	0	0	0	0	0	0	0	0	1	0	0	0	0	0	0	0	0	0	0	0	0	0	0	0	0	0	0	0	0
CC(=O)\C(=N/O)\C(=O)NCC1CCN(Cc2ccccc2)CC1	ACHE_4437	ACHE_4437	5.638	ACHE	6	3	6	0	2	0	1	0	0	0	1	0	1	0	3	0	0	0	0	0	0	0	1	1	0	0	0	0	0	0	0	0	0	0	0	0	0	0	0	1	0	0	0	0	0
CC(C)NC(=O)N1c2ccccc2Sc3ccccc13	ACHE_4451	ACHE_4451	3.161	ACHE	4	1	12	0	1	0	0	0	0	0	4	0	2	0	2	0	0	0	0	0	0	0	0	0	0	0	0	1	0	0	0	0	0	0	0	0	0	0	0	0	0	0	0	0	0
CC(C)NCC(O)c1ccc(OC(=O)N(C)C)c(OC(=O)N(C)C)c1	ACHE_4455	ACHE_4455	2.854	ACHE	8	2	6	0	2	0	0	0	0	0	3	0	6	0	3	0	2	0	0	0	0	0	0	1	0	0	0	0	0	0	1	1	0	0	1	0	0	0	0	0	0	0	0	0	0
CC(C)NC[C@H](O)c1ccc(OC(=O)N(C)C)c(OC(=O)N(C)C)c1	ACHE_4457	ACHE_4457	2.921	ACHE	8	2	6	0	2	0	0	0	0	0	3	0	6	0	3	0	2	0	0	0	0	0	0	1	0	0	0	0	0	0	1	1	0	0	1	0	0	0	0	0	0	0	0	0	0
CCN(CC)C(C)c1ccc(OC2Cc3cc(OC)c(OC)cc3C2=O)cc1	ACHE_4468	ACHE_4468	5.876	ACHE	5	1	12	0	0	0	0	0	0	0	6	0	5	0	3	0	0	0	0	0	0	0	0	1	0	0	0	0	0	0	3	0	0	0	0	0	0	0	0	0	0	0	0	0	0
CCN(CC)Cc1ccc(OC2Cc3cc(OC)c(OC)cc3C2=O)cc1	ACHE_4472	ACHE_4472	5.873	ACHE	5	1	12	0	0	0	0	0	0	0	6	0	4	0	2	0	0	0	0	0	0	0	0	1	0	0	0	0	0	0	3	0	0	0	0	0	0	0	0	0	0	0	0	0	0
CCN(CC)Cc1ccc(\C=C\2/Cc3cc(OC)c(OC)cc3C2=O)cc1	ACHE_4473	ACHE_4473	6.344	ACHE	4	2	12	0	0	0	0	0	0	0	6	0	4	0	2	0	0	0	0	1	0	0	0	1	0	0	0	0	0	0	2	0	0	0	0	0	0	0	0	0	0	0	0	0	0
CCN(CC)Cc1cccc(\C=C\2/Cc3cc(OC)c(OC)cc3C2=O)c1	ACHE_4476	ACHE_4476	6.626	ACHE	4	2	12	0	0	0	0	0	0	0	6	0	4	0	2	0	0	0	0	1	0	0	0	1	0	0	0	0	0	0	2	0	0	0	0	0	0	0	0	0	0	0	0	0	0
CCN(CCCCNc1c2CCCCc2nc3ccccc13)CCCNc4c5CCCCc5nc6ccccc46	ACHE_4477	ACHE_4477	9.79	ACHE	5	0	18	0	2	0	0	0	0	0	10	0	1	0	6	0	0	0	0	0	0	0	0	3	0	0	0	0	0	0	0	0	0	0	0	0	0	0	0	0	0	0	0	0	0
CN[C@@H](Cc1c[nH]c2ccccc12)C(=O)NCC(=O)Nc3c4CCCCc4nc5ccccc35	ACHE_4491	ACHE_4491	5.478	ACHE	6	2	17	0	4	0	0	0	0	0	8	0	1	0	3	0	0	0	0	0	0	0	0	1	0	0	0	0	0	0	0	0	0	0	0	0	0	0	0	0	0	0	0	0	0
COc1cc2CC(Cc3cccc(CN(C)C)c3)C(=O)c2cc1OC	ACHE_4500	ACHE_4500	6.28	ACHE	4	1	12	0	0	0	0	0	0	0	6	0	4	0	0	0	0	0	0	1	0	0	0	1	0	0	0	0	0	0	2	0	0	0	0	0	0	0	0	0	0	0	0	0	1
COc1cc2CC(Cc3cccc(CN4CCCC4)c3)C(=O)c2cc1OC	ACHE_4501	ACHE_4501	7.652	ACHE	4	1	12	0	0	0	0	0	0	0	6	0	2	0	0	0	0	0	0	1	0	0	0	1	0	0	0	0	0	0	2	0	0	0	0	0	0	0	0	0	0	0	0	0	1
COc1cc2CC(Oc3ccc(CN4CCCC4)cc3)C(=O)c2cc1OC	ACHE_4504	ACHE_4504	6.59	ACHE	5	1	12	0	0	0	0	0	0	0	6	0	2	0	0	0	0	0	0	0	0	0	0	1	0	0	0	0	0	0	3	0	0	0	0	0	0	0	0	0	0	0	0	0	0
COc1cc2CC(Oc3ccc(CN4CCCCC4)cc3)C(=O)c2cc1OC	ACHE_4505	ACHE_4505	6.395	ACHE	5	1	12	0	0	0	0	0	0	0	6	0	2	0	0	0	0	0	0	0	0	0	0	1	0	0	0	0	0	0	3	0	0	0	0	0	0	0	0	1	0	0	0	0	0
COc1cc2CC(Oc3ccc(CN4CCOCC4)cc3)C(=O)c2cc1OC	ACHE_4507	ACHE_4507	6.289	ACHE	6	1	12	0	0	0	0	0	0	0	6	0	2	0	0	0	0	0	0	0	0	0	0	1	0	0	0	0	0	0	4	0	0	0	0	0	0	0	0	0	0	0	0	0	0
COc1cc2CC(Oc3cccc(CN4CCCC4)c3)C(=O)c2cc1OC	ACHE_4514	ACHE_4514	6.297	ACHE	5	1	12	0	0	0	0	0	0	0	6	0	2	0	0	0	0	0	0	0	0	0	0	1	0	0	0	0	0	0	3	0	0	0	0	0	0	0	0	0	0	0	0	0	0
COc1cc2CC(Oc3cccc(c3)C(C)N4CCN(C)CC4)C(=O)c2cc1OC	ACHE_4521	ACHE_4521	7.11	ACHE	6	1	12	0	0	0	0	0	0	0	6	0	4	0	1	0	0	0	0	0	0	0	0	2	0	0	0	0	0	0	3	0	0	0	0	0	0	0	0	0	0	0	0	0	0
COc1cc2C\C(=C/c3ccc(CN(C)C)cc3)\C(=O)c2cc1OC	ACHE_4526	ACHE_4526	6.21	ACHE	4	2	12	0	0	0	0	0	0	0	6	0	4	0	0	0	0	0	0	1	0	0	0	1	0	0	0	0	0	0	2	0	0	0	0	0	0	0	0	0	0	0	0	0	0
COc1cc2OC(=O)C(=Cc2cc1OC)C(=O)NCCCCCNc3c4CCCCc4nc5ccccc35	ACHE_4534	ACHE_4534	7.155	ACHE	8	3	15	0	2	0	0	0	0	0	9	0	2	1	4	0	0	0	0	0	0	0	1	1	0	0	0	0	0	0	2	0	0	0	0	0	0	0	0	0	0	0	0	0	0
COc1ccc2OC(=O)C(=Cc2c1)C(=O)NCCCCCCCNc3c4CCCCc4nc5ccccc35	ACHE_4549	ACHE_4549	7.295	ACHE	7	3	15	0	2	0	0	0	0	0	8	0	1	1	6	0	0	0	0	0	0	0	1	1	0	0	0	0	0	0	1	0	0	0	0	0	0	0	0	0	0	0	0	0	0
COc1ccc2OC(=O)C(=Cc2c1)C(=O)NCCCCCCNc3c4CCCCc4nc5ccccc35	ACHE_4550	ACHE_4550	7.614	ACHE	7	3	15	0	2	0	0	0	0	0	8	0	1	1	5	0	0	0	0	0	0	0	1	1	0	0	0	0	0	0	1	0	0	0	0	0	0	0	0	0	0	0	0	0	0
Cc1ccc2OC(=O)C(=Cc2c1)C(=O)NCCCCCCNc3c4CCCCc4nc5ccccc35	ACHE_4563	ACHE_4563	7.521	ACHE	6	3	15	0	2	0	0	0	0	0	8	0	1	1	5	0	0	0	0	0	0	0	1	1	0	0	0	0	0	0	0	0	0	0	0	0	0	0	0	0	0	0	0	0	0
Cc1ccc2OC(=O)C(=Cc2c1)C(=O)NCCCCCNc3c4CCCCc4nc5ccccc35	ACHE_4564	ACHE_4564	7.446	ACHE	6	3	15	0	2	0	0	0	0	0	8	0	1	1	4	0	0	0	0	0	0	0	1	1	0	0	0	0	0	0	0	0	0	0	0	0	0	0	0	0	0	0	0	0	0
FC(F)(F)Oc1ccc2OC(=O)C(=Cc2c1)C(=O)NCCCCCNc3c4CCCCc4nc5ccccc35	ACHE_4577	ACHE_4577	7.119	ACHE	7	3	15	0	2	0	0	0	0	0	8	0	0	1	4	0	0	0	0	0	0	0	1	1	0	0	0	0	0	0	1	0	0	0	0	0	0	0	0	0	0	0	0	0	0
NC(=NOC(=O)c1cnn(c2ccc(cc2)[N+](=O)[O-])c1C(F)(F)F)c3ccc(Cl)cc3	ACHE_4581	ACHE_4581	5.629	ACHE	7	2	15	0	1	1	2	0	1	0	6	0	0	0	0	0	0	0	0	0	0	0	0	0	1	0	0	0	0	0	0	0	0	0	0	0	0	0	0	0	0	0	0	0	0
NS(=O)(=O)c1ccc(cc1)C(=O)N2NC(=O)c3c(cccc3[N+](=O)[O-])C2=O	ACHE_4585	ACHE_4585	7.216	ACHE	10	3	12	0	2	1	1	1	1	0	5	1	0	0	0	0	0	0	0	0	0	0	0	0	1	0	0	0	0	0	0	0	0	0	0	0	0	0	0	0	0	0	0	0	0
N[C@@H](CCC(=O)NCCNc1c2CCCCc2nc3ccccc13)C(=O)NCCNc4c5CCCCc5nc6ccccc46	ACHE_4591	ACHE_4591	8.207	ACHE	9	2	18	0	5	0	0	0	0	0	10	0	0	0	6	0	0	0	0	0	0	0	2	3	0	0	0	0	0	0	0	0	0	0	0	0	0	0	0	0	0	0	0	0	0
N[C@@H](Cc1ccccc1)C(=O)NCC(=O)Nc2c3CCCCc3nc4ccccc24	ACHE_4595	ACHE_4595	5.719	ACHE	6	2	15	0	3	0	0	0	0	0	6	0	0	0	3	0	0	0	0	0	0	0	1	1	0	0	0	0	0	0	0	0	0	0	0	0	0	0	0	0	0	0	0	0	0
Nc1cccc2c(NCCCCCCCCNc3c4CCCCc4nc5ccccc35)c6CCCCc6nc12	ACHE_4596	ACHE_4596	9.638	ACHE	5	0	18	0	3	0	0	0	0	0	11	0	0	0	7	0	0	0	0	0	0	0	0	3	0	0	0	0	0	0	0	0	0	0	0	0	0	0	0	0	0	0	0	0	0
O=C(N1c2ccccc2Sc3ccccc13)c4c5ccccc5cc6ccccc46	ACHE_4601	ACHE_4601	8.456	ACHE	3	1	26	0	0	0	0	0	0	0	9	0	0	0	0	0	0	0	0	0	0	0	1	0	0	0	0	1	0	0	0	0	0	0	0	0	0	0	0	0	0	0	0	0	0
O=C(NCCCCCCCNc1c2CCCCc2nc3ccccc13)C4=Cc5ccccc5OC4=O	ACHE_4603	ACHE_4603	7.375	ACHE	6	3	15	0	2	0	0	0	0	0	7	0	0	1	6	0	0	0	0	0	0	0	1	1	0	0	0	0	0	0	0	0	0	0	0	0	0	0	0	0	0	0	0	0	0
O=C(NCCCCCNc1c2CCCCc2nc3ccccc13)C4=Cc5ccccc5OC4=O	ACHE_4605	ACHE_4605	7.463	ACHE	6	3	15	0	2	0	0	0	0	0	7	0	0	1	4	0	0	0	0	0	0	0	1	1	0	0	0	0	0	0	0	0	0	0	0	0	0	0	0	0	0	0	0	0	0
O=C1C=Cc2ccccc2C1=O	ACHE_4612	ACHE_4612	6.495	ACHE	2	2	6	0	0	0	0	0	0	0	2	0	0	0	0	0	0	0	0	0	0	0	0	0	0	0	0	0	0	0	0	0	0	0	0	0	0	0	0	0	0	0	0	0	0
O=C1SCc2ccccc12	ACHE_4614	ACHE_4614	4.223	ACHE	2	1	6	0	0	0	0	0	0	0	2	0	0	0	0	0	0	0	0	0	0	0	0	0	0	0	0	1	0	0	0	0	0	0	0	0	0	0	0	0	0	0	0	0	0
Oc1ccccc1[C@@H]2CC(=NN2)c3c4ccccc4cc5ccccc35	ACHE_4646	ACHE_4646	7.613	ACHE	3	1	20	0	2	0	0	0	0	0	7	0	0	0	0	0	0	0	0	0	0	0	0	0	1	0	0	0	0	0	1	1	0	0	0	0	0	0	0	0	1	0	0	0	0
[O-][N+](=O)c1ccc2C(=O)C(=O)c3ccc(c1c23)[N+](=O)[O-]	ACHE_4647	ACHE_4647	6.044	ACHE	6	2	10	0	0	2	2	0	2	0	6	0	0	0	0	0	0	0	0	0	0	0	0	0	0	0	0	0	0	0	0	0	0	0	0	0	0	0	0	0	0	0	0	0	0
COc1cc(ccc1O)c2nnc([nH]2)c3ccc4c(CO[C@@]4(CCCN(C)C)c5ccc(F)cc5)c3	ACHE_4752	ACHE_4752	3.301	ACHE	6	0	20	0	2	0	0	0	0	0	10	0	3	0	2	0	0	0	0	0	0	0	0	1	1	0	0	0	0	0	3	1	0	1	0	0	0	0	0	0	1	1	0	0	0
CN(C)CCC[C@]1(OCc2cc(ccc12)c3nnc([nH]3)c4cccc(Br)c4)c5ccc(F)cc5	ACHE_4753	ACHE_4753	3.301	ACHE	4	0	20	0	1	0	0	0	0	0	9	0	2	0	2	0	0	0	0	0	0	0	0	1	1	0	0	0	0	0	1	0	0	1	0	0	0	0	0	0	0	0	0	0	0
CC(=O)Nc1ccc(cc1)c2nc(SCc3csc(n3)c4ccc(Cl)cc4)nc(N)c2C#N	ADORA1_2	ADORA1_2	8.409	ADORA1	8	1	19	0	2	0	0	0	0	0	10	0	1	0	1	0	0	0	0	0	0	0	1	1	0	0	0	1	0	0	0	0	0	0	0	0	0	0	0	0	0	0	0	0	0
CC(=O)Nc1sc(c2ccc(cc2)C(=O)NCCCCCCNc3ncnc4c3ncn4[C@@H]5O[C@H](CO)[C@@H](O)[C@H]5O)c(c6cccc(c6)C(F)(F)F)c1C(=O)c7ccccc7	ADORA1_3	ADORA1_3	6.86	ADORA1	13	3	27	0	6	0	0	0	0	0	12	0	1	0	6	0	0	0	1	1	0	0	2	1	0	0	0	0	0	0	4	3	0	0	2	0	0	0	1	0	0	0	0	0	0
CC(C)(OC[C@@H]1O[C@@H]([C@@H](O)[C@@H]1O)n2cnc3c(N)ncnc23)c4ccccc4	ADORA1_7	ADORA1_7	6.061	ADORA1	8	0	11	0	3	0	0	0	0	0	4	0	2	0	2	0	0	0	1	0	0	0	0	1	0	0	0	0	0	0	4	2	0	1	2	0	0	0	0	0	0	0	0	0	0
CC(C)(OC[C@H]1O[C@H]([C@H](O)[C@@H]1O)n2cnc3c(N)ncnc23)c4ccccc4	ADORA1_8	ADORA1_8	7.553	ADORA1	8	0	11	0	3	0	0	0	0	0	4	0	2	0	2	0	0	0	1	0	0	0	0	1	0	0	0	0	0	0	4	2	0	1	2	0	0	0	0	0	0	0	0	0	0
CCCCNc1nc(N)nc2c1ncn2[C@@H]3O[C@@H]([C@@H](O)[C@H]3O)C(=O)NC	ADORA1_17	ADORA1_17	6.1	ADORA1	10	1	5	0	5	0	0	0	0	0	4	0	2	0	3	0	0	0	1	0	0	0	1	2	0	0	0	0	0	0	3	2	0	0	2	0	0	0	0	0	0	0	0	0	0
CCCN1C(=O)N(CCC)c2nc([nH]c2C1=O)C3CCCC3	ADORA1_18	ADORA1_18	8.818	ADORA1	5	2	3	0	1	0	0	0	0	0	3	0	2	0	4	0	0	0	1	0	0	0	0	0	0	0	0	0	0	0	0	0	0	0	0	0	0	0	0	0	0	0	0	0	0
CCCOc1cccc(c1)c2c(C#N)c(N)nc(SCc3ccnc(c3)C(=O)NC)c2C#N	ADORA1_22	ADORA1_22	9.523	ADORA1	9	1	16	0	2	0	0	0	0	2	9	0	2	0	2	0	0	0	0	0	0	0	1	1	0	0	0	1	0	0	1	0	0	0	0	0	0	0	0	0	0	0	0	0	0
CCN(CC)CCN1CCN(CC1)C(=O)CCc2cccc(CSc3nc(N)c(C#N)c(n3)c4ccc(NC(=O)C)cc4)n2	ADORA1_23	ADORA1_23	9	ADORA1	12	2	15	0	2	0	0	0	0	1	8	0	3	0	6	0	0	0	0	0	0	0	2	3	0	0	0	1	0	0	0	0	0	0	0	0	0	0	0	0	0	0	0	0	0
CCNC(=O)[C@H]1O[C@H]([C@H](O)[C@@H]1O)n2cnc3c(N)nc(NCCc4ccc(CCC(=O)O)cc4)nc23	ADORA1_27	ADORA1_27	6.3	ADORA1	12	2	11	1	6	0	0	0	0	0	6	0	1	0	4	0	0	0	1	0	0	0	1	2	0	0	0	0	0	0	3	2	0	0	2	0	0	0	0	0	0	0	0	0	0
CCNC(=O)[C@H]1O[C@H]([C@H](O)[C@@H]1O)n2cnc3c(N)ncnc23	ADORA1_28	ADORA1_28	9.921	ADORA1	9	1	5	0	4	0	0	0	0	0	3	0	1	0	1	0	0	0	1	0	0	0	1	1	0	0	0	0	0	0	3	2	0	0	2	0	0	0	0	0	0	0	0	0	0
CCNC(=O)[C@H]1O[C@H]([C@H](O)[C@@H]1O)n2cnc3c(NC45CC6CC(CC(C6)C4)C5)ncnc23	ADORA1_29	ADORA1_29	5.4	ADORA1	9	1	5	0	4	0	0	0	0	0	3	0	1	0	1	0	0	0	1	0	0	0	1	1	0	0	0	0	0	0	3	2	0	1	2	0	0	0	0	0	0	0	0	0	0
CCNC(=O)[C@H]1O[C@H]([C@H](O)[C@@H]1O)n2cnc3c(NC45CC6CC(CC(O)(C6)C4)C5)ncnc23	ADORA1_30	ADORA1_30	4	ADORA1	10	1	5	0	5	0	0	0	0	0	3	0	1	0	1	0	0	0	1	0	0	0	1	1	0	0	0	0	0	0	4	3	1	2	2	0	0	0	0	0	0	0	0	0	0
CCNC(=O)[C@H]1O[C@H]([C@H](O)[C@@H]1O)n2cnc3c(NC4C5CC6CC(CC4C6)C5)ncnc23	ADORA1_31	ADORA1_31	4.8	ADORA1	9	1	5	0	4	0	0	0	0	0	3	0	1	0	1	0	0	0	1	0	0	0	1	1	0	0	0	0	0	0	3	2	0	0	2	0	0	0	0	0	0	0	0	0	0
CCNC(=O)[C@H]1O[C@H]([C@H](O)[C@@H]1O)n2cnc3c(NCCCCCCCCNC(=O)CCCCCNC(=O)COc4ccc(\C=C\C5=[N+]6C(=Cc7ccc(c8cccs8)n7[B-]6(F)F)C=C5)cc4)ncnc23	ADORA1_32	ADORA1_32	7.92	ADORA1	15	5	19	0	6	0	0	0	1	0	8	0	1	0	15	0	0	0	1	0	0	0	3	2	0	0	0	0	0	0	4	2	0	0	2	1	0	0	0	0	0	0	0	0	0
CCNC(=O)[C@H]1O[C@H]([C@H](O)[C@@H]1O)n2cnc3c(NCCCCCNC(=O)CCCCCNC(=O)COc4ccc(\C=C\C5=[N+]6C(=Cc7ccc(c8cccs8)n7[B-]6(F)F)C=C5)cc4)ncnc23	ADORA1_34	ADORA1_34	9.15	ADORA1	15	5	19	0	6	0	0	0	1	0	8	0	1	0	12	0	0	0	1	0	0	0	3	2	0	0	0	0	0	0	4	2	0	0	2	1	0	0	0	0	0	0	0	0	0
CCNC(=O)[C@H]1O[C@H]([C@H](O)[C@@H]1O)n2cnc3c(NCCCCNC(=O)COc4ccc(\C=C\C5=[N+]6C(=Cc7ccc(c8cccs8)n7[B-]6(F)F)C=C5)cc4)ncnc23	ADORA1_36	ADORA1_36	5.63	ADORA1	13	4	19	0	5	0	0	0	1	0	8	0	1	0	6	0	0	0	1	0	0	0	2	2	0	0	0	0	0	0	4	2	0	0	2	1	0	0	0	0	0	0	0	0	0
CCNC(=O)[C@H]1O[C@H]([C@H](O)[C@@H]1O)n2cnc3c(NCCCNC(=O)CCCCCNC(=O)COc4ccc(\C=C\C5=[N+]6C(=Cc7ccc(c8cccs8)n7[B-]6(F)F)C=C5)cc4)ncnc23	ADORA1_37	ADORA1_37	9.16	ADORA1	15	5	19	0	6	0	0	0	1	0	8	0	1	0	10	0	0	0	1	0	0	0	3	2	0	0	0	0	0	0	4	2	0	0	2	1	0	0	0	0	0	0	0	0	0
CCNC(=O)[C@H]1O[C@H]([C@H](O)[C@@H]1O)n2cnc3c(NCCCNC(=O)COc4ccc(\C=C\C5=[N+]6C(=Cc7ccc(c8cccs8)n7[B-]6(F)F)C=C5)cc4)ncnc23	ADORA1_38	ADORA1_38	6.58	ADORA1	13	4	19	0	5	0	0	0	1	0	8	0	1	0	5	0	0	0	1	0	0	0	2	2	0	0	0	0	0	0	4	2	0	0	2	1	0	0	0	0	0	0	0	0	0
CCNC(=O)[C@H]1O[C@H]([C@H](O)[C@@H]1O)n2cnc3c(N[C@@H]4CCC[C@H]4O)ncnc23	ADORA1_40	ADORA1_40	6.5	ADORA1	10	1	5	0	5	0	0	0	0	0	3	0	1	0	1	0	0	0	1	0	0	0	1	1	0	0	0	0	0	0	4	3	0	0	3	0	0	0	0	0	0	0	0	0	0
CCNC(=O)c1cccc(CSc2nc(N3CCCC3)c(C#N)c(c4ccc(OCCO)cc4)c2C#N)c1	ADORA1_42	ADORA1_42	9.523	ADORA1	9	1	17	0	2	0	0	0	0	1	9	0	1	0	2	0	0	0	0	0	0	0	1	1	0	0	0	1	0	0	2	1	0	0	0	0	0	0	1	0	0	0	0	0	0
CCNc1nc(N)nc2c1ncn2[C@@H]3O[C@@H]([C@@H](O)[C@H]3O)C(=O)NC	ADORA1_43	ADORA1_43	5.6	ADORA1	10	1	5	0	5	0	0	0	0	0	4	0	2	0	1	0	0	0	1	0	0	0	1	2	0	0	0	0	0	0	3	2	0	0	2	0	0	0	0	0	0	0	0	0	0
CCNc1nc(NC2CCCC2)c3ncn([C@@H]4O[C@@H]([C@@H](O)[C@H]4O)C(=O)NC)c3n1	ADORA1_44	ADORA1_44	6.3	ADORA1	10	1	5	0	5	0	0	0	0	0	4	0	2	0	1	0	0	0	1	0	0	0	1	2	0	0	0	0	0	0	3	2	0	0	2	0	0	0	0	0	0	0	0	0	0
CCOC(=O)CNP(=O)(NCC(=O)OCC)OC[C@H]1O[C@H]([C@H](O)[C@@H]1O)n2cnc3c(NC4CCCC4)nc(Cl)nc23	ADORA1_58	ADORA1_58	6.276	ADORA1	15	2	5	0	5	0	0	0	0	0	4	0	2	2	4	0	0	0	1	0	0	0	0	3	0	0	0	0	0	0	4	2	0	0	2	0	0	0	0	0	0	0	0	0	0
CCOC(=O)c1c(N)sc2CN(CCc12)C(=O)[C@@H](Cc3ccc(Cl)cc3)N(C)C(=O)OC(C)(C)C	ADORA1_62	ADORA1_62	5.041	ADORA1	8	3	10	0	1	0	0	0	0	0	6	0	5	1	6	0	1	0	0	0	0	0	1	1	0	0	0	0	0	0	0	0	0	1	0	0	0	0	0	0	0	0	0	0	0
CCOC(=O)c1c(N)sc2CN(CCc12)C(=O)[C@H](Cc3ccccc3)NC(=O)OC(C)(C)C	ADORA1_66	ADORA1_66	5.143	ADORA1	8	3	10	0	2	0	0	0	0	0	5	0	4	1	6	0	1	0	0	0	0	0	0	1	0	0	0	0	0	0	0	0	0	1	0	0	0	0	0	0	0	0	0	0	0
CCOc1ccc(cc1)c2c(C#N)c(N)nc(SCc3ccnc(c3)C(=O)NC)c2C#N	ADORA1_69	ADORA1_69	9.699	ADORA1	9	1	16	0	2	0	0	0	0	2	9	0	2	0	1	0	0	0	0	0	0	0	1	1	0	0	0	1	0	0	1	0	0	0	0	0	0	0	0	0	0	0	0	0	0
CCn1nnc(n1)[C@H]2O[C@H]([C@H](O)[C@@H]2O)n3cnc4c(N)nc(Cl)nc34	ADORA1_72	ADORA1_72	7.703	ADORA1	10	0	6	0	3	0	0	0	0	0	5	0	1	0	1	0	0	0	1	0	0	0	0	1	3	0	0	0	0	0	3	2	0	0	2	0	0	0	0	0	0	0	0	0	0
CCn1nnc(n1)[C@H]2O[C@H]([C@H](O)[C@@H]2O)n3cnc4c(N)nc(N[C@H](CO)Cc5ccccc5)nc34	ADORA1_73	ADORA1_73	6.055	ADORA1	12	0	12	0	5	0	0	0	0	0	6	0	1	0	3	0	0	0	1	0	0	0	0	2	3	0	0	0	0	0	4	3	0	0	2	0	0	0	1	0	0	0	0	0	0
CCn1nnc(n1)[C@H]2O[C@H]([C@H](O)[C@@H]2O)n3cnc4c(NC)ncnc34	ADORA1_76	ADORA1_76	7.012	ADORA1	10	0	6	0	3	0	0	0	0	0	4	0	2	0	1	0	0	0	1	0	0	0	0	1	3	0	0	0	0	0	3	2	0	0	2	0	0	0	0	0	0	0	0	0	0
CCn1nnc(n1)[C@H]2O[C@H]([C@H](O)[C@@H]2O)n3cnc4c(NC5CC5)nc(Cl)nc34	ADORA1_77	ADORA1_77	8.441	ADORA1	10	0	6	0	3	0	0	0	0	0	5	0	1	0	1	0	0	1	1	0	0	0	0	1	3	0	0	0	0	0	3	2	0	0	2	0	0	0	0	0	0	0	0	0	0
CCn1nnc(n1)[C@H]2O[C@H]([C@H](O)[C@@H]2O)n3cnc4c(NC5CC5)ncnc34	ADORA1_78	ADORA1_78	8.116	ADORA1	10	0	6	0	3	0	0	0	0	0	4	0	1	0	1	0	0	1	1	0	0	0	0	1	3	0	0	0	0	0	3	2	0	0	2	0	0	0	0	0	0	0	0	0	0
CCn1nnc(n1)[C@H]2O[C@H]([C@H](O)[C@@H]2O)n3cnc4c(NC5CCCO5)ncnc34	ADORA1_82	ADORA1_82	8.058	ADORA1	11	0	6	0	3	0	0	0	0	0	4	0	1	0	1	0	0	0	1	0	0	0	0	1	3	0	0	0	0	0	4	2	0	0	2	0	0	0	0	0	0	0	0	0	0
CCn1nnc(n1)[C@H]2O[C@H]([C@H](O)[C@@H]2O)n3cnc4c(NCC5CC5)nc(Cl)nc34	ADORA1_87	ADORA1_87	8.142	ADORA1	10	0	6	0	3	0	0	0	0	0	5	0	1	0	1	0	0	1	1	0	0	0	0	1	3	0	0	0	0	0	3	2	0	0	2	0	0	0	0	0	0	0	0	0	0
CCn1nnc(n1)[C@H]2O[C@H]([C@H](O)[C@@H]2O)n3cnc4c(NCC5CC5)ncnc34	ADORA1_88	ADORA1_88	8.112	ADORA1	10	0	6	0	3	0	0	0	0	0	4	0	1	0	1	0	0	1	1	0	0	0	0	1	3	0	0	0	0	0	3	2	0	0	2	0	0	0	0	0	0	0	0	0	0
CCn1nnc(n1)[C@H]2O[C@H]([C@H](O)[C@@H]2O)n3cnc4c(NCc5ccc(Cl)cc5F)nc(Cl)nc34	ADORA1_89	ADORA1_89	6.268	ADORA1	10	0	12	0	3	0	0	0	0	0	8	0	1	0	1	0	0	0	1	0	0	0	0	1	3	0	0	0	0	0	3	2	0	0	2	0	0	0	0	0	0	0	0	0	0
CCn1nnc(n1)[C@H]2O[C@H]([C@H](O)[C@@H]2O)n3cnc4c(NCc5ccc(Cl)cc5F)ncnc34	ADORA1_90	ADORA1_90	6.638	ADORA1	10	0	12	0	3	0	0	0	0	0	7	0	1	0	1	0	0	0	1	0	0	0	0	1	3	0	0	0	0	0	3	2	0	0	2	0	0	0	0	0	0	0	0	0	0
CCn1nnc(n1)[C@H]2O[C@H]([C@H](O)[C@@H]2O)n3cnc4c(NCc5cccc(Br)c5)nc(Cl)nc34	ADORA1_91	ADORA1_91	7.138	ADORA1	10	0	12	0	3	0	0	0	0	0	7	0	1	0	1	0	0	0	1	0	0	0	0	1	3	0	0	0	0	0	3	2	0	0	2	0	0	0	0	0	0	0	0	0	0
CCn1nnc(n1)[C@H]2O[C@H]([C@H](O)[C@@H]2O)n3cnc4c(NCc5cccc(Cl)c5)nc(Cl)nc34	ADORA1_93	ADORA1_93	6.936	ADORA1	10	0	12	0	3	0	0	0	0	0	7	0	1	0	1	0	0	0	1	0	0	0	0	1	3	0	0	0	0	0	3	2	0	0	2	0	0	0	0	0	0	0	0	0	0
CCn1nnc(n1)[C@H]2O[C@H]([C@H](O)[C@@H]2O)n3cnc4c(NCc5cccc(Cl)c5)ncnc34	ADORA1_94	ADORA1_94	7.233	ADORA1	10	0	12	0	3	0	0	0	0	0	6	0	1	0	1	0	0	0	1	0	0	0	0	1	3	0	0	0	0	0	3	2	0	0	2	0	0	0	0	0	0	0	0	0	0
CCn1nnc(n1)[C@H]2O[C@H]([C@H](O)[C@@H]2O)n3cnc4c(NCc5cccc(F)c5)ncnc34	ADORA1_96	ADORA1_96	6.833	ADORA1	10	0	12	0	3	0	0	0	0	0	6	0	1	0	1	0	0	0	1	0	0	0	0	1	3	0	0	0	0	0	3	2	0	0	2	0	0	0	0	0	0	0	0	0	0
CCn1nnc(n1)[C@H]2O[C@H]([C@H](O)[C@@H]2O)n3cnc4c(NCc5cccc(I)c5)ncnc34	ADORA1_98	ADORA1_98	7.562	ADORA1	10	0	12	0	3	0	0	0	0	0	6	0	1	0	1	0	0	0	1	0	0	0	0	1	3	0	0	0	0	0	3	2	0	0	2	0	0	0	0	0	0	0	0	0	0
CCn1nnc(n1)[C@H]2O[C@H]([C@H](O)[C@@H]2O)n3cnc4c(NCc5ccccc5I)nc(Cl)nc34	ADORA1_99	ADORA1_99	7.188	ADORA1	10	0	12	0	3	0	0	0	0	0	7	0	1	0	1	0	0	0	1	0	0	0	0	1	3	0	0	0	0	0	3	2	0	0	2	0	0	0	0	0	0	0	0	0	0
CCn1nnc(n1)[C@H]2O[C@H]([C@H](O)[C@@H]2O)n3cnc4c(NCc5cccs5)nc(Cl)nc34	ADORA1_100	ADORA1_100	6.654	ADORA1	10	0	10	0	3	0	0	0	0	0	6	0	1	0	1	0	0	0	1	0	0	0	0	1	3	0	0	0	0	0	3	2	0	0	2	0	0	0	0	0	0	0	0	0	0
CCn1nnc(n1)[C@H]2O[C@H]([C@H](O)[C@@H]2O)n3cnc4c(NCc5cccs5)ncnc34	ADORA1_101	ADORA1_101	6.682	ADORA1	10	0	10	0	3	0	0	0	0	0	5	0	1	0	1	0	0	0	1	0	0	0	0	1	3	0	0	0	0	0	3	2	0	0	2	0	0	0	0	0	0	0	0	0	0
CCn1nnc(n1)[C@H]2O[C@H]([C@H](O)[C@@H]2O)n3cnc4c(NCc5occc5)nc(Cl)nc34	ADORA1_102	ADORA1_102	6.467	ADORA1	10	0	10	0	3	0	0	0	0	0	6	0	1	0	1	0	0	0	1	0	0	0	0	1	3	0	0	0	0	0	3	2	0	0	2	0	0	0	0	0	0	0	0	0	0
CCn1nnc(n1)[C@H]2O[C@H]([C@H](O)[C@@H]2O)n3cnc4c(NCc5occc5)ncnc34	ADORA1_103	ADORA1_103	6.258	ADORA1	10	0	10	0	3	0	0	0	0	0	5	0	1	0	1	0	0	0	1	0	0	0	0	1	3	0	0	0	0	0	3	2	0	0	2	0	0	0	0	0	0	0	0	0	0
CCn1nnc(n1)[C@H]2O[C@H]([C@H](O)[C@@H]2O)n3cnc4c(N[C@H]5C[C@@H]6CC[C@@H]5C6)nc(Cl)nc34	ADORA1_104	ADORA1_104	7.991	ADORA1	10	0	6	0	3	0	0	0	0	0	5	0	1	0	1	0	0	0	1	0	0	0	0	1	3	0	0	0	0	0	3	2	0	0	2	0	0	0	0	0	0	0	0	0	0
CCn1nnc(n1)[C@H]2O[C@H]([C@H](O)[C@@H]2O)n3cnc4c(N[C@H]5C[C@@H]6CC[C@@H]5C6)ncnc34	ADORA1_105	ADORA1_105	8.332	ADORA1	10	0	6	0	3	0	0	0	0	0	4	0	1	0	1	0	0	0	1	0	0	0	0	1	3	0	0	0	0	0	3	2	0	0	2	0	0	0	0	0	0	0	0	0	0
CCn1nnc(n1)[C@H]2O[C@H]([C@H](O)[C@@H]2O)n3cnc4c(Nc5ccc(Cl)cc5F)nc(Cl)nc34	ADORA1_106	ADORA1_106	7.188	ADORA1	10	0	12	0	3	0	0	0	0	0	8	0	1	0	1	0	0	0	1	0	0	0	0	1	3	0	0	0	0	0	3	2	0	0	2	0	0	0	0	0	0	0	0	0	0
CCn1nnc(n1)[C@H]2O[C@H]([C@H](O)[C@@H]2O)n3cnc4c(Nc5ccc(Cl)cc5F)ncnc34	ADORA1_107	ADORA1_107	7.991	ADORA1	10	0	12	0	3	0	0	0	0	0	7	0	1	0	1	0	0	0	1	0	0	0	0	1	3	0	0	0	0	0	3	2	0	0	2	0	0	0	0	0	0	0	0	0	0
CNC(=O)[C@H]1O[C@H]([C@H](O)[C@@H]1O)n2cnc3c(NC)nc(N)nc23	ADORA1_115	ADORA1_115	5.4	ADORA1	10	1	5	0	5	0	0	0	0	0	4	0	2	0	0	0	0	0	1	0	0	0	1	2	0	0	0	0	0	0	3	2	0	0	2	0	0	0	0	0	0	0	0	0	0
CNC(=O)[C@H]1O[C@H]([C@H](O)[C@@H]1O)n2cnc3c(NC4CCC4)nc(N)nc23	ADORA1_116	ADORA1_116	7.2	ADORA1	10	1	5	0	5	0	0	0	0	0	4	0	1	0	0	0	0	0	1	0	0	0	1	2	0	0	0	0	0	0	3	2	0	0	2	0	0	0	0	0	0	0	0	0	0
CNC(=O)[C@H]1O[C@H]([C@H](O)[C@@H]1O)n2cnc3c(NC4CCCC4)nc(NC)nc23	ADORA1_118	ADORA1_118	6.4	ADORA1	10	1	5	0	5	0	0	0	0	0	4	0	2	0	0	0	0	0	1	0	0	0	1	2	0	0	0	0	0	0	3	2	0	0	2	0	0	0	0	0	0	0	0	0	0
CNC(=O)[C@H]1O[C@H]([C@H](O)[C@@H]1O)n2cnc3c(NCC(c4ccccc4)c5ccccc5)nc(N)nc23	ADORA1_120	ADORA1_120	6.4	ADORA1	10	1	17	0	5	0	0	0	0	0	6	0	1	0	1	0	0	0	1	0	0	0	1	2	0	0	0	0	0	0	3	2	0	0	2	0	0	0	0	0	0	0	0	0	0
CNC(=O)[C@H]1O[C@H]([C@H](O)[C@@H]1O)n2cnc3c(NCCc4ccccc4)nc(N)nc23	ADORA1_121	ADORA1_121	6.5	ADORA1	10	1	11	0	5	0	0	0	0	0	5	0	1	0	1	0	0	0	1	0	0	0	1	2	0	0	0	0	0	0	3	2	0	0	2	0	0	0	0	0	0	0	0	0	0
CNC(=O)[C@H]1O[C@H]([C@H](O)[C@@H]1O)n2cnc3c(NCc4cccc(Cl)c4)nc(N)nc23	ADORA1_122	ADORA1_122	6.5	ADORA1	10	1	11	0	5	0	0	0	0	0	6	0	1	0	0	0	0	0	1	0	0	0	1	2	0	0	0	0	0	0	3	2	0	0	2	0	0	0	0	0	0	0	0	0	0
CNC(=O)[C@H]1O[C@H]([C@H](O)[C@@H]1O)n2cnc3c(NCc4cccc(I)c4)ncnc23	ADORA1_124	ADORA1_124	7.5	ADORA1	9	1	11	0	4	0	0	0	0	0	5	0	1	0	0	0	0	0	1	0	0	0	1	1	0	0	0	0	0	0	3	2	0	0	2	0	0	0	0	0	0	0	0	0	0
CNC(=O)[C@H]1O[C@H]([C@H](O)[C@@H]1O)n2cnc3c(NCc4ccccc4)nc(N)nc23	ADORA1_125	ADORA1_125	5.2	ADORA1	10	1	11	0	5	0	0	0	0	0	5	0	1	0	0	0	0	0	1	0	0	0	1	2	0	0	0	0	0	0	3	2	0	0	2	0	0	0	0	0	0	0	0	0	0
CNC(=O)[C@]12C[C@@H]1[C@H]([C@H](O)[C@@H]2O)n3cnc4c(NC5CCCC5)nc(Cl)nc34	ADORA1_126	ADORA1_126	8.086	ADORA1	8	1	5	0	4	0	0	0	0	0	4	0	1	0	0	0	0	0	1	0	0	0	1	1	0	0	0	0	0	0	2	2	0	1	2	0	0	0	0	0	0	0	0	0	0
CNC(=O)c1cc(COc2nc(N)c(C#N)c(c3ccc(F)cc3)c2C#N)ccn1	ADORA1_127	ADORA1_127	9.046	ADORA1	8	1	16	0	2	0	0	0	0	2	9	0	1	0	0	0	0	0	0	0	0	0	1	1	0	0	0	0	0	0	1	0	0	0	0	0	0	0	0	0	0	0	0	0	0
CNC(=O)c1cc(COc2nc(N3CC(O)C3)c(C#N)c(c4ccccc4)c2C#N)ccn1	ADORA1_128	ADORA1_128	9.046	ADORA1	9	1	16	0	2	0	0	0	0	2	8	0	1	0	0	0	0	0	0	0	0	0	1	1	0	0	0	0	0	0	2	1	0	0	1	0	0	0	0	0	0	0	0	0	0
CNC(=O)c1cc(CSc2nc(N)c(C#N)c(c3ccc(F)c(F)c3)c2C#N)ccn1	ADORA1_131	ADORA1_131	9.523	ADORA1	8	1	16	0	2	0	0	0	0	2	10	0	1	0	0	0	0	0	0	0	0	0	1	1	0	0	0	1	0	0	0	0	0	0	0	0	0	0	0	0	0	0	0	0	0
CNC(=O)c1cc(CSc2nc(N)c(C#N)c(c3ccc(F)c(OC)c3)c2C#N)ccn1	ADORA1_132	ADORA1_132	9.523	ADORA1	9	1	16	0	2	0	0	0	0	2	10	0	2	0	0	0	0	0	0	0	0	0	1	1	0	0	0	1	0	0	1	0	0	0	0	0	0	0	0	0	0	0	0	0	0
CNC(=O)c1cc(CSc2nc(N)c(C#N)c(c3ccc(F)c(c3)C(F)(F)F)c2C#N)ccn1	ADORA1_133	ADORA1_133	9.301	ADORA1	8	1	16	0	2	0	0	0	0	2	10	0	1	0	0	0	0	0	0	0	0	0	1	1	0	0	0	1	0	0	0	0	0	0	0	0	0	0	0	0	0	0	0	0	0
CNC(=O)c1cc(CSc2nc(N)c(C#N)c(c3ccc(NC)cc3)c2C#N)ccn1	ADORA1_135	ADORA1_135	9.398	ADORA1	9	1	16	0	3	0	0	0	0	2	9	0	2	0	0	0	0	0	0	0	0	0	1	2	0	0	0	1	0	0	0	0	0	0	0	0	0	0	0	0	0	0	0	0	0
CNC(=O)c1cc(CSc2nc(N)c(C#N)c(c3ccc(OC)cc3)c2C#N)ccn1	ADORA1_136	ADORA1_136	9.699	ADORA1	9	1	16	0	2	0	0	0	0	2	9	0	2	0	0	0	0	0	0	0	0	0	1	1	0	0	0	1	0	0	1	0	0	0	0	0	0	0	0	0	0	0	0	0	0
CNC(=O)c1cc(CSc2nc(N)c(C#N)c(c3ccc(OC)cc3OC)c2C#N)ccn1	ADORA1_137	ADORA1_137	9.398	ADORA1	10	1	16	0	2	0	0	0	0	2	10	0	3	0	0	0	0	0	0	0	0	0	1	1	0	0	0	1	0	0	2	0	0	0	0	0	0	0	0	0	0	0	0	0	0
CNC(=O)c1cc(CSc2nc(N)c(C#N)c(c3ccc(OCC(C)(C)O)cc3)c2C#N)ccn1	ADORA1_139	ADORA1_139	10	ADORA1	10	1	16	0	3	0	0	0	0	2	9	0	3	0	3	0	0	0	0	0	0	0	1	1	0	0	0	1	0	0	2	1	1	1	0	0	0	0	0	0	0	0	0	0	0
CNC(=O)c1cc(CSc2nc(N)c(C#N)c(c3ccc(OCCN)cc3)c2C#N)ccn1	ADORA1_140	ADORA1_140	10.398	ADORA1	10	1	16	0	3	0	0	0	0	2	9	0	1	0	1	0	0	0	0	0	0	0	1	2	0	0	0	1	0	0	1	0	0	0	0	0	0	0	0	0	0	0	0	0	0
CNC(=O)c1cc(CSc2nc(N)c(C#N)c(c3ccc(OCCNC(=O)[C@H](C)N)cc3)c2C#N)ccn1	ADORA1_141	ADORA1_141	9.398	ADORA1	12	2	16	0	4	0	0	0	0	2	9	0	2	0	3	0	0	0	0	0	0	0	2	2	0	0	0	1	0	0	1	0	0	0	0	0	0	0	0	0	0	0	0	0	0
CNC(=O)c1cc(CSc2nc(N)c(C#N)c(c3ccc(OS(=O)(=O)N(C)C)cc3)c2C#N)ccn1	ADORA1_142	ADORA1_142	10.398	ADORA1	12	1	16	0	2	0	0	1	0	2	9	0	3	0	0	0	0	0	0	0	0	0	1	1	0	0	0	1	0	0	0	0	0	0	0	0	0	0	0	0	0	0	0	0	0
CNC(=O)c1cc(CSc2nc(N)c(C#N)c(c3ccc4OCCOc4c3)c2C#N)ccn1	ADORA1_143	ADORA1_143	10.222	ADORA1	10	1	16	0	2	0	0	0	0	2	10	0	1	0	0	0	0	0	0	0	0	0	1	1	0	0	0	1	0	0	2	0	0	0	0	0	0	0	0	0	0	0	0	0	0
CNC(=O)c1cc(CSc2nc(N)c(C#N)c(c3cccc(OCCO)c3)c2C#N)ccn1	ADORA1_144	ADORA1_144	9.301	ADORA1	10	1	16	0	3	0	0	0	0	2	9	0	1	0	1	0	0	0	0	0	0	0	1	1	0	0	0	1	0	0	2	1	0	0	0	0	0	0	1	0	0	0	0	0	0
CNC(=O)c1cc(CSc2nc(N3CC(O)C3)c(C#N)c(c4ccc(F)c(F)c4)c2C#N)ccn1	ADORA1_145	ADORA1_145	8.62	ADORA1	9	1	16	0	2	0	0	0	0	2	10	0	1	0	0	0	0	0	0	0	0	0	1	1	0	0	0	1	0	0	1	1	0	0	1	0	0	0	0	0	0	0	0	0	0
CNC(=O)c1cc(CSc2nc(N3CC(O)C3)c(C#N)c(c4ccccc4)c2C#N)ccn1	ADORA1_147	ADORA1_147	9.699	ADORA1	9	1	16	0	2	0	0	0	0	2	8	0	1	0	0	0	0	0	0	0	0	0	1	1	0	0	0	1	0	0	1	1	0	0	1	0	0	0	0	0	0	0	0	0	0
CNC(=O)c1cc(CSc2nc(NCCO)c(C#N)c(c3ccc(OC)cc3)c2C#N)ccn1	ADORA1_150	ADORA1_150	9.398	ADORA1	10	1	16	0	3	0	0	0	0	2	9	0	2	0	1	0	0	0	0	0	0	0	1	1	0	0	0	1	0	0	2	1	0	0	0	0	0	0	1	0	0	0	0	0	0
CNC(=O)c1cc(CSc2nc(NCCO)c(C#N)c(c3ccc(OCCO)nc3)c2C#N)ccn1	ADORA1_151	ADORA1_151	10	ADORA1	12	1	15	0	4	0	0	0	0	3	9	0	1	0	2	0	0	0	0	0	0	0	1	1	0	0	0	1	0	0	3	2	0	0	0	0	0	0	2	0	0	0	0	0	0
CNC(=O)c1cc(CSc2nc(NCCO)c(C#N)c(c3ccccn3)c2C#N)ccn1	ADORA1_152	ADORA1_152	9.155	ADORA1	10	1	15	0	3	0	0	0	0	3	8	0	1	0	1	0	0	0	0	0	0	0	1	1	0	0	0	1	0	0	1	1	0	0	0	0	0	0	1	0	0	0	0	0	0
CNC(=O)c1cc(CSc2nc(NC[C@H](O)CO)c(C#N)c(c3ccccc3)c2C#N)ccn1	ADORA1_153	ADORA1_153	9.699	ADORA1	10	1	16	0	4	0	0	0	0	2	8	0	1	0	2	0	0	0	0	0	0	0	1	1	0	0	0	1	0	0	2	2	0	0	1	0	0	0	1	0	0	0	0	0	0
CNC(=O)c1cc(CSc2ncc(C#N)c(c3ccc(OC)cc3)c2C#N)ccn1	ADORA1_154	ADORA1_154	8.796	ADORA1	8	1	16	0	1	0	0	0	0	2	8	0	2	0	0	0	0	0	0	0	0	0	1	0	0	0	0	1	0	0	1	0	0	0	0	0	0	0	0	0	0	0	0	0	0
CNC(=O)c1cc(CSc2ncc(C#N)c(c3ccc(OCCO)cc3)c2C#N)ccn1	ADORA1_155	ADORA1_155	9.398	ADORA1	9	1	16	0	2	0	0	0	0	2	8	0	1	0	1	0	0	0	0	0	0	0	1	0	0	0	0	1	0	0	2	1	0	0	0	0	0	0	1	0	0	0	0	0	0
CNC(=O)c1cc(CSc2ncc(C#N)c(c3ccccc3)c2C#N)ccn1	ADORA1_156	ADORA1_156	9.398	ADORA1	7	1	16	0	1	0	0	0	0	2	7	0	1	0	0	0	0	0	0	0	0	0	1	0	0	0	0	1	0	0	0	0	0	0	0	0	0	0	0	0	0	0	0	0	0
CNC(=O)c1cc(ccn1)C(C)Sc2nc(N)c(C#N)c(c3ccc(OCC(F)(F)F)cc3)c2C#N	ADORA1_157	ADORA1_157	8.553	ADORA1	9	1	16	0	2	0	0	0	0	2	9	0	2	0	2	0	0	0	0	0	0	0	1	1	0	0	0	1	0	0	1	0	0	0	0	0	0	0	0	0	0	0	0	0	0
CNC(=O)c1cccc(c1)C(C)Sc2nc(N)c(C#N)c(c3ccc(OCCO)cc3)c2C#N	ADORA1_159	ADORA1_159	9.523	ADORA1	9	1	17	0	3	0	0	0	0	1	9	0	2	0	2	0	0	0	0	0	0	0	1	1	0	0	0	1	0	0	2	1	0	0	0	0	0	0	1	0	0	0	0	0	0
COC(=O)c1cccc(CSc2nc(N)c(C#N)c(c3cccnc3)c2C#N)c1	ADORA1_162	ADORA1_162	8.203	ADORA1	8	1	16	0	1	0	0	0	0	2	8	0	1	1	0	0	0	0	0	0	0	0	0	1	0	0	0	1	0	0	0	0	0	0	0	0	0	0	0	0	0	0	0	0	0
COC(=O)c1cccc(CSc2nc(N)c(C#N)c(c3cccs3)c2C#N)c1	ADORA1_163	ADORA1_163	8.415	ADORA1	7	1	15	0	1	0	0	0	0	1	8	0	1	1	0	0	0	0	0	0	0	0	0	1	0	0	0	1	0	0	0	0	0	0	0	0	0	0	0	0	0	0	0	0	0
COC(=O)c1cccc(CSc2nc(N)c(C#N)c(c3cocc3)c2C#N)c1	ADORA1_164	ADORA1_164	8.362	ADORA1	7	1	15	0	1	0	0	0	0	1	8	0	1	1	0	0	0	0	0	0	0	0	0	1	0	0	0	1	0	0	0	0	0	0	0	0	0	0	0	0	0	0	0	0	0
COC(=O)c1cccc(CSc2nc(N)c(C#N)c(c3occc3)c2C#N)c1	ADORA1_165	ADORA1_165	8.845	ADORA1	7	1	15	0	1	0	0	0	0	1	8	0	1	1	0	0	0	0	0	0	0	0	0	1	0	0	0	1	0	0	0	0	0	0	0	0	0	0	0	0	0	0	0	0	0
COC(=O)c1oc(CSc2nc(N)c(C#N)c(c3occc3)c2C#N)cc1	ADORA1_167	ADORA1_167	6.733	ADORA1	7	1	13	0	1	0	0	0	0	1	8	0	1	1	0	0	0	0	0	0	0	0	0	1	0	0	0	1	0	0	0	0	0	0	0	0	0	0	0	0	0	0	0	0	0
COP(=O)(OC)OCC(Cc1ccccc1)Nc2nc(Cl)nc3c2ncn3[C@@H]4O[C@H](CO)[C@@H](O)[C@H]4O	ADORA1_169	ADORA1_169	5.268	ADORA1	12	0	11	0	4	0	0	0	0	0	5	0	2	0	2	0	0	0	1	0	0	0	0	1	0	0	0	0	0	0	7	3	0	0	2	0	0	0	1	0	0	0	0	0	0
COP(=O)(OC)OC[C@H]1O[C@H]([C@H](O)[C@@H]1O)n2cnc3c(NC4CCCC4)nc(Cl)nc23	ADORA1_173	ADORA1_173	6.284	ADORA1	11	0	5	0	3	0	0	0	0	0	4	0	2	0	0	0	0	0	1	0	0	0	0	1	0	0	0	0	0	0	6	2	0	0	2	0	0	0	0	0	0	0	0	0	0
COP(=O)(OC)OC[C@H]1O[C@H]([C@H](O)[C@@H]1O)n2cnc3c(NC4CCCC4)ncnc23	ADORA1_174	ADORA1_174	5.357	ADORA1	11	0	5	0	3	0	0	0	0	0	3	0	2	0	0	0	0	0	1	0	0	0	0	1	0	0	0	0	0	0	6	2	0	0	2	0	0	0	0	0	0	0	0	0	0
COc1ccc(Nc2ncnc3c2ncn3[C@@H]4O[C@H](CO)[C@@H](O)[C@H]4O)cc1	ADORA1_180	ADORA1_180	8.34	ADORA1	9	0	11	0	4	0	0	0	0	0	5	0	1	0	0	0	0	0	1	0	0	0	0	1	0	0	0	0	0	0	5	3	0	0	2	0	0	0	1	0	0	0	0	0	0
COc1ccc(cc1)c2c(C#N)c(N)nc(SCc3csc(n3)N4CCOCC4)c2C#N	ADORA1_185	ADORA1_185	8.721	ADORA1	9	0	14	0	1	0	0	0	0	1	9	0	1	0	0	0	0	0	0	0	0	0	0	2	0	0	0	1	0	0	2	0	0	0	0	0	0	0	0	0	0	0	0	0	0
COc1ccc(cc1)c2c(C#N)c(N)nc(SCc3csc(n3)c4ccc(Cl)cc4)c2C#N	ADORA1_186	ADORA1_186	8.538	ADORA1	7	0	20	0	1	0	0	0	0	1	11	0	1	0	0	0	0	0	0	0	0	0	0	1	0	0	0	1	0	0	1	0	0	0	0	0	0	0	0	0	0	0	0	0	0
COc1ccc(cc1)c2c(C#N)c(N)nc(SCc3csc(n3)c4ccccc4)c2C#N	ADORA1_187	ADORA1_187	8.721	ADORA1	7	0	20	0	1	0	0	0	0	1	10	0	1	0	0	0	0	0	0	0	0	0	0	1	0	0	0	1	0	0	1	0	0	0	0	0	0	0	0	0	0	0	0	0	0
COc1ccc(cc1)c2c(C#N)c(N)nc(SCc3csc(n3)c4ccccn4)c2C#N	ADORA1_188	ADORA1_188	8.119	ADORA1	8	0	19	0	1	0	0	0	0	2	10	0	1	0	0	0	0	0	0	0	0	0	0	1	0	0	0	1	0	0	1	0	0	0	0	0	0	0	0	0	0	0	0	0	0
[truncated: 74,806 more rows]
[truncated: 361 more columns]
