# Supplementary material for: “DompeKeys”: a set of novel substructure-based descriptors for efficient chemical space mapping, development and structural interpretation of machine learning models, and indexing of large databases
Source: J Cheminform. 2024 Feb 23;16:21. doi: 10.1186/s13321-024-00813-4 (PMC10893756; doi:10.1186/s13321-024-00813-4)
Supplement: Supplementary file 4 — Additional file 4: Knime protocol for DK calculation. [file 13321_2024_813_MOESM4_ESM.zip]

Archive with 3 entries (2 files):
- DompeKeys KNIME Workflow.knwf
- __MACOSX/
- __MACOSX/._DompeKeys KNIME Workflow.knwf
