# Supplementary material for: “DompeKeys”: a set of novel substructure-based descriptors for efficient chemical space mapping, development and structural interpretation of machine learning models, and indexing of large databases
Source: J Cheminform. 2024 Feb 23;16:21. doi: 10.1186/s13321-024-00813-4 (PMC10893756; doi:10.1186/s13321-024-00813-4)
Supplement: Supplementary file 5 — Additional file 5: The full list of DK. [file 13321_2024_813_MOESM5_ESM.xlsx]

## Sheet: Sheet1
Index	Chemical_Name	DompeKeys	Level
DK1	hydroxyl chelating agent	[OX2;H1;!$(OC(=[N,O,S]));!$(O[N,O,S,Cl,Br,F,I,P,B])]	0
DK2	1,2,3,4-tetrahydronaphtalene	[cR1]2[cR1][cR1][cR2]1-[CR1]-[CR1]-[CR1]-[CR1]-[cR2]1[cR1]2	0
DK3	1,2,4-oxadiazole	o1[nR1][cR1][nR1][cR1]1	0
DK4	1,3-Diketones	[CX3;!$(C(=O)C(=O));!$(C(=O)[O,N,S])](=[OX1])[CX4;!O;!N;!S;!$(C[Cl,F,Br,I])][CX3;!$(C(=O)C(=O));!$(C(=O)[O,N,S])](=[OX1])	0
DK5	1,4-dihydropyridine	[#6R1]-1-[#6R1]=[#6R1]-[#7R1]-[#6R1]=[#6R1]-1	0
DK6	1-2-4-Triazines	[nR1]1[nR1][cR1][nR1][cR1][cR1]1	0
DK7	1-3-5-Triazines	[nR1]1[cR1][nR1][cR1][nR1][cR1]1	0
DK8	2-(oxyimino)acetamide	[OX2;!$(O[Cl,Br,I,F,N,S,O]);!$(O(C(=[N,S,O]))[CX3](=[N,S,O]))][CX3](=[NX2;!$(N[Cl,Br,I,F,N,S,O])])[CX3](=[OX1])[NX3;!$(N[Cl,Br,I,F,N,S,O]);!$(N(C(=[O,S,N]))[CX3](=[N,S,O]))]	0
DK9	2,3-dihydrobenzofurane	[OX2]-1-[CR1]-[CR1]-[cR2]2[cR2]-1[cR1][cR1][cR1][cR1]2	0
DK10	2-halopyrimidine	[cR1]1([nR1][cR1][cR1][cR1][nR1]1)-[Cl,I,Br,F]	0
DK11	AA: Alanine	[NX3;H1,H2][C@@]([CH3])C(=O)	0
DK12	AA: Arginine	[NX3;H1,H2][C@@]([CH2][CH2][CH2][NH1]C(=[NH])([NH2]))C(=O)	0
DK13	AA: Asparagine	[NX3;H1,H2][C@@]([CH2]C(=O)[NH2])C(=O)	0
DK14	AA: Aspartic acid	[NX3;H1,H2][C@@]([CH2]C(=O)[O-,OH])C(=O)	0
DK15	AA: Cysteine	[NX3;H1,H2][C@@]([CH2]S)C(=O)	0
DK16	AA: Glutamic acid	[NX3;H1,H2][C@@]([CH2][CH2]C(=O)[O-,OH])C(=O)	0
DK17	AA: Glutamine	[NX3;H1,H2][C@@]([CH2][CH2]C(=O)[NH2])C(=O)	0
DK18	AA: Glycine	[NX3;H1,H2][CH2]C(=O)	0
DK19	AA: Histidine	[NX3;H1,H2][C@@]([CH2]c1[nH0,nH1][cH1][nH0,nH1][cH]1)C(=O)	0
DK20	AA: Isoleucine	[NX3;H1,H2][C@@]([CH1]([CH3])([CH2][CH3]))C(=O)	0
DK21	AA: Leucine	[NX3;H1,H2][C@@]([CH2][CH1]([CH3])([CH3]))C(=O)	0
DK22	AA: Lysine	[NX3;H1,H2][C@@]([CH2][CH2][CH2][CH2][NH2])C(=O)	0
DK23	AA: Methionine	[NX3;H1,H2][C@@]([CH2][CH2]S[CH3])C(=O)	0
DK24	AA: Phenylalanine	[NX3;H1,H2][C@@]([CH2]c1[cH][cH][cH][cH][cH]1)C(=O)	0
DK25	AA: Proline	[NX3;H1,H0]1[CH2][CH2][CH2]C1C(=O)	0
DK26	AA: Serine	[NX3;H1,H2][C@@]([CH2]O)C(=O)	0
DK27	AA: Threonine	[NX3;H1,H2][C@@]([CH1]([CH3])O)C(=O)	0
DK28	AA: Tryptophan	[NX3;H1,H2][C@@]([CH2]c1c[nH]c2ccccc21)C(=O)	0
DK29	AA: Tyrosine	[NX3;H1,H2][C@@]([CH2]c1[cH][cH]c([OH])[cH][cH]1)C(=O)	0
DK30	AA: Valine	[NX3;H1,H2][C@@]([CH1]([CH3])([CH3]))C(=O)	0
DK31	ACID: acrylic acids	[OX1-,OX2H1][CX3](=[OX1])[CX3;H1]=[CX3;H2]	0
DK32	ACID: Aryl-oxalate acid	[OX1-,OX2H1][CX3](=[OX1])[CX3](=[OX1])[OX2][c]	0
DK33	ACID: glycolic acid - Natural product	[OX1-,OX2H1][CX3](=[OX1])[CX4;H2][OX2;H1]	0
DK34	ACID: Nicotinic acid - Natural product	[OX1-,OX2H1][CX3](=[OX1])[cR1]1[cR1][nH0][cR1][cR1][cR1]1	0
DK35	ACID: PhenylAcetic acid	[OX2;H1][CX3](=[OX1])[CX4;H2][cR1]1[cR1][cR1][cR1][cR1][cR1]1	0
DK36	ACID: Phthalic acid	[OX2;!$(O[Cl,Br,I,F,N,S,O]);!$(O(C(=[N,S,O]))[CX3](=[N,S,O]))][CX3](=[OX1])[cR1]1[cR1][cR1][cR1][cR1][cR1]1[CX3](=[OX1])[OX2;!$(O[Cl,Br,I,F,N,S,O]);!$(O(C(=[N,S,O]))[CX3](=[N,S,O]))]	0
DK37	ACID: Propionic acid - Natural product	[OX2;!$(O[Cl,Br,I,F,N,S,O]);!$(O(C(=[N,S,O]))[CX3](=[N,S,O]))][CX3](=[OX1])[CX4;H2][CX4;H3]	0
DK38	ACID: Tropic acid - Natural product	[OX2;!$(O[Cl,Br,I,F,N,S,O]);!$(O(C(=[N,S,O]))[CX3](=[N,S,O]))][CX3](=[OX1])[CX4R0;H1]([CX4;H2][OX2;H1])-[cR1]1[cR1][cR1][cR1][cR1][cR1]1	0
DK39	per-haloketones	[CX4]([Cl,F,Br,I])([Cl,F,Br,I])([Cl,F,Br,I])[CX3;H0](=[OX1])[CX4]	0
DK40	PHARMA-SCAFFOLD: DiHydrobenzazepine	[NX3R1]-1-[CR1]-[CR1]-[CR1]=[CR1]-[cR2]2[cR2]-1[cR1][cR1][cR1][cR1]2	0
DK41	PHARMA-SCAFFOLD: Malonate - Natural product	[CX3;$([CX3](=[OX1])[OX1H0-]),$([CX3](=[OX1])[OX2H1]);!$(C(=O)[Cl,Br,I,F,N,S]);!$(C(=O)C(=[N,O,S]))](=[OX1])[CX4;!$(C(C=O)(C=O)C=[N,O,S]);!$(C(C=O)(C=O)[N,O,S,Cl,Br,I,F])][CX3;$([CX3](=[OX1])[OX1H0-]),$([CX3](=[OX1])[OX2H1]);!$(C(=O)[Cl,Br,I,F,N,S]);!$(C(=O)C(=[N,O,S]))](=[OX1])	0
DK42	PHARMA-SCAFFOLD: 1,3-Dihydrobenzo[e][1,4]diazepin-2-one	[OX1]=[CX3]-2-[NX3]-[cR2]1[cR2]([cR1][cR1][cR1][cR1]1)-[CR1]=[NX2]-[CR1]-2	0
DK43	PHARMA-SCAFFOLD: 1,4-benzodioxane	[OX2]-1-[CX4R1]-[CX4R1]-[OX2]-[cR2]2[cR2]-1[cR1][cR1][cR1][cR1]2	0
DK44	PHARMA-SCAFFOLD: 1,8-naphthyridin-4(1H)-one	[O;X1]=[#6;X3]-1[#6;A;X3R1]=[#6;A;X3R1]-[NX3]-[c;R2]2[n;X2][c;X3R1][c;X3R1][c;X3R1][c;R2]12	0
DK45	PHARMA-SCAFFOLD: 11-(1-Methylpiperidin-4-ylidene)-6,11-dihydro-5H-benzo[5,6]cyclohepta[1,2-b]pyridine	[#6]-[#7]1-[#6]-[#6]-[#6](=[#6]2-[c]3:[c](:[c]:[c]:[c]:[n]3)-[#6]-[#6]-[c](:[c]24):[c]:[c]:[c]:[c]4)-[#6]-[#6]1	0
DK46	PHARMA-SCAFFOLD: 1-aza-bicyclo[3.2.0]hept-2-en-7-one -Natural product	[#8]=[#6]-2-[#7]-1-[#6]=[#6]-[#6]-[#6]-1-[#6]-2	0
DK47	PHARMA-SCAFFOLD: 1H-purine-2,6(3H,9H)-dione - Natural product	[#8]=[#6]-2-[#7]-[#6](=[#8])-[#6]-1-[#7]=[#6]-[#7]-[#6]-1-[#7]-2	0
DK49	PHARMA-SCAFFOLD: 3-cephem - Natural product	[SX2]-1-[CX4R1]-[CX3R1]=[CX3R1]-[NX3R2]-2-[CX3R1](=[OX1])-[CX4R1]-[CX4R2]-1-2	0
DK50	PHARMA-SCAFFOLD: 5-a-Gonane - Natural product	[CR1]-1-[CR1]-[CR1]-[CR2]-2-[CR2](-[CR1]-1)-[CR1]-[CR1]-[CR2]-3-[CR2]-2-[CR1]-[CR1]-[CR2]-4-[CR1]-[CR1]-[CR1]-[CR2]-3-4	0
DK51	PHARMA-SCAFFOLD: 7,8,9,10-tetrahydrotetracene-5,12-dione	[#8]=[#6]-3-c1c(cccc1)-[#6](=[#8])-[#6]-4-[#6]=[#6]-2-[#6]-[#6]-[#6]-[#6]-[#6]-2=[#6]-[#6]-3-4	0
DK52	PHARMA-SCAFFOLD: AcetoAcetate	[CX3;$([CX3](=[OX1])[OX1H0-]),$([CX3](=[OX1])[OX2H1]);!$(C(=O)[Cl,Br,I,F,N,S]);!$(C(=O)C(=[N,O,S]))](=[OX1])[CX4;!$(C(C=O)(C=O)C=[N,O,S]);!$(C(C=O)(C=O)[N,O,S,Cl,Br,I,F])][CX3](=[OX1])[CX4;H3]	0
DK53	PHARMA-SCAFFOLD: Adenine - Natural product	[cR1]2([cR2]1[nR1][cR1][nR1][cR2]1[nR1][cR1][nR1]2)-[NX3]	0
DK54	PHARMA-SCAFFOLD: Anphetamine - Natural product	[NX3]-[CX4;H1](-[CX4;H3])-[CX4;H2]-[cR1]1[cR1][cR1][cR1][cR1][cR1]1	0
DK55	PHARMA-SCAFFOLD: Azaphenothiazine	[SX2R1]-1-[cR2]3[cR2](-[NX3](-[cR2]2[cR2]-1[cR1][cR1][cR1][nR1]2))[cR1][cR1][cR1][cR1]3	0
DK56	PHARMA-SCAFFOLD: Barbituric	[OX1]=[CX3]-1-[NX3]-[CX3](=[OX1])-[CX4R1]-[CX3](=[OX1])-[NX3]-1	0
DK57	PHARMA-SCAFFOLD: Benzodiazepine	[c]1:[c]:[c]2:[c](-[#7]-[NX2]=[#6]-[#6]=[#6]2):[c]:[c]1	0
DK58	PHARMA-SCAFFOLD: benzothiadiazinedioxide	[SX4]-1(=[OX1])(=[OX1])-[NX3R1]-[NX2R1]=[CX3R1]-[cR2]2[cR2]-1[cR1][cR1][cR1][cR1]2	0
DK59	PHARMA-SCAFFOLD: Butyrolactone - Natural product	[OX1]=[CX3]-1-[OX2]-[CX4R1]-[CX4R1]-[CX4R1]-1	0
DK60	PHARMA-SCAFFOLD: Coumarin - Natural product	[OX1]=[CX3]-2-[OX2]-[cR2]1[cR2]([cR1][cR1][cR1][cR1]1)-[CX3R1]=[CX3R1]-2	0
DK61	PHARMA-SCAFFOLD: Cytosine - Natural product	[OX1]=[CX3]-1-[NX2R1]=[CX3R1](-[NX3])-[CX3R1]=[CX3R1]-[NX3R1]-1	0
DK62	PHARMA-SCAFFOLD: Dibenzepin	[NX3R1]-2-[cR2]1[cR2]([cR1][cR1][cR1][cR1]1)-[NX3R1]-[CX3R1](=[OX1])-[cR2]3[cR2]-2[cR1][cR1][cR1][cR1]3	0
DK63	PHARMA-SCAFFOLD: DiBenzocycloheptadiene	[CX4R1]-2-[cR2]1[cR2]([cR1][cR1][cR1][cR1]1)-[CX4R1]-[CX4R1]-[cR2]3[cR2]-2[cR1][cR1][cR1][cR1]3	0
DK64	PHARMA-SCAFFOLD: Dibenzodiazepine	[c]1:[c]:[c]2:[c](-[c](:[c]3-[#7]-[NX2]=[CX3]2):[c]:[c]:[c]:[c]3):[c]:[c]1	0
DK65	PHARMA-SCAFFOLD: Dibenzooxepine	[OX2]-2-[cR2]1[cR2]([cR1][cR1][cR1][cR1]1)-[CX4R1]-[CX4R1]-[cR2]3[cR2]-2[cR1][cR1][cR1][cR1]3	0
DK66	PHARMA-SCAFFOLD: DiBenzothiepine	[c]1:[c]:[c]2:[c](-[c](:[c]3-[SX2]-[CX3]=[CX3]2):[c]:[c]:[c]:[c]3):[c]:[c]1	0
DK67	PHARMA-SCAFFOLD: Dihydrobenzimidazolone	[OX1]=[CX3]-2-[NX3R1]-[cR2]1[cR2]([cR1][cR1][cR1][cR1]1)-[NX3R1]-2	0
DK68	PHARMA-SCAFFOLD: Dihydrodibenzazepine	[#6]1-[#6]-[#6](=[#6]2-[#6](=[#6]3)-[#6]=[#6]-[#6]=[#6]2)-[#6](-[NX2]=[#6]3)=[#6]-[#6]1	0
DK69	PHARMA-SCAFFOLD: Dopamine - Natural product	[OX2;H1]-[cR1]1[cR1]([cR1][cR1]([cR1][cR1]1)-[CX4;H2]-[CX4;H2]-[NX3])-[OX2;H1]	0
DK70	PHARMA-SCAFFOLD: Gonatriene	[CX3R1]-1=[CX3R1]-[CR2]-2-[CR2](=[CX3R1]-[CX4R1]-1)-[CX3R1]=[CX3R1]-[CR2]-3-[CR2]-2-[CX4R1]-[CX4R1]-[CR2]-4-[CX4R1]-[CX4R1]-[CX4R1]-[CR2]-3-4	0
DK71	PHARMA-SCAFFOLD: Guanine - Natural product	[#8]=[#6]-1-[#7]-[#6](=[#7]-c2c-1ncn2)-[#7]	0
DK72	PHARMA-SCAFFOLD: Morphinan - Natural product	[#7]-2-[#6]-[#6]-[#6]-1-3-[#6]-[#6]-[#6]-[#6]-[#6]-1-[#6]-2-[#6]-c4c-3cccc4	0
DK73	PHARMA-SCAFFOLD: Noradrenaline - Natural product	[OX2;H1]-[cR1]1[cR1]([cR1][cR1]([cR1][cR1]1)-[C@@H](-[OX2;H1])-[CX4;H2]-[NX3])-[OX2;H1]	0
DK74	PHARMA-SCAFFOLD: oxazolidin-2-one	[OX1]=[CX3]-1-[OX2]-[CX4R1]-[CX4R1]-[NX3R1]-1	0
DK75	PHARMA-SCAFFOLD: Oxicam	[SX4]-1(=[OX1])(=[OX1])-[NX3R1](-[CX4])-[CX3R1](=[CX3R1]-[cR2]2[cR2]-1[cR1][cR1][cR1][cR1]2)-[CX3](=[OX1])-[NX3]-[cR1]3[cR1][cR1][cR1][cR1][nR1]3	0
DK76	PHARMA-SCAFFOLD: Penam - Natural product	[SX2]-1-[CX4R1]-[CX4R1]-[NX3R2]-2-[CX3](=[OX1])-[CX4R1]-[CX4R2]-1-2	0
DK77	PHARMA-SCAFFOLD: Phenothiazine	[#16R1]-1-[cR2]3[cR2](-[#7R1]-[cR2]2[cR2]-1[cR1][cR1][cR1][cR1]2)[cR1][cR1][cR1][cR1]3	0
DK78	PHARMA-SCAFFOLD: SalicilicAc - Natural product	[CX3;$([CX3](=[OX1])[OX1H0-]),$([CX3](=[OX1])[OX2H1]);!$(C(=O)[Cl,Br,I,F,N,S]);!$(C(=O)C(=[N,O,S]))][cR1]1[cR1]([OX2;H1])[cR1][cR1][cR1][cR1]1	0
DK79	PHARMA-SCAFFOLD: Sulfanilamide - chelating agent	[SX4](=[OX1])(=[OX1])(-[NX3])-[cR1]1[cR1][cR1][cR1]([cR1][cR1]1)-[NX3]	0
DK80	PHARMA-SCAFFOLD: Tetracycline - Natural product	[#8]=[#6]-3-c1c(cccc1)-[#6](-[#8])(-[#6])-[#6@H]-4-[#6]-[#6@H]-2-[#6](-[#7](-[#6])-[#6])-[#6](=[#6](-[#6](=[#8])-[#6@@]-2(-[#8])-[#6](=[#6]-3-4)-[#8])-[#6](=[#8])-[#7])-[#8]	0
DK81	PHARMA-SCAFFOLD: tetrahydrofuran	[OX2]-1-[CR1]-[CR1]-[CR1]-[CR1]-1	0
DK82	PHARMA-SCAFFOLD: Tetrahydropyran	[OX2;H0]-1-[CR1]-[CR1]-[CR1]-[CR1]-[CR1]-1	0
DK83	PHARMA-SCAFFOLD: Theophyline - Natural product	[OX1]=[CX3]-2-[NX3](-[CX4;H3])-[cR2]1[cR2]([n]([cR1][n]1))-[CX3](=[OX1])-[NX3]-2-[CX4;H3]	0
DK84	PHARMA-SCAFFOLD: Thymine - Natural product	[OX1]=[CX3]-1-[NX3]-[CX3R1]=[CX3R1](-[CX4;H3])-[CX3](=[OX1])-[NX3]-1	0
DK85	PHARMA-SCAFFOLD: Uracil - Natural product	[OX1]=[CX3]-1-[NX3R1]-[CX3R1]=[CX3R1]-[CX3](=[OX1])-[NX3]-1	0
DK86	PHARMA-SCAFFOLD: Valerolactone - Natural product	[OX1]=[CX3]-1-[OX2]-[CR1]-[CR1]-[CR1]-[CR1]-1	0
DK87	PHARMA-SCAFFOLD: Xantine - Natural product	[OX1]=[CX3]-2-[NX3]-[cR2]1[cR2]([n][cR1][n]1)-[CX3](=[OX1])-[NX3]-2	0
DK88	Phenazine	[c]1:[c]:[c]2:[c](:[n]:[c](:[c]3:[n]2):[c]:[c]:[c]:[c]3):[c]:[c]1	0
DK89	Phenoxanthiine	[SX2]-1-[cR2]3[cR2](-[OX2]-[cR2]2[cR2]-1[cR1][cR1][cR1][cR1]2)[cR1][cR1][cR1][cR1]3	0
DK90	Phenoxazine	[OX2]-1-[cR2]3[cR2](-[NX3]-[cR2]2[cR2]-1[cR1][cR1][cR1][cR1]2)[cR1][cR1][cR1][cR1]3	0
DK91	chelating agents pyridine-2-carboxylic acid	[OH][CX3](=[OX1])c1ncccc1	0
DK92	chelating agents 2-carboxypyridin-1-ium-1-olate	[OH][CX3](=[OX1])[#6]1-,:[$([#7X3+]-[OX1-]),$([#7v5X3]=[OX1])]=,:[#6]-,:[#6]=,:[#6]-,:[#6]=,:1	0
DK93	chelating agents isoquinolin-3-ol	[OH]-[c]1:[c]:[c](:[c]2:[c]:[n]1):[c]:[c]:[c]:[c]2	0
DK94	chelating agents 8-hydroxyquinolin-1-ium-1-olate	[#6]1=,:[#6]-,:[#6]=,:[#6]([OH])-,:[#6]2=,:[#6]1-,:[#6]=,:[#6]-,:[#6]=,:[$([#7X3+]-[OX1-]),$([#7v5X3]=[OX1])]2	0
DK95	chelating agents quinolin-8-(thio)ol	c1ccc([OH,SH])c2c1cccn2	0
DK96	chelating agents quinoline-8-carboxylic acid	c1ccc([CX3](=[OX1])[OH])c2c1cccn2	0
DK97	chelating agents pyrimidin-2-ol	[OH,SH]-[c]1:[n]:[c]:[c]:[c]:[n]1	0
DK98	chelating agents 2,6-diaminopyrimidin-4-ol	[NH2,NH1]c1nc([NH2,NH1])cc([OH])n1	0
DK99	chelating agents pyrimidine-2,4-di(thi)ol	[SH,OH]c1nc([OH,SH])ccn1	0
DK100	chelating agents 9(7)H-purin-6-amine	[NH2]c1ncnc2c1nc[nX3]2	0
DK101	chelating agents pyrimidine-4,6-diol	c1nc([OH])cc([OH])n1	0
DK102	chelating agents 3-hydroxy-4H-pyran-4-(thi)one	[S,O]=[#6]1-,:[#6]([OH])=,:[#6]-,:[#8]-,:[#6]=,:[#6]-,:1	0
DK103	chelating agents 3-hydroxy-2H-pyran-2-one	O=[#6]1-,:[#8]-,:[#6]=,:[#6]-,:[#6]=,:[#6]([OH])-,:1	0
DK104	chelating agents 1-hydroxy-1,2-dihydropyridin-2-(thi)one	[S,O]=[#6]1-,:[#7]([OH])-,:[#6]=,:[#6]-,:[#6]=,:[#6]-,:1	0
DK105	chelating agents 3-hydroxy-1-methyl-1,4-dihydropyridin-4-(thi)one	[S,O]=[#6]1-,:[#6]([OH])=,:[#6]-,:[#7]([#6])-,:[#6]=,:[#6]-,:1	0
DK106	chelating agents 3-hydroxy-1,2-dihydropyridin-2-(thi)one	[S,O]=[#6]1-,:[#7X3]-,:[#6]=,:[#6]-,:[#6]=,:[#6]-,:1([OH])	0
DK107	chelating agents 2-hydroxybenzoic acid (amide)	[OH]c1ccccc1[CX3](=[OX1])[OH,NH2]	0
DK108	chelating agents hydroxylamide aliphatic	[CX4][CX3](=[OX1])[NX3][OH]	0
DK109	chelating agents 1H-pyrrole-2-carboxylic acid	[nX3]1cccc1C(=[OX1])[OH]	0
DK110	chelating agents bis[(pyridin-2-yl)methyl]amine	c1ccnc(c1)C[NX3]Cc2ccccn2	0
DK111	chelating agents 1,4,7-triazonane	C1C[NX3]CC[NX3]CC[NX3]1	0
DK112	chelating agents 2-hydroxy-1,4-dihydronaphthalene-1,4-dione	c1ccc2c(c1)-,:[#6](=O)-,:[#6]=,:[#6](-,:[#6]2=O)[OH]	0
DK113	chelating agents [4'-(hydroxymethyl)-[2,2'-bipyridin]-4-yl]methanol	c1cnc(cc1[CX4][OH])c2cc(ccn2)[CX4][OH]	0
DK114	chelating agents 1,10-phenanthroline	c1cc2c(nc1)c3c(cccn3)cc2	0
DK115	chelating agents 2-methoxyphenol(thio)	c1ccc(c(c1)[OH,SH])[OX2][CX4]	0
DK116	chelating agents benzene-1,2-diol	c1ccc(c(c1)[OH])[OH]	0
DK117	chelating agents 2-hydroxycyclohepta-2,4,6-trien-1-one	[OH][#6]1=,:[#6]-,:[#6]=,:[#6]-,:[#6]=,:[#6]-,:[#6]1=[OX1]	0
DK118	chelating agents 2,3-dihydroxybenzoic acid	c1cc(c(c(c1)[NH2,OH])[OH])C(=[OX1])[OH]	0
DK119	chelating agents 2-(1,3-benzoxazol-2-yl)phenol	c1ccc(c(c1)c2nc3ccccc3o2)[OH]	0
DK120	chelating agents 2-(1,3-benzothiazol-2-yl)phenol	c1ccc(c(c1)c2nc3ccccc3s2)[OH]	0
DK121	chelating agents pentane-2,4-dione	C[CX3](=[OX1])[CX4][CX3](=[OX1])C	0
DK122	chelating agents N-(2-aminophenyl)acetamide	[#6]-[#6](-[#7;H1]-[c]1:[c]:[c]:[c]:[c]:[c]1-[#7;H2])=[#8]	0
DK123	Natural products 2	[#6]1-[#6]2-[#6]-[#6](-[#8]-[#6]2)-[#6]1	0
DK124	Natural products 4	[#6]1-[#6](-[#8]-[#6]2-[#6]1)-[#6]-[#6]2	0
DK125	Natural products 8	[#6]1-[#6]2-[#6]-[#6](-[#6]=[#6]2)-[#6]1	0
DK126	Natural products 11	[#6]1-[#6]2-[#6]-[#6](-[#6]=[#6]-[#6]2)-[#7]1	0
DK127	Natural products 12	[#6]1-[#6]-[#6](-[#6]2-[#6]1)-[#6]=[#6]-[#8]2	0
DK128	Natural products 13	[#6]1-[#6]-[#6](-[#7]-[#6]2-[#6]1)-[#6]-[#6]2	0
DK129	Natural products 14	[#6]1-[#6]-[#6](-[#8]-[#6]2-[#6]1)-[#8]-[#6]2	0
DK130	Natural products 15	[#8]=[#6]1-[#6](-[#6]-[#6]2-[#6]1)-[#6]-[#6]2	0
DK131	Natural products 17	[#8]=[#6]1-[#6]=[#6]-[#6](=[#8])-[#6]=[#6]1	0
DK132	Natural products 18	[#6]1-[#6]-[#6](-[#6]-[#6]2-[#6]1)-[#6]-[#6]2	0
DK133	Natural products 20	[#6]1-[#6]-[#6]2-[#7+]-[#6](-[#6]=[#6]2)-[#6]1	0
DK134	Natural products 22	[#6]1-[#6]-[#6]-[#6]2(-[#8]-[#6]2)-[#6]-[#6]1	0
DK135	Natural products 23	[#6]1-[#6]-[#6]2-[#7]-[#6](-[#6]=[#6]2)-[#6]1	0
DK136	Natural products 24	[#8]=[#6]1-[#7](-[#6]2-[#6]1)-[#6]-[#6]-[#16]2	0
DK137	Natural products 25	[#6]1-[#7]-[#6](-[#6]-[#6]2-[#6]1)-[#6]-[#6]2	0
DK138	Natural products 26	[#6]1-[#6](-[#6]2-[#6]-[#8]1)-[#6]-[#8]-[#6]2	0
DK139	Natural products 27	[#6]1-[#6]-[#6](-[#6]2-[#6]1)-[#8]-[#6]-[#6]2	0
DK140	Natural products 28	[#6]1-[#6]-[#6](-[#6]-[#6]2-[#6]1)-[#8]-[#6]2	0
DK141	Natural products 31	[#6]1-[#6](-[#6]2-[#6]=[#6]-[#8]1)-[#6]=[#6]-[#8]2	0
DK142	Natural products 32	[#8]=[#6]1-[#6](-[#6]-[#6]2-[#8]1)-[#6]=[#6]-[#6]2	0
DK143	Natural products 33	[#6]1-[#6](-[#6]2-[#6]=[#6]-[#8]1)-[#6]-[#6]=[#6]2	0
DK144	Natural products 40	[#6]1-[#6]-[#6](-[#6]-[#6]2-[#6]1)-[#6]-[#7]-[#6]2	0
DK145	Natural products 41	[#6]1-[#6]=[#6]-[#6](-[#6]2-[#6]1)-[#6]-[#8]-[#6]2	0
DK146	Natural products 43	[c]1:[c]:[c](:[c]2:[c]:[c]1):[n]:[c]:[s]2	0
DK147	Natural products 44	[#6]1-[#6]-[c](:[c]2-[#6]-[#6]1):[o]:[c]:[c]2	0
DK148	Natural products 45	[#6]1-[#6]=[#6](-[#6]2=[#7]-[#6]1)-[#6]-[#7]-[#6]2	0
DK149	Natural products 46	[#6]1-[#6]2-[#6]-[#6](-[#6]=[#7]-[#6]2)-[#6]-[#7]1	0
DK150	Natural products 47	[#8]=[#6]1-[#6](-[#6]-[#6]2-[#6]-[#8]1)-[#6]-[#6]2	0
DK151	Natural products 48	[#6]1-[#6](-[#6]-[#6]2-[#6]-[#7]1)-[#6]-[#7]-[#6]2	0
DK152	Natural products 50	[#6]1-[#6](-[#6]2-[#6]=[#6]-[#8]1)-[#6]=[#6]-[#6]2	0
DK153	Natural products 51	[#6]1-[#6]-[#6](-[#6]2-[#6]1)-[#6]=[#6]-[#8]-[#6]2	0
DK154	Natural products 52	[#6]=[#6]1-[#6](-[#6]-[#6]2-[#6]1)-[#6]-[#6]-[#6]2	0
DK155	Natural products 55	[#8]=[#6]1-[#6](-[#6]-[#6]2-[#8]1)-[#6]-[#6]-[#6]2	0
DK156	Natural products 56	[#6]1-[#6]-[#6](-[#7]2-[#6]-[#6]1)-[#6]=[#6]-[#6]-[#6]2	0
DK157	Natural products 57	[#8]=[#6]1-[#6]2(-[#6]-[#7]-[#6]-[#6]2)-[#6]=[#6]-[#7]1	0
DK158	Natural products 58	[#6]1-[#7+]-[#6]-[c](:[c]2-[#6]1):[c]:[c]:[c]:[c]2	0
DK159	Natural products 59	[#6](-[#6]1-[#8]-[#6]1)-[#6]2-[#6]-[#8]-[#6]-[#6]-[#6]2	0
DK160	Natural products 61	[#6]1-[#6]-[#7]2-[#6]-[#6](-[#6]=[#6]-[#6]-[#6]2)-[#6]1	0
DK161	Natural products 62	[#8]=[#6]1-[c](:[c]2-[#6]=[#6]-[#8]1):[c]:[c]:[o]2	0
DK162	Natural products 63	[#8]=[#6]1-[#6](-[#6]2-[#6]-[#8]1)=[#6]-[#6]-[#6]-[#6]2	0
DK163	Natural products 67	[#8]=[#6]1-[#6](-[#6]2-[#6]-[#8]1)=[#6]-[#8]-[#6]-[#6]2	0
DK164	Natural products 68	[#8]=[#6]1-[#6](-[#6]2-[#6]-[#6]1)-[#6]=[#6]-[#8]-[#6]2	0
DK165	Natural products 69	[#6]1-[#6]=[#6]-[c](:[n+]2-[#6]1):[c]:[c]:[c]:[c]2	0
DK166	Natural products 71	[#6]1-[#6]-[#6]2=[#6](-[#6]-[#6]-[#6]-[#6]2)-[#6]-[#6]1	0
DK167	Natural products 72	[#8]=[#6]1-[c](:[c]2-[#7]=[#6]-[#7]1):[n]:[c]:[n]2	0
DK168	Natural products 73	[#6]1-[#6]-[#6](-[#6]2=[#6]-[#6]1)-[#6]-[#6]-[#6]=[#6]2	0
DK169	Natural products 74	[#6]1-[#6]-[#7]-[#6]2(-[#8]-[#6]-[#6]-[#6]2)-[#6]-[#6]1	0
DK170	Natural products 76	[#6]1-[#7]-[#6]-[c](:[c]2-[#6]1):[c]:[c]:[c]:[c]2	0
DK171	Natural products 79	[#6]1-[#6]-[#6](-[#7]2-[#6]-[#6]1)-[#6]-[#6]-[#6]-[#6]2	0
DK172	Natural products 80	[#6]1-[#6]-[#6](-[#6](=[#6]2)-[#6]-[#6]1)-[#6]-[#6]=[#6]2	0
DK173	Natural products 81	[#6]1-[#6]-[#6]2(-[#6]=[#6]-[#6]-[#6]-[#6]2)-[#8]-[#6]1	0
DK174	Natural products 82	[c]1:[c]:[c](:[c]2:[c]:[c]1):[c]:[c]:[c]:[o+]2	0
DK175	Natural products 84	[#8]=[#6]1-[#7](-[#6]2=[#6]-[#6]=[#6]1)-[#6]-[#6]=[#6]2	0
DK176	Natural products 85	[#8]=[#6]1-[#7]2-[#6](-[#16](=[#8])(=[#8])-[#6]-[#6]2)-[#6]1	0
DK177	Natural products 86	[#8]=[#6]1-[#6]=[#6](-[#6]2-[#8]1)-[#6]-[#6]-[#6]-[#6]2	0
DK178	Natural products 88	[#6]1-[#6]-[#6](-[#7+]2-[#6]-[#6]1)-[#6]-[#6]-[#6]-[#6]2	0
DK179	Natural products 89	[#6]1-[#6]-[#6]-[#7](-[#6]2-[#6]-[#6]1)-[#6]-[#6]-[#6]2	0
DK180	Natural products 90	[#8]=[#6]1-[#6]2=[#6](-[#6]-[#6]-[#6]-[#6]2)-[#6]-[#8]1	0
DK181	Natural products 91	[#6]1-[#6]=[#6]-[#6](-[#7]2-[#6]1)-[#6]-[#6]=[#6]-[#6]2	0
DK182	Natural products 92	[#6]=[#6]1-[#6](-[#6]2-[#6]-[#6]-[#6]1)-[#6]-[#6]-[#6]2	0
DK183	Natural products 93	[#6]1-[#6]-[#6](-[#6]2=[#6]-[#6]1)=[#6]-[#6]-[#6]-[#6]2	0
DK184	Natural products 95	[#6]1-[#6]-[#8]-[#6]2(-[#8]-[#6]-[#6]-[#6]2)-[#6]-[#6]1	0
DK185	Natural products 96	[#6]1-[#6]-[#6](-[#6](=[#6]2)-[#6]-[#6]1)-[#6]-[#6]-[#6]2	0
DK186	Natural products 99	[#8]=[#6]1-[#6](=[#8])-[c](:[c]2-[#6]=[#6]1):[c]:[c]:[o]2	0
DK187	Natural products 101	[#8]=[#6]1-[#6](-[#6]2-[#6]-[#6]=[#6]1)-[#6]-[#6]-[#6]-[#6]2	0
DK188	Natural products 102	[#6]1-[#6]-[#6]-[#6](-[#6]-[#6]2-[#6]-[#6]1)-[#6]-[#6]-[#6]2	0
DK189	Natural products 103	[#8]=[#6]1-[#6]-[#6](-[#6]2-[#6]-[#6]1)-[#6]-[#6]-[#6]=[#6]2	0
DK190	Natural products 104	[#8]=[#6]1-[c](:[c]2-[#8]-[#6]=[#6]1):[c]:[c]:[c]:[c]2	0
DK191	Natural products 105	[#8]=[#6]1-[#6]=[#6]-[c](:[c]2-[#8]1):[c]:[c]:[c]:[c]2	0
DK192	Natural products 106	[#8]=[#6]1-[c](:[c]2-[#6]-[#6]=[#6]1):[c]:[c]:[c]:[c]2	0
DK193	Natural products 107	[#6]=[#6]1-[#6]-[#6](-[#6]2-[#6]-[#6]1)-[#6]-[#6]-[#6]-[#6]2	0
DK194	Natural products 108	[#8]=[#6]1-[#6](-[#6]2-[#6]-[#6]=[#6]1)-[#6]=[#6]-[#6]-[#6]2	0
DK195	Natural products 109	[#8]=[#6]1-[c](:[c]2-[#8]-[#6]-[#6]1):[c]:[c]:[c]:[c]2	0
DK196	Natural products 110	[#6]=[#6]1-[#6](=[#8])-[#8]-[#6](-[#6]12)-[#6]-[#6]-[#6]-[#6]2	0
DK197	Natural products 111	[#8]=[#6]1-[#8]-[#6](-[#6]2-[#6]1)-[#6]-[#6]-[#6]-[#6]-[#6]2	0
DK198	Natural products 112	[#8]=[#6]1-[#6]2=[#6](-[#7]-[#6]-[#6]-[#7]2)-[#7]-[#6]=[#7]1	0
DK199	Natural products 113	[#8]=[#6]1-[#6](-[#6]2-[#6]-[#6]-[#6]1)=[#6]-[#6]=[#6]-[#6]2	0
DK200	Natural products 114	[#6]1-[#6]-[#6]-[#6](-[#6]-[#6]2-[#6]-[#6]1)=[#6]-[#6]-[#6]2	0
DK201	Natural products 115	[#8]=[#6]1-[#6](-[#6]2-[#8]-[#6]=[#6]1)-[#6]=[#6]-[#8]-[#6]2	0
DK202	Natural products 116	[#6]1-[#7]-[#6]-[#6]-[c](:[c]2-[#6]1):[c]:[c]:[c]:[c]2	0
DK203	Natural products 117	[#6]1-[#6]-[c](:[c]2-[#6]-[#7]-[#6]1):[c]:[c]:[c]:[c]2	0
DK204	Natural products 118	[#8]=[#6]1-[#7](-[#6]2-[#6](=[#8])-[#7]-[#6]1)-[#6]-[#6]-[#6]2	0
DK205	Natural products 119	[#8]=[#6]1-[#6]=[#6](-[#6]2-[#6]-[#6]1)-[#6]-[#6]-[#6]-[#6]2	0
DK206	Natural products 120	[#8]=[#6]1-[c](:[c]2-[#6]=[#6]-[#8]1):[c]:[c]:[c]:[c]2	0
DK207	Natural products 121	[#8]=[#6]1-[#6](-[#6]2-[#6]-[#6]-[#8]1)=[#6]-[#8]-[#6]-[#6]2	0
DK208	Natural products 122	[#8]=[#6]1-[#6]-[#6](-[#6]-[#6]2-[#6]-[#6]-[#6]1)=[#6]-[#6]-[#6]2	0
DK209	Natural products 123	[#6]1-[#6]-[#8]-[#6](-[#8]-[#6]2-[#8]-[#6]-[#6]-[#6]2)-[#6]-[#6]1	0
DK210	Natural products 124	[#8]=[#6]1-[#7](-[#6]2-[#8]-[#6]-[#6]-[#6]2)-[#6]=[#6]-[#6]=[#7]1	0
DK211	Natural products 125	[#8]=[#6]1-[#8]-[#6]-[#6](-[#6]2-[#6]-[#6]1)-[#6]-[#6]-[#6]-[#6]2	0
DK212	Natural products 127	[#6]=[#6]1-[#6](=[#8])-[#8]-[#6](-[#6]12)-[#6]-[#6]=[#6]-[#6]-[#6]2	0
DK213	Natural products 128	[#6]1-[#6]-[#6]=[#6]-[c](:[c]2-[#6]-[#6]1):[c]:[c]:[c]:[c]2	0
DK214	Natural products 129	[#6]1-[#6]-[#7](-[#6]-[#6]2-[#6]1)-[#6]-[#6]\-[#6]=[#6]/-[#6]-[#6]2	0
DK215	Natural products 130	[#8]=[#6]1-[#7]=[#6](-[#6](=[#7]2)-[#6](=[#8])-[#7]1)-[#7]-[#6]=[#6]2	0
DK216	Natural products 131	[#6](-[n+]1:[c]:[s]:[c]:[c]1)-[c]2:[c]:[n]:[c]:[n]:[c]2	0
DK217	Natural products 132	[#6]1-[#6]-[#8]-[#6](-[#8]-[#6]2-[#6]-[#8]-[#6]-[#6]2)-[#6]-[#6]1	0
DK219	Natural products 134	[#8]=[#6]1-[#6]-[#6]2-[#6](-[#6](=[#8])-[#6]-[#6]-[#6]2)-[#6]-[#6]1	0
DK220	Natural products 136	[#8]=[#6]1-[#7]-[#6](=[#8])-[#6](=[#6]2-[#7]1)-[#7]-[#6]=[#6]-[#7]2	0
DK221	Natural products 137	[#6]=[#6]1-[#6](=[#8])-[#8]-[#6](-[#6]12)-[#6]-[#6]-[#6]-[#6]-[#6]2	0
DK222	Natural products 138	[#8]=[#6]1-[c](:[c]2-[#6]=[#6]-[#6]=[#6]1):[c]:[c]:[c]:[c]2	0
DK223	Natural products 139	[#8]=[#6]1-[c](:[c]2-[#6](=[#8])-[#6]=[#6]1):[c]:[c]:[c]:[c]2	0
DK224	Natural products 141	[#8]=[#6]1-[#6](=[#6]-[#6]2-[#8]1)-[#6]-[#6]-[#6]-[#6]\-[#6]=[#6]/-[#6]2	0
DK225	Natural products 142	[#8]=[#6]1-[#6]-[#6]-[#6]2(-[#6]-[#8]-[#6](=[#8])-[#6]-[#6]2)-[#6]-[#6]1	0
DK226	Natural products 143	[#6](-[c]1:[c]:[c]:[c]:[c]:[c]1)-[#6]-[n]2:[c]:[n]:[c]:[c]2	0
DK227	Natural products 145	[#8]=[#6]1-[#6]=[#6](-[#6]2=[#6]-[#6]=[#6]1)-[#6]-[#6]-[#6]-[#6]=[#6]2	0
DK228	Natural products 146	[#6]1-[#6]-[#8]-[#6](-[#8]-[#6]2-[#8]-[#6]=[#6]-[#6]-[#6]2)-[#6]-[#6]1	0
DK229	Natural products 147	[#6]1-[#6]-[#6](-[#8]-[#8]-[#6]2-[#8]3)(-[#6]3-[#8]-[#6]1)-[#6]-[#6]-[#6]2	0
DK230	Natural products 148	[#6]1-[#6]-[#6]-[#6](-[#8]-[#6]2-[#8]-[#6]-[#6]-[#6]-[#6]2)-[#6]-[#6]1	0
DK231	Natural products 149	[#6]1-[#6]-[#8]-[#6](-[#8]-[#6]2-[#6]-[#6]-[#8]-[#6]-[#6]2)-[#6]-[#6]1	0
DK232	Natural products 150	[#8]=[#6]1-[#7](-[#6]2-[#8]-[#6]-[#6]-[#6]2)-[#6]=[#6]-[#6](=[#8])-[#7]1	0
DK233	Natural products 151	[#6]1-[#6]-[#8]-[#6](-[#8]-[#6]2-[#6]-[#8]-[#6]-[#6]-[#6]2)-[#6]-[#6]1	0
DK234	Natural products 152	[#6]1-[#6]-[#8]-[#6](-[#8]-[c]2:[c]:[c]:[c]:[c]:[c]2)-[#6]-[#6]1	0
DK235	Natural products 153	[#6]1-[#6]-[#8]-[#6](-[#8]-[#6]2(-[#6]-[#6]3-[#6]-[#6]-[#6]2)-[#6]3)-[#6]-[#6]1	0
DK236	Natural products 154	[#6](-[#6]1-[#8]-[#6]-[#6]-[#6]-[#6]1)-[#8]-[#6]2-[#8]-[#6]-[#6]-[#6]-[#6]2	0
DK237	Natural products 156	[#6]=[#6]1-[#6](-[#8]-[#6]2-[#8]-[#6]-[#6]-[#6]-[#6]2)-[#8]-[#6]=[#6]-[#6]1	0
DK238	Natural products 160	[#8]=[#6](-[c]1:[c]:[c]:[c]:[c]:[c]1)-[#8]-[#6]2-[#8]-[#6]-[#6]-[#6]-[#6]2	0
DK239	Natural products 162	[#8]=[#6]1-[#6]=[#6]-[#6]=[#6](\-[#6]=[#6]\-[c]2:[c]:[c]:[c]:[c]:[c]2)-[#8]1	0
DK240	Natural products 163	[#8]=[#16](-[c]1:[c]:[c]:[c]:[c]:[c]1)(-[#7]-[c]2:[s]:[c]:[c]:[n]2)=[#8]	0
DK241	Natural products 166	[#6]=[#6]1-[#6](=[#8])-[#8]-[#6](-[#6]12)\-[#6]=[#6]\-[#6]-[#6]\-[#6]=[#6]\-[#6]-[#6]2	0
DK242	Natural products 167	[#6](-[c]1:[c]:[c]:[n]:[c]:[c]1)-[#6]2-[#7](-[#6]-[#6]-[#6]3-[#6]2)-[#6]-[#6]3	0
DK244	Natural products 169	[#8]=[#6](-[#6]1-[#7]-[#6]-[#6]-[#6]1)-[#7]-[#6]-[#6]2-[#8]-[#6]-[#6]-[#6]-[#6]2	0
DK245	Natural products 170	[#8]=[#16](-[c]1:[c]:[c]:[c]:[c]:[c]1)(-[#7]-[c]2:[n]:[c]:[n]:[c]:[c]2)=[#8]	0
DK246	Natural products 171	[#6](-[#6]-[c]1:[c]:[c]:[c]:[c]:[c]1)-[#6]-[#6]-[c]2:[c]:[c]:[c]:[c]:[c]2	0
DK247	Natural products 172	[#8]=[#6](-[c]1:[c]:[c]:[c]:[c]:[c]1)-[#6]-[#6]-[c]2:[c]:[c]:[c]:[c]:[c]2	0
DK249	Natural products 175	[#8]=[#6](-[c]1:[c]:[c]:[c]:[c]:[c]1)\-[#6]=[#6]\-[c]2:[c]:[c]:[c]:[c]:[c]2	0
DK250	Natural products 176	[#8]=[#6](\-[#6]=[#6]\-[c]1:[c]:[c]:[c]:[c]:[c]1)-[#8]-[#6]2-[#6]-[#6]-[#6]-[#6]-[#6]2	0
DK251	Natural products 177	[#6]1-[#6]-[#8]-[#6](-[#8]-[#6]23-[#6](-[#6]4-[#6]2)-[#6](-[#8]-[#6]45)-[#8]-[#6]3-[#6]5)-[#6]-[#6]1	0
DK252	Natural products 178	[#8]=[#6](\-[#6]=[#6]\-[c]1:[c]:[c]:[c]:[c]:[c]1)-[#8]-[#6]-[#6]-[c]2:[c]:[c]:[c]:[c]:[c]2	0
DK253	Natural products 179	[#8]=[#6](\-[#6]=[#6]\-[c]1:[c]:[c]:[c]:[c]:[c]1)-[#7]-[#6]-[#6]-[c]2:[c]:[c]:[c]:[c]:[c]2	0
DK254	Natural products 180	[#8]=[#6]1-[#8]-[#6]2-[#6]-[#6](-[#8]-[#6]-[#6]2)-[#6]\-[#6]=[#6]\-[#6]-[#6]\-[#6]=[#6]\-[#6]=[#6]\-[#6]-[#6]1	0
DK255	Natural products 181	[#8]=[#6](\-[#6]=[#6]\-[c]1:[c]:[c]:[c]:[c]:[c]1)-[#6]-[#6](\-[#6]=[#6]\-[c]2:[c]:[c]:[c]:[c]:[c]2)=[#8]	0
DK256	Natural products 182	[#8]=[#6](-[c]1:[c]:[c]:[c]:[c]:[c]1)-[#6]-[#6]-[#6]-[#6]-[#6]-[#6]-[#6]-[#6]-[c]2:[c]:[c]:[c]:[c]:[c]2	0
DK257	Natural products 183	[#8]=[#6]1-[#6]-[#6]-[#6]-[#6]-[#8]-[#6](=[#8])-[#6]-[#6](-[#8]-[#6]2-[#8]-[#6]-[#6]-[#6]-[#6]2)-[#6]-[#6]-[#6]-[#6]-[#6]1	0
DK258	Natural products 184	[#8]=[#6]1-[#8]-[#6]-[#6]-[#6]-[#6]-[#7]-[#6]-[#6]-[#6]-[#6]-[#6]-[#6]-[#6](-[#8]-[#6]2-[#8]-[#6]-[#6]-[#6]-[#6]2)-[#6]1	0
DK259	Natural products 185	[#8]=[#6]1-[#8]-[#6]-[#6]\-[#6]=[#6]\-[#6]=[#6]\-[#6]-[#6]-[#6]-[#6]-[#6](-[#8]-[#6]2-[#8]-[#6]-[#6]-[#6]-[#6]2)-[#6]-[#6]-[#6]1	0
DK260	Natural products 186	[#8]=[#6]1-[#7]-[#6]-[#6](=[#8])-[#7]-[#6]-[#6](=[#8])-[#7]-[#6]-[#6](=[#8])-[#7]-[#6]-[#6](=[#8])-[#7](-[#6]2-[#6](=[#8])-[#7]-[#6]-[#6]-[#6]-[#6]1)-[#6]-[#6]-[#6]2	0
DK261	Natural products 187	[#8]=[#6]1-[#7]-[#6]-[#6](=[#8])-[#7]-[#6]-[#6](=[#8])-[#7]-[#6]-[#6](=[#8])-[#7]-[#6]-[#6](=[#8])-[#7]-[#6]-[#6](=[#8])-[#7]-[#6]-[#6](=[#8])-[#7]-[#6]-[#6]-[#6]1	0
DK262	Natural products 188	[#8]=[#6](-[#7]1-[#6]-[#6]-[#6]-[#6]1)-[#6]2-[#7]-[#6](=[#8])-[#6]-[#7]-[#6](=[#8])-[#6]-[#7]-[#6](=[#8])-[#6]-[#7]-[#6](=[#8])-[#6]-[#7]-[#6](=[#8])-[#6]-[#6]-[#16]-[#16]-[#6]2	0
DK263	Natural products 189	[#8]=[#6]1-[#7]-[#6]-[#6](=[#8])-[#7]-[#6]-[#6](=[#8])-[#7]-[#6]-[#6](=[#8])-[#7]-[#6]-[#6](=[#8])-[#7]-[#6]-[#6](=[#8])-[#7]-[#6]-[#6](=[#8])-[#7]-[#6]-[#6](=[#8])-[#7]-[#6]-[#6](=[#8])-[#7]-[#6]-[#6](=[#8])-[#7]-[#6]-[#6](=[#8])-[#7]-[#6]1	0
DK264	Natural products 190	[#8]=[#6]1-[#8]-[#6](-[#6]-[#8]-[#6]2-[#8]-[#6]-[#6]-[#8]-[#6](-[#6]-[#6]3-[#6]4-[#6](-[#6]5-[#6]-[#6]3)-[#6]-[#6]=[#6](-[#6]56)-[#6](-[#6]7(-[#6]-[#6]6)-[#6](=[#8])-[#8]-[#6]-[#6]-[#8]-[#6](-[#8]-[#6]-[#6]8-[#8]-[#6](=[#8])-[#6]-[#6]-[#6]1)-[#6]-[#6]8)-[#6]-[#6]-[#6]-[#6]7)-[#6]-[#6]4)-[#6]-[#6]2	0
DK265	Natural Chain - nonanoic acid	[#6;R0]~[#6;R0]~[#6;R0]~[#6;R0]~[#6;R0]~[#6;R0]~[#6;R0]~[#6;R0]~[#6;R0](=[#8])-[#8]	0
DK266	Natural Chain - octa-2,6-diene	[#6]-[#6](-[#6])=[#6]-[#6]-[#6]-[#6](-[#6])=[#6]-[#6]-[A]	0
DK267	Natural Chain - nonan-1-ol	[#6;R0]~[#6;R0]~[#6;R0]~[#6;R0]~[#6;R0]~[#6;R0]~[#6;R0]~[#6;R0]~[#6;R0]-[#8]	0
DK268	Natural Chain - 2 carbon atoms	[#6;R0]~[#6;R0]	4
DK269	Natural Chain - 9 carbon atoms	[#6;R0]~[#6;R0]~[#6;R0]~[#6;R0]~[#6;R0]~[#6;R0]~[#6;R0]~[#6;R0]~[#6;R0]	0
DK270	Benzo[b]-Furanes	[oX2]1[cR1][cR1][cR2]2[cR2]1[cR1][cR1][cR1][cR1]2	1
DK271	Benzo[b]-Thiophenes	[sX2]1[cR1][cR1][cR2]2[cR2]1[cR1][cR1][cR1][cR1]2	1
DK272	Beta-Lactams	C1(=O)~[#6]~[#6]N1	1
DK273	carbazole	[nX3;H1]2:[cR2]1[cR2]([cR1][cR1][cR1][cR1]1):[cR2]3[cR2]:2[cR1][cR1][cR1][cR1]3	1
DK274	CarboCycles: 1,2-Dimethylenecyclohexane	[CR1]=[CX3]-1-[CR1]-[CR1]-[CR1]-[CR1]-[CX3]-1=[CR1]	1
DK275	CarboCycles: Adamantanes	[C]-1-3-[C]-[C]-2-[C]-[C](-[C]-1)-[C]-[C](-[C]-2)-[C]-3	1
DK276	CarboCycles: Azulenes	[c]1:[c]:[c]:[c](:[c]2:[c]:[c]1):[c]:[c]:[c]2	1
DK277	CarboCycles: Bicyclo[2.2.1]heptanes	[#6]-1-2-[#6]-[#6]-[#6](-[#6]-[#6]-1)-[#6]-2	1
DK278	CarboCycles: Bicyclo[2.2.2]octane	[#6]-1-[#6](-[#6]-[#6]-[#6]2-[#6]-1)-[#6]-[#6]-2	1
DK279	CarboCycles: Cyclobutane	[CR1]-1-[CR1]-[CR1]-[CR1]-1	1
DK280	CarboCycles: Cycloheptane	[CR1]-1-[CR1]-[CR1]-[CR1]-[CR1]-[CR1]-[CR1]-1	1
DK281	CarboCycles: Cyclohexane	[CR1]-1-[CR1]-[CR1]-[CR1]-[CR1]-[CR1]-1	1
DK282	CarboCycles: Cyclopentane	[CR1]-1-[CR1]-[CR1]-[CR1]-[CR1]-1	1
DK283	CarboCycles: Cyclopropane	[CR1]-1-[CR1]-[CR1]-1	1
DK284	CarboCycles: Diphenyl	[c]1:[c]:[c]:[c](-[c]2:[c]:[c]:[c]:[c]:[c]2):[c]:[c]1	1
DK285	CarboCycles: Indene	[c]1:[c]:[c](:[c]2:[c]:[c]1)-[#6]=[#6]-[#6]2	1
DK286	CarboCycles: Naphtalene	[cR1]1[cR1][cR1][cR1][cR2]2[cR2]1[cR1][cR1][cR1][cR1]2	1
DK287	CarboCycles: Octahydroindene	[CR1]-1-[CR1]-[CR1]-[CR1]-[CR2]-2-[CR1]-[CR1]-[CR1]-[CR2]-1-2	1
DK288	CarboCycles: Octahydropentalene	[CR1]-2-[CR1]-[CR2]-1-[CR1]-[CR1]-[CR1]-[CR2]-1-[CR1]-2	1
DK289	carbonate (-thio) derivatives	[#6]([#16])(=[#8])[#8]	1
DK290	Pteridines	[nR1]2[cR1][nR1][cR2]1[nR1][cR1][cR1][nR1][cR2]1[cR1]2	1
DK291	Purines	[nR1]1[cR1][cR2]2[cR2]([nR1][cR1]1)[nR1][cR1][nR1]2	1
DK292	Pyrazines	[nR1]1[cR1][cR1][nR1][cR1][cR1]1	1
DK293	Pyrazoles	[NX2]-1=[CX3R1]-[CX4R1]-[CX3R1]=[NX2]-1	1
DK294	pyridazin-3(2H)-one	[OX1]=[CX3]-1-[NX2R1]=[NX2R1]-[CX4R1]-[CX3]=[CX3]-1	1
DK295	Pyridazines	[nR1]1[nR1][cR1][cR1][cR1][cR1]1	1
DK296	Pyridines	[nR1]1[cR1][cR1][cR1][cR1][cR1]1	1
DK297	Pyrimidin-2(1H)-one	[#8]=[#6]1-[#7]-[#6]=[#6]-[#6]=[#7]1	1
DK298	Pyrimidines	[nR1]1[cR1][nR1][cR1][cR1][cR1]1	1
DK299	Pyrroles	[nR1]1[cR1][cR1][cR1][cR1]1	1
DK300	Pyrrolidines	[NX3]-1-[CX4R1]-[CX4R1]-[CX4R1]-[CX4R1]-1	1
DK301	Quinazolines	[n]1:[c]:[c](:[c]2:[n]:[c]1):[c]:[c]:[c]:[c]2	1
DK302	Quinolines	[n]1:[c](:[c]2:[c]:[c]:[c]1):[c]:[c]:[c]:[c]2	1
DK303	Quinolones	[#8]=[#6]1-[c](:[c]2-[#7]-[#6]=[#6]1):[c]:[c]:[c]:[c]2	1
DK304	Quinoxalines	c1ccc2nccnc2c1	1
DK305	Quinuclidines	[#7]-1(-[#6]-[#6]-[#6]-2-[#6]-[#6]-1)-[#6]-[#6]-2	1
DK306	water molecules	[OX2;H2]	1
DK307	amine T-butyl	[NX3;H2;!$(N-[N,O,S,Cl,Br,I,F]);!$(NC(=[N,O,S]))][CX4;H0]([CX4;H3])([CX4;H3])[CX4;H3]	1
DK308	Azepanes	[NR1]-1-[CR1]-[CR1]-[CR1]-[CR1]-[CR1]-[CR1]-1	1
DK309	azetidin-2-one	[NR1]-1-[CR1](=[OX1])-[CR1]-[CR1]-1	1
DK310	Azetidines	[NR1]-1-[CR1]-[CR1]-[CR1]-1	1
DK311	Aziridines	[NR1]-1-[CR1]-[CR1]-1	1
DK312	BenzImidazoles	[nX3]1[cR1][n][cR2]2[cR2]1[cR1][cR1][cR1][cR1]2	1
DK313	phosphoranes	[#6][PX5]([#6])([#6])([#6])[#6]	1
DK314	beta-halo-carbonyl	[CX3;R0](=[OX1])[CX4;H2][CX4;H2][Cl,Br,I,F]	1
DK315	Cinnolines	[nX2;H0]2[nX2;H0][cR2]1[cR1][cR1][cR1][cR1][cR2]1[cR1][cR1]2	1
DK316	Furanes	o1cccc1	1
DK317	Imidazoles	c1cncn1	1
DK318	imidazolidin-2-one	[#8]=[#6]-1-[#7]-[#6]-[#6]-[#7]-1	1
DK319	Indoles	[nR1]2[cR2]1[cR1][cR1][cR1][cR1][cR2]1[cR1][cR1]2	1
DK320	Isothiazoles	[sX2]1[nX2;R1][cR1][cR1][cR1]1	1
DK321	Isoxazoles	[oX2]1[nX2;R1][cR1][cR1][cR1]1	1
DK322	Morpholines	[CR1]-1-[CR1]-[OX2]-[CR1]-[CR1]-[NX3]-1	1
DK323	Nortropanes	[NX3]-1-[CR2]-2-[CR1]-[CR1]-[CR1]-[CR2]-1-[CR1]-[CR1]-2	1
DK324	Oxazoles	[oR1]1[cR1][nR1][cR1][cR1]1	1
DK325	Oxetanes	[OX2;R1]-1-[CR1]-[CR1]-[CR1]-1	1
DK326	Oxiranes	[C]-1-[C]-[O]-1	1
DK327	Oxolanes	[C]-1-[C]-[C]-[C]-[O]-1	1
DK328	Phtalazines	[n]1:[c]:[c](:[c]2:[c]:[n]1):[c]:[c]:[c]:[c]2	1
DK329	Piperidenes	[NX3]-1-[CR1]-[CR1]-[CR1]-[CR1]-[CR1]-1	1
DK330	tetrahydro-thiophenes	[SX2]1[CR1][CR1][CR1][CR1]1	1
DK331	Thiazoles	[sX2]1[cR1][nR1][cR1][cR1]1	1
DK332	Thiethanes	[SX2R1]-1-[CR1]-[CR1]-[CR1]-1	1
DK333	Thiiranes	[SX2R1]-1-[CR1]-[CR1]-1	1
DK334	Thiophenes	[sR1]1[cR1][cR1][cR1][cR1]1	1
DK335	Triazoles	[nR1]1[nR1][cR1][cR1][nR1]1	1
DK336	Acyl-sulfonamides (aliphatic) / (aliphatic)	[CX3;!$(C(=O)C(=O));!$(C(=O)[O,S])](=[OX1])([#6])[NX3R0;!$([N,O,S]=C[NX3]C=[N,O,S]);!$(N[Cl,Br,I,F])]([C])[SX4R0;!$(S([#7])[#7]);!$(SC=O)](=[OX1])(=[OX1])([C])	2
DK337	Acyl-sulfonamides (aliphatic) / (aromatic)	[CX3;!$(C(=O)C(=O));!$(C(=O)[O,S])](=[OX1])([#6])[NX3R0;!$([N,O,S]=C[NX3]C=[N,O,S]);!$(N[Cl,Br,I,F])]([C])[SX4R0;!$(S([#7])[#7]);!$(SC=O)](=[OX1])(=[OX1])([c])	2
DK338	Acyl-sulfonamides (aromatic) / (aliphatic)	[CX3;!$(C(=O)C(=O));!$(C(=O)[O,S])](=[OX1])([#6])[NX3R0;!$([N,O,S]=C[NX3]C=[N,O,S]);!$(N[Cl,Br,I,F])]([c])[SX4R0;!$(S([#7])[#7]);!$(SC=O)](=[OX1])(=[OX1])([C])	2
DK339	Acyl-sulfonamides (aromatic) / (aromatic)	[CX3;!$(C(=O)C(=O));!$(C(=O)[O,S])](=[OX1])([#6])[NX3R0;!$([N,O,S]=C[NX3]C=[N,O,S]);!$(N[Cl,Br,I,F])]([c])[SX4R0;!$(S([#7])[#7]);!$(SC=O)](=[OX1])(=[OX1])([c])	2
DK340	aldehydes (aliphatic)	[CX3;H1;!$(C(=O)[O,S,N]);!$(C(=O)[Cl,F,Br,I]);!$(C(=O)C(=O))](=[OX1])[C]	2
DK341	aldehydes (aromatic)	[CX3;H1;!$(C(=O)[O,S,N]);!$(C(=O)[Cl,F,Br,I]);!$(C(=O)C(=O))](=[OX1])[c]	2
DK342	amides (aliphatic)	[C][CX3;!$(C(=O)[*][OH,SH,NH]);!$(C(=O)C(=O));!$(C(=O)(N)[O,N,S])](=[OX1])[NX3;H2;!$(N[*][OH,SH,NH]);!$(N[Cl,Br,I,F,N,S,O]);!$(N(C(=[O,S,N]))[CX3](=[N,S,O]))]	2
DK343	amides (aliphatic) / (aliphatic)	[C][CX3;!$(C(=O)[*][OH,SH,NH]);!$(C(=O)C(=O));!$(C(=O)(N)[O,N,S])](=[OX1])[NX3;H1;!$(N[*][OH,SH,NH]);!$(N[Cl,Br,I,F,N,S,O]);!$(N(C(=[O,S,N]))[CX3](=[N,S,O]))][C]	2
DK344	amides (aliphatic) / (aliphatic) / (aliphatic)	[C][CX3;!$(C(=O)[*][OH,SH,NH]);!$(C(=O)C(=O));!$(C(=O)(N)[O,N,S])](=[OX1])[NX3;H0;!$(N[*][OH,SH,NH]);!$(N[Cl,Br,I,F,N,S,O]);!$(N(C(=[O,S,N]))[CX3](=[N,S,O]))]([C])[C]	2
DK345	amides (aliphatic) / (aliphatic) / (aromatic)	[C][CX3;!$(C(=O)[*][OH,SH,NH]);!$(C(=O)C(=O));!$(C(=O)(N)[O,N,S])](=[OX1])[NX3;H0;!$(N[*][OH,SH,NH]);!$(N[Cl,Br,I,F,N,S,O]);!$(N(C(=[O,S,N]))[CX3](=[N,S,O]))]([C])[c]	2
DK346	amides (aliphatic) / (aromatic)	[C][CX3;!$(C(=O)[*][OH,SH,NH]);!$(C(=O)C(=O));!$(C(=O)(N)[O,N,S])](=[OX1])[NX3;H1;!$(N[*][OH,SH,NH]);!$(N[Cl,Br,I,F,N,S,O]);!$(N(C(=[O,S,N]))[CX3](=[N,S,O]))][c]	2
DK347	amides (aliphatic) / (aromatic) / (aromatic)	[C][CX3;!$(C(=O)[*][OH,SH,NH]);!$(C(=O)C(=O));!$(C(=O)(N)[O,N,S])](=[OX1])[NX3;H0;!$(N[*][OH,SH,NH]);!$(N[Cl,Br,I,F,N,S,O]);!$(N(C(=[O,S,N]))[CX3](=[N,S,O]))]([c])[c]	2
DK348	amides (aromatic)	[c][CX3;!$(C(=O)[*][OH,SH,NH]);!$(C(=O)C(=O));!$(C(=O)(N)[O,N,S])](=[OX1])[NX3;H2;!$(N[*][OH,SH,NH]);!$(N[Cl,Br,I,F,N,S,O]);!$(N(C(=[O,S,N]))[CX3](=[N,S,O]))]	2
DK349	amides (aromatic) / (aliphatic)	[c][CX3;!$(C(=O)[*][OH,SH,NH]);!$(C(=O)C(=O));!$(C(=O)(N)[O,N,S])](=[OX1])[NX3;H1;!$(N[*][OH,SH,NH]);!$(N[Cl,Br,I,F,N,S,O]);!$(N(C(=[O,S,N]))[CX3](=[N,S,O]))][C]	2
DK350	amides (aromatic) / (aliphatic) / (aliphatic)	[c][CX3;!$(C(=O)[*][OH,SH,NH]);!$(C(=O)C(=O));!$(C(=O)(N)[O,N,S])](=[OX1])[NX3;H0;!$(N[*][OH,SH,NH]);!$(N[Cl,Br,I,F,N,S,O]);!$(N(C(=[O,S,N]))[CX3](=[N,S,O]))]([C])[C]	2
DK351	amides (aromatic) / (aliphatic) / (aromatic)	[c][CX3;!$(C(=O)[*][OH,SH,NH]);!$(C(=O)C(=O));!$(C(=O)(N)[O,N,S])](=[OX1])[NX3;H0;!$(N[*][OH,SH,NH]);!$(N[Cl,Br,I,F,N,S,O]);!$(N(C(=[O,S,N]))[CX3](=[N,S,O]))]([C])[c]	2
DK352	amides (aromatic) / (aromatic)	[c][CX3;!$(C(=O)[*][OH,SH,NH]);!$(C(=O)C(=O));!$(C(=O)(N)[O,N,S])](=[OX1])[NX3;H1;!$(N[*][OH,SH,NH]);!$(N[Cl,Br,I,F,N,S,O]);!$(N(C(=[O,S,N]))[CX3](=[N,S,O]))][c]	2
DK353	amides (aromatic) / (aromatic) / (aromatic)	[c][CX3;!$(C(=O)[*][OH,SH,NH]);!$(C(=O)C(=O));!$(C(=O)(N)[O,N,S])](=[OX1])[NX3;H0;!$(N[*][OH,SH,NH]);!$(N[Cl,Br,I,F,N,S,O]);!$(N(C(=[O,S,N]))[CX3](=[N,S,O]))]([c])[c]	2
DK354	amidines (A)/(H)/(HH)	[CX3;H0;R0;!$([CX3](=N)[CX3](=[N,O,S]));!$([CX3](N)(=N)[N,O,S,Cl,Br,I,F])]([C])(=[NX2;H1;R0;!$(C=NC(=[N,O,S]));!$(N[N,O,S,Cl,Br,I,F])])[NX3;H2;R0;!$(N[N,O,S,Cl,Br,I,F]);!$(N(C=[O,S,N])C(=N))]	2
DK355	amidines (A) / (H)/(AH)	[CX3;H0;R0;!$([CX3](=N)[CX3](=[N,O,S]));!$([CX3](N)(=N)[N,O,S,Cl,Br,I,F])]([C])(=[NX2;H1;R0;!$(C=NC(=[N,O,S]));!$(N[N,O,S,Cl,Br,I,F])])[NX3;H1;R0;!$(N[N,O,S,Cl,Br,I,F]);!$(N(C=[O,S,N])C(=N))][C]	2
DK356	amidines (A) / (H) / (AA)	[CX3;H0;R0;!$([CX3](=N)[CX3](=[N,O,S]));!$([CX3](N)(=N)[N,O,S,Cl,Br,I,F])]([C])(=[NX2;H1;R0;!$(C=NC(=[N,O,S]));!$(N[N,O,S,Cl,Br,I,F])])[NX3;H0;R0;!$(N[N,O,S,Cl,Br,I,F]);!$(N(C=[O,S,N])C(=N))]([C])[C]	2
DK357	amidines (A) / (H) / (Aa)	[CX3;H0;R0;!$([CX3](=N)[CX3](=[N,O,S]));!$([CX3](N)(=N)[N,O,S,Cl,Br,I,F])]([C])(=[NX2;H1;R0;!$(C=NC(=[N,O,S]));!$(N[N,O,S,Cl,Br,I,F])])[NX3;H0;R0;!$(N[N,O,S,Cl,Br,I,F]);!$(N(C=[O,S,N])C(=N))]([C])[c]	2
DK358	amidines (A) / (H)/(aH)	[CX3;H0;R0;!$([CX3](=N)[CX3](=[N,O,S]));!$([CX3](N)(=N)[N,O,S,Cl,Br,I,F])]([C])(=[NX2;H1;R0;!$(C=NC(=[N,O,S]));!$(N[N,O,S,Cl,Br,I,F])])[NX3;H1;R0;!$(N[N,O,S,Cl,Br,I,F]);!$(N(C=[O,S,N])C(=N))][c]	2
DK359	amidines (A) / (H) / (aa)	[CX3;H0;R0;!$([CX3](=N)[CX3](=[N,O,S]));!$([CX3](N)(=N)[N,O,S,Cl,Br,I,F])]([C])(=[NX2;H1;R0;!$(C=NC(=[N,O,S]));!$(N[N,O,S,Cl,Br,I,F])])[NX3;H0;R0;!$(N[N,O,S,Cl,Br,I,F]);!$(N(C=[O,S,N])C(=N))]([c])[c]	2
DK360	amidines (a)/(H)/(HH)	[CX3;H0;R0;!$([CX3](=N)[CX3](=[N,O,S]));!$([CX3](N)(=N)[N,O,S,Cl,Br,I,F])]([c])(=[NX2;H1;R0;!$(C=NC(=[N,O,S]));!$(N[N,O,S,Cl,Br,I,F])])[NX3;H2;R0;!$(N[N,O,S,Cl,Br,I,F]);!$(N(C=[O,S,N])C(=N))]	2
DK361	amidines (a) / (H)/(AH)	[CX3;H0;R0;!$([CX3](=N)[CX3](=[N,O,S]));!$([CX3](N)(=N)[N,O,S,Cl,Br,I,F])]([c])(=[NX2;H1;R0;!$(C=NC(=[N,O,S]));!$(N[N,O,S,Cl,Br,I,F])])[NX3;H1;R0;!$(N[N,O,S,Cl,Br,I,F]);!$(N(C=[O,S,N])C(=N))][C]	2
DK362	amidines (a) / (H) / (AA)	[CX3;H0;R0;!$([CX3](=N)[CX3](=[N,O,S]));!$([CX3](N)(=N)[N,O,S,Cl,Br,I,F])]([c])(=[NX2;H1;R0;!$(C=NC(=[N,O,S]));!$(N[N,O,S,Cl,Br,I,F])])[NX3;H0;R0;!$(N[N,O,S,Cl,Br,I,F]);!$(N(C=[O,S,N])C(=N))]([C])[C]	2
DK363	amidines (a) / (H) / (Aa)	[CX3;H0;R0;!$([CX3](=N)[CX3](=[N,O,S]));!$([CX3](N)(=N)[N,O,S,Cl,Br,I,F])]([c])(=[NX2;H1;R0;!$(C=NC(=[N,O,S]));!$(N[N,O,S,Cl,Br,I,F])])[NX3;H0;R0;!$(N[N,O,S,Cl,Br,I,F]);!$(N(C=[O,S,N])C(=N))]([C])[c]	2
DK364	amidines (a) / (H)/(aH)	[CX3;H0;R0;!$([CX3](=N)[CX3](=[N,O,S]));!$([CX3](N)(=N)[N,O,S,Cl,Br,I,F])]([c])(=[NX2;H1;R0;!$(C=NC(=[N,O,S]));!$(N[N,O,S,Cl,Br,I,F])])[NX3;H1;R0;!$(N[N,O,S,Cl,Br,I,F]);!$(N(C=[O,S,N])C(=N))][c]	2
DK365	amidines (a) / (H) / (aa)	[CX3;H0;R0;!$([CX3](=N)[CX3](=[N,O,S]));!$([CX3](N)(=N)[N,O,S,Cl,Br,I,F])]([c])(=[NX2;H1;R0;!$(C=NC(=[N,O,S]));!$(N[N,O,S,Cl,Br,I,F])])[NX3;H0;R0;!$(N[N,O,S,Cl,Br,I,F]);!$(N(C=[O,S,N])C(=N))]([c])[c]	2
DK366	amidines (A)/(A)/(HH)	[CX3;H0;R0;!$([CX3](=N)[CX3](=[N,O,S]));!$([CX3](N)(=N)[N,O,S,Cl,Br,I,F])]([C])(=[NX2;R0;!$(C=NC(=[N,O,S]));!$(N[N,O,S,Cl,Br,I,F])][C])[NX3;H2;R0;!$(N[N,O,S,Cl,Br,I,F]);!$(N(C=[O,S,N])C(=N))]	2
DK367	amidines (A) / (A)/(AH)	[CX3;H0;R0;!$([CX3](=N)[CX3](=[N,O,S]));!$([CX3](N)(=N)[N,O,S,Cl,Br,I,F])]([C])(=[NX2;R0;!$(C=NC(=[N,O,S]));!$(N[N,O,S,Cl,Br,I,F])][C])[NX3;H1;R0;!$(N[N,O,S,Cl,Br,I,F]);!$(N(C=[O,S,N])C(=N))][C]	2
DK368	amidines (A) / (A) / (AA)	[CX3;H0;R0;!$([CX3](=N)[CX3](=[N,O,S]));!$([CX3](N)(=N)[N,O,S,Cl,Br,I,F])]([C])(=[NX2;R0;!$(C=NC(=[N,O,S]));!$(N[N,O,S,Cl,Br,I,F])][C])[NX3;H0;R0;!$(N[N,O,S,Cl,Br,I,F]);!$(N(C=[O,S,N])C(=N))]([C])[C]	2
DK369	amidines (A) / (A) / (Aa)	[CX3;H0;R0;!$([CX3](=N)[CX3](=[N,O,S]));!$([CX3](N)(=N)[N,O,S,Cl,Br,I,F])]([C])(=[NX2;R0;!$(C=NC(=[N,O,S]));!$(N[N,O,S,Cl,Br,I,F])][C])[NX3;H0;R0;!$(N[N,O,S,Cl,Br,I,F]);!$(N(C=[O,S,N])C(=N))]([C])[c]	2
DK370	amidines (A) / (A)/(aH)	[CX3;H0;R0;!$([CX3](=N)[CX3](=[N,O,S]));!$([CX3](N)(=N)[N,O,S,Cl,Br,I,F])]([C])(=[NX2;R0;!$(C=NC(=[N,O,S]));!$(N[N,O,S,Cl,Br,I,F])][C])[NX3;H1;R0;!$(N[N,O,S,Cl,Br,I,F]);!$(N(C=[O,S,N])C(=N))][c]	2
DK371	amidines (A) / (A) / (aa)	[CX3;H0;R0;!$([CX3](=N)[CX3](=[N,O,S]));!$([CX3](N)(=N)[N,O,S,Cl,Br,I,F])]([C])(=[NX2;R0;!$(C=NC(=[N,O,S]));!$(N[N,O,S,Cl,Br,I,F])][C])[NX3;H0;R0;!$(N[N,O,S,Cl,Br,I,F]);!$(N(C=[O,S,N])C(=N))]([c])[c]	2
DK372	amidines (a)/(A)/(HH)	[CX3;H0;R0;!$([CX3](=N)[CX3](=[N,O,S]));!$([CX3](N)(=N)[N,O,S,Cl,Br,I,F])]([c])(=[NX2;R0;!$(C=NC(=[N,O,S]));!$(N[N,O,S,Cl,Br,I,F])][c])[NX3;H2;R0;!$(N[N,O,S,Cl,Br,I,F]);!$(N(C=[O,S,N])C(=N))]	2
DK373	amidines (a) / (A)/(AH)	[CX3;H0;R0;!$([CX3](=N)[CX3](=[N,O,S]));!$([CX3](N)(=N)[N,O,S,Cl,Br,I,F])]([c])(=[NX2;R0;!$(C=NC(=[N,O,S]));!$(N[N,O,S,Cl,Br,I,F])][c])[NX3;H1;R0;!$(N[N,O,S,Cl,Br,I,F]);!$(N(C=[O,S,N])C(=N))][C]	2
DK374	amidines (a) / (A) / (AA)	[CX3;H0;R0;!$([CX3](=N)[CX3](=[N,O,S]));!$([CX3](N)(=N)[N,O,S,Cl,Br,I,F])]([c])(=[NX2;R0;!$(C=NC(=[N,O,S]));!$(N[N,O,S,Cl,Br,I,F])][c])[NX3;H0;R0;!$(N[N,O,S,Cl,Br,I,F]);!$(N(C=[O,S,N])C(=N))]([C])[C]	2
DK375	amidines (a) / (A) / (Aa)	[CX3;H0;R0;!$([CX3](=N)[CX3](=[N,O,S]));!$([CX3](N)(=N)[N,O,S,Cl,Br,I,F])]([c])(=[NX2;R0;!$(C=NC(=[N,O,S]));!$(N[N,O,S,Cl,Br,I,F])][c])[NX3;H0;R0;!$(N[N,O,S,Cl,Br,I,F]);!$(N(C=[O,S,N])C(=N))]([C])[c]	2
DK376	amidines (a) / (A)/(aH)	[CX3;H0;R0;!$([CX3](=N)[CX3](=[N,O,S]));!$([CX3](N)(=N)[N,O,S,Cl,Br,I,F])]([c])(=[NX2;R0;!$(C=NC(=[N,O,S]));!$(N[N,O,S,Cl,Br,I,F])][c])[NX3;H1;R0;!$(N[N,O,S,Cl,Br,I,F]);!$(N(C=[O,S,N])C(=N))][c]	2
DK377	amidines (a) / (A) / (aa)	[CX3;H0;R0;!$([CX3](=N)[CX3](=[N,O,S]));!$([CX3](N)(=N)[N,O,S,Cl,Br,I,F])]([c])(=[NX2;R0;!$(C=NC(=[N,O,S]));!$(N[N,O,S,Cl,Br,I,F])][c])[NX3;H0;R0;!$(N[N,O,S,Cl,Br,I,F]);!$(N(C=[O,S,N])C(=N))]([c])[c]	2
DK378	amidines (A)/(a)/(HH)	[CX3;H0;R0;!$([CX3](=N)[CX3](=[N,O,S]));!$([CX3](N)(=N)[N,O,S,Cl,Br,I,F])]([C])(=[NX2;R0;!$(C=NC(=[N,O,S]));!$(N[N,O,S,Cl,Br,I,F])][c])[NX3;H2;R0;!$(N[N,O,S,Cl,Br,I,F]);!$(N(C=[O,S,N])C(=N))]	2
DK379	amidines (A) / (a)/(AH)	[CX3;H0;R0;!$([CX3](=N)[CX3](=[N,O,S]));!$([CX3](N)(=N)[N,O,S,Cl,Br,I,F])]([C])(=[NX2;R0;!$(C=NC(=[N,O,S]));!$(N[N,O,S,Cl,Br,I,F])][c])[NX3;H1;R0;!$(N[N,O,S,Cl,Br,I,F]);!$(N(C=[O,S,N])C(=N))][C]	2
DK380	amidines (A) / (a) / (AA)	[CX3;H0;R0;!$([CX3](=N)[CX3](=[N,O,S]));!$([CX3](N)(=N)[N,O,S,Cl,Br,I,F])]([C])(=[NX2;R0;!$(C=NC(=[N,O,S]));!$(N[N,O,S,Cl,Br,I,F])][c])[NX3;H0;R0;!$(N[N,O,S,Cl,Br,I,F]);!$(N(C=[O,S,N])C(=N))]([C])[C]	2
DK381	amidines (A) / (a) / (Aa)	[CX3;H0;R0;!$([CX3](=N)[CX3](=[N,O,S]));!$([CX3](N)(=N)[N,O,S,Cl,Br,I,F])]([C])(=[NX2;R0;!$(C=NC(=[N,O,S]));!$(N[N,O,S,Cl,Br,I,F])][c])[NX3;H0;R0;!$(N[N,O,S,Cl,Br,I,F]);!$(N(C=[O,S,N])C(=N))]([C])[c]	2
DK382	amidines (A) / (a)/(aH)	[CX3;H0;R0;!$([CX3](=N)[CX3](=[N,O,S]));!$([CX3](N)(=N)[N,O,S,Cl,Br,I,F])]([C])(=[NX2;R0;!$(C=NC(=[N,O,S]));!$(N[N,O,S,Cl,Br,I,F])][c])[NX3;H1;R0;!$(N[N,O,S,Cl,Br,I,F]);!$(N(C=[O,S,N])C(=N))][c]	2
DK383	amidines (A) / (a) / (aa)	[CX3;H0;R0;!$([CX3](=N)[CX3](=[N,O,S]));!$([CX3](N)(=N)[N,O,S,Cl,Br,I,F])]([C])(=[NX2;R0;!$(C=NC(=[N,O,S]));!$(N[N,O,S,Cl,Br,I,F])][c])[NX3;H0;R0;!$(N[N,O,S,Cl,Br,I,F]);!$(N(C=[O,S,N])C(=N))]([c])[c]	2
DK384	amidines (a)/(a)/(HH)	[CX3;H0;R0;!$([CX3](=N)[CX3](=[N,O,S]));!$([CX3](N)(=N)[N,O,S,Cl,Br,I,F])]([c])(=[NX2;R0;!$(C=NC(=[N,O,S]));!$(N[N,O,S,Cl,Br,I,F])][C])[NX3;H2;R0;!$(N[N,O,S,Cl,Br,I,F]);!$(N(C=[O,S,N])C(=N))]	2
DK385	amidines (a) / (a)/(AH)	[CX3;H0;R0;!$([CX3](=N)[CX3](=[N,O,S]));!$([CX3](N)(=N)[N,O,S,Cl,Br,I,F])]([c])(=[NX2;R0;!$(C=NC(=[N,O,S]));!$(N[N,O,S,Cl,Br,I,F])][C])[NX3;H1;R0;!$(N[N,O,S,Cl,Br,I,F]);!$(N(C=[O,S,N])C(=N))][C]	2
DK386	amidines (a) / (a) / (AA)	[CX3;H0;R0;!$([CX3](=N)[CX3](=[N,O,S]));!$([CX3](N)(=N)[N,O,S,Cl,Br,I,F])]([c])(=[NX2;R0;!$(C=NC(=[N,O,S]));!$(N[N,O,S,Cl,Br,I,F])][C])[NX3;H0;R0;!$(N[N,O,S,Cl,Br,I,F]);!$(N(C=[O,S,N])C(=N))]([C])[C]	2
DK387	amidines (a) / (a) / (Aa)	[CX3;H0;R0;!$([CX3](=N)[CX3](=[N,O,S]));!$([CX3](N)(=N)[N,O,S,Cl,Br,I,F])]([c])(=[NX2;R0;!$(C=NC(=[N,O,S]));!$(N[N,O,S,Cl,Br,I,F])][C])[NX3;H0;R0;!$(N[N,O,S,Cl,Br,I,F]);!$(N(C=[O,S,N])C(=N))]([C])[c]	2
DK388	amidines (a) / (a)/(aH)	[CX3;H0;R0;!$([CX3](=N)[CX3](=[N,O,S]));!$([CX3](N)(=N)[N,O,S,Cl,Br,I,F])]([c])(=[NX2;R0;!$(C=NC(=[N,O,S]));!$(N[N,O,S,Cl,Br,I,F])][C])[NX3;H1;R0;!$(N[N,O,S,Cl,Br,I,F]);!$(N(C=[O,S,N])C(=N))][c]	2
DK389	amidines (a) / (a) / (aa)	[CX3;H0;R0;!$([CX3](=N)[CX3](=[N,O,S]));!$([CX3](N)(=N)[N,O,S,Cl,Br,I,F])]([c])(=[NX2;R0;!$(C=NC(=[N,O,S]));!$(N[N,O,S,Cl,Br,I,F])][C])[NX3;H0;R0;!$(N[N,O,S,Cl,Br,I,F]);!$(N(C=[O,S,N])C(=N))]([c])[c]	2
DK390	amines (aliphatic)	[NX3;H2;!$(N-[N,O,S,Cl,Br,I,F]);!$(NC(=[N,O,S]))][C]	2
DK391	amines (aliphatic) / (aliphatic)	[NX3;H1;!$(N-[N,O,S,Cl,Br,I,F]);!$(NC(=[N,O,S]))]([C])[C]	2
DK392	amines (aliphatic) / (aliphatic) / (aliphatic)	[NX3;H0;!$(N-[N,O,S,Cl,Br,I,F]);!$(NC(=[N,O,S]))]([C])([C])[C]	2
DK393	amines (aromatic)	[NX3;H2;!$(N-[N,O,S,Cl,Br,I,F]);!$(NC(=[N,O,S]))][c]	2
DK394	amines (aromatic) / (aliphatic)	[NX3;H1;!$(N-[N,O,S,Cl,Br,I,F]);!$(NC(=[N,O,S]))]([C])[c]	2
DK395	amines (aromatic) / (aliphatic) / (aliphatic)	[NX3;H0;!$(N-[N,O,S,Cl,Br,I,F]);!$(NC(=[N,O,S]))]([C])([C])[c]	2
DK396	amines (aromatic) / (aromatic)	[NX3;H1;!$(N-[N,O,S,Cl,Br,I,F]);!$(NC(=[N,O,S]))]([c])[c]	2
DK397	amines (aromatic) / (aromatic) / (aliphatic)	[NX3;H0;!$(N-[N,O,S,Cl,Br,I,F]);!$(NC(=[N,O,S]))]([C])([c])[c]	2
DK398	amines (aromatic) / (aromatic) / (aromatic)	[NX3;H0;!$(N-[N,O,S,Cl,Br,I,F]);!$(NC(=[N,O,S]))]([c])([c])[c]	2
DK399	azo-derivatives (aliphatic) / (aliphatic)	[NX2;!$(NC=[N,O,S]);!$(N(=N)N);!$(N=N[Cl,Br,I,F,N,O,S])]([C])=[NX2;!$(NC=[N,O,S]);!$(N(=N)N);!$(N=N[Cl,Br,I,F,N,O,S])][C]	2
DK400	azo-derivatives (aliphatic) / (aromatic)	[NX2;!$(NC=[N,O,S]);!$(N(=N)N);!$(N=N[Cl,Br,I,F,N,O,S])]([c])=[NX2;!$(NC=[N,O,S]);!$(N(=N)N);!$(N=N[Cl,Br,I,F,N,O,S])][C]	2
DK401	azo-derivatives (aromatic) / (aromatic)	[NX2;!$(NC=[N,O,S]);!$(N(=N)N);!$(N=N[Cl,Br,I,F,N,O,S])]([c])=[NX2;!$(NC=[N,O,S]);!$(N(=N)N);!$(N=N[Cl,Br,I,F,N,O,S])][c]	2
DK402	carbamates (O-aliphatic)	[CX3](=[OX1])([OX2;!$(O[N,O,S,Cl,Br,I,F]);!$(O(C=[N,O,S])C=[N,O,S])][C])[NX3;H2;!$(N[N,O,S,Cl,Br,I,F]);!$(N(C=[N,O,S])C=[N,O,S])]	2
DK403	carbamates (O-aliphatic) / (N-aliphatic)	[CX3](=[OX1])([OX2;!$(O[N,O,S,Cl,Br,I,F]);!$(O(C=[N,O,S])C=[N,O,S])][C])[NX3;H1;!$(N[N,O,S,Cl,Br,I,F]);!$(N(C=[N,O,S])C=[N,O,S])][C]	2
DK404	carbamates (O-aliphatic) / (N-aliphatic) / (N-aliphatic)	[CX3](=[OX1])([OX2;!$(O[N,O,S,Cl,Br,I,F]);!$(O(C=[N,O,S])C=[N,O,S])][C])[NX3;H0;!$(N[N,O,S,Cl,Br,I,F]);!$(N(C=[N,O,S])C=[N,O,S])]([C])[C]	2
DK405	carbamates (O-aliphatic) / (N-aromatic)	[CX3](=[OX1])([OX2;!$(O[N,O,S,Cl,Br,I,F]);!$(O(C=[N,O,S])C=[N,O,S])][C])[NX3;H1;!$(N[N,O,S,Cl,Br,I,F]);!$(N(C=[N,O,S])C=[N,O,S])][c]	2
DK406	carbamates (O-aliphatic) / (N-aromatic) / (N-aliphatic)	[CX3](=[OX1])([OX2;!$(O[N,O,S,Cl,Br,I,F]);!$(O(C=[N,O,S])C=[N,O,S])][C])[NX3;H0;!$(N[N,O,S,Cl,Br,I,F]);!$(N(C=[N,O,S])C=[N,O,S])]([c])[C]	2
DK407	carbamates (O-aliphatic) / (N-aromatic) / (N-aromatic)	[CX3](=[OX1])([OX2;!$(O[N,O,S,Cl,Br,I,F]);!$(O(C=[N,O,S])C=[N,O,S])][C])[NX3;H0;!$(N[N,O,S,Cl,Br,I,F]);!$(N(C=[N,O,S])C=[N,O,S])]([c])[c]	2
DK408	carbamates (O-aromatic)	[CX3](=[OX1])([OX2;!$(O[N,O,S,Cl,Br,I,F]);!$(O(C=[N,O,S])C=[N,O,S])][c])[NX3;H2;!$(N[N,O,S,Cl,Br,I,F]);!$(N(C=[N,O,S])C=[N,O,S])]	2
DK409	carbamates (O-aromatic) / (N-aliphatic)	[CX3](=[OX1])([OX2;!$(O[N,O,S,Cl,Br,I,F]);!$(O(C=[N,O,S])C=[N,O,S])][c])[NX3;H1;!$(N[N,O,S,Cl,Br,I,F]);!$(N(C=[N,O,S])C=[N,O,S])][C]	2
DK410	carbamates (O-aromatic) / (N-aromatic)	[CX3](=[OX1])([OX2;!$(O[N,O,S,Cl,Br,I,F]);!$(O(C=[N,O,S])C=[N,O,S])][c])[NX3;H1;!$(N[N,O,S,Cl,Br,I,F]);!$(N(C=[N,O,S])C=[N,O,S])][c]	2
DK411	carbamates (O-aromatic) / (N-aromatic) / (N-aromatic)	[CX3](=[OX1])([OX2;!$(O[N,O,S,Cl,Br,I,F]);!$(O(C=[N,O,S])C=[N,O,S])][c])[NX3;H0;!$(N[N,O,S,Cl,Br,I,F]);!$(N(C=[N,O,S])C=[N,O,S])]([c])[c]	2
DK412	carbamates (O-aromatic) / (N-aliphatic) / (N-aliphatic)	[CX3](=[OX1])([OX2;!$(O[N,O,S,Cl,Br,I,F]);!$(O(C=[N,O,S])C=[N,O,S])][c])[NX3;H0;!$(N[N,O,S,Cl,Br,I,F]);!$(N(C=[N,O,S])C=[N,O,S])]([C])[C]	2
DK413	carbamates (O-aromatic) / (N-aliphatic) / (N-aromatic)	[CX3](=[OX1])([OX2;!$(O[N,O,S,Cl,Br,I,F]);!$(O(C=[N,O,S])C=[N,O,S])][c])[NX3;H0;!$(N[N,O,S,Cl,Br,I,F]);!$(N(C=[N,O,S])C=[N,O,S])]([C])[c]	2
DK414	carboxylic acids (aliphatic)	[CX3;$([CX3](=[OX1])[OX1H0-]),$([CX3](=[OX1])[OX2H1]);!$(C(=O)[Cl,Br,I,F,N,S]);!$(C(=O)C(=[N,O,S]))](=[OX1])[C]	2
DK415	carboxylic acids (aromatic)	[CX3;$([CX3](=[OX1])[OX1H0-]),$([CX3](=[OX1])[OX2H1]);!$(C(=O)[Cl,Br,I,F,N,S]);!$(C(=O)C(=[N,O,S]))](=[OX1])[c]	2
DK416	cyanates (aliphatic)	[C][OX2][CX2]#[NX1]	2
DK417	cyanates (aromatic)	[c][OX2][CX2]#[NX1]	2
DK418	diketoazanes (aliphatic) / (aliphatic)	[C][CX3](=O)[NX3;H1][NX3;H1][CX3](=O)[C]	2
DK419	diketoazanes (aliphatic) / (aromatic)	[C][CX3](=O)[NX3;H1][NX3;H1][CX3](=O)[c]	2
DK420	diketoazanes (aromatic) / (aromatic)	[c][CX3](=O)[NX3;H1][NX3;H1][CX3](=O)[c]	2
DK421	dione (aliphatic) / (aliphatic)	[CX3;!$(C(=O)[N,O,S,Cl,Br,I,F]);!$(C(=O)(C=O)(C=[N,O,S]))]([C])(=[OX1])[CX3;!$(C(=O)[N,O,S,Cl,Br,I,F]);!$(C(=O)(C=O)(C=[N,O,S]))](=[OX1])([C])	2
DK422	dione (aromatic) / (aliphatic)	[CX3;!$(C(=O)[N,O,S,Cl,Br,I,F]);!$(C(=O)(C=O)(C=[N,O,S]))]([c])(=[OX1])[CX3;!$(C(=O)[N,O,S,Cl,Br,I,F]);!$(C(=O)(C=O)(C=[N,O,S]))](=[OX1])([C])	2
DK423	dione (aromatic) / (aromatic)	[CX3;!$(C(=O)[N,O,S,Cl,Br,I,F]);!$(C(=O)(C=O)(C=[N,O,S]))]([c])(=[OX1])[CX3;!$(C(=O)[N,O,S,Cl,Br,I,F]);!$(C(=O)(C=O)(C=[N,O,S]))](=[OX1])([c])	2
DK424	disulfides (aliphatic) / (aliphatic)	[C][SX2;!$(S(S)[N,O,S,Cl,Br,I,F]);!$(S(S)(C=[N,O,S]))][SX2;!$(S(S)[N,O,S,Cl,Br,I,F]);!$(S(S)(C=[N,O,S]))][C]	2
DK425	disulfides (aromatic) / (aliphatic)	[c][SX2;!$(S(S)[N,O,S,Cl,Br,I,F]);!$(S(S)(C=[N,O,S]))][SX2;!$(S(S)[N,O,S,Cl,Br,I,F]);!$(S(S)(C=[N,O,S]))][C]	2
DK426	disulfides (aromatic) / (aromatic)	[c][SX2;!$(S(S)[N,O,S,Cl,Br,I,F]);!$(S(S)(C=[N,O,S]))][SX2;!$(S(S)[N,O,S,Cl,Br,I,F]);!$(S(S)(C=[N,O,S]))][c]	2
DK427	dithioacids (aliphatic)	[CX3;!$(C(=S)([Cl,Br,I,F,N])[S]);!$(C(=S)C(=[N,O,S]))]([C])(=[SX1])[SX2;H1;!$(S(C=S)C=[N,O,S]);!$(S(C=S)[N,O,S,Cl,Br,I,F])]	2
DK428	dithioacids (aromatic)	[CX3;!$(C(=S)([Cl,Br,I,F,N])[S]);!$(C(=S)C(=[N,O,S]))]([c])(=[SX1])[SX2;H1;!$(S(C=S)C=[N,O,S]);!$(S(C=S)[N,O,S,Cl,Br,I,F])]	2
DK429	dithioesters (aliphatic) / (aliphatic)	[CX3;!$(C(=S)([Cl,Br,I,F,N])[S]);!$(C(=S)C(=[N,O,S]))]([C])(=[SX1])[SX2;!$(S(C=S)C=[N,O,S]);!$(S(C=S)[N,O,S,Cl,Br,I,F])][C]	2
DK430	dithioesters (aliphatic) / (aromatic)	[CX3;!$(C(=S)([Cl,Br,I,F,N])[S]);!$(C(=S)C(=[N,O,S]))]([C])(=[SX1])[SX2;!$(S(C=S)C=[N,O,S]);!$(S(C=S)[N,O,S,Cl,Br,I,F])][c]	2
DK431	dithioesters (aromatic) / (aliphatic)	[CX3;!$(C(=S)([Cl,Br,I,F,N])[S]);!$(C(=S)C(=[N,O,S]))]([c])(=[SX1])[SX2;!$(S(C=S)C=[N,O,S]);!$(S(C=S)[N,O,S,Cl,Br,I,F])][C]	2
DK432	dithioesters (aromatic) / (aromatic)	[CX3;!$(C(=S)([Cl,Br,I,F,N])[S]);!$(C(=S)C(=[N,O,S]))]([c])(=[SX1])[SX2;!$(S(C=S)C=[N,O,S]);!$(S(C=S)[N,O,S,Cl,Br,I,F])][c]	2
DK442	esters (aliphatic) / (aliphatic)	[C][CX3;!$(C(=O)[Cl,Br,I,F,N,S]);!$(C(=O)C(=[N,O,S]));!$([CX3](=[OX1])[OX1H0-]);!$([CX3](=[OX1])[OX2H1])](=[OX1])[OX2;!$(O(C=O)C=[N,O,S]);!$(O(C=O)[N,O,S,Cl,Br,I,F])][C]	2
DK443	esters (aliphatic) / (aromatic)	[C][CX3;!$(C(=O)[Cl,Br,I,F,N,S]);!$(C(=O)C(=[N,O,S]));!$([CX3](=[OX1])[OX1H0-]);!$([CX3](=[OX1])[OX2H1])](=[OX1])[OX2;!$(O(C=O)C=[N,O,S]);!$(O(C=O)[N,O,S,Cl,Br,I,F])][c]	2
DK444	esters (aromatic) / (aliphatic)	[c][CX3;!$(C(=O)[Cl,Br,I,F,N,S]);!$(C(=O)C(=[N,O,S]));!$([CX3](=[OX1])[OX1H0-]);!$([CX3](=[OX1])[OX2H1])](=[OX1])[OX2;!$(O(C=O)C=[N,O,S]);!$(O(C=O)[N,O,S,Cl,Br,I,F])][C]	2
DK445	esters (aromatic) / (aromatic)	[c][CX3;!$(C(=O)[Cl,Br,I,F,N,S]);!$(C(=O)C(=[N,O,S]));!$([CX3](=[OX1])[OX1H0-]);!$([CX3](=[OX1])[OX2H1])](=[OX1])[OX2;!$(O(C=O)C=[N,O,S]);!$(O(C=O)[N,O,S,Cl,Br,I,F])][c]	2
DK446	ethers (aliphatic) / (aliphatic)	[C]-[OX2;!$(O[N,O,S,Cl,Br,I,F]);!$(OC=[N,O,S])]-[C]	2
DK447	ethers (aromatic) / (aliphatic)	[c]-[OX2;!$(O[N,O,S,Cl,Br,I,F]);!$(OC=[N,O,S])]-[C]	2
DK448	ethers (aromatic) / (aromatic)	[c]-[OX2;!$(O[N,O,S,Cl,Br,I,F]);!$(OC=[N,O,S])]-[c]	2
DK449	guanidine H(AH)(aH)	[C][NX3;H1;!$(N(C=[N,O,S])C=N);!$(N(C=N)[N,O,S,Cl,Br,I,F])][CX3](=[NX2;H1;!$(N(=C(N)(N))C(=[N,O,S,Cl,Br,I,F]));!$(N(C(=[N,O,S])(=C)));!$(N(=C)[N,O,S,Cl,Br,I,F])])[NX3;H1;!$(N(C=[N,O,S])C=N);!$(N(C=N)[N,O,S,Cl,Br,I,F])][c]	2
DK451	guanidine H(AA)(HH)	[C][NX3;!$(N(C=[N,O,S])C=N);!$(N(C=N)[N,O,S,Cl,Br,I,F])]([C])[CX3](=[NX2;H1;!$(N(=C(N)(N))C(=[N,O,S,Cl,Br,I,F]));!$(N(C(=[N,O,S])(=C)));!$(N(=C)[N,O,S,Cl,Br,I,F])])[NX3;H2;!$(N(C=[N,O,S])C=N);!$(N(C=N)[N,O,S,Cl,Br,I,F])]	2
DK452	guanidine A(AA)(HH)	[C][NX3;!$(N(C=[N,O,S])C=N);!$(N(C=N)[N,O,S,Cl,Br,I,F])]([C])[CX3](=[NX2;!$(N(=C(N)(N))C(=[N,O,S,Cl,Br,I,F]));!$(N(C(=[N,O,S])(=C)));!$(N(=C)[N,O,S,Cl,Br,I,F])]([C]))[NX3;H2;!$(N(C=[N,O,S])C=N);!$(N(C=N)[N,O,S,Cl,Br,I,F])]	2
DK453	guanidine a(AA)(HH)	[C][NX3;!$(N(C=[N,O,S])C=N);!$(N(C=N)[N,O,S,Cl,Br,I,F])]([C])[CX3](=[NX2;!$(N(=C(N)(N))C(=[N,O,S,Cl,Br,I,F]));!$(N(C(=[N,O,S])(=C)));!$(N(=C)[N,O,S,Cl,Br,I,F])]([c]))[NX3;H2;!$(N(C=[N,O,S])C=N);!$(N(C=N)[N,O,S,Cl,Br,I,F])]	2
DK454	guanidine H(AA)(AH)	[C][NX3;!$(N(C=[N,O,S])C=N);!$(N(C=N)[N,O,S,Cl,Br,I,F])]([C])[CX3](=[NX2;H1;!$(N(=C(N)(N))C(=[N,O,S,Cl,Br,I,F]));!$(N(C(=[N,O,S])(=C)));!$(N(=C)[N,O,S,Cl,Br,I,F])])[NX3;H1;!$(N(C=[N,O,S])C=N);!$(N(C=N)[N,O,S,Cl,Br,I,F])][C]	2
DK455	guanidine A(AA)(AH)	[C][NX3;!$(N(C=[N,O,S])C=N);!$(N(C=N)[N,O,S,Cl,Br,I,F])]([C])[CX3](=[NX2;!$(N(=C(N)(N))C(=[N,O,S,Cl,Br,I,F]));!$(N(C(=[N,O,S])(=C)));!$(N(=C)[N,O,S,Cl,Br,I,F])]([C]))[NX3;H1;!$(N(C=[N,O,S])C=N);!$(N(C=N)[N,O,S,Cl,Br,I,F])][C]	2
DK456	guanidine a(AA)(AH)	[C][NX3;!$(N(C=[N,O,S])C=N);!$(N(C=N)[N,O,S,Cl,Br,I,F])]([C])[CX3](=[NX2;!$(N(=C(N)(N))C(=[N,O,S,Cl,Br,I,F]));!$(N(C(=[N,O,S])(=C)));!$(N(=C)[N,O,S,Cl,Br,I,F])]([c]))[NX3;H1;!$(N(C=[N,O,S])C=N);!$(N(C=N)[N,O,S,Cl,Br,I,F])][C]	2
DK457	guanidine H(AA)(AA)	[C][NX3;!$(N(C=[N,O,S])C=N);!$(N(C=N)[N,O,S,Cl,Br,I,F])]([C])[CX3](=[NX2;H1;!$(N(=C(N)(N))C(=[N,O,S,Cl,Br,I,F]));!$(N(C(=[N,O,S])(=C)));!$(N(=C)[N,O,S,Cl,Br,I,F])])[NX3;!$(N(C=[N,O,S])C=N);!$(N(C=N)[N,O,S,Cl,Br,I,F])]([C])[C]	2
DK458	guanidine A(AA)(AA)	[C][NX3;!$(N(C=[N,O,S])C=N);!$(N(C=N)[N,O,S,Cl,Br,I,F])]([C])[CX3](=[NX2;!$(N(=C(N)(N))C(=[N,O,S,Cl,Br,I,F]));!$(N(C(=[N,O,S])(=C)));!$(N(=C)[N,O,S,Cl,Br,I,F])]([C]))[NX3;!$(N(C=[N,O,S])C=N);!$(N(C=N)[N,O,S,Cl,Br,I,F])]([C])[C]	2
DK459	guanidine a(AA)(AA)	[C][NX3;!$(N(C=[N,O,S])C=N);!$(N(C=N)[N,O,S,Cl,Br,I,F])]([C])[CX3](=[NX2;!$(N(=C(N)(N))C(=[N,O,S,Cl,Br,I,F]));!$(N(C(=[N,O,S])(=C)));!$(N(=C)[N,O,S,Cl,Br,I,F])]([c]))[NX3;!$(N(C=[N,O,S])C=N);!$(N(C=N)[N,O,S,Cl,Br,I,F])]([C])[C]	2
DK460	guanidine H(AA)(aH)	[C][NX3;!$(N(C=[N,O,S])C=N);!$(N(C=N)[N,O,S,Cl,Br,I,F])]([C])[CX3](=[NX2;H1;!$(N(=C(N)(N))C(=[N,O,S,Cl,Br,I,F]));!$(N(C(=[N,O,S])(=C)));!$(N(=C)[N,O,S,Cl,Br,I,F])])[NX3;H1;!$(N(C=[N,O,S])C=N);!$(N(C=N)[N,O,S,Cl,Br,I,F])][c]	2
DK461	guanidine H(AA)(aa)	[C][NX3;!$(N(C=[N,O,S])C=N);!$(N(C=N)[N,O,S,Cl,Br,I,F])]([C])[CX3](=[NX2;H1;!$(N(=C(N)(N))C(=[N,O,S,Cl,Br,I,F]));!$(N(C(=[N,O,S])(=C)));!$(N(=C)[N,O,S,Cl,Br,I,F])])[NX3;!$(N(C=[N,O,S])C=N);!$(N(C=N)[N,O,S,Cl,Br,I,F])]([c])[c]	2
DK462	guanidine H(AH)(AH)	[C][NX3;H1;!$(N(C=[N,O,S])C=N);!$(N(C=N)[N,O,S,Cl,Br,I,F])][CX3](=[NX2;H1;!$(N(=C(N)(N))C(=[N,O,S,Cl,Br,I,F]));!$(N(C(=[N,O,S])(=C)));!$(N(=C)[N,O,S,Cl,Br,I,F])])[NX3;H1;!$(N(C=[N,O,S])C=N);!$(N(C=N)[N,O,S,Cl,Br,I,F])][C]	2
DK463	guanidine A(AA)(aa)	[C][NX3;!$(N(C=[N,O,S])C=N);!$(N(C=N)[N,O,S,Cl,Br,I,F])]([C])[CX3](=[NX2;!$(N(=C(N)(N))C(=[N,O,S,Cl,Br,I,F]));!$(N(C(=[N,O,S])(=C)));!$(N(=C)[N,O,S,Cl,Br,I,F])]([C]))[NX3;!$(N(C=[N,O,S])C=N);!$(N(C=N)[N,O,S,Cl,Br,I,F])]([c])[c]	2
DK464	guanidine A(AH)(AH)	[C][NX3;H1;!$(N(C=[N,O,S])C=N);!$(N(C=N)[N,O,S,Cl,Br,I,F])][CX3](=[NX2;!$(N(=C(N)(N))C(=[N,O,S,Cl,Br,I,F]));!$(N(C(=[N,O,S])(=C)));!$(N(=C)[N,O,S,Cl,Br,I,F])]([C]))[NX3;H1;!$(N(C=[N,O,S])C=N);!$(N(C=N)[N,O,S,Cl,Br,I,F])][C]	2
DK465	guanidine a(AA)(aa)	[C][NX3;!$(N(C=[N,O,S])C=N);!$(N(C=N)[N,O,S,Cl,Br,I,F])]([C])[CX3](=[NX2;!$(N(=C(N)(N))C(=[N,O,S,Cl,Br,I,F]));!$(N(C(=[N,O,S])(=C)));!$(N(=C)[N,O,S,Cl,Br,I,F])]([c]))[NX3;!$(N(C=[N,O,S])C=N);!$(N(C=N)[N,O,S,Cl,Br,I,F])]([c])[c]	2
DK466	guanidine a(AH)(AH)	[C][NX3;H1;!$(N(C=[N,O,S])C=N);!$(N(C=N)[N,O,S,Cl,Br,I,F])][CX3](=[NX2;!$(N(=C(N)(N))C(=[N,O,S,Cl,Br,I,F]));!$(N(C(=[N,O,S])(=C)));!$(N(=C)[N,O,S,Cl,Br,I,F])]([c]))[NX3;H1!$(N(C=[N,O,S])C=N);!$(N(C=N)[N,O,S,Cl,Br,I,F])][C]	2
DK467	guanidine A(AA)(aH)	[C][NX3;!$(N(C=[N,O,S])C=N);!$(N(C=N)[N,O,S,Cl,Br,I,F])]([C])[CX3](=[NX2;!$(N(=C(N)(N))C(=[N,O,S,Cl,Br,I,F]));!$(N(C(=[N,O,S])(=C)));!$(N(=C)[N,O,S,Cl,Br,I,F])]([C]))[NX3;H1;!$(N(C=[N,O,S])C=N);!$(N(C=N)[N,O,S,Cl,Br,I,F])][c]	2
DK468	guanidine a(AA)(aH)	[C][NX3;!$(N(C=[N,O,S])C=N);!$(N(C=N)[N,O,S,Cl,Br,I,F])]([C])[CX3](=[NX2;!$(N(=C(N)(N))C(=[N,O,S,Cl,Br,I,F]));!$(N(C(=[N,O,S])(=C)));!$(N(=C)[N,O,S,Cl,Br,I,F])]([c]))[NX3;H1;!$(N(C=[N,O,S])C=N);!$(N(C=N)[N,O,S,Cl,Br,I,F])][c]	2
DK469	guanidine A(AH)(HH)	[C][NX3;H1;!$(N(C=[N,O,S])C=N);!$(N(C=N)[N,O,S,Cl,Br,I,F])][CX3](=[NX2;!$(N(=C(N)(N))C(=[N,O,S,Cl,Br,I,F]));!$(N(C(=[N,O,S])(=C)));!$(N(=C)[N,O,S,Cl,Br,I,F])]([C]))[NX3;H2;!$(N(C=[N,O,S])C=N);!$(N(C=N)[N,O,S,Cl,Br,I,F])]	2
DK470	guanidine A(AH)(aH)	[C][NX3;H1;!$(N(C=[N,O,S])C=N);!$(N(C=N)[N,O,S,Cl,Br,I,F])][CX3](=[NX2;!$(N(=C(N)(N))C(=[N,O,S,Cl,Br,I,F]));!$(N(C(=[N,O,S])(=C)));!$(N(=C)[N,O,S,Cl,Br,I,F])]([C]))[NX3;H1;!$(N(C=[N,O,S])C=N);!$(N(C=N)[N,O,S,Cl,Br,I,F])][c]	2
DK471	guanidine A(AH)(aa)	[C][NX3;H1;!$(N(C=[N,O,S])C=N);!$(N(C=N)[N,O,S,Cl,Br,I,F])][CX3](=[NX2;!$(N(=C(N)(N))C(=[N,O,S,Cl,Br,I,F]));!$(N(C(=[N,O,S])(=C)));!$(N(=C)[N,O,S,Cl,Br,I,F])]([C]))[NX3;!$(N(C=[N,O,S])C=N);!$(N(C=N)[N,O,S,Cl,Br,I,F])]([c])[c]	2
DK472	guanidine a(AH)(HH)	[C][NX3;H1;!$(N(C=[N,O,S])C=N);!$(N(C=N)[N,O,S,Cl,Br,I,F])][CX3](=[NX2;!$(N(=C(N)(N))C(=[N,O,S,Cl,Br,I,F]));!$(N(C(=[N,O,S])(=C)));!$(N(=C)[N,O,S,Cl,Br,I,F])]([c]))[NX3;H2;!$(N(C=[N,O,S])C=N);!$(N(C=N)[N,O,S,Cl,Br,I,F])]	2
DK473	guanidine a(AH)(aH)	[C][NX3;H1;!$(N(C=[N,O,S])C=N);!$(N(C=N)[N,O,S,Cl,Br,I,F])][CX3](=[NX2;!$(N(=C(N)(N))C(=[N,O,S,Cl,Br,I,F]));!$(N(C(=[N,O,S])(=C)));!$(N(=C)[N,O,S,Cl,Br,I,F])]([c]))[NX3;H1;!$(N(C=[N,O,S])C=N);!$(N(C=N)[N,O,S,Cl,Br,I,F])][c]	2
DK474	guanidine a(AH)(aa)	[C][NX3;!$(N(C=[N,O,S])C=N);!$(N(C=N)[N,O,S,Cl,Br,I,F])]([c])[CX3](=[NX2;!$(N(=C(N)(N))C(=[N,O,S,Cl,Br,I,F]));!$(N(C(=[N,O,S])(=C)));!$(N(=C)[N,O,S,Cl,Br,I,F])]([c]))[NX3;H1;!$(N(C=[N,O,S])C=N);!$(N(C=N)[N,O,S,Cl,Br,I,F])][c]	2
DK475	guanidine H(aH)(HH)	[c][NX3;H1;!$(N(C=[N,O,S])C=N);!$(N(C=N)[N,O,S,Cl,Br,I,F])][CX3](=[NX2;H1;!$(N(=C(N)(N))C(=[N,O,S,Cl,Br,I,F]));!$(N(C(=[N,O,S])(=C)));!$(N(=C)[N,O,S,Cl,Br,I,F])])[NX3;H2;!$(N(C=[N,O,S])C=N);!$(N(C=N)[N,O,S,Cl,Br,I,F])]	2
DK476	guanidine H(aH)(aH)	[c][NX3;H1;!$(N(C=[N,O,S])C=N);!$(N(C=N)[N,O,S,Cl,Br,I,F])][CX3](=[NX2;H1;!$(N(=C(N)(N))C(=[N,O,S,Cl,Br,I,F]));!$(N(C(=[N,O,S])(=C)));!$(N(=C)[N,O,S,Cl,Br,I,F])])[NX3;H1;!$(N(C=[N,O,S])C=N);!$(N(C=N)[N,O,S,Cl,Br,I,F])][c]	2
DK477	guanidine A(aH)(HH)	[c][NX3;H1;!$(N(C=[N,O,S])C=N);!$(N(C=N)[N,O,S,Cl,Br,I,F])][CX3](=[NX2;!$(N(=C(N)(N))C(=[N,O,S,Cl,Br,I,F]));!$(N(C(=[N,O,S])(=C)));!$(N(=C)[N,O,S,Cl,Br,I,F])]([C]))[NX3;H2;!$(N(C=[N,O,S])C=N);!$(N(C=N)[N,O,S,Cl,Br,I,F])]	2
DK478	guanidine A(aH)(aH)	[c][NX3;H1;!$(N(C=[N,O,S])C=N);!$(N(C=N)[N,O,S,Cl,Br,I,F])][CX3](=[NX2;!$(N(=C(N)(N))C(=[N,O,S,Cl,Br,I,F]));!$(N(C(=[N,O,S])(=C)));!$(N(=C)[N,O,S,Cl,Br,I,F])]([C]))[NX3;H1;!$(N(C=[N,O,S])C=N);!$(N(C=N)[N,O,S,Cl,Br,I,F])][c]	2
DK479	guanidine H(aa)(HH)	[c][NX3;!$(N(C=[N,O,S])C=N);!$(N(C=N)[N,O,S,Cl,Br,I,F])]([c])[CX3](=[NX2;H1;!$(N(=C(N)(N))C(=[N,O,S,Cl,Br,I,F]));!$(N(C(=[N,O,S])(=C)));!$(N(=C)[N,O,S,Cl,Br,I,F])])[NX3;H2;!$(N(C=[N,O,S])C=N);!$(N(C=N)[N,O,S,Cl,Br,I,F])]	2
DK480	guanidine H(aa)(aH)	[c][NX3;!$(N(C=[N,O,S])C=N);!$(N(C=N)[N,O,S,Cl,Br,I,F])]([c])[CX3](=[NX2;H1;!$(N(=C(N)(N))C(=[N,O,S,Cl,Br,I,F]));!$(N(C(=[N,O,S])(=C)));!$(N(=C)[N,O,S,Cl,Br,I,F])])[NX3;H1;!$(N(C=[N,O,S])C=N);!$(N(C=N)[N,O,S,Cl,Br,I,F])][c]	2
DK481	guanidine H(aa)(aa)	[c][NX3;!$(N(C=[N,O,S])C=N);!$(N(C=N)[N,O,S,Cl,Br,I,F])]([c])[CX3](=[NX2;H1;!$(N(=C(N)(N))C(=[N,O,S,Cl,Br,I,F]));!$(N(C(=[N,O,S])(=C)));!$(N(=C)[N,O,S,Cl,Br,I,F])])[NX3;!$(N(C=[N,O,S])C=N);!$(N(C=N)[N,O,S,Cl,Br,I,F])]([c])[c]	2
DK482	guanidine H(Aa)(HH)	[c][NX3;!$(N(C=[N,O,S])C=N);!$(N(C=N)[N,O,S,Cl,Br,I,F])]([C])[CX3](=[NX2;H1;!$(N(=C(N)(N))C(=[N,O,S,Cl,Br,I,F]));!$(N(C(=[N,O,S])(=C)));!$(N(=C)[N,O,S,Cl,Br,I,F])])[NX3;H2;!$(N(C=[N,O,S])C=N);!$(N(C=N)[N,O,S,Cl,Br,I,F])]	2
DK483	guanidine A(Aa)(HH)	[c][NX3;!$(N(C=[N,O,S])C=N);!$(N(C=N)[N,O,S,Cl,Br,I,F])]([C])[CX3](=[NX2;!$(N(=C(N)(N))C(=[N,O,S,Cl,Br,I,F]));!$(N(C(=[N,O,S])(=C)));!$(N(=C)[N,O,S,Cl,Br,I,F])]([C]))[NX3;H2;!$(N(C=[N,O,S])C=N);!$(N(C=N)[N,O,S,Cl,Br,I,F])]	2
DK484	guanidine a(Aa)(HH)	[c][NX3;!$(N(C=[N,O,S])C=N);!$(N(C=N)[N,O,S,Cl,Br,I,F])]([C])[CX3](=[NX2;!$(N(=C(N)(N))C(=[N,O,S,Cl,Br,I,F]));!$(N(C(=[N,O,S])(=C)));!$(N(=C)[N,O,S,Cl,Br,I,F])]([c]))[NX3;H2;!$(N(C=[N,O,S])C=N);!$(N(C=N)[N,O,S,Cl,Br,I,F])]	2
DK485	guanidine H(Aa)(AH)	[c][NX3;!$(N(C=[N,O,S])C=N);!$(N(C=N)[N,O,S,Cl,Br,I,F])]([C])[CX3](=[NX2;H1;!$(N(=C(N)(N))C(=[N,O,S,Cl,Br,I,F]));!$(N(C(=[N,O,S])(=C)));!$(N(=C)[N,O,S,Cl,Br,I,F])])[NX3;H1;!$(N(C=[N,O,S])C=N);!$(N(C=N)[N,O,S,Cl,Br,I,F])][C]	2
DK486	guanidine H(Aa)(Aa)	[c][NX3;!$(N(C=[N,O,S])C=N);!$(N(C=N)[N,O,S,Cl,Br,I,F])]([C])[CX3](=[NX2;H1;!$(N(=C(N)(N))C(=[N,O,S,Cl,Br,I,F]));!$(N(C(=[N,O,S])(=C)));!$(N(=C)[N,O,S,Cl,Br,I,F])])[NX3;!$(N(C=[N,O,S])C=N);!$(N(C=N)[N,O,S,Cl,Br,I,F])]([C])[C]	2
DK487	guanidine A(AA)(Aa)	[C][NX3;!$(N(C=[N,O,S])C=N);!$(N(C=N)[N,O,S,Cl,Br,I,F])]([C])[CX3](=[NX2;!$(N(=C(N)(N))C(=[N,O,S,Cl,Br,I,F]));!$(N(C(=[N,O,S])(=C)));!$(N(=C)[N,O,S,Cl,Br,I,F])]([C]))[NX3;!$(N(C=[N,O,S])C=N);!$(N(C=N)[N,O,S,Cl,Br,I,F])]([C])[c]	2
DK488	guanidine a(AA)(Aa)	[C][NX3;!$(N(C=[N,O,S])C=N);!$(N(C=N)[N,O,S,Cl,Br,I,F])]([C])[CX3](=[NX2;!$(N(=C(N)(N))C(=[N,O,S,Cl,Br,I,F]));!$(N(C(=[N,O,S])(=C)));!$(N(=C)[N,O,S,Cl,Br,I,F])]([c]))[NX3;!$(N(C=[N,O,S])C=N);!$(N(C=N)[N,O,S,Cl,Br,I,F])]([C])[c]	2
DK489	guanidine A(Aa)(AH)	[c][NX3;!$(N(C=[N,O,S])C=N);!$(N(C=N)[N,O,S,Cl,Br,I,F])]([C])[CX3](=[NX2;!$(N(=C(N)(N))C(=[N,O,S,Cl,Br,I,F]));!$(N(C(=[N,O,S])(=C)));!$(N(=C)[N,O,S,Cl,Br,I,F])]([C]))[NX3;H1;!$(N(C=[N,O,S])C=N);!$(N(C=N)[N,O,S,Cl,Br,I,F])][C]	2
DK490	guanidine A(Aa)(Aa)	[c][NX3;!$(N(C=[N,O,S])C=N);!$(N(C=N)[N,O,S,Cl,Br,I,F])]([C])[CX3](=[NX2;!$(N(=C(N)(N))C(=[N,O,S,Cl,Br,I,F]));!$(N(C(=[N,O,S])(=C)));!$(N(=C)[N,O,S,Cl,Br,I,F])]([C]))[NX3;!$(N(C=[N,O,S])C=N);!$(N(C=N)[N,O,S,Cl,Br,I,F])]([C])[c]	2
DK491	guanidine a(Aa)(AH)	[c][NX3;!$(N(C=[N,O,S])C=N);!$(N(C=N)[N,O,S,Cl,Br,I,F])]([C])[CX3](=[NX2;!$(N(=C(N)(N))C(=[N,O,S,Cl,Br,I,F]));!$(N(C(=[N,O,S])(=C)));!$(N(=C)[N,O,S,Cl,Br,I,F])]([c]))[NX3;H1;!$(N(C=[N,O,S])C=N);!$(N(C=N)[N,O,S,Cl,Br,I,F])][C]	2
DK492	guanidine a(Aa)(Aa)	[c][NX3;!$(N(C=[N,O,S])C=N);!$(N(C=N)[N,O,S,Cl,Br,I,F])]([C])[CX3](=[NX2;!$(N(=C(N)(N))C(=[N,O,S,Cl,Br,I,F]));!$(N(C(=[N,O,S])(=C)));!$(N(=C)[N,O,S,Cl,Br,I,F])]([c]))[NX3;!$(N(C=[N,O,S])C=N);!$(N(C=N)[N,O,S,Cl,Br,I,F])]([c])[C]	2
DK493	guanidine H(Aa)(aH)	[c][NX3;!$(N(C=[N,O,S])C=N);!$(N(C=N)[N,O,S,Cl,Br,I,F])]([C])[CX3](=[NX2;H1;!$(N(=C(N)(N))C(=[N,O,S,Cl,Br,I,F]));!$(N(C(=[N,O,S])(=C)));!$(N(=C)[N,O,S,Cl,Br,I,F])])[NX3;H1;!$(N(C=[N,O,S])C=N);!$(N(C=N)[N,O,S,Cl,Br,I,F])][c]	2
DK494	guanidine H(Aa)(aa)	[c][NX3;!$(N(C=[N,O,S])C=N);!$(N(C=N)[N,O,S,Cl,Br,I,F])]([C])[CX3](=[NX2;H1;!$(N(=C(N)(N))C(=[N,O,S,Cl,Br,I,F]));!$(N(C(=[N,O,S])(=C)));!$(N(=C)[N,O,S,Cl,Br,I,F])])[NX3;!$(N(C=[N,O,S])C=N);!$(N(C=N)[N,O,S,Cl,Br,I,F])]([c])[c]	2
DK495	guanidine A(Aa)(aa)	[c][NX3;!$(N(C=[N,O,S])C=N);!$(N(C=N)[N,O,S,Cl,Br,I,F])]([C])[CX3](=[NX2;!$(N(=C(N)(N))C(=[N,O,S,Cl,Br,I,F]));!$(N(C(=[N,O,S])(=C)));!$(N(=C)[N,O,S,Cl,Br,I,F])]([C]))[NX3;!$(N(C=[N,O,S])C=N);!$(N(C=N)[N,O,S,Cl,Br,I,F])]([c])[c]	2
DK496	guanidine A(HH)(HH)	[NX3;H2;!$(N(C=[N,O,S])C=N);!$(N(C=N)[N,O,S,Cl,Br,I,F])][CX3](=[NX2;!$(N(=C(N)(N))C(=[N,O,S,Cl,Br,I,F]));!$(N(C(=[N,O,S])(=C)));!$(N(=C)[N,O,S,Cl,Br,I,F])]([C]))[NX3;H2;!$(N(C=[N,O,S])C=N);!$(N(C=N)[N,O,S,Cl,Br,I,F])]	2
DK497	guanidine a(Aa)(aa)	[c][NX3;!$(N(C=[N,O,S])C=N);!$(N(C=N)[N,O,S,Cl,Br,I,F])]([C])[CX3](=[NX2;!$(N(=C(N)(N))C(=[N,O,S,Cl,Br,I,F]));!$(N(C(=[N,O,S])(=C)));!$(N(=C)[N,O,S,Cl,Br,I,F])]([c]))[NX3;!$(N(C=[N,O,S])C=N);!$(N(C=N)[N,O,S,Cl,Br,I,F])]([c])[c]	2
DK498	guanidine a(HH)(HH)	[NX3;H2;!$(N(C=[N,O,S])C=N);!$(N(C=N)[N,O,S,Cl,Br,I,F])][CX3](=[NX2;!$(N(=C(N)(N))C(=[N,O,S,Cl,Br,I,F]));!$(N(C(=[N,O,S])(=C)));!$(N(=C)[N,O,S,Cl,Br,I,F])]([c]))[NX3;H2;!$(N(C=[N,O,S])C=N);!$(N(C=N)[N,O,S,Cl,Br,I,F])]	2
DK499	guanidine A(Aa)(aH)	[c][NX3;!$(N(C=[N,O,S])C=N);!$(N(C=N)[N,O,S,Cl,Br,I,F])]([C])[CX3](=[NX2;!$(N(=C(N)(N))C(=[N,O,S,Cl,Br,I,F]));!$(N(C(=[N,O,S])(=C)));!$(N(=C)[N,O,S,Cl,Br,I,F])]([C]))[NX3;H1;!$(N(C=[N,O,S])C=N);!$(N(C=N)[N,O,S,Cl,Br,I,F])][c]	2
DK500	guanidine a(aa)(AH)	[c][NX3;!$(N(C=[N,O,S])C=N);!$(N(C=N)[N,O,S,Cl,Br,I,F])]([c])[CX3](=[NX2;!$(N(=C(N)(N))C(=[N,O,S,Cl,Br,I,F]));!$(N(C(=[N,O,S])(=C)));!$(N(=C)[N,O,S,Cl,Br,I,F])]([c]))[NX3;H1;!$(N(C=[N,O,S])C=N);!$(N(C=N)[N,O,S,Cl,Br,I,F])][C]	2
DK501	guanidine A(aa)(HH)	[c][NX3;!$(N(C=[N,O,S])C=N);!$(N(C=N)[N,O,S,Cl,Br,I,F])]([c])[CX3](=[NX2;!$(N(=C(N)(N))C(=[N,O,S,Cl,Br,I,F]));!$(N(C(=[N,O,S])(=C)));!$(N(=C)[N,O,S,Cl,Br,I,F])]([C]))[NX3;H2;!$(N(C=[N,O,S])C=N);!$(N(C=N)[N,O,S,Cl,Br,I,F])]	2
DK502	guanidine a(aa)(HH)	[c][NX3;!$(N(C=[N,O,S])C=N);!$(N(C=N)[N,O,S,Cl,Br,I,F])]([c])[CX3](=[NX2;!$(N(=C(N)(N))C(=[N,O,S,Cl,Br,I,F]));!$(N(C(=[N,O,S])(=C)));!$(N(=C)[N,O,S,Cl,Br,I,F])]([c]))[NX3;H2;!$(N(C=[N,O,S])C=N);!$(N(C=N)[N,O,S,Cl,Br,I,F])]	2
DK503	guanidine A(aa)(aa)	[c][NX3;!$(N(C=[N,O,S])C=N);!$(N(C=N)[N,O,S,Cl,Br,I,F])]([c])[CX3](=[NX2;!$(N(=C(N)(N))C(=[N,O,S,Cl,Br,I,F]));!$(N(C(=[N,O,S])(=C)));!$(N(=C)[N,O,S,Cl,Br,I,F])]([C]))[NX3;!$(N(C=[N,O,S])C=N);!$(N(C=N)[N,O,S,Cl,Br,I,F])]([c])[c]	2
DK504	guanidine a(aa)(aa)	[c][NX3;!$(N(C=[N,O,S])C=N);!$(N(C=N)[N,O,S,Cl,Br,I,F])]([c])[CX3](=[NX2;!$(N(=C(N)(N))C(=[N,O,S,Cl,Br,I,F]));!$(N(C(=[N,O,S])(=C)));!$(N(=C)[N,O,S,Cl,Br,I,F])]([c]))[NX3;!$(N(C=[N,O,S])C=N);!$(N(C=N)[N,O,S,Cl,Br,I,F])]([c])[c]	2
DK505	guanidine A(aa)(aH)	[c][NX3;!$(N(C=[N,O,S])C=N);!$(N(C=N)[N,O,S,Cl,Br,I,F])]([c])[CX3](=[NX2;!$(N(=C(N)(N))C(=[N,O,S,Cl,Br,I,F]));!$(N(C(=[N,O,S])(=C)));!$(N(=C)[N,O,S,Cl,Br,I,F])]([C]))[NX3;H1;!$(N(C=[N,O,S])C=N);!$(N(C=N)[N,O,S,Cl,Br,I,F])][c]	2
DK506	guanidine a(aa)(aH)	[c][NX3;!$(N(C=[N,O,S])C=N);!$(N(C=N)[N,O,S,Cl,Br,I,F])]([c])[CX3](=[NX2;!$(N(=C(N)(N))C(=[N,O,S,Cl,Br,I,F]));!$(N(C(=[N,O,S])(=C)));!$(N(=C)[N,O,S,Cl,Br,I,F])]([c]))[NX3;H1;!$(N(C=[N,O,S])C=N);!$(N(C=N)[N,O,S,Cl,Br,I,F])][c]	2
DK507	guanidine a(aH)(HH)	[c][NX3;H1;!$(N(C=[N,O,S])C=N);!$(N(C=N)[N,O,S,Cl,Br,I,F])][CX3](=[NX2;!$(N(=C(N)(N))C(=[N,O,S,Cl,Br,I,F]));!$(N(C(=[N,O,S])(=C)));!$(N(=C)[N,O,S,Cl,Br,I,F])]([c]))[NX3;H2;!$(N(C=[N,O,S])C=N);!$(N(C=N)[N,O,S,Cl,Br,I,F])]	2
DK508	guanidine a(aH)(aH)	[c][NX3;H1;!$(N(C=[N,O,S])C=N);!$(N(C=N)[N,O,S,Cl,Br,I,F])][CX3](=[NX2;!$(N(=C(N)(N))C(=[N,O,S,Cl,Br,I,F]));!$(N(C(=[N,O,S])(=C)));!$(N(=C)[N,O,S,Cl,Br,I,F])]([c]))[NX3;H1;!$(N(C=[N,O,S])C=N);!$(N(C=N)[N,O,S,Cl,Br,I,F])][c]	2
DK509	guanidine H(AH)(HH)	[C][NX3;H1;!$(N(C=[N,O,S])C=N);!$(N(C=N)[N,O,S,Cl,Br,I,F])][CX3](=[NX2;H1;!$(N(=C(N)(N))C(=[N,O,S,Cl,Br,I,F]));!$(N(C(=[N,O,S])(=C)));!$(N(=C)[N,O,S,Cl,Br,I,F])])[NX3;H2;!$(N(C=[N,O,S])C=N);!$(N(C=N)[N,O,S,Cl,Br,I,F])]	2
DK510	guanidine H(aA)(aA)	[C][NX3;!$(N(C=[N,O,S])C=N);!$(N(C=N)[N,O,S,Cl,Br,I,F])]([c])[CX3](=[NX2;H1;!$(N(=C(N)(N))C(=[N,O,S,Cl,Br,I,F]));!$(N(C(=[N,O,S])(=C)));!$(N(=C)[N,O,S,Cl,Br,I,F])])[NX3;!$(N(C=[N,O,S])C=N);!$(N(C=N)[N,O,S,Cl,Br,I,F])]([c])[C]	2
DK511	halogenides (aliphatic)	[C][CX3;!$(C(=O)C(=[N,O,S]));!$(C(=O)([N,O,S,Cl,Br,I,F])[N,O,S,Cl,Br,I,F])](=[OX1])[Cl,I,Br,F]	2
DK512	halogenides (aromatic)	[c][CX3;!$(C(=O)C(=[N,O,S]));!$(C(=O)([N,O,S,Cl,Br,I,F])[N,O,S,Cl,Br,I,F])](=[OX1])[Cl,I,Br,F]	2
DK513	hydrazide derivatives A/HH/H	[C][CX3;!$(C(=O)(NO)[N,O,S]);!$(C(=O)(NO)C(=[N,O,S]));!$(C(=O)[SX4](=O)(=O))](=[OX1])([NX3;H1;$(N(C(=[N,O,S]))(N)),$(N([SX4](=O)(=O)));!$(N(C(=[N,O,S]))N(C(=[N,O,S])));!$(N([SX4](=O)(=O))(N([SX4](=O)(=O))))][NX3;H2;!$(N([SX4](=O)(=O))(N([SX4](=O)(=O))))])	2
DK514	hydrazide derivatives A/HA/H	[C][CX3;!$(C(=O)(NO)[N,O,S]);!$(C(=O)(NO)C(=[N,O,S]));!$(C(=O)[SX4](=O)(=O))](=[OX1])([NX3;H1;$(N(C(=[N,O,S]))(N)),$(N([SX4](=O)(=O)));!$(N(C(=[N,O,S]))N(C(=[N,O,S])));!$(N([SX4](=O)(=O))(N([SX4](=O)(=O))))][NX3;H1;!$(N([SX4](=O)(=O))(N([SX4](=O)(=O))))][C])	2
DK515	hydrazide derivatives A/Ha/H	[C][CX3;!$(C(=O)(NO)[N,O,S]);!$(C(=O)(NO)C(=[N,O,S]));!$(C(=O)[SX4](=O)(=O))](=[OX1])([NX3;H1;$(N(C(=[N,O,S]))(N)),$(N([SX4](=O)(=O)));!$(N(C(=[N,O,S]))N(C(=[N,O,S])));!$(N([SX4](=O)(=O))(N([SX4](=O)(=O))))][NX3;H1;!$(N([SX4](=O)(=O))(N([SX4](=O)(=O))))][c])	2
DK516	hydrazide derivatives a/Ha/H	[c][CX3;!$(C(=O)(NO)[N,O,S]);!$(C(=O)(NO)C(=[N,O,S]));!$(C(=O)[SX4](=O)(=O))](=[OX1])([NX3;H1;$(N(C(=[N,O,S]))(N)),$(N([SX4](=O)(=O)));!$(N(C(=[N,O,S]))N(C(=[N,O,S])));!$(N([SX4](=O)(=O))(N([SX4](=O)(=O))))][NX3;H1;!$(N([SX4](=O)(=O))(N([SX4](=O)(=O))))][c])	2
DK517	hydrazide derivatives a/HA/H	[c][CX3;!$(C(=O)(NO)[N,O,S]);!$(C(=O)(NO)C(=[N,O,S]));!$(C(=O)[SX4](=O)(=O))](=[OX1])([NX3;H1;$(N(C(=[N,O,S]))(N)),$(N([SX4](=O)(=O)));!$(N(C(=[N,O,S]))N(C(=[N,O,S])));!$(N([SX4](=O)(=O))(N([SX4](=O)(=O))))][NX3;H1;!$(N([SX4](=O)(=O))(N([SX4](=O)(=O))))][C])	2
DK518	hydrazide derivatives a/HH/H	[c][CX3;!$(C(=O)(NO)[N,O,S]);!$(C(=O)(NO)C(=[N,O,S]));!$(C(=O)[SX4](=O)(=O))](=[OX1])([NX3;H1;$(N(C(=[N,O,S]))(N)),$(N([SX4](=O)(=O)));!$(N(C(=[N,O,S]))N(C(=[N,O,S])));!$(N([SX4](=O)(=O))(N([SX4](=O)(=O))))][NX3;H2;!$(N([SX4](=O)(=O))(N([SX4](=O)(=O))))])	2
DK519	hydrazide derivatives a/HH/A	[c][CX3;!$(C(=O)(NO)[N,O,S]);!$(C(=O)(NO)C(=[N,O,S]));!$(C(=O)[SX4](=O)(=O))](=[OX1])([NX3;$(N(C(=[N,O,S]))(N)),$(N([SX4](=O)(=O)));!$(N(C(=[N,O,S]))N(C(=[N,O,S])));!$(N([SX4](=O)(=O))(N([SX4](=O)(=O))))]([C])[NX3;H2;!$(N([SX4](=O)(=O))(N([SX4](=O)(=O))))])	2
DK520	hydrazide derivatives a/HH/a	[c][CX3;!$(C(=O)(NO)[N,O,S]);!$(C(=O)(NO)C(=[N,O,S]));!$(C(=O)[SX4](=O)(=O))](=[OX1])([NX3;$(N(C(=[N,O,S]))(N)),$(N([SX4](=O)(=O)));!$(N(C(=[N,O,S]))N(C(=[N,O,S])));!$(N([SX4](=O)(=O))(N([SX4](=O)(=O))))]([c])[NX3;H2;!$(N([SX4](=O)(=O))(N([SX4](=O)(=O))))])	2
DK521	hydrazide derivatives a/Ha/a	[c][CX3;!$(C(=O)(NO)[N,O,S]);!$(C(=O)(NO)C(=[N,O,S]));!$(C(=O)[SX4](=O)(=O))](=[OX1])([NX3;$(N(C(=[N,O,S]))(N)),$(N([SX4](=O)(=O)));!$(N(C(=[N,O,S]))N(C(=[N,O,S])));!$(N([SX4](=O)(=O))(N([SX4](=O)(=O))))]([c])[NX3;H1;!$(N([SX4](=O)(=O))(N([SX4](=O)(=O))))][c])	2
DK522	hydrazide derivatives a/aa/a	[c][CX3;!$(C(=O)(NO)[N,O,S]);!$(C(=O)(NO)C(=[N,O,S]));!$(C(=O)[SX4](=O)(=O))](=[OX1])([NX3;$(N(C(=[N,O,S]))(N)),$(N([SX4](=O)(=O)));!$(N(C(=[N,O,S]))N(C(=[N,O,S])));!$(N([SX4](=O)(=O))(N([SX4](=O)(=O))))]([c])[NX3;!$(N([SX4](=O)(=O))(N([SX4](=O)(=O))))]([c])[c])	2
DK523	hydrazide derivatives a/aa/A	[c][CX3;!$(C(=O)(NO)[N,O,S]);!$(C(=O)(NO)C(=[N,O,S]));!$(C(=O)[SX4](=O)(=O))](=[OX1])([NX3;$(N(C(=[N,O,S]))(N)),$(N([SX4](=O)(=O)));!$(N(C(=[N,O,S]))N(C(=[N,O,S])));!$(N([SX4](=O)(=O))(N([SX4](=O)(=O))))]([C])[NX3;!$(N([SX4](=O)(=O))(N([SX4](=O)(=O))))]([c])[c])	2
DK524	hydrazide derivatives a/aA/A	[c][CX3;!$(C(=O)(NO)[N,O,S]);!$(C(=O)(NO)C(=[N,O,S]));!$(C(=O)[SX4](=O)(=O))](=[OX1])([NX3;$(N(C(=[N,O,S]))(N)),$(N([SX4](=O)(=O)));!$(N(C(=[N,O,S]))N(C(=[N,O,S])));!$(N([SX4](=O)(=O))(N([SX4](=O)(=O))))]([C])[NX3;!$(N([SX4](=O)(=O))(N([SX4](=O)(=O))))]([c])[C])	2
DK525	hydrazide derivatives a/AA/a	[c][CX3;!$(C(=O)(NO)[N,O,S]);!$(C(=O)(NO)C(=[N,O,S]));!$(C(=O)[SX4](=O)(=O))](=[OX1])([NX3;$(N(C(=[N,O,S]))(N)),$(N([SX4](=O)(=O)));!$(N(C(=[N,O,S]))N(C(=[N,O,S])));!$(N([SX4](=O)(=O))(N([SX4](=O)(=O))))]([c])[NX3;!$(N([SX4](=O)(=O))(N([SX4](=O)(=O))))]([C])[C])	2
DK526	hydrazide derivatives a/AA/A	[c][CX3;!$(C(=O)(NO)[N,O,S]);!$(C(=O)(NO)C(=[N,O,S]));!$(C(=O)[SX4](=O)(=O))](=[OX1])([NX3;$(N(C(=[N,O,S]))(N)),$(N([SX4](=O)(=O)));!$(N(C(=[N,O,S]))N(C(=[N,O,S])));!$(N([SX4](=O)(=O))(N([SX4](=O)(=O))))]([C])[NX3;!$(N([SX4](=O)(=O))(N([SX4](=O)(=O))))]([C])[C])	2
DK527	hydrazide derivatives A/aa/a	[C][CX3;!$(C(=O)(NO)[N,O,S]);!$(C(=O)(NO)C(=[N,O,S]));!$(C(=O)[SX4](=O)(=O))](=[OX1])([NX3;$(N(C(=[N,O,S]))(N)),$(N([SX4](=O)(=O)));!$(N(C(=[N,O,S]))N(C(=[N,O,S])));!$(N([SX4](=O)(=O))(N([SX4](=O)(=O))))]([c])[NX3;!$(N([SX4](=O)(=O))(N([SX4](=O)(=O))))]([c])[c])	2
DK528	hydrazide derivatives A/aa/A	[C][CX3;!$(C(=O)(NO)[N,O,S]);!$(C(=O)(NO)C(=[N,O,S]));!$(C(=O)[SX4](=O)(=O))](=[OX1])([NX3;$(N(C(=[N,O,S]))(N)),$(N([SX4](=O)(=O)));!$(N(C(=[N,O,S]))N(C(=[N,O,S])));!$(N([SX4](=O)(=O))(N([SX4](=O)(=O))))]([C])[NX3;!$(N([SX4](=O)(=O))(N([SX4](=O)(=O))))]([c])[c])	2
DK529	hydrazide derivatives A/aA/A	[C][CX3;!$(C(=O)(NO)[N,O,S]);!$(C(=O)(NO)C(=[N,O,S]));!$(C(=O)[SX4](=O)(=O))](=[OX1])([NX3;$(N(C(=[N,O,S]))(N)),$(N([SX4](=O)(=O)));!$(N(C(=[N,O,S]))N(C(=[N,O,S])));!$(N([SX4](=O)(=O))(N([SX4](=O)(=O))))]([C])[NX3;!$(N([SX4](=O)(=O))(N([SX4](=O)(=O))))]([C])[c])	2
DK530	hydrazide derivatives A/AA/a	[C][CX3;!$(C(=O)(NO)[N,O,S]);!$(C(=O)(NO)C(=[N,O,S]));!$(C(=O)[SX4](=O)(=O))](=[OX1])([NX3;$(N(C(=[N,O,S]))(N)),$(N([SX4](=O)(=O)));!$(N(C(=[N,O,S]))N(C(=[N,O,S])));!$(N([SX4](=O)(=O))(N([SX4](=O)(=O))))]([c])[NX3;!$(N([SX4](=O)(=O))(N([SX4](=O)(=O))))]([C])[C])	2
DK531	hydrazide derivatives A/AA/A	[C][CX3;!$(C(=O)(NO)[N,O,S]);!$(C(=O)(NO)C(=[N,O,S]));!$(C(=O)[SX4](=O)(=O))](=[OX1])([NX3;$(N(C(=[N,O,S]))(N)),$(N([SX4](=O)(=O)));!$(N(C(=[N,O,S]))N(C(=[N,O,S])));!$(N([SX4](=O)(=O))(N([SX4](=O)(=O))))]([C])[NX3;!$(N([SX4](=O)(=O))(N([SX4](=O)(=O))))]([C])[C])	2
DK532	hydrazide derivatives A/aA/a	[C][CX3;!$(C(=O)(NO)[N,O,S]);!$(C(=O)(NO)C(=[N,O,S]));!$(C(=O)[SX4](=O)(=O))](=[OX1])([NX3;$(N(C(=[N,O,S]))(N)),$(N([SX4](=O)(=O)));!$(N(C(=[N,O,S]))N(C(=[N,O,S])));!$(N([SX4](=O)(=O))(N([SX4](=O)(=O))))]([c])[NX3;!$(N([SX4](=O)(=O))(N([SX4](=O)(=O))))]([C])[c])	2
DK533	hydrazide derivatives A/HH/A	[C][CX3;!$(C(=O)(NO)[N,O,S]);!$(C(=O)(NO)C(=[N,O,S]));!$(C(=O)[SX4](=O)(=O))](=[OX1])([NX3;$(N(C(=[N,O,S]))(N)),$(N([SX4](=O)(=O)));!$(N(C(=[N,O,S]))N(C(=[N,O,S])));!$(N([SX4](=O)(=O))(N([SX4](=O)(=O))))]([C])[NX3;H2;!$(N([SX4](=O)(=O))(N([SX4](=O)(=O))))])	2
DK534	hydrazide derivatives A/HH/a	[C][CX3;!$(C(=O)(NO)[N,O,S]);!$(C(=O)(NO)C(=[N,O,S]));!$(C(=O)[SX4](=O)(=O))](=[OX1])([NX3;$(N(C(=[N,O,S]))(N)),$(N([SX4](=O)(=O)));!$(N(C(=[N,O,S]))N(C(=[N,O,S])));!$(N([SX4](=O)(=O))(N([SX4](=O)(=O))))]([c])[NX3;H2;!$(N([SX4](=O)(=O))(N([SX4](=O)(=O))))])	2
DK535	hydrazide derivatives A/Ha/a	[C][CX3;!$(C(=O)(NO)[N,O,S]);!$(C(=O)(NO)C(=[N,O,S]));!$(C(=O)[SX4](=O)(=O))](=[OX1])([NX3;$(N(C(=[N,O,S]))(N)),$(N([SX4](=O)(=O)));!$(N(C(=[N,O,S]))N(C(=[N,O,S])));!$(N([SX4](=O)(=O))(N([SX4](=O)(=O))))]([c])[NX3;H1;!$(N([SX4](=O)(=O))(N([SX4](=O)(=O))))][c])	2
DK536	hydrazide derivatives A/AA/H	[C][CX3;!$(C(=O)(NO)[N,O,S]);!$(C(=O)(NO)C(=[N,O,S]));!$(C(=O)[SX4](=O)(=O))](=[OX1])([NX3;$(N(C(=[N,O,S]))(N)),$(N([SX4](=O)(=O)));!$(N(C(=[N,O,S]))N(C(=[N,O,S])));!$(N([SX4](=O)(=O))(N([SX4](=O)(=O))))]([H])[NX3;!$(N([SX4](=O)(=O))(N([SX4](=O)(=O))))]([C])[C])	2
DK537	hydrazide derivatives a/AA/H	[c][CX3;!$(C(=O)(NO)[N,O,S]);!$(C(=O)(NO)C(=[N,O,S]));!$(C(=O)[SX4](=O)(=O))](=[OX1])([NX3;$(N(C(=[N,O,S]))(N)),$(N([SX4](=O)(=O)));!$(N(C(=[N,O,S]))N(C(=[N,O,S])));!$(N([SX4](=O)(=O))(N([SX4](=O)(=O))))]([H])[NX3;!$(N([SX4](=O)(=O))(N([SX4](=O)(=O))))]([C])[C])	2
DK538	hydrazide derivatives a/Aa/a	[c][CX3;!$(C(=O)(NO)[N,O,S]);!$(C(=O)(NO)C(=[N,O,S]));!$(C(=O)[SX4](=O)(=O))](=[OX1])([NX3;$(N(C(=[N,O,S]))(N)),$(N([SX4](=O)(=O)));!$(N(C(=[N,O,S]))N(C(=[N,O,S])));!$(N([SX4](=O)(=O))(N([SX4](=O)(=O))))]([c])[NX3;!$(N([SX4](=O)(=O))(N([SX4](=O)(=O))))]([C])[c])	2
DK539	hydrazide derivatives A/Aa/H	[C][CX3;!$(C(=O)(NO)[N,O,S]);!$(C(=O)(NO)C(=[N,O,S]));!$(C(=O)[SX4](=O)(=O))](=[OX1])([NX3;$(N(C(=[N,O,S]))(N)),$(N([SX4](=O)(=O)));!$(N(C(=[N,O,S]))N(C(=[N,O,S])));!$(N([SX4](=O)(=O))(N([SX4](=O)(=O))))]([H])[NX3;!$(N([SX4](=O)(=O))(N([SX4](=O)(=O))))]([c])[C])	2
DK540	hydrazide derivatives a/Aa/H	[c][CX3;!$(C(=O)(NO)[N,O,S]);!$(C(=O)(NO)C(=[N,O,S]));!$(C(=O)[SX4](=O)(=O))](=[OX1])([NX3;$(N(C(=[N,O,S]))(N)),$(N([SX4](=O)(=O)));!$(N(C(=[N,O,S]))N(C(=[N,O,S])));!$(N([SX4](=O)(=O))(N([SX4](=O)(=O))))]([H])[NX3;!$(N([SX4](=O)(=O))(N([SX4](=O)(=O))))]([c])[C])	2
DK541	hydrazide derivatives A/HA/A	[C][CX3;!$(C(=O)(NO)[N,O,S]);!$(C(=O)(NO)C(=[N,O,S]));!$(C(=O)[SX4](=O)(=O))](=[OX1])([NX3;$(N(C(=[N,O,S]))(N)),$(N([SX4](=O)(=O)));!$(N(C(=[N,O,S]))N(C(=[N,O,S])));!$(N([SX4](=O)(=O))(N([SX4](=O)(=O))))]([C])[NX3;H1;!$(N([SX4](=O)(=O))(N([SX4](=O)(=O))))][C])	2
DK542	hydrazide derivatives a/Ha/A	[c][CX3;!$(C(=O)(NO)[N,O,S]);!$(C(=O)(NO)C(=[N,O,S]));!$(C(=O)[SX4](=O)(=O))](=[OX1])([NX3;$(N(C(=[N,O,S]))(N)),$(N([SX4](=O)(=O)));!$(N(C(=[N,O,S]))N(C(=[N,O,S])));!$(N([SX4](=O)(=O))(N([SX4](=O)(=O))))]([c])[NX3;H1;!$(N([SX4](=O)(=O))(N([SX4](=O)(=O))))][C])	2
DK543	hydrazide derivatives a/HA/A	[c][CX3;!$(C(=O)(NO)[N,O,S]);!$(C(=O)(NO)C(=[N,O,S]));!$(C(=O)[SX4](=O)(=O))](=[OX1])([NX3;$(N(C(=[N,O,S]))(N)),$(N([SX4](=O)(=O)));!$(N(C(=[N,O,S]))N(C(=[N,O,S])));!$(N([SX4](=O)(=O))(N([SX4](=O)(=O))))]([C])[NX3;H1;!$(N([SX4](=O)(=O))(N([SX4](=O)(=O))))][C])	2
DK544	hydrazide derivatives A/HA/a	[C][CX3;!$(C(=O)(NO)[N,O,S]);!$(C(=O)(NO)C(=[N,O,S]));!$(C(=O)[SX4](=O)(=O))](=[OX1])([NX3;$(N(C(=[N,O,S]))(N)),$(N([SX4](=O)(=O)));!$(N(C(=[N,O,S]))N(C(=[N,O,S])));!$(N([SX4](=O)(=O))(N([SX4](=O)(=O))))]([c])[NX3;H1;!$(N([SX4](=O)(=O))(N([SX4](=O)(=O))))][C])	2
DK545	hydrazide derivatives A/aa/H	[C][CX3;!$(C(=O)(NO)[N,O,S]);!$(C(=O)(NO)C(=[N,O,S]));!$(C(=O)[SX4](=O)(=O))](=[OX1])([NX3;$(N(C(=[N,O,S]))(N)),$(N([SX4](=O)(=O)));!$(N(C(=[N,O,S]))N(C(=[N,O,S])));!$(N([SX4](=O)(=O))(N([SX4](=O)(=O))))]([H])[NX3;!$(N([SX4](=O)(=O))(N([SX4](=O)(=O))))]([c])[c])	2
DK546	hydrazide derivatives a/aa/H	[c][CX3;!$(C(=O)(NO)[N,O,S]);!$(C(=O)(NO)C(=[N,O,S]));!$(C(=O)[SX4](=O)(=O))](=[OX1])([NX3;H1;$(N(C(=[N,O,S]))(N)),$(N([SX4](=O)(=O)));!$(N(C(=[N,O,S]))N(C(=[N,O,S])));!$(N([SX4](=O)(=O))(N([SX4](=O)(=O))))][NX3;!$(N([SX4](=O)(=O))(N([SX4](=O)(=O))))]([c])[c])	2
DK547	hydrazide derivatives A/Ha/A	[C][CX3;!$(C(=O)(NO)[N,O,S]);!$(C(=O)(NO)C(=[N,O,S]));!$(C(=O)[SX4](=O)(=O))](=[OX1])([NX3;$(N(C(=[N,O,S]))(N)),$(N([SX4](=O)(=O)));!$(N(C(=[N,O,S]))N(C(=[N,O,S])));!$(N([SX4](=O)(=O))(N([SX4](=O)(=O))))]([C])[NX3;H1;!$(N([SX4](=O)(=O))(N([SX4](=O)(=O))))][c])	2
DK548	hydrazide derivatives a/HA/a	[c][CX3;!$(C(=O)(NO)[N,O,S]);!$(C(=O)(NO)C(=[N,O,S]));!$(C(=O)[SX4](=O)(=O))](=[OX1])([NX3;$(N(C(=[N,O,S]))(N)),$(N([SX4](=O)(=O)));!$(N(C(=[N,O,S]))N(C(=[N,O,S])));!$(N([SX4](=O)(=O))(N([SX4](=O)(=O))))]([C])[NX3;H1;!$(N([SX4](=O)(=O))(N([SX4](=O)(=O))))][c])	2
DK549	hydrazine derivatives (aliphatic) / (aliphatic)	[C][NX3;H1;!$(N([N,O,S,Cl,Br,F,I])N);!$(N(C(=[N,O,S]))(N));!$(N([SX4](=O)(=O)));!$(N(C(=[N,O,S]))N(C(=[N,O,S])));!$(N([SX4](=O)(=O))(N([SX4](=O)(=O))))][NX3;H1;!$(N([N,O,S,Cl,Br,F,I])N);!$(N(C(=[N,O,S]))(N));!$(N([SX4](=O)(=O)));!$(N(C(=[N,O,S]))N(C(=[N,O,S])));!$(N([SX4](=O)(=O))(N([SX4](=O)(=O))))][C]	2
DK550	hydrazine derivatives (aliphatic) / (aromatic)	[C][NX3;H1;!$(N([N,O,S,Cl,Br,F,I])N);!$(N(C(=[N,O,S]))(N));!$(N([SX4](=O)(=O)));!$(N(C(=[N,O,S]))N(C(=[N,O,S])));!$(N([SX4](=O)(=O))(N([SX4](=O)(=O))))][NX3;H1;!$(N([N,O,S,Cl,Br,F,I])N);!$(N(C(=[N,O,S]))(N));!$(N([SX4](=O)(=O)));!$(N(C(=[N,O,S]))N(C(=[N,O,S])));!$(N([SX4](=O)(=O))(N([SX4](=O)(=O))))][c]	2
DK551	hydrazine derivatives (aromatic) / (aromatic)	[c][NX3;H1;!$(N([N,O,S,Cl,Br,F,I])N);!$(N(C(=[N,O,S]))(N));!$(N([SX4](=O)(=O)));!$(N(C(=[N,O,S]))N(C(=[N,O,S])));!$(N([SX4](=O)(=O))(N([SX4](=O)(=O))))][NX3;H1;!$(N([N,O,S,Cl,Br,F,I])N);!$(N(C(=[N,O,S]))(N));!$(N([SX4](=O)(=O)));!$(N(C(=[N,O,S]))N(C(=[N,O,S])));!$(N([SX4](=O)(=O))(N([SX4](=O)(=O))))][c]	2
DK552	hydrazine derivatives AA/Ha	[C][NX3;!$(N([N,O,S,Cl,Br,F,I])N);!$(N(C(=[N,O,S]))(N));!$(N([SX4](=O)(=O)));!$(N(C(=[N,O,S]))N(C(=[N,O,S])));!$(N([SX4](=O)(=O))(N([SX4](=O)(=O))))]([C])[NX3;H1;!$(N([N,O,S,Cl,Br,F,I])N);!$(N(C(=[N,O,S]))(N));!$(N([SX4](=O)(=O)));!$(N(C(=[N,O,S]))N(C(=[N,O,S])));!$(N([SX4](=O)(=O))(N([SX4](=O)(=O))))][c]	2
DK553	hydrazine derivatives AA/HA	[C][NX3;!$(N([N,O,S,Cl,Br,F,I])N);!$(N(C(=[N,O,S]))(N));!$(N([SX4](=O)(=O)));!$(N(C(=[N,O,S]))N(C(=[N,O,S])));!$(N([SX4](=O)(=O))(N([SX4](=O)(=O))))]([C])[NX3;H1;!$(N([N,O,S,Cl,Br,F,I])N);!$(N(C(=[N,O,S]))(N));!$(N([SX4](=O)(=O)));!$(N(C(=[N,O,S]))N(C(=[N,O,S])));!$(N([SX4](=O)(=O))(N([SX4](=O)(=O))))][C]	2
DK554	hydrazine derivatives AA/AA	[C][NX3;!$(N([N,O,S,Cl,Br,F,I])N);!$(N(C(=[N,O,S]))(N));!$(N([SX4](=O)(=O)));!$(N(C(=[N,O,S]))N(C(=[N,O,S])));!$(N([SX4](=O)(=O))(N([SX4](=O)(=O))))]([C])[NX3;!$(N([N,O,S,Cl,Br,F,I])N);!$(N(C(=[N,O,S]))(N));!$(N([SX4](=O)(=O)));!$(N(C(=[N,O,S]))N(C(=[N,O,S])));!$(N([SX4](=O)(=O))(N([SX4](=O)(=O))))]([C])[C]	2
DK555	hydrazine derivatives AA/HH	[C][NX3;!$(N([N,O,S,Cl,Br,F,I])N);!$(N(C(=[N,O,S]))(N));!$(N([SX4](=O)(=O)));!$(N(C(=[N,O,S]))N(C(=[N,O,S])));!$(N([SX4](=O)(=O))(N([SX4](=O)(=O))))]([C])[NX3;!$(N([N,O,S,Cl,Br,F,I])N);!$(N(C(=[N,O,S]))(N));!$(N([SX4](=O)(=O)));!$(N(C(=[N,O,S]))N(C(=[N,O,S])));!$(N([SX4](=O)(=O))(N([SX4](=O)(=O))))]([H])[H]	2
DK556	hydrazine derivatives AA/aA	[C][NX3;!$(N([N,O,S,Cl,Br,F,I])N);!$(N(C(=[N,O,S]))(N));!$(N([SX4](=O)(=O)));!$(N(C(=[N,O,S]))N(C(=[N,O,S])));!$(N([SX4](=O)(=O))(N([SX4](=O)(=O))))]([C])[NX3;!$(N([N,O,S,Cl,Br,F,I])N);!$(N(C(=[N,O,S]))(N));!$(N([SX4](=O)(=O)));!$(N(C(=[N,O,S]))N(C(=[N,O,S])));!$(N([SX4](=O)(=O))(N([SX4](=O)(=O))))]([c])[C]	2
DK557	hydrazine derivatives aA/aa	[c][NX3;!$(N([N,O,S,Cl,Br,F,I])N);!$(N(C(=[N,O,S]))(N));!$(N([SX4](=O)(=O)));!$(N(C(=[N,O,S]))N(C(=[N,O,S])));!$(N([SX4](=O)(=O))(N([SX4](=O)(=O))))]([C])[NX3;!$(N([N,O,S,Cl,Br,F,I])N);!$(N(C(=[N,O,S]))(N));!$(N([SX4](=O)(=O)));!$(N(C(=[N,O,S]))N(C(=[N,O,S])));!$(N([SX4](=O)(=O))(N([SX4](=O)(=O))))]([c])[c]	2
DK558	hydrazine derivatives aA/Ha	[c][NX3;!$(N([N,O,S,Cl,Br,F,I])N);!$(N(C(=[N,O,S]))(N));!$(N([SX4](=O)(=O)));!$(N(C(=[N,O,S]))N(C(=[N,O,S])));!$(N([SX4](=O)(=O))(N([SX4](=O)(=O))))]([C])[NX3;!$(N([N,O,S,Cl,Br,F,I])N);!$(N(C(=[N,O,S]))(N));!$(N([SX4](=O)(=O)));!$(N(C(=[N,O,S]))N(C(=[N,O,S])));!$(N([SX4](=O)(=O))(N([SX4](=O)(=O))))]([H])[c]	2
DK559	hydrazine derivatives aA/HA	[c][NX3;!$(N([N,O,S,Cl,Br,F,I])N);!$(N(C(=[N,O,S]))(N));!$(N([SX4](=O)(=O)));!$(N(C(=[N,O,S]))N(C(=[N,O,S])));!$(N([SX4](=O)(=O))(N([SX4](=O)(=O))))]([C])[NX3;!$(N([N,O,S,Cl,Br,F,I])N);!$(N(C(=[N,O,S]))(N));!$(N([SX4](=O)(=O)));!$(N(C(=[N,O,S]))N(C(=[N,O,S])));!$(N([SX4](=O)(=O))(N([SX4](=O)(=O))))]([H])[C]	2
DK560	hydrazine derivatives aA/HH	[c][NX3;!$(N([N,O,S,Cl,Br,F,I])N);!$(N(C(=[N,O,S]))(N));!$(N([SX4](=O)(=O)));!$(N(C(=[N,O,S]))N(C(=[N,O,S])));!$(N([SX4](=O)(=O))(N([SX4](=O)(=O))))]([C])[NX3;!$(N([N,O,S,Cl,Br,F,I])N);!$(N(C(=[N,O,S]))(N));!$(N([SX4](=O)(=O)));!$(N(C(=[N,O,S]))N(C(=[N,O,S])));!$(N([SX4](=O)(=O))(N([SX4](=O)(=O))))]([H])[H]	2
DK561	hydrazine derivatives aA/aA	[c][NX3;!$(N([N,O,S,Cl,Br,F,I])N);!$(N(C(=[N,O,S]))(N));!$(N([SX4](=O)(=O)));!$(N(C(=[N,O,S]))N(C(=[N,O,S])));!$(N([SX4](=O)(=O))(N([SX4](=O)(=O))))]([C])[NX3;!$(N([N,O,S,Cl,Br,F,I])N);!$(N(C(=[N,O,S]))(N));!$(N([SX4](=O)(=O)));!$(N(C(=[N,O,S]))N(C(=[N,O,S])));!$(N([SX4](=O)(=O))(N([SX4](=O)(=O))))]([c])[C]	2
DK562	hydrazine derivatives aa/aa	[c][NX3;!$(N([N,O,S,Cl,Br,F,I])N);!$(N(C(=[N,O,S]))(N));!$(N([SX4](=O)(=O)));!$(N(C(=[N,O,S]))N(C(=[N,O,S])));!$(N([SX4](=O)(=O))(N([SX4](=O)(=O))))]([c])[NX3;!$(N([N,O,S,Cl,Br,F,I])N);!$(N(C(=[N,O,S]))(N));!$(N([SX4](=O)(=O)));!$(N(C(=[N,O,S]))N(C(=[N,O,S])));!$(N([SX4](=O)(=O))(N([SX4](=O)(=O))))]([c])[c]	2
DK563	hydrazine derivatives aa/AA	[c][NX3;!$(N([N,O,S,Cl,Br,F,I])N);!$(N(C(=[N,O,S]))(N));!$(N([SX4](=O)(=O)));!$(N(C(=[N,O,S]))N(C(=[N,O,S])));!$(N([SX4](=O)(=O))(N([SX4](=O)(=O))))]([c])[NX3;!$(N([N,O,S,Cl,Br,F,I])N);!$(N(C(=[N,O,S]))(N));!$(N([SX4](=O)(=O)));!$(N(C(=[N,O,S]))N(C(=[N,O,S])));!$(N([SX4](=O)(=O))(N([SX4](=O)(=O))))]([C])[C]	2
DK564	hydrazine derivatives aa/HH	[c][NX3;!$(N([N,O,S,Cl,Br,F,I])N);!$(N(C(=[N,O,S]))(N));!$(N([SX4](=O)(=O)));!$(N(C(=[N,O,S]))N(C(=[N,O,S])));!$(N([SX4](=O)(=O))(N([SX4](=O)(=O))))]([c])[NX3;!$(N([N,O,S,Cl,Br,F,I])N);!$(N(C(=[N,O,S]))(N));!$(N([SX4](=O)(=O)));!$(N(C(=[N,O,S]))N(C(=[N,O,S])));!$(N([SX4](=O)(=O))(N([SX4](=O)(=O))))]([H])[H]	2
DK565	hydrazine derivatives aa/Ha	[c][NX3;!$(N([N,O,S,Cl,Br,F,I])N);!$(N(C(=[N,O,S]))(N));!$(N([SX4](=O)(=O)));!$(N(C(=[N,O,S]))N(C(=[N,O,S])));!$(N([SX4](=O)(=O))(N([SX4](=O)(=O))))]([c])[NX3;H1;!$(N([N,O,S,Cl,Br,F,I])N);!$(N(C(=[N,O,S]))(N));!$(N([SX4](=O)(=O)));!$(N(C(=[N,O,S]))N(C(=[N,O,S])));!$(N([SX4](=O)(=O))(N([SX4](=O)(=O))))][c]	2
DK566	hydrazine derivatives aa/HA	[c][NX3;!$(N([N,O,S,Cl,Br,F,I])N);!$(N(C(=[N,O,S]))(N));!$(N([SX4](=O)(=O)));!$(N(C(=[N,O,S]))N(C(=[N,O,S])));!$(N([SX4](=O)(=O))(N([SX4](=O)(=O))))]([c])[NX3;H1;!$(N([N,O,S,Cl,Br,F,I])N);!$(N(C(=[N,O,S]))(N));!$(N([SX4](=O)(=O)));!$(N(C(=[N,O,S]))N(C(=[N,O,S])));!$(N([SX4](=O)(=O))(N([SX4](=O)(=O))))][C]	2
DK567	hydrazine derivatives aH/HH	[c][NX3;H1;!$(N([N,O,S,Cl,Br,F,I])N);!$(N(C(=[N,O,S]))(N));!$(N([SX4](=O)(=O)));!$(N(C(=[N,O,S]))N(C(=[N,O,S])));!$(N([SX4](=O)(=O))(N([SX4](=O)(=O))))][NX3;H2;!$(N([N,O,S,Cl,Br,F,I])N);!$(N(C(=[N,O,S]))(N));!$(N([SX4](=O)(=O)));!$(N(C(=[N,O,S]))N(C(=[N,O,S])));!$(N([SX4](=O)(=O))(N([SX4](=O)(=O))))]	2
DK568	hydrazine derivatives HH/HH	[C][NX3;H1;!$(N([N,O,S,Cl,Br,F,I])N);!$(N(C(=[N,O,S]))(N));!$(N([SX4](=O)(=O)));!$(N(C(=[N,O,S]))N(C(=[N,O,S])));!$(N([SX4](=O)(=O))(N([SX4](=O)(=O))))][NX3;H2;!$(N([N,O,S,Cl,Br,F,I])N);!$(N(C(=[N,O,S]))(N));!$(N([SX4](=O)(=O)));!$(N(C(=[N,O,S]))N(C(=[N,O,S])));!$(N([SX4](=O)(=O))(N([SX4](=O)(=O))))]	2
DK569	hydrazine derivatives AH/HH	[NX3;H2;!$(N([N,O,S,Cl,Br,F,I])N);!$(N(C(=[N,O,S]))(N));!$(N([SX4](=O)(=O)));!$(N(C(=[N,O,S]))N(C(=[N,O,S])));!$(N([SX4](=O)(=O))(N([SX4](=O)(=O))))][NX3;H2;!$(N([N,O,S,Cl,Br,F,I])N);!$(N(C(=[N,O,S]))(N));!$(N([SX4](=O)(=O)));!$(N(C(=[N,O,S]))N(C(=[N,O,S])));!$(N([SX4](=O)(=O))(N([SX4](=O)(=O))))]	2
DK570	hydrazone derivatives (aliphatic) / (aliphatic)	[C][CX3;!$(C(=N)C(=[N,O,S]));!$(C(=N)[SX4](=O)(=O))]=[NX2;H0][NX3;H1;!$(NC(=[N,O,S]));!$(N(N)[SX4](=O)(=O))][C]	2
DK571	hydrazone derivatives (aliphatic) / (aromatic)	[C][CX3;!$(C(=N)C(=[N,O,S]));!$(C(=N)[SX4](=O)(=O))]=[NX2;H0][NX3;H1;!$(NC(=[N,O,S]));!$(N(N)[SX4](=O)(=O))][c]	2
DK572	hydrazone derivatives (aromatic) / (aromatic)	[c][CX3;!$(C(=N)C(=[N,O,S]));!$(C(=N)[SX4](=O)(=O))]=[NX2;H0][NX3;H1;!$(NC(=[N,O,S]));!$(N(N)[SX4](=O)(=O))][c]	2
DK573	hydrazone derivatives AH /HH	[C][CX3;!$(C(=N)C(=[N,O,S]));!$(C(=N)[SX4](=O)(=O))]([H])=[NX2][NX3;!$(NC(=[N,O,S]));!$(N(N)[SX4](=O)(=O))]([H])([H])	2
DK574	hydrazone derivatives AA /HH	[C][CX3;!$(C(=N)C(=[N,O,S]));!$(C(=N)[SX4](=O)(=O))]([C])=[NX2][NX3;!$(NC(=[N,O,S]));!$(N(N)[SX4](=O)(=O))]([H])([H])	2
DK575	hydrazone derivatives AH /AH	[C][CX3;!$(C(=N)C(=[N,O,S]));!$(C(=N)[SX4](=O)(=O))]([C])=[NX2][NX3;!$(NC(=[N,O,S]));!$(N(N)[SX4](=O)(=O))]([C])([H])	2
DK576	hydrazone derivatives AH /AA	[C][CX3;!$(C(=N)C(=[N,O,S]));!$(C(=N)[SX4](=O)(=O))]([H])=[NX2][NX3;!$(NC(=[N,O,S]));!$(N(N)[SX4](=O)(=O))]([C])([C])	2
DK577	hydrazone derivatives AA /AA	[C][CX3;!$(C(=N)C(=[N,O,S]));!$(C(=N)[SX4](=O)(=O))]([C])=[NX2][NX3;!$(NC(=[N,O,S]));!$(N(N)[SX4](=O)(=O))]([C])([C])	2
DK578	hydrazone derivatives aH /HH	[c][CX3;!$(C(=N)C(=[N,O,S]));!$(C(=N)[SX4](=O)(=O))]([H])=[NX2][NX3;!$(NC(=[N,O,S]));!$(N(N)[SX4](=O)(=O))]([H])([H])	2
DK579	hydrazone derivatives aA /HH	[c][CX3;!$(C(=N)C(=[N,O,S]));!$(C(=N)[SX4](=O)(=O))]([C])=[NX2][NX3;!$(NC(=[N,O,S]));!$(N(N)[SX4](=O)(=O))]([H])([H])	2
DK580	hydrazone derivatives aH /AH	[c][CX3;!$(C(=N)C(=[N,O,S]));!$(C(=N)[SX4](=O)(=O))]([H])=[NX2][NX3;!$(NC(=[N,O,S]));!$(N(N)[SX4](=O)(=O))]([C])([H])	2
DK581	hydrazone derivatives aH /AA	[c][CX3;!$(C(=N)C(=[N,O,S]));!$(C(=N)[SX4](=O)(=O))]([H])=[NX2][NX3;!$(NC(=[N,O,S]));!$(N(N)[SX4](=O)(=O))]([C])([C])	2
DK582	hydrazone derivatives aA /AH	[c][CX3;!$(C(=N)C(=[N,O,S]));!$(C(=N)[SX4](=O)(=O))]([C])=[NX2][NX3;!$(NC(=[N,O,S]));!$(N(N)[SX4](=O)(=O))]([C])([H])	2
DK583	hydrazone derivatives aA /AA	[c][CX3;!$(C(=N)C(=[N,O,S]));!$(C(=N)[SX4](=O)(=O))]([C])=[NX2][NX3;!$(NC(=[N,O,S]));!$(N(N)[SX4](=O)(=O))]([C])([C])	2
DK584	hydrazone derivatives AH /aH	[C][CX3;!$(C(=N)C(=[N,O,S]));!$(C(=N)[SX4](=O)(=O))]([H])=[NX2][NX3;!$(NC(=[N,O,S]));!$(N(N)[SX4](=O)(=O))]([c])([H])	2
DK585	hydrazone derivatives AA /aH	[C][CX3;!$(C(=N)C(=[N,O,S]));!$(C(=N)[SX4](=O)(=O))]([C])=[NX2][NX3;!$(NC(=[N,O,S]));!$(N(N)[SX4](=O)(=O))]([c])([H])	2
DK586	hydrazone derivatives AA /aA	[C][CX3;!$(C(=N)C(=[N,O,S]));!$(C(=N)[SX4](=O)(=O))]([C])=[NX2][NX3;!$(NC(=[N,O,S]));!$(N(N)[SX4](=O)(=O))]([c])([C])	2
DK587	hydrazone derivatives AA /aa	[C][CX3;!$(C(=N)C(=[N,O,S]));!$(C(=N)[SX4](=O)(=O))]([C])=[NX2][NX3;!$(NC(=[N,O,S]));!$(N(N)[SX4](=O)(=O))]([c])([c])	2
DK588	hydrazone derivatives AH /aA	[C][CX3;!$(C(=N)C(=[N,O,S]));!$(C(=N)[SX4](=O)(=O))]([H])=[NX2][NX3;!$(NC(=[N,O,S]));!$(N(N)[SX4](=O)(=O))]([c])([C])	2
DK589	hydrazone derivatives aA /aA	[C][CX3;!$(C(=N)C(=[N,O,S]));!$(C(=N)[SX4](=O)(=O))]([c])=[NX2][NX3;!$(NC(=[N,O,S]));!$(N(N)[SX4](=O)(=O))]([c])([C])	2
DK590	hydrazone derivatives aA /aa	[C][CX3;!$(C(=N)C(=[N,O,S]));!$(C(=N)[SX4](=O)(=O))]([c])=[NX2][NX3;!$(NC(=[N,O,S]));!$(N(N)[SX4](=O)(=O))]([c])([c])	2
DK591	hydrazone derivatives aH /aa	[c][CX3;!$(C(=N)C(=[N,O,S]));!$(C(=N)[SX4](=O)(=O))]([H])=[NX2][NX3;!$(NC(=[N,O,S]));!$(N(N)[SX4](=O)(=O))]([c])([c])	2
DK592	hydrazone derivatives aa /AA	[c][CX3;!$(C(=N)C(=[N,O,S]));!$(C(=N)[SX4](=O)(=O))]([c])=[NX2][NX3;!$(NC(=[N,O,S]));!$(N(N)[SX4](=O)(=O))]([C])([C])	2
DK593	hydrazone derivatives AH/aa	[C][CX3;!$(C(=N)C(=[N,O,S]));!$(C(=N)[SX4](=O)(=O))]([H])=[NX2][NX3;!$(NC(=[N,O,S]));!$(N(N)[SX4](=O)(=O))]([c])([c])	2
DK594	hydrazone derivatives aH /aA	[c][CX3;!$(C(=N)C(=[N,O,S]));!$(C(=N)[SX4](=O)(=O))]([H])=[NX2][NX3;!$(NC(=[N,O,S]));!$(N(N)[SX4](=O)(=O))]([c])([C])	2
DK595	hydrazone derivatives HH /HH	[H][CX3;!$(C(=N)C(=[N,O,S]));!$(C(=N)[SX4](=O)(=O))]([H])=[NX2][NX3;!$(NC(=[N,O,S]));!$(N(N)[SX4](=O)(=O))]([H])([H])	2
DK596	hydrazone derivatives HH /AH	[H][CX3;!$(C(=N)C(=[N,O,S]));!$(C(=N)[SX4](=O)(=O))]([H])=[NX2][NX3;!$(NC(=[N,O,S]));!$(N(N)[SX4](=O)(=O))]([C])([H])	2
DK597	hydrazone derivatives HH /Aa	[H][CX3;!$(C(=N)C(=[N,O,S]));!$(C(=N)[SX4](=O)(=O))]([H])=[NX2][NX3;!$(NC(=[N,O,S]));!$(N(N)[SX4](=O)(=O))]([C])([c])	2
DK598	hydrazone derivatives HH /aa	[H][CX3;!$(C(=N)C(=[N,O,S]));!$(C(=N)[SX4](=O)(=O))]([H])=[NX2][NX3;!$(NC(=[N,O,S]));!$(N(N)[SX4](=O)(=O))]([c])([c])	2
DK599	hydrazone derivatives HH /AA	[H][CX3;!$(C(=N)C(=[N,O,S]));!$(C(=N)[SX4](=O)(=O))]([H])=[NX2][NX3;!$(NC(=[N,O,S]));!$(N(N)[SX4](=O)(=O))]([C])([C])	2
DK600	hydrazone derivatives HH /aH	[H][CX3;!$(C(=N)C(=[N,O,S]));!$(C(=N)[SX4](=O)(=O))]([H])=[NX2][NX3;!$(NC(=[N,O,S]));!$(N(N)[SX4](=O)(=O))]([c])([H])	2
DK601	hydroxylamides (aliphatic) chelating agent	[C][CX3;!$(C(=O)(NO)[N,O,S]);!$(C(=O)(NO)C(=[N,O,S]));!$(C(=O)[SX4](=O)(=O))](=[OX1])[NX3;H1;!$(N(C=O)C(=[N,O,S]));!$(N(C=O)[SX4](=O)(=O))][OX2;H1;!$(O(NC=O)[N,O,S,Cl,Br,F,I]);!$(O(NC=O)(C=[N,O,S]));!$(O(NC=O)[SX4](=O)(=O))]	2
DK602	hydroxylamides (aliphatic) / (N-aliphatic)	[C][CX3;!$(C(=O)(NO)[N,O,S]);!$(C(=O)(NO)C(=[N,O,S]));!$(C(=O)[SX4](=O)(=O))](=[OX1])[NX3;!$(N(C=O)C(=[N,O,S]));!$(N(C=O)[SX4](=O)(=O))]([C])[OX2;H1;!$(O(NC=O)[N,O,S,Cl,Br,F,I]);!$(O(NC=O)(C=[N,O,S]));!$(O(NC=O)[SX4](=O)(=O))]	2
DK603	hydroxylamides (aliphatic) / (N-aliphatic) / (O-aliphatic)	[C][CX3;!$(C(=O)(NO)[N,O,S]);!$(C(=O)(NO)C(=[N,O,S]));!$(C(=O)[SX4](=O)(=O))](=[OX1])[NX3;!$(N(C=O)C(=[N,O,S]));!$(N(C=O)[SX4](=O)(=O))]([C])[OX2;!$(O(NC=O)[N,O,S,Cl,Br,F,I]);!$(O(NC=O)(C=[N,O,S]));!$(O(NC=O)[SX4](=O)(=O))][C]	2
DK604	hydroxylamides (aliphatic) / (N-aromatic)	[C][CX3;!$(C(=O)(NO)[N,O,S]);!$(C(=O)(NO)C(=[N,O,S]));!$(C(=O)[SX4](=O)(=O))](=[OX1])[NX3;!$(N(C=O)C(=[N,O,S]));!$(N(C=O)[SX4](=O)(=O))]([c])[OX2;H1;!$(O(NC=O)[N,O,S,Cl,Br,F,I]);!$(O(NC=O)(C=[N,O,S]));!$(O(NC=O)[SX4](=O)(=O))]	2
DK605	hydroxylamides (aliphatic) / (N-aromatic) / (O-aromatic)	[C][CX3;!$(C(=O)(NO)[N,O,S]);!$(C(=O)(NO)C(=[N,O,S]));!$(C(=O)[SX4](=O)(=O))](=[OX1])[NX3;!$(N(C=O)C(=[N,O,S]));!$(N(C=O)[SX4](=O)(=O))]([c])[OX2;!$(O(NC=O)[N,O,S,Cl,Br,F,I]);!$(O(NC=O)(C=[N,O,S]));!$(O(NC=O)[SX4](=O)(=O))][c]	2
DK606	hydroxylamides (aliphatic) / (O-aliphatic)	[C][CX3;!$(C(=O)(NO)[N,O,S]);!$(C(=O)(NO)C(=[N,O,S]));!$(C(=O)[SX4](=O)(=O))](=[OX1])[NX3;H1;!$(N(C=O)C(=[N,O,S]));!$(N(C=O)[SX4](=O)(=O))][OX2;!$(O(NC=O)[N,O,S,Cl,Br,F,I]);!$(O(NC=O)(C=[N,O,S]));!$(O(NC=O)[SX4](=O)(=O))][C]	2
DK607	hydroxylamides (aliphatic) / (O-aromatic)	[C][CX3;!$(C(=O)(NO)[N,O,S]);!$(C(=O)(NO)C(=[N,O,S]));!$(C(=O)[SX4](=O)(=O))](=[OX1])[NX3;H1;!$(N(C=O)C(=[N,O,S]));!$(N(C=O)[SX4](=O)(=O))][OX2;!$(O(NC=O)[N,O,S,Cl,Br,F,I]);!$(O(NC=O)(C=[N,O,S]));!$(O(NC=O)[SX4](=O)(=O))][c]	2
DK608	hydroxylamides (aromatic) chelating agent	[c][CX3;!$(C(=O)(NO)[N,O,S]);!$(C(=O)(NO)C(=[N,O,S]));!$(C(=O)[SX4](=O)(=O))](=[OX1])[NX3;H1;!$(N(C=O)C(=[N,O,S]));!$(N(C=O)[SX4](=O)(=O))][OX2;H1;!$(O(NC=O)[N,O,S,Cl,Br,F,I]);!$(O(NC=O)(C=[N,O,S]));!$(O(NC=O)[SX4](=O)(=O))]	2
DK609	hydroxylamides (aromatic) / (N-aliphatic)	[c][CX3;!$(C(=O)(NO)[N,O,S]);!$(C(=O)(NO)C(=[N,O,S]));!$(C(=O)[SX4](=O)(=O))](=[OX1])[NX3;!$(N(C=O)C(=[N,O,S]));!$(N(C=O)[SX4](=O)(=O))]([C])[OX2;H1;!$(O(NC=O)[N,O,S,Cl,Br,F,I]);!$(O(NC=O)(C=[N,O,S]));!$(O(NC=O)[SX4](=O)(=O))]	2
DK610	hydroxylamides (aromatic) / (N-aliphatic) / (O-aliphatic)	[c][CX3;!$(C(=O)(NO)[N,O,S]);!$(C(=O)(NO)C(=[N,O,S]));!$(C(=O)[SX4](=O)(=O))](=[OX1])[NX3;!$(N(C=O)C(=[N,O,S]));!$(N(C=O)[SX4](=O)(=O))]([C])[OX2;!$(O(NC=O)[N,O,S,Cl,Br,F,I]);!$(O(NC=O)(C=[N,O,S]));!$(O(NC=O)[SX4](=O)(=O))][C]	2
DK611	hydroxylamides (aromatic) / (N-aromatic)	[c][CX3;!$(C(=O)(NO)[N,O,S]);!$(C(=O)(NO)C(=[N,O,S]));!$(C(=O)[SX4](=O)(=O))](=[OX1])[NX3;!$(N(C=O)C(=[N,O,S]));!$(N(C=O)[SX4](=O)(=O))]([c])[OX2;H1;!$(O(NC=O)[N,O,S,Cl,Br,F,I]);!$(O(NC=O)(C=[N,O,S]));!$(O(NC=O)[SX4](=O)(=O))]	2
DK612	hydroxylamides (aromatic) / (N-aromatic) / (O-aromatic)	[c][CX3;!$(C(=O)(NO)[N,O,S]);!$(C(=O)(NO)C(=[N,O,S]));!$(C(=O)[SX4](=O)(=O))](=[OX1])[NX3;!$(N(C=O)C(=[N,O,S]));!$(N(C=O)[SX4](=O)(=O))]([c])[OX2;!$(O(NC=O)[N,O,S,Cl,Br,F,I]);!$(O(NC=O)(C=[N,O,S]));!$(O(NC=O)[SX4](=O)(=O))][c]	2
DK613	hydroxylamides (aromatic) / (O-aliphatic)	[c][CX3;!$(C(=O)(NO)[N,O,S]);!$(C(=O)(NO)C(=[N,O,S]));!$(C(=O)[SX4](=O)(=O))](=[OX1])[NX3;H1;!$(N(C=O)C(=[N,O,S]));!$(N(C=O)[SX4](=O)(=O))][OX2;!$(O(NC=O)[N,O,S,Cl,Br,F,I]);!$(O(NC=O)(C=[N,O,S]));!$(O(NC=O)[SX4](=O)(=O))][C]	2
DK614	hydroxylamides (aromatic) / (O-aromatic)	[c][CX3;!$(C(=O)(NO)[N,O,S]);!$(C(=O)(NO)C(=[N,O,S]));!$(C(=O)[SX4](=O)(=O))](=[OX1])[NX3;H1;!$(N(C=O)C(=[N,O,S]));!$(N(C=O)[SX4](=O)(=O))][OX2;!$(O(NC=O)[N,O,S,Cl,Br,F,I]);!$(O(NC=O)(C=[N,O,S]));!$(O(NC=O)[SX4](=O)(=O))][c]	2
DK615	hydroxylamides (aliphatic) / (N-aliphatic) / (O-aromatic)	[C][CX3;!$(C(=O)(NO)[N,O,S]);!$(C(=O)(NO)C(=[N,O,S]));!$(C(=O)[SX4](=O)(=O))](=[OX1])[NX3;!$(N(C=O)C(=[N,O,S]));!$(N(C=O)[SX4](=O)(=O))]([C])[OX2;!$(O(NC=O)[N,O,S,Cl,Br,F,I]);!$(O(NC=O)(C=[N,O,S]));!$(O(NC=O)[SX4](=O)(=O))][c]	2
DK616	hydroxylamides (aliphatic) / (N-aromatic) / (O-aliphatic)	[C][CX3;!$(C(=O)(NO)[N,O,S]);!$(C(=O)(NO)C(=[N,O,S]));!$(C(=O)[SX4](=O)(=O))](=[OX1])[NX3;!$(N(C=O)C(=[N,O,S]));!$(N(C=O)[SX4](=O)(=O))]([c])[OX2;!$(O(NC=O)[N,O,S,Cl,Br,F,I]);!$(O(NC=O)(C=[N,O,S]));!$(O(NC=O)[SX4](=O)(=O))][C]	2
DK617	hydroxylamides (aromatic) / (N-aliphatic) / (O-aromatic)	[c][CX3;!$(C(=O)(NO)[N,O,S]);!$(C(=O)(NO)C(=[N,O,S]));!$(C(=O)[SX4](=O)(=O))](=[OX1])[NX3;!$(N(C=O)C(=[N,O,S]));!$(N(C=O)[SX4](=O)(=O))]([C])[OX2;!$(O(NC=O)[N,O,S,Cl,Br,F,I]);!$(O(NC=O)(C=[N,O,S]));!$(O(NC=O)[SX4](=O)(=O))][c]	2
DK618	hydroxylamides (aromatic) / (N-aromatic) / (O-aliphatic)	[c][CX3;!$(C(=O)(NO)[N,O,S]);!$(C(=O)(NO)C(=[N,O,S]));!$(C(=O)[SX4](=O)(=O))](=[OX1])[NX3;!$(N(C=O)C(=[N,O,S]));!$(N(C=O)[SX4](=O)(=O))]([c])[OX2;!$(O(NC=O)[N,O,S,Cl,Br,F,I]);!$(O(NC=O)(C=[N,O,S]));!$(O(NC=O)[SX4](=O)(=O))][C]	2
DK619	hydroxylamines (aliphatic) chelating agent	[NX3;H1;!$(N(O)[Cl,Br,F,I]);!$(N(O)C(=[N,O,S]));!$(N(O)[SX4](=O)(=O))]([C])[OX2;H1;!$(O(N)[N,O,S,Cl,Br,F,I]);!$(O(N)(C=[N,O,S]));!$(O(N)[SX4](=O)(=O))]	2
DK620	hydroxylamines (aromatic) /(N-aromatic)	[NX3;!$(N(O)[Cl,Br,F,I]);!$(N(O)C(=[N,O,S]));!$(N(O)[SX4](=O)(=O))]([c])([c])[OX2;H1;!$(O(N)[N,O,S,Cl,Br,F,I]);!$(O(N)(C=[N,O,S]));!$(O(N)[SX4](=O)(=O))]	2
DK621	hydroxylamines (aliphatic) / (N-aliphatic)	[NX3;!$(N(O)[Cl,Br,F,I]);!$(N(O)C(=[N,O,S]));!$(N(O)[SX4](=O)(=O))]([C])([C])[OX2;H1;!$(O(N)[N,O,S,Cl,Br,F,I]);!$(O(N)(C=[N,O,S]));!$(O(N)[SX4](=O)(=O))]	2
DK622	hydroxylamines (aliphatic) / (N-aliphatic) / (O-aromatic)	[NX3;!$(N(O)[Cl,Br,F,I]);!$(N(O)C(=[N,O,S]));!$(N(O)[SX4](=O)(=O))]([C])([C])[OX2;!$(O(N)[N,O,S,Cl,Br,F,I]);!$(O(N)(C=[N,O,S]));!$(O(N)[SX4](=O)(=O))][c]	2
DK623	hydroxylamines (aliphatic) / (N-aliphatic) / (O-aliphatic)	[NX3;!$(N(O)[Cl,Br,F,I]);!$(N(O)C(=[N,O,S]));!$(N(O)[SX4](=O)(=O))]([C])([C])[OX2;!$(O(N)[N,O,S,Cl,Br,F,I]);!$(O(N)(C=[N,O,S]));!$(O(N)[SX4](=O)(=O))][C]	2
DK624	hydroxylamines (aliphatic) / (O-aliphatic)	[C][NX3;H1;!$(N(O)[Cl,Br,F,I]);!$(N(O)C(=[N,O,S]));!$(N(O)[SX4](=O)(=O))][OX2;!$(O(N)[N,O,S,Cl,Br,F,I]);!$(O(N)(C=[N,O,S]));!$(O(N)[SX4](=O)(=O))][C]	2
DK625	hydroxylamines (aliphatic) / (O-aromatic)	[C][NX3;H1!$(N(O)[Cl,Br,F,I]);!$(N(O)C(=[N,O,S]));!$(N(O)[SX4](=O)(=O))][OX2;!$(O(N)[N,O,S,Cl,Br,F,I]);!$(O(N)(C=[N,O,S]));!$(O(N)[SX4](=O)(=O))][c]	2
DK626	hydroxylamines (aromatic) / (O-aromatic)	[c][NX3;H1;!$(N(O)[Cl,Br,F,I]);!$(N(O)C(=[N,O,S]));!$(N(O)[SX4](=O)(=O))][OX2;!$(O(N)[N,O,S,Cl,Br,F,I]);!$(O(N)(C=[N,O,S]));!$(O(N)[SX4](=O)(=O))][c]	2
DK627	hydroxylamines (aromatic) chelating agent	[c][NX3;H1;!$(N(O)[Cl,Br,F,I]);!$(N(O)C(=[N,O,S]));!$(N(O)[SX4](=O)(=O))][OX2;H1;!$(O(N)[N,O,S,Cl,Br,F,I]);!$(O(N)(C=[N,O,S]));!$(O(N)[SX4](=O)(=O))]	2
DK628	hydroxylamines (aromatic) / (N-aliphatic)	[c][NX3;!$(N(O)[Cl,Br,F,I]);!$(N(O)C(=[N,O,S]));!$(N(O)[SX4](=O)(=O))]([C])[OX2;H1;!$(O(N)[N,O,S,Cl,Br,F,I]);!$(O(N)(C=[N,O,S]));!$(O(N)[SX4](=O)(=O))]	2
DK629	hydroxylamines (aromatic) / (N-aliphatic) / (O-aromatic)	[c][NX3;!$(N(O)[Cl,Br,F,I]);!$(N(O)C(=[N,O,S]));!$(N(O)[SX4](=O)(=O))]([C])[OX2;!$(O(N)[N,O,S,Cl,Br,F,I]);!$(O(N)(C=[N,O,S]));!$(O(N)[SX4](=O)(=O))][c]	2
DK630	hydroxylamines (aromatic) / (N-aromatic) / (O-aromatic)	[c][NX3;!$(N(O)[Cl,Br,F,I]);!$(N(O)C(=[N,O,S]));!$(N(O)[SX4](=O)(=O))]([c])[OX2;!$(O(N)[N,O,S,Cl,Br,F,I]);!$(O(N)(C=[N,O,S]));!$(O(N)[SX4](=O)(=O))][c]	2
DK631	hydroxylamines (aromatic) / (O-aliphatic)	[c][NX3;H1;!$(N(O)[Cl,Br,F,I]);!$(N(O)C(=[N,O,S]));!$(N(O)[SX4](=O)(=O))][OX2;!$(O(N)[N,O,S,Cl,Br,F,I]);!$(O(N)(C=[N,O,S]));!$(O(N)[SX4](=O)(=O))][C]	2
DK632	hydroxylamines (aromatic) / (O-aliphatic) / (N-aliphatic)	[c][NX3;!$(N(O)[Cl,Br,F,I]);!$(N(O)C(=[N,O,S]));!$(N(O)[SX4](=O)(=O))]([C])[OX2;!$(O(N)[N,O,S,Cl,Br,F,I]);!$(O(N)(C=[N,O,S]));!$(O(N)[SX4](=O)(=O))][C]	2
DK633	hydroxylamines (aromatic) / (O-aliphatic) / (N-aromatic)	[c][NX3;!$(N(O)[Cl,Br,F,I]);!$(N(O)C(=[N,O,S]));!$(N(O)[SX4](=O)(=O))]([c])[OX2;!$(O(N)[N,O,S,Cl,Br,F,I]);!$(O(N)(C=[N,O,S]));!$(O(N)[SX4](=O)(=O))][C]	2
DK634	hydroxylamines	[NX3;!$(N(O)[Cl,Br,F,I]);!$(N(O)C(=[N,O,S]));!$(N(O)[SX4](=O)(=O))]([H])([H])[OX2;!$(O(N)[N,O,S,Cl,Br,F,I]);!$(O(N)(C=[N,O,S]));!$(O(N)[SX4](=O)(=O))][H]	2
DK635	hydroxylamines (O-aliphatic)	[NX3;!$(N(O)[Cl,Br,F,I]);!$(N(O)C(=[N,O,S]));!$(N(O)[SX4](=O)(=O))]([H])([H])[OX2;!$(O(N)[N,O,S,Cl,Br,F,I]);!$(O(N)(C=[N,O,S]));!$(O(N)[SX4](=O)(=O))][c]	2
DK636	hydroxylamines (O-aromatic)	[NX3;!$(N(O)[Cl,Br,F,I]);!$(N(O)C(=[N,O,S]));!$(N(O)[SX4](=O)(=O))]([H])([H])[OX2;!$(O(N)[N,O,S,Cl,Br,F,I]);!$(O(N)(C=[N,O,S]));!$(O(N)[SX4](=O)(=O))][C]	2
DK637	hydroxyureas (N1-aliphatic) chelating agent	[NX3;H1;!$(N(C=O)(O)C(=[N,O,S]));!$(N(C=O)(O)[N,O,S,Cl,Br,F,I])]([OX2;H1;!$(O(NC=O)C(=[N,O,S]));!$(O(NC=O)[N,O,S])])[CX3;H0](=[OX1])[NX3;H1;!$(N(C(=O)N)C(=[N,O,S]));!$(N(C(=O)N)[N,O,S,Cl,Br,F,I])][C]	2
DK638	hydroxyureas (N1-aliphatic) / (N1-aliphatic)	[NX3;H1;!$(N(C=O)(O)C(=[N,O,S]));!$(N(C=O)(O)[N,O,S,Cl,Br,F,I])]([OX2;H1;!$(O(NC=O)C(=[N,O,S]));!$(O(NC=O)[N,O,S])])[CX3;H0](=[OX1])[NX3;!$(N(C(=O)N)C(=[N,O,S]));!$(N(C(=O)N)[N,O,S,Cl,Br,F,I])]([C])[C]	2
DK639	hydroxyureas (N1-aliphatic) / (N1-aliphatic) / (N2-aliphatic)	[NX3;!$(N(C=O)(O)C(=[N,O,S]));!$(N(C=O)(O)[N,O,S,Cl,Br,F,I])]([C])([OX2;H1;!$(O(NC=O)C(=[N,O,S]));!$(O(NC=O)[N,O,S])])[CX3;H0](=[OX1])[NX3;!$(N(C(=O)N)C(=[N,O,S]));!$(N(C(=O)N)[N,O,S,Cl,Br,F,I])]([C])[C]	2
DK640	hydroxyureas (N1-aliphatic) / (N1-aliphatic) / (N2-aliphatic) / (O-aliphatic)	[NX3;!$(N(C=O)(O)C(=[N,O,S]));!$(N(C=O)(O)[N,O,S,Cl,Br,F,I])]([C])([OX2;!$(O(NC=O)C(=[N,O,S]));!$(O(NC=O)[N,O,S])][C])[CX3;H0](=[OX1])[NX3;!$(N(C(=O)N)C(=[N,O,S]));!$(N(C(=O)N)[N,O,S,Cl,Br,F,I])]([C])[C]	2
DK641	hydroxyureas (N1-aliphatic) / (N1-aliphatic) / (N2-aromatic)	[NX3;!$(N(C=O)(O)C(=[N,O,S]));!$(N(C=O)(O)[N,O,S,Cl,Br,F,I])]([c])([OX2;H1;!$(O(NC=O)C(=[N,O,S]));!$(O(NC=O)[N,O,S])])[CX3;H0](=[OX1])[NX3;!$(N(C(=O)N)C(=[N,O,S]));!$(N(C(=O)N)[N,O,S,Cl,Br,F,I])]([C])[C]	2
DK642	hydroxyureas (N1-aliphatic) / (N1-aliphatic) / (N2-aromatic) / (O-aromatic)	[NX3;!$(N(C=O)(O)C(=[N,O,S]));!$(N(C=O)(O)[N,O,S,Cl,Br,F,I])]([c])([OX2;!$(O(NC=O)C(=[N,O,S]));!$(O(NC=O)[N,O,S])][c])[CX3;H0](=[OX1])[NX3;!$(N(C(=O)N)C(=[N,O,S]));!$(N(C(=O)N)[N,O,S,Cl,Br,F,I])]([C])[C]	2
DK643	hydroxyureas (N1-aliphatic) / (N1-aliphatic) / (O-aliphatic)	[NX3;H1;!$(N(C=O)(O)C(=[N,O,S]));!$(N(C=O)(O)[N,O,S,Cl,Br,F,I])]([OX2;!$(O(NC=O)C(=[N,O,S]));!$(O(NC=O)[N,O,S])][C])[CX3;H0](=[OX1])[NX3;!$(N(C(=O)N)C(=[N,O,S]));!$(N(C(=O)N)[N,O,S,Cl,Br,F,I])]([C])[C]	2
DK644	hydroxyureas (N1-aliphatic) / (N1-aliphatic) / (O-aromatic)	[NX3;H1;!$(N(C=O)(O)C(=[N,O,S]));!$(N(C=O)(O)[N,O,S,Cl,Br,F,I])]([OX2;!$(O(NC=O)C(=[N,O,S]));!$(O(NC=O)[N,O,S])][c])[CX3;H0](=[OX1])[NX3;!$(N(C(=O)N)C(=[N,O,S]));!$(N(C(=O)N)[N,O,S,Cl,Br,F,I])]([C])[C]	2
DK645	hydroxyureas (N1-aliphatic) / (N1-aromatic)	[NX3;H1;!$(N(C=O)(O)C(=[N,O,S]));!$(N(C=O)(O)[N,O,S,Cl,Br,F,I])]([OX2;H1;!$(O(NC=O)C(=[N,O,S]));!$(O(NC=O)[N,O,S])])[CX3;H0](=[OX1])[NX3;!$(N(C(=O)N)C(=[N,O,S]));!$(N(C(=O)N)[N,O,S,Cl,Br,F,I])]([C])[c]	2
DK646	hydroxyureas (N1-aliphatic) / (N1-aromatic) (N2-aromatic)	[NX3;!$(N(C=O)(O)C(=[N,O,S]));!$(N(C=O)(O)[N,O,S,Cl,Br,F,I])]([c])([OX2;H1;!$(O(NC=O)C(=[N,O,S]));!$(O(NC=O)[N,O,S])])[CX3;H0](=[OX1])[NX3;!$(N(C(=O)N)C(=[N,O,S]));!$(N(C(=O)N)[N,O,S,Cl,Br,F,I])]([C])[c]	2
DK647	hydroxyureas (N1-aliphatic) / (N1-aromatic) (N2-aromatic) / (O-aromatic)	[NX3;!$(N(C=O)(O)C(=[N,O,S]));!$(N(C=O)(O)[N,O,S,Cl,Br,F,I])]([c])([OX2;!$(O(NC=O)C(=[N,O,S]));!$(O(NC=O)[N,O,S])][c])[CX3;H0](=[OX1])[NX3;!$(N(C(=O)N)C(=[N,O,S]));!$(N(C(=O)N)[N,O,S,Cl,Br,F,I])]([C])[c]	2
DK648	hydroxyureas (N1-aliphatic) / (N1-aromatic) / (N2-aliphatic)	[NX3;!$(N(C=O)(O)C(=[N,O,S]));!$(N(C=O)(O)[N,O,S,Cl,Br,F,I])]([C])([OX2;H1;!$(O(NC=O)C(=[N,O,S]));!$(O(NC=O)[N,O,S])])[CX3;H0](=[OX1])[NX3;!$(N(C(=O)N)C(=[N,O,S]));!$(N(C(=O)N)[N,O,S,Cl,Br,F,I])]([C])[c]	2
DK649	hydroxyureas (N1-aliphatic) / (N1-aromatic) / (N2-aliphatic) / (O-aliphatic)	[NX3;!$(N(C=O)(O)C(=[N,O,S]));!$(N(C=O)(O)[N,O,S,Cl,Br,F,I])]([C])([OX2;!$(O(NC=O)C(=[N,O,S]));!$(O(NC=O)[N,O,S])][C])[CX3;H0](=[OX1])[NX3;!$(N(C(=O)N)C(=[N,O,S]));!$(N(C(=O)N)[N,O,S,Cl,Br,F,I])]([C])[c]	2
DK650	hydroxyureas (N1-aliphatic) / (N1-aromatic) / (O-aliphatic)	[NX3;H1;!$(N(C=O)(O)C(=[N,O,S]));!$(N(C=O)(O)[N,O,S,Cl,Br,F,I])]([OX2;!$(O(NC=O)C(=[N,O,S]));!$(O(NC=O)[N,O,S])][C])[CX3;H0](=[OX1])[NX3;!$(N(C(=O)N)C(=[N,O,S]));!$(N(C(=O)N)[N,O,S,Cl,Br,F,I])]([C])[c]	2
DK651	hydroxyureas (N1-aliphatic) / (N1-aromatic) / (O-aromatic)	[NX3;H1;!$(N(C=O)(O)C(=[N,O,S]));!$(N(C=O)(O)[N,O,S,Cl,Br,F,I])]([OX2;!$(O(NC=O)C(=[N,O,S]));!$(O(NC=O)[N,O,S])][c])[CX3;H0](=[OX1])[NX3;!$(N(C(=O)N)C(=[N,O,S]));!$(N(C(=O)N)[N,O,S,Cl,Br,F,I])]([C])[c]	2
DK652	hydroxyureas (N1-aliphatic) / (N2-aliphatic)	[NX3!$(N(C=O)(O)C(=[N,O,S]));!$(N(C=O)(O)[N,O,S,Cl,Br,F,I])]([C])([OX2;H1;!$(O(NC=O)C(=[N,O,S]));!$(O(NC=O)[N,O,S])])[CX3;H0](=[OX1])[NX3;H1;!$(N(C(=O)N)C(=[N,O,S]));!$(N(C(=O)N)[N,O,S,Cl,Br,F,I])][C]	2
DK653	hydroxyureas (N1-aliphatic) / (N2-aliphatic) / (O-aliphatic)	[NX3;!$(N(C=O)(O)C(=[N,O,S]));!$(N(C=O)(O)[N,O,S,Cl,Br,F,I])]([C])([OX2;!$(O(NC=O)C(=[N,O,S]));!$(O(NC=O)[N,O,S])][C])[CX3;H0](=[OX1])[NX3;H1;!$(N(C(=O)N)C(=[N,O,S]));!$(N(C(=O)N)[N,O,S,Cl,Br,F,I])][C]	2
DK654	hydroxyureas (N1-aliphatic) / (N2-aromatic)	[NX3;!$(N(C=O)(O)C(=[N,O,S]));!$(N(C=O)(O)[N,O,S,Cl,Br,F,I])]([c])([OX2;H1;!$(O(NC=O)C(=[N,O,S]));!$(O(NC=O)[N,O,S])])[CX3;H0](=[OX1])[NX3;H1;!$(N(C(=O)N)C(=[N,O,S]));!$(N(C(=O)N)[N,O,S,Cl,Br,F,I])][C]	2
DK655	hydroxyureas (N1-aliphatic) / (N2-aromatic) / (O-aromatic)	[NX3;!$(N(C=O)(O)C(=[N,O,S]));!$(N(C=O)(O)[N,O,S,Cl,Br,F,I])]([c])([OX2;!$(O(NC=O)C(=[N,O,S]));!$(O(NC=O)[N,O,S])][c])[CX3;H0](=[OX1])[NX3;H1;!$(N(C(=O)N)C(=[N,O,S]));!$(N(C(=O)N)[N,O,S,Cl,Br,F,I])][C]	2
DK656	hydroxyureas (N1-aliphatic) / (O-aliphatic)	[NX3;H1;!$(N(C=O)(O)C(=[N,O,S]));!$(N(C=O)(O)[N,O,S,Cl,Br,F,I])]([OX2;!$(O(NC=O)C(=[N,O,S]));!$(O(NC=O)[N,O,S])][C])[CX3;H0](=[OX1])[NX3;H1;!$(N(C(=O)N)C(=[N,O,S]));!$(N(C(=O)N)[N,O,S,Cl,Br,F,I])][C]	2
DK657	hydroxyureas (N1-aliphatic) / (O-aromatic)	[NX3;H1;!$(N(C=O)(O)C(=[N,O,S]));!$(N(C=O)(O)[N,O,S,Cl,Br,F,I])]([OX2;!$(O(NC=O)C(=[N,O,S]));!$(O(NC=O)[N,O,S])][c])[CX3;H0](=[OX1])[NX3;H1;!$(N(C(=O)N)C(=[N,O,S]));!$(N(C(=O)N)[N,O,S,Cl,Br,F,I])][C]	2
DK658	hydroxyureas (N1-aromatic) chelating agent	[NX3;H1;!$(N(C=O)(O)C(=[N,O,S]));!$(N(C=O)(O)[N,O,S,Cl,Br,F,I])]([OX2;H1;!$(O(NC=O)C(=[N,O,S]));!$(O(NC=O)[N,O,S])])[CX3;H0](=[OX1])[NX3;H1;!$(N(C(=O)N)C(=[N,O,S]));!$(N(C(=O)N)[N,O,S,Cl,Br,F,I])][c]	2
DK659	hydroxyureas (N1-aromatic) / (N1-aromatic)	[NX3;H1;!$(N(C=O)(O)C(=[N,O,S]));!$(N(C=O)(O)[N,O,S,Cl,Br,F,I])]([OX2;H1;!$(O(NC=O)C(=[N,O,S]));!$(O(NC=O)[N,O,S])])[CX3;H0](=[OX1])[NX3;!$(N(C(=O)N)C(=[N,O,S]));!$(N(C(=O)N)[N,O,S,Cl,Br,F,I])]([c])[c]	2
DK660	hydroxyureas (N1-aromatic) / (N1-aromatic) (N2-aromatic)	[NX3;!$(N(C=O)(O)C(=[N,O,S]));!$(N(C=O)(O)[N,O,S,Cl,Br,F,I])]([c])([OX2;H1;!$(O(NC=O)C(=[N,O,S]));!$(O(NC=O)[N,O,S])])[CX3;H0](=[OX1])[NX3;!$(N(C(=O)N)C(=[N,O,S]));!$(N(C(=O)N)[N,O,S,Cl,Br,F,I])]([c])[c]	2
DK661	hydroxyureas (N1-aromatic) / (N1-aromatic) (N2-aromatic) / (O-aromatic)	[NX3;!$(N(C=O)(O)C(=[N,O,S]));!$(N(C=O)(O)[N,O,S,Cl,Br,F,I])]([c])([OX2;!$(O(NC=O)C(=[N,O,S]));!$(O(NC=O)[N,O,S])][c])[CX3;H0](=[OX1])[NX3;!$(N(C(=O)N)C(=[N,O,S]));!$(N(C(=O)N)[N,O,S,Cl,Br,F,I])]([c])[c]	2
DK662	hydroxyureas (N1-aromatic) / (N1-aromatic) / (N2-aliphatic)	[NX3;!$(N(C=O)(O)C(=[N,O,S]));!$(N(C=O)(O)[N,O,S,Cl,Br,F,I])]([C])([OX2;H1;!$(O(NC=O)C(=[N,O,S]));!$(O(NC=O)[N,O,S])])[CX3;H0](=[OX1])[NX3;!$(N(C(=O)N)C(=[N,O,S]));!$(N(C(=O)N)[N,O,S,Cl,Br,F,I])]([c])[c]	2
DK663	hydroxyureas (N1-aromatic) / (N1-aromatic) / (N2-aliphatic) / (O-aliphatic)	[NX3;!$(N(C=O)(O)C(=[N,O,S]));!$(N(C=O)(O)[N,O,S,Cl,Br,F,I])]([C])([OX2;!$(O(NC=O)C(=[N,O,S]));!$(O(NC=O)[N,O,S])][C])[CX3;H0](=[OX1])[NX3;!$(N(C(=O)N)C(=[N,O,S]));!$(N(C(=O)N)[N,O,S,Cl,Br,F,I])]([c])[c]	2
DK664	hydroxyureas (N1-aromatic) / (N1-aromatic) / (O-aliphatic)	[NX3;H1;!$(N(C=O)(O)C(=[N,O,S]));!$(N(C=O)(O)[N,O,S,Cl,Br,F,I])]([OX2;!$(O(NC=O)C(=[N,O,S]));!$(O(NC=O)[N,O,S])][C])[CX3;H0](=[OX1])[NX3;!$(N(C(=O)N)C(=[N,O,S]));!$(N(C(=O)N)[N,O,S,Cl,Br,F,I])]([c])[c]	2
DK665	hydroxyureas (N1-aromatic) / (N1-aromatic) / (O-aromatic)	[NX3;H1;!$(N(C=O)(O)C(=[N,O,S]));!$(N(C=O)(O)[N,O,S,Cl,Br,F,I])]([OX2;!$(O(NC=O)C(=[N,O,S]));!$(O(NC=O)[N,O,S])][c])[CX3;H0](=[OX1])[NX3;!$(N(C(=O)N)C(=[N,O,S]));!$(N(C(=O)N)[N,O,S,Cl,Br,F,I])]([c])[c]	2
DK666	hydroxyureas (N1-aromatic) / (N2-aliphatic)	[NX3;!$(N(C=O)(O)C(=[N,O,S]));!$(N(C=O)(O)[N,O,S,Cl,Br,F,I])]([C])([OX2;H1;!$(O(NC=O)C(=[N,O,S]));!$(O(NC=O)[N,O,S])])[CX3;H0](=[OX1])[NX3;H1;!$(N(C(=O)N)C(=[N,O,S]));!$(N(C(=O)N)[N,O,S,Cl,Br,F,I])][c]	2
DK667	hydroxyureas (N1-aromatic) / (N2-aliphatic) / (O-aliphatic)	[NX3;!$(N(C=O)(O)C(=[N,O,S]));!$(N(C=O)(O)[N,O,S,Cl,Br,F,I])]([C])([OX2;!$(O(NC=O)C(=[N,O,S]));!$(O(NC=O)[N,O,S])][C])[CX3;H0](=[OX1])[NX3;H1;!$(N(C(=O)N)C(=[N,O,S]));!$(N(C(=O)N)[N,O,S,Cl,Br,F,I])][c]	2
DK668	hydroxyureas (N1-aromatic) / (N2-aromatic)	[NX3;!$(N(C=O)(O)C(=[N,O,S]));!$(N(C=O)(O)[N,O,S,Cl,Br,F,I])]([c])([OX2;H1;!$(O(NC=O)C(=[N,O,S]));!$(O(NC=O)[N,O,S])])[CX3;H0](=[OX1])[NX3;H1;!$(N(C(=O)N)C(=[N,O,S]));!$(N(C(=O)N)[N,O,S,Cl,Br,F,I])][c]	2
DK669	hydroxyureas (N1-aromatic) / (N2-aromatic) / (O-aromatic)	[NX3;!$(N(C=O)(O)C(=[N,O,S]));!$(N(C=O)(O)[N,O,S,Cl,Br,F,I])]([c])([OX2;!$(O(NC=O)C(=[N,O,S]));!$(O(NC=O)[N,O,S])][c])[CX3;H0](=[OX1])[NX3;H1;!$(N(C(=O)N)C(=[N,O,S]));!$(N(C(=O)N)[N,O,S,Cl,Br,F,I])][c]	2
DK670	hydroxyureas (N1-aromatic) / (O-aliphatic)	[NX3;H1;!$(N(C=O)(O)C(=[N,O,S]));!$(N(C=O)(O)[N,O,S,Cl,Br,F,I])]([OX2;!$(O(NC=O)C(=[N,O,S]));!$(O(NC=O)[N,O,S])][C])[CX3;H0](=[OX1])[NX3;H1;!$(N(C(=O)N)C(=[N,O,S]));!$(N(C(=O)N)[N,O,S,Cl,Br,F,I])][c]	2
DK671	hydroxyureas (N1-aromatic) / (O-aromatic)	[NX3;H1;!$(N(C=O)(O)C(=[N,O,S]));!$(N(C=O)(O)[N,O,S,Cl,Br,F,I])]([OX2;!$(O(NC=O)C(=[N,O,S]));!$(O(NC=O)[N,O,S])][c])[CX3;H0](=[OX1])[NX3;H1;!$(N(C(=O)N)C(=[N,O,S]));!$(N(C(=O)N)[N,O,S,Cl,Br,F,I])][c]	2
DK672	hydroxyureas (N1-Aliphatic) / (N1-Aliphatic) / (N2-aliphatic) / (O-aromatic)	[NX3;!$(N(C=O)(O)C(=[N,O,S]));!$(N(C=O)(O)[N,O,S,Cl,Br,F,I])]([C])([OX2;!$(O(NC=O)C(=[N,O,S]));!$(O(NC=O)[N,O,S])][c])[CX3;H0](=[OX1])[NX3;!$(N(C(=O)N)C(=[N,O,S]));!$(N(C(=O)N)[N,O,S,Cl,Br,F,I])]([C])[C]	2
DK673	hydroxyureas (N1-Aliphatic) / (N1-Aliphatic) / (N2-aromatic) / (O-aliphatic)	[NX3;!$(N(C=O)(O)C(=[N,O,S]));!$(N(C=O)(O)[N,O,S,Cl,Br,F,I])]([c])([OX2;!$(O(NC=O)C(=[N,O,S]));!$(O(NC=O)[N,O,S])][C])[CX3;H0](=[OX1])[NX3;!$(N(C(=O)N)C(=[N,O,S]));!$(N(C(=O)N)[N,O,S,Cl,Br,F,I])]([C])[C]	2
DK674	hydroxyureas (N1-aromatic) / (N1-aliphatic) / (N2-aliphatic) / (O-aromatic)	[NX3;!$(N(C=O)(O)C(=[N,O,S]));!$(N(C=O)(O)[N,O,S,Cl,Br,F,I])]([C])([OX2;!$(O(NC=O)C(=[N,O,S]));!$(O(NC=O)[N,O,S])][c])[CX3;H0](=[OX1])[NX3;!$(N(C(=O)N)C(=[N,O,S]));!$(N(C(=O)N)[N,O,S,Cl,Br,F,I])]([C])[c]	2
DK675	hydroxyureas (N1-aromatic) / (N1-aliphatic) / (N2-aromatic) / (O-aliphatic)	[NX3;!$(N(C=O)(O)C(=[N,O,S]));!$(N(C=O)(O)[N,O,S,Cl,Br,F,I])]([c])([OX2;!$(O(NC=O)C(=[N,O,S]));!$(O(NC=O)[N,O,S])][C])[CX3;H0](=[OX1])[NX3;!$(N(C(=O)N)C(=[N,O,S]));!$(N(C(=O)N)[N,O,S,Cl,Br,F,I])]([C])[c]	2
DK676	hydroxyureas (N1-aliphatic) / (N1-H) / (N2-aliphatic) / (O-aromatic)	[NX3;!$(N(C=O)(O)C(=[N,O,S]));!$(N(C=O)(O)[N,O,S,Cl,Br,F,I])]([C])([OX2;!$(O(NC=O)C(=[N,O,S]));!$(O(NC=O)[N,O,S])][c])[CX3;H0](=[OX1])[NX3;!$(N(C(=O)N)C(=[N,O,S]));!$(N(C(=O)N)[N,O,S,Cl,Br,F,I])]([H])[C]	2
DK677	hydroxyureas (N1-aliphatic) / (N1-H) / (N2-aromatic) / (O-aliphatic)	[NX3;!$(N(C=O)(O)C(=[N,O,S]));!$(N(C=O)(O)[N,O,S,Cl,Br,F,I])]([c])([OX2;!$(O(NC=O)C(=[N,O,S]));!$(O(NC=O)[N,O,S])][C])[CX3;H0](=[OX1])[NX3;!$(N(C(=O)N)C(=[N,O,S]));!$(N(C(=O)N)[N,O,S,Cl,Br,F,I])]([H])[C]	2
DK679	hydroxyureas (N1-aromatic) / (N1-aromatic) / (N2-aromatic) / (O-aliphatic)	[NX3;!$(N(C=O)(O)C(=[N,O,S]));!$(N(C=O)(O)[N,O,S,Cl,Br,F,I])]([c])([OX2;!$(O(NC=O)C(=[N,O,S]));!$(O(NC=O)[N,O,S])][C])[CX3;H0](=[OX1])[NX3;!$(N(C(=O)N)C(=[N,O,S]));!$(N(C(=O)N)[N,O,S,Cl,Br,F,I])]([c])[c]	2
DK680	hydroxyureas (N1-aromatic) / (N1-H) / (N2-aromatic) / (O-aliphatic)	[NX3;!$(N(C=O)(O)C(=[N,O,S]));!$(N(C=O)(O)[N,O,S,Cl,Br,F,I])]([c])([OX2;!$(O(NC=O)C(=[N,O,S]));!$(O(NC=O)[N,O,S])][C])[CX3;H0](=[OX1])[NX3;!$(N(C(=O)N)C(=[N,O,S]));!$(N(C(=O)N)[N,O,S,Cl,Br,F,I])]([H])[c]	2
DK681	hydroxyureas (N1-aromatic) / (N1-H) / (N2-aliphatic) / (O-aromatic)	[NX3;!$(N(C=O)(O)C(=[N,O,S]));!$(N(C=O)(O)[N,O,S,Cl,Br,F,I])]([C])([OX2;!$(O(NC=O)C(=[N,O,S]));!$(O(NC=O)[N,O,S])][c])[CX3;H0](=[OX1])[NX3;!$(N(C(=O)N)C(=[N,O,S]));!$(N(C(=O)N)[N,O,S,Cl,Br,F,I])]([H])[c]	2
DK682	hydroxyureas (N1-H) / (N1-H) / (N2-aliphatic) / (O-aliphatic)	[NX3;!$(N(C=O)(O)C(=[N,O,S]));!$(N(C=O)(O)[N,O,S,Cl,Br,F,I])]([C])([OX2;!$(O(NC=O)C(=[N,O,S]));!$(O(NC=O)[N,O,S])][C])[CX3;H0](=[OX1])[NX3;!$(N(C(=O)N)C(=[N,O,S]));!$(N(C(=O)N)[N,O,S,Cl,Br,F,I])]([H])[H]	2
DK683	hydroxyureas (N1-H) / (N1-H) / (N2-aliphatic) / (O-aromatic)	[NX3;!$(N(C=O)(O)C(=[N,O,S]));!$(N(C=O)(O)[N,O,S,Cl,Br,F,I])]([C])([OX2;!$(O(NC=O)C(=[N,O,S]));!$(O(NC=O)[N,O,S])][c])[CX3;H0](=[OX1])[NX3;!$(N(C(=O)N)C(=[N,O,S]));!$(N(C(=O)N)[N,O,S,Cl,Br,F,I])]([H])[H]	2
DK684	hydroxyureas (N1-H) / (N1-H) / (N2-aliphatic) / (O-H)	[NX3;!$(N(C=O)(O)C(=[N,O,S]));!$(N(C=O)(O)[N,O,S,Cl,Br,F,I])]([C])([OX2;!$(O(NC=O)C(=[N,O,S]));!$(O(NC=O)[N,O,S])][H])[CX3;H0](=[OX1])[NX3;!$(N(C(=O)N)C(=[N,O,S]));!$(N(C(=O)N)[N,O,S,Cl,Br,F,I])]([H])[H]	2
DK685	hydroxyureas (N1-H) / (N1-H) / (N2-aromatic) / (O-aliphatic)	[NX3;!$(N(C=O)(O)C(=[N,O,S]));!$(N(C=O)(O)[N,O,S,Cl,Br,F,I])]([c])([OX2;!$(O(NC=O)C(=[N,O,S]));!$(O(NC=O)[N,O,S])][C])[CX3;H0](=[OX1])[NX3;!$(N(C(=O)N)C(=[N,O,S]));!$(N(C(=O)N)[N,O,S,Cl,Br,F,I])]([H])[H]	2
DK686	hydroxyureas (N1-H) / (N1-H) / (N2-aromatic) / (O-H)	[NX3;!$(N(C=O)(O)C(=[N,O,S]));!$(N(C=O)(O)[N,O,S,Cl,Br,F,I])]([c])([OX2;!$(O(NC=O)C(=[N,O,S]));!$(O(NC=O)[N,O,S])][H])[CX3;H0](=[OX1])[NX3;!$(N(C(=O)N)C(=[N,O,S]));!$(N(C(=O)N)[N,O,S,Cl,Br,F,I])]([H])[H]	2
DK687	hydroxyureas (N1-H) / (N1-H) / (N2-aromatic) / (O-aromatic)	[NX3;!$(N(C=O)(O)C(=[N,O,S]));!$(N(C=O)(O)[N,O,S,Cl,Br,F,I])]([c])([OX2;!$(O(NC=O)C(=[N,O,S]));!$(O(NC=O)[N,O,S])][c])[CX3;H0](=[OX1])[NX3;!$(N(C(=O)N)C(=[N,O,S]));!$(N(C(=O)N)[N,O,S,Cl,Br,F,I])]([H])[H]	2
DK688	hydroxyureas (N1-H) / (N1-H) / (N2-H) / (O-aromatic)	[NX3;!$(N(C=O)(O)C(=[N,O,S]));!$(N(C=O)(O)[N,O,S,Cl,Br,F,I])]([H])([OX2;!$(O(NC=O)C(=[N,O,S]));!$(O(NC=O)[N,O,S])][c])[CX3;H0](=[OX1])[NX3;!$(N(C(=O)N)C(=[N,O,S]));!$(N(C(=O)N)[N,O,S,Cl,Br,F,I])]([H])[H]	2
DK689	hydroxyureas (N1-H) / (N1-H) / (N2-H) / (O-aliphatic)	[NX3;!$(N(C=O)(O)C(=[N,O,S]));!$(N(C=O)(O)[N,O,S,Cl,Br,F,I])]([H])([OX2;!$(O(NC=O)C(=[N,O,S]));!$(O(NC=O)[N,O,S])][H])[CX3;H0](=[OX1])[NX3;!$(N(C(=O)N)C(=[N,O,S]));!$(N(C(=O)N)[N,O,S,Cl,Br,F,I])]([H])[H]	2
DK690	hydroxyureas (N1-H) / (N1-H) / (N2-H) / (O-H)	[NX3;!$(N(C=O)(O)C(=[N,O,S]));!$(N(C=O)(O)[N,O,S,Cl,Br,F,I])]([H])([OX2;!$(O(NC=O)C(=[N,O,S]));!$(O(NC=O)[N,O,S])][C])[CX3;H0](=[OX1])[NX3;!$(N(C(=O)N)C(=[N,O,S]));!$(N(C(=O)N)[N,O,S,Cl,Br,F,I])]([H])[H]	2
DK691	hypohalogenides (aliphatic)	[A][OX2;!$(O(C=[N,O,S]));!$(O[SX4](=O)(=O))][Cl,Br,I,F]	2
DK692	hypohalogenides (aromatic)	[a][OX2;!$(O(C=[N,O,S]));!$(O[SX4](=O)(=O))][Cl,Br,I,F]	2
DK693	imides (aliphatic)	[C][CX3;!$(C(=O)(N)[N,O,S,Cl,Br,F,I]);!$(C(=O)C(=[N,O,S]))](=[OX1])[NX3;H1;!$(N(C=O)(C=O)C(=[N,O,S]));!$(N(C=O)(C=O)[Cl,Br,F,I])][CX3;!$(C(=O)(N)[N,O,S,Cl,Br,F,I]);!$(C(=O)C(=[N,O,S]))](=[OX1])[H]	2
DK694	imides (aliphatic) / (aliphatic)	[C][CX3;!$(C(=O)(N)[N,O,S,Cl,Br,F,I]);!$(C(=O)C(=[N,O,S]))](=[OX1])[NX3;H1;!$(N(C=O)(C=O)C(=[N,O,S]));!$(N(C=O)(C=O)[Cl,Br,F,I])][CX3;!$(C(=O)(N)[N,O,S,Cl,Br,F,I]);!$(C(=O)C(=[N,O,S]))](=[OX1])[C]	2
DK695	imides (aliphatic) / (aliphatic) / (N-aliphatic)	[C][CX3;!$(C(=O)(N)[N,O,S,Cl,Br,F,I]);!$(C(=O)C(=[N,O,S]))](=[OX1])[NX3;!$(N(C=O)(C=O)C(=[N,O,S]));!$(N(C=O)(C=O)[Cl,Br,F,I])]([C])[CX3;!$(C(=O)(N)[N,O,S,Cl,Br,F,I]);!$(C(=O)C(=[N,O,S]))](=[OX1])[C]	2
DK696	imides (aliphatic) / (aliphatic) / (N-aromatic)	[C][CX3;!$(C(=O)(N)[N,O,S,Cl,Br,F,I]);!$(C(=O)C(=[N,O,S]))](=[OX1])[NX3;!$(N(C=O)(C=O)C(=[N,O,S]));!$(N(C=O)(C=O)[Cl,Br,F,I])]([c])[CX3;!$(C(=O)(N)[N,O,S,Cl,Br,F,I]);!$(C(=O)C(=[N,O,S]))](=[OX1])[C]	2
DK697	imides (aliphatic) / (N-aliphatic)	[C][CX3;!$(C(=O)(N)[N,O,S,Cl,Br,F,I]);!$(C(=O)C(=[N,O,S]))](=[OX1])[NX3;!$(N(C=O)(C=O)C(=[N,O,S]));!$(N(C=O)(C=O)[Cl,Br,F,I])]([C])[CX3;!$(C(=O)(N)[N,O,S,Cl,Br,F,I]);!$(C(=O)C(=[N,O,S]))](=[OX1])[H]	2
DK698	imides (aliphatic) / (N-aromatic)	[C][CX3;!$(C(=O)(N)[N,O,S,Cl,Br,F,I]);!$(C(=O)C(=[N,O,S]))](=[OX1])[NX3;!$(N(C=O)(C=O)C(=[N,O,S]));!$(N(C=O)(C=O)[Cl,Br,F,I])]([c])[CX3;!$(C(=O)(N)[N,O,S,Cl,Br,F,I]);!$(C(=O)C(=[N,O,S]))](=[OX1])[H]	2
DK699	imides (aromatic)	[c][CX3;!$(C(=O)(N)[N,O,S,Cl,Br,F,I]);!$(C(=O)C(=[N,O,S]))](=[OX1])[NX3;H1;!$(N(C=O)(C=O)C(=[N,O,S]));!$(N(C=O)(C=O)[Cl,Br,F,I])][CX3;!$(C(=O)(N)[N,O,S,Cl,Br,F,I]);!$(C(=O)C(=[N,O,S]))](=[OX1])[H]	2
DK700	imides (aromatic) / (aliphatic)	[C][CX3;!$(C(=O)(N)[N,O,S,Cl,Br,F,I]);!$(C(=O)C(=[N,O,S]))](=[OX1])[NX3;H1;!$(N(C=O)(C=O)C(=[N,O,S]));!$(N(C=O)(C=O)[Cl,Br,F,I])][CX3;!$(C(=O)(N)[N,O,S,Cl,Br,F,I]);!$(C(=O)C(=[N,O,S]))](=[OX1])[c]	2
DK701	imides (aromatic) / (aliphatic) / (N-aliphatic)	[C][CX3;!$(C(=O)(N)[N,O,S,Cl,Br,F,I]);!$(C(=O)C(=[N,O,S]))](=[OX1])[NX3;!$(N(C=O)(C=O)C(=[N,O,S]));!$(N(C=O)(C=O)[Cl,Br,F,I])]([C])[CX3;!$(C(=O)(N)[N,O,S,Cl,Br,F,I]);!$(C(=O)C(=[N,O,S]))](=[OX1])[c]	2
DK702	imides (aromatic) / (aliphatic) / (N-aromatic)	[c][CX3;!$(C(=O)(N)[N,O,S,Cl,Br,F,I]);!$(C(=O)C(=[N,O,S]))](=[OX1])[NX3;!$(N(C=O)(C=O)C(=[N,O,S]));!$(N(C=O)(C=O)[Cl,Br,F,I])]([c])[CX3;!$(C(=O)(N)[N,O,S,Cl,Br,F,I]);!$(C(=O)C(=[N,O,S]))](=[OX1])[C]	2
DK703	imides (aromatic) / (aromatic)	[c][CX3;!$(C(=O)(N)[N,O,S,Cl,Br,F,I]);!$(C(=O)C(=[N,O,S]))](=[OX1])[NX3;H1;!$(N(C=O)(C=O)C(=[N,O,S]));!$(N(C=O)(C=O)[Cl,Br,F,I])][CX3;!$(C(=O)(N)[N,O,S,Cl,Br,F,I]);!$(C(=O)C(=[N,O,S]))](=[OX1])[c]	2
DK704	imides (aromatic) / (aromatic) / (N-aliphatic)	[c][CX3;!$(C(=O)(N)[N,O,S,Cl,Br,F,I]);!$(C(=O)C(=[N,O,S]))](=[OX1])[NX3;!$(N(C=O)(C=O)C(=[N,O,S]));!$(N(C=O)(C=O)[Cl,Br,F,I])]([C])[CX3;!$(C(=O)(N)[N,O,S,Cl,Br,F,I]);!$(C(=O)C(=[N,O,S]))](=[OX1])[c]	2
DK705	imides (aromatic) / (aromatic) / (N-aromatic)	[c][CX3;!$(C(=O)(N)[N,O,S,Cl,Br,F,I]);!$(C(=O)C(=[N,O,S]))](=[OX1])[NX3;!$(N(C=O)(C=O)C(=[N,O,S]));!$(N(C=O)(C=O)[Cl,Br,F,I])]([c])[CX3;!$(C(=O)(N)[N,O,S,Cl,Br,F,I]);!$(C(=O)C(=[N,O,S]))](=[OX1])[c]	2
DK706	imides (aromatic) / (N-aliphatic)	[c][CX3;!$(C(=O)(N)[N,O,S,Cl,Br,F,I]);!$(C(=O)C(=[N,O,S]))](=[OX1])[NX3;!$(N(C=O)(C=O)C(=[N,O,S]));!$(N(C=O)(C=O)[Cl,Br,F,I])]([C])[CX3;!$(C(=O)(N)[N,O,S,Cl,Br,F,I]);!$(C(=O)C(=[N,O,S]))](=[OX1])[H]	2
DK707	imides (aromatic) / (N-aromatic)	[c][CX3;!$(C(=O)(N)[N,O,S,Cl,Br,F,I]);!$(C(=O)C(=[N,O,S]))](=[OX1])[NX3;!$(N(C=O)(C=O)C(=[N,O,S]));!$(N(C=O)(C=O)[Cl,Br,F,I])]([c])[CX3;!$(C(=O)(N)[N,O,S,Cl,Br,F,I]);!$(C(=O)C(=[N,O,S]))](=[OX1])[H]	2
DK708	imides (N/aromatic)	[H][CX3;!$(C(=O)(N)[N,O,S,Cl,Br,F,I]);!$(C(=O)C(=[N,O,S]))](=[OX1])[NX3;!$(N(C=O)(C=O)C(=[N,O,S]));!$(N(C=O)(C=O)[Cl,Br,F,I])]([C])[CX3;!$(C(=O)(N)[N,O,S,Cl,Br,F,I]);!$(C(=O)C(=[N,O,S]))](=[OX1])[H]	2
DK709	imides (N/aliphatic)	[H][CX3;!$(C(=O)(N)[N,O,S,Cl,Br,F,I]);!$(C(=O)C(=[N,O,S]))](=[OX1])[NX3;!$(N(C=O)(C=O)C(=[N,O,S]));!$(N(C=O)(C=O)[Cl,Br,F,I])]([c])[CX3;!$(C(=O)(N)[N,O,S,Cl,Br,F,I]);!$(C(=O)C(=[N,O,S]))](=[OX1])[H]	2
DK710	imides_dithio (aliphatic)	[C][CX3;!$(C(=S)(N)[N,O,S,Cl,Br,F,I]);!$(C(=S)C(=[N,O,S]))](=[SX1])[NX3;!$(N(C=S)(C=S)C(=[N,O,S]));!$(N(C=S)(C=S)[Cl,Br,F,I])]([H])[CX3;!$(C(=S)(N)[N,O,S,Cl,Br,F,I]);!$(C(=S)C(=[N,O,S]))](=[SX1])[H]	2
DK711	imides_dithio (aliphatic) / (aliphatic)	[C][CX3;!$(C(=S)(N)[N,O,S,Cl,Br,F,I]);!$(C(=S)C(=[N,O,S]))](=[SX1])[NX3;!$(N(C=S)(C=S)C(=[N,O,S]));!$(N(C=S)(C=S)[Cl,Br,F,I])]([H])[CX3;!$(C(=S)(N)[N,O,S,Cl,Br,F,I]);!$(C(=S)C(=[N,O,S]))](=[SX1])[C]	2
DK712	imides_dithio (aliphatic) / (aliphatic) / (N-aliphatic)	[C][CX3;!$(C(=S)(N)[N,O,S,Cl,Br,F,I]);!$(C(=S)C(=[N,O,S]))](=[SX1])[NX3;!$(N(C=S)(C=S)C(=[N,O,S]));!$(N(C=S)(C=S)[Cl,Br,F,I])]([C])[CX3;!$(C(=S)(N)[N,O,S,Cl,Br,F,I]);!$(C(=S)C(=[N,O,S]))](=[SX1])[C]	2
DK713	imides_dithio (aliphatic) / (aliphatic) / (N-aromatic)	[C][CX3;!$(C(=S)(N)[N,O,S,Cl,Br,F,I]);!$(C(=S)C(=[N,O,S]))](=[SX1])[NX3;!$(N(C=S)(C=S)C(=[N,O,S]));!$(N(C=S)(C=S)[Cl,Br,F,I])]([c])[CX3;!$(C(=S)(N)[N,O,S,Cl,Br,F,I]);!$(C(=S)C(=[N,O,S]))](=[SX1])[C]	2
DK714	imides_dithio (aliphatic) / (N-aliphatic)	[C][CX3;!$(C(=S)(N)[N,O,S,Cl,Br,F,I]);!$(C(=S)C(=[N,O,S]))](=[SX1])[NX3;!$(N(C=S)(C=S)C(=[N,O,S]));!$(N(C=S)(C=S)[Cl,Br,F,I])]([C])[CX3;!$(C(=S)(N)[N,O,S,Cl,Br,F,I]);!$(C(=S)C(=[N,O,S]))](=[SX1])[H]	2
DK716	imides_dithio (aromatic)	[c][CX3;!$(C(=S)(N)[N,O,S,Cl,Br,F,I]);!$(C(=S)C(=[N,O,S]))](=[SX1])[NX3;!$(N(C=S)(C=S)C(=[N,O,S]));!$(N(C=S)(C=S)[Cl,Br,F,I])]([H])[CX3;!$(C(=S)(N)[N,O,S,Cl,Br,F,I]);!$(C(=S)C(=[N,O,S]))](=[SX1])[H]	2
DK717	imides_dithio (aromatic) / (aliphatic)	[c][CX3;!$(C(=S)(N)[N,O,S,Cl,Br,F,I]);!$(C(=S)C(=[N,O,S]))](=[SX1])[NX3;!$(N(C=S)(C=S)C(=[N,O,S]));!$(N(C=S)(C=S)[Cl,Br,F,I])]([H])[CX3;!$(C(=S)(N)[N,O,S,Cl,Br,F,I]);!$(C(=S)C(=[N,O,S]))](=[SX1])[C]	2
DK718	imides_dithio (aromatic) / (aliphatic) / (N-aliphatic)	[c][CX3;!$(C(=S)(N)[N,O,S,Cl,Br,F,I]);!$(C(=S)C(=[N,O,S]))](=[SX1])[NX3;!$(N(C=S)(C=S)C(=[N,O,S]));!$(N(C=S)(C=S)[Cl,Br,F,I])]([C])[CX3;!$(C(=S)(N)[N,O,S,Cl,Br,F,I]);!$(C(=S)C(=[N,O,S]))](=[SX1])[C]	2
DK720	imides_dithio (aromatic) / (aromatic)	[c][CX3;!$(C(=S)(N)[N,O,S,Cl,Br,F,I]);!$(C(=S)C(=[N,O,S]))](=[SX1])[NX3;!$(N(C=O)(C=O)C(=[N,O,S]));!$(N(C=S)(C=S)[Cl,Br,F,I])]([H])[CX3;!$(C(=S)(N)[N,O,S,Cl,Br,F,I]);!$(C(=S)C(=[N,O,S]))](=[SX1])[c]	2
DK721	imides_dithio (aromatic) / (aromatic) / (N-aliphatic)	[c][CX3;!$(C(=S)(N)[N,O,S,Cl,Br,F,I]);!$(C(=S)C(=[N,O,S]))](=[SX1])[NX3;!$(N(C=S)(C=S)C(=[N,O,S]));!$(N(C=S)(C=S)[Cl,Br,F,I])]([C])[CX3;!$(C(=S)(N)[N,O,S,Cl,Br,F,I]);!$(C(=S)C(=[N,O,S]))](=[SX1])[c]	2
DK722	imides_dithio (aromatic) / (aromatic) / (N-aromatic)	[c][CX3;!$(C(=S)(N)[N,O,S,Cl,Br,F,I]);!$(C(=S)C(=[N,O,S]))](=[SX1])[NX3;!$(N(C=S)(C=S)C(=[N,O,S]));!$(N(C=S)(C=S)[Cl,Br,F,I])]([c])[CX3;!$(C(=S)(N)[N,O,S,Cl,Br,F,I]);!$(C(=S)C(=[N,O,S]))](=[SX1])[c]	2
DK724	imides_dithio (aromatic) / (N-aromatic)	[c][CX3;!$(C(=S)(N)[N,O,S,Cl,Br,F,I]);!$(C(=S)C(=[N,O,S]))](=[SX1])[NX3;!$(N(C=S)(C=S)C(=[N,O,S]));!$(N(C=S)(C=S)[Cl,Br,F,I])]([c])[CX3;!$(C(=S)(N)[N,O,S,Cl,Br,F,I]);!$(C(=S)C(=[N,O,S]))](=[SX1])[H]	2
DK725	imides_dithio (N/aromatic)	[H][CX3;!$(C(=S)(N)[N,O,S,Cl,Br,F,I]);!$(C(=S)C(=[N,O,S]))](=[SX1])[NX3;!$(N(C=S)(C=S)C(=[N,O,S]));!$(N(C=S)(C=S)[Cl,Br,F,I])]([c])[CX3;!$(C(=S)(N)[N,O,S,Cl,Br,F,I]);!$(C(=S)C(=[N,O,S]))](=[SX1])[H]	2
DK726	imides_dithio (N/aliphatic)	[H][CX3;!$(C(=S)(N)[N,O,S,Cl,Br,F,I]);!$(C(=S)C(=[N,O,S]))](=[SX1])[NX3;!$(N(C=S)(C=S)C(=[N,O,S]));!$(N(C=S)(C=S)[Cl,Br,F,I])]([C])[CX3;!$(C(=S)(N)[N,O,S,Cl,Br,F,I]);!$(C(=S)C(=[N,O,S]))](=[SX1])[H]	2
DK727	imides_thio (aliphatic)	[C][CX3;!$(C(=S)(N)[N,O,S,Cl,Br,F,I]);!$(C(=S)C(=[N,O,S]))](=[SX1])[NX3;!$(N(C=S)(C=O)C(=[N,O,S]));!$(N(C=S)(C=O)[Cl,Br,F,I])]([H])[CX3;!$(C(=O)(N)[N,O,S,Cl,Br,F,I]);!$(C(=O)C(=[N,O,S]))](=[OX1])[H]	2
DK728	imides_thio (aliphatic) / (aliphatic)	[C][CX3;!$(C(=S)(N)[N,O,S,Cl,Br,F,I]);!$(C(=S)C(=[N,O,S]))](=[SX1])[NX3;!$(N(C=S)(C=O)C(=[N,O,S]));!$(N(C=S)(C=O)[Cl,Br,F,I])]([H])[CX3;!$(C(=O)(N)[N,O,S,Cl,Br,F,I]);!$(C(=O)C(=[N,O,S]))](=[OX1])[C]	2
DK729	imides_thio (aliphatic) / (aliphatic) / (N-aliphatic)	[C][CX3;!$(C(=S)(N)[N,O,S,Cl,Br,F,I]);!$(C(=S)C(=[N,O,S]))](=[SX1])[NX3;!$(N(C=S)(C=O)C(=[N,O,S]));!$(N(C=S)(C=O)[Cl,Br,F,I])]([C])[CX3;!$(C(=O)(N)[N,O,S,Cl,Br,F,I]);!$(C(=O)C(=[N,O,S]))](=[OX1])[C]	2
DK730	imides_thio (aliphatic) / (aliphatic) / (N-aromatic)	[C][CX3;!$(C(=S)(N)[N,O,S,Cl,Br,F,I]);!$(C(=S)C(=[N,O,S]))](=[SX1])[NX3;!$(N(C=S)(C=O)C(=[N,O,S]));!$(N(C=S)(C=O)[Cl,Br,F,I])]([c])[CX3;!$(C(=O)(N)[N,O,S,Cl,Br,F,I]);!$(C(=O)C(=[N,O,S]))](=[OX1])[C]	2
DK731	imides_thio (aliphatic) / (N-aliphatic)	[C][CX3;!$(C(=S)(N)[N,O,S,Cl,Br,F,I]);!$(C(=S)C(=[N,O,S]))](=[SX1])[NX3;!$(N(C=S)(C=O)C(=[N,O,S]));!$(N(C=S)(C=O)[Cl,Br,F,I])]([C])[CX3;!$(C(=O)(N)[N,O,S,Cl,Br,F,I]);!$(C(=O)C(=[N,O,S]))](=[OX1])[H]	2
DK732	imides_thio (aliphatic) / (N-aromatic)	[C][CX3;!$(C(=S)(N)[N,O,S,Cl,Br,F,I]);!$(C(=S)C(=[N,O,S]))](=[SX1])[NX3;!$(N(C=S)(C=O)C(=[N,O,S]));!$(N(C=S)(C=O)[Cl,Br,F,I])]([c])[CX3;!$(C(=O)(N)[N,O,S,Cl,Br,F,I]);!$(C(=O)C(=[N,O,S]))](=[OX1])[H]	2
DK733	imides_thio (aromatic)	[c][CX3;!$(C(=S)(N)[N,O,S,Cl,Br,F,I]);!$(C(=S)C(=[N,O,S]))](=[SX1])[NX3;!$(N(C=S)(C=O)C(=[N,O,S]));!$(N(C=S)(C=O)[Cl,Br,F,I])]([H])[CX3;!$(C(=O)(N)[N,O,S,Cl,Br,F,I]);!$(C(=O)C(=[N,O,S]))](=[OX1])[H]	2
DK734	imides_thio (aromatic) / (aliphatic)	[c][CX3;!$(C(=S)(N)[N,O,S,Cl,Br,F,I]);!$(C(=S)C(=[N,O,S]))](=[SX1])[NX3;!$(N(C=S)(C=O)C(=[N,O,S]));!$(N(C=S)(C=O)[Cl,Br,F,I])]([H])[CX3;!$(C(=O)(N)[N,O,S,Cl,Br,F,I]);!$(C(=O)C(=[N,O,S]))](=[OX1])[C]	2
DK735	imides_thio (aromatic) / (aliphatic) / (N-aliphatic)	[C][CX3;!$(C(=S)(N)[N,O,S,Cl,Br,F,I]);!$(C(=S)C(=[N,O,S]))](=[SX1])[NX3;!$(N(C=S)(C=O)C(=[N,O,S]));!$(N(C=S)(C=O)[Cl,Br,F,I])]([C])[CX3;!$(C(=O)(N)[N,O,S,Cl,Br,F,I]);!$(C(=O)C(=[N,O,S]))](=[OX1])[c]	2
DK736	imides_thio (aromatic) / (aliphatic) / (N-aromatic)	[C][CX3;!$(C(=S)(N)[N,O,S,Cl,Br,F,I]);!$(C(=S)C(=[N,O,S]))](=[SX1])[NX3;!$(N(C=S)(C=O)C(=[N,O,S]));!$(N(C=S)(C=O)[Cl,Br,F,I])]([c])[CX3;!$(C(=O)(N)[N,O,S,Cl,Br,F,I]);!$(C(=O)C(=[N,O,S]))](=[OX1])[c]	2
DK737	imides_thio (aliphatic) / (aromatic) / (N-aliphatic)	[c][CX3;!$(C(=S)(N)[N,O,S,Cl,Br,F,I]);!$(C(=S)C(=[N,O,S]))](=[SX1])[NX3;!$(N(C=S)(C=O)C(=[N,O,S]));!$(N(C=S)(C=O)[Cl,Br,F,I])]([C])[CX3;!$(C(=O)(N)[N,O,S,Cl,Br,F,I]);!$(C(=O)C(=[N,O,S]))](=[OX1])[C]	2
DK738	imides_thio (aliphatic) / (aromatic) / (N-aromatic)	[c][CX3;!$(C(=S)(N)[N,O,S,Cl,Br,F,I]);!$(C(=S)C(=[N,O,S]))](=[SX1])[NX3;!$(N(C=S)(C=O)C(=[N,O,S]));!$(N(C=S)(C=O)[Cl,Br,F,I])]([c])[CX3;!$(C(=O)(N)[N,O,S,Cl,Br,F,I]);!$(C(=O)C(=[N,O,S]))](=[OX1])[C]	2
DK739	imides_thio (aromatic) / (aromatic)	[c][CX3;!$(C(=S)(N)[N,O,S,Cl,Br,F,I]);!$(C(=S)C(=[N,O,S]))](=[SX1])[NX3;!$(N(C=S)(C=O)C(=[N,O,S]));!$(N(C=S)(C=O)[Cl,Br,F,I])]([H])[CX3;!$(C(=O)(N)[N,O,S,Cl,Br,F,I]);!$(C(=O)C(=[N,O,S]))](=[OX1])[c]	2
DK740	imides_thio (aromatic) / (aromatic) / (N-aliphatic)	[c][CX3;!$(C(=S)(N)[N,O,S,Cl,Br,F,I]);!$(C(=S)C(=[N,O,S]))](=[SX1])[NX3;!$(N(C=S)(C=O)C(=[N,O,S]));!$(N(C=S)(C=O)[Cl,Br,F,I])]([C])[CX3;!$(C(=O)(N)[N,O,S,Cl,Br,F,I]);!$(C(=O)C(=[N,O,S]))](=[OX1])[c]	2
DK741	imides_thio (aromatic) / (aromatic) / (N-aromatic)	[c][CX3;!$(C(=S)(N)[N,O,S,Cl,Br,F,I]);!$(C(=S)C(=[N,O,S]))](=[SX1])[NX3;!$(N(C=S)(C=O)C(=[N,O,S]));!$(N(C=S)(C=O)[Cl,Br,F,I])]([c])[CX3;!$(C(=O)(N)[N,O,S,Cl,Br,F,I]);!$(C(=O)C(=[N,O,S]))](=[OX1])[c]	2
DK742	imides_thio (aromatic) / (N-aliphatic)	[c][CX3;!$(C(=S)(N)[N,O,S,Cl,Br,F,I]);!$(C(=S)C(=[N,O,S]))](=[SX1])[NX3;!$(N(C=S)(C=O)C(=[N,O,S]));!$(N(C=S)(C=O)[Cl,Br,F,I])]([C])[CX3;!$(C(=O)(N)[N,O,S,Cl,Br,F,I]);!$(C(=O)C(=[N,O,S]))](=[OX1])[H]	2
DK744	imides_thio (N-aromatic)	[H][CX3;!$(C(=S)(N)[N,O,S,Cl,Br,F,I]);!$(C(=S)C(=[N,O,S]))](=[SX1])[NX3;!$(N(C=S)(C=O)C(=[N,O,S]));!$(N(C=S)(C=O)[Cl,Br,F,I])]([c])[CX3;!$(C(=O)(N)[N,O,S,Cl,Br,F,I]);!$(C(=O)C(=[N,O,S]))](=[OX1])[H]	2
DK745	imides_thio (N-aliphatic)	[H][CX3;!$(C(=S)(N)[N,O,S,Cl,Br,F,I]);!$(C(=S)C(=[N,O,S]))](=[SX1])[NX3;!$(N(C=S)(C=O)C(=[N,O,S]));!$(N(C=S)(C=O)[Cl,Br,F,I])]([C])[CX3;!$(C(=O)(N)[N,O,S,Cl,Br,F,I]);!$(C(=O)C(=[N,O,S]))](=[OX1])[H]	2
DK746	imides_thio (N-aliphatic) / (aliphatic)	[H][CX3;!$(C(=S)(N)[N,O,S,Cl,Br,F,I]);!$(C(=S)C(=[N,O,S]))](=[SX1])[NX3;!$(N(C=S)(C=O)C(=[N,O,S]));!$(N(C=O)(C=O)[Cl,Br,F,I])]([C])[CX3;!$(C(=O)(N)[N,O,S,Cl,Br,F,I]);!$(C(=O)C(=[N,O,S]))](=[OX1])[C]	2
DK747	imides_thio (N-aliphatic) / (aromatic)	[H][CX3;!$(C(=S)(N)[N,O,S,Cl,Br,F,I]);!$(C(=S)C(=[N,O,S]))](=[SX1])[NX3;!$(N(C=S)(C=O)C(=[N,O,S]));!$(N(C=S)(C=O)[Cl,Br,F,I])]([C])[CX3;!$(C(=O)(N)[N,O,S,Cl,Br,F,I]);!$(C(=O)C(=[N,O,S]))](=[OX1])[c]	2
DK748	imides_thio (N-aromatic) / (aliphatic)	[H][CX3;!$(C(=S)(N)[N,O,S,Cl,Br,F,I]);!$(C(=S)C(=[N,O,S]))](=[SX1])[NX3;!$(N(C=S)(C=O)C(=[N,O,S]));!$(N(C=S)(C=O)[Cl,Br,F,I])]([c])[CX3;!$(C(=O)(N)[N,O,S,Cl,Br,F,I]);!$(C(=O)C(=[N,O,S]))](=[OX1])[C]	2
DK749	imides_thio (N-aromatic) / (aromatic)	[H][CX3;!$(C(=S)(N)[N,O,S,Cl,Br,F,I]);!$(C(=S)C(=[N,O,S]))](=[SX1])[NX3;!$(N(C=S)(C=O)C(=[N,O,S]));!$(N(C=S)(C=O)[Cl,Br,F,I])]([c])[CX3;!$(C(=O)(N)[N,O,S,Cl,Br,F,I]);!$(C(=O)C(=[N,O,S]))](=[OX1])[c]	2
DK750	imides_thio (N-H) / (aliphatic)	[H][CX3;!$(C(=S)(N)[N,O,S,Cl,Br,F,I]);!$(C(=S)C(=[N,O,S]))](=[SX1])[NX3;!$(N(C=S)(C=O)C(=[N,O,S]));!$(N(C=S)(C=O)[Cl,Br,F,I])]([H])[CX3;!$(C(=O)(N)[N,O,S,Cl,Br,F,I]);!$(C(=O)C(=[N,O,S]))](=[OX1])[C]	2
DK751	imides_thio (N-H) / (aromatic)	[H][CX3;!$(C(=S)(N)[N,O,S,Cl,Br,F,I]);!$(C(=S)C(=[N,O,S]))](=[SX1])[NX3;!$(N(C=S)(C=O)C(=[N,O,S]));!$(N(C=S)(C=O)[Cl,Br,F,I])]([H])[CX3;!$(C(=O)(N)[N,O,S,Cl,Br,F,I]);!$(C(=O)C(=[N,O,S]))](=[OX1])[c]	2
DK752	imides_thio (aromatic) / (aliphatic) / (N-H)	[C][CX3;!$(C(=S)(N)[N,O,S,Cl,Br,F,I]);!$(C(=S)C(=[N,O,S]))](=[SX1])[NX3;!$(N(C=S)(C=O)C(=[N,O,S]));!$(N(C=S)(C=O)[Cl,Br,F,I])]([H])[CX3;!$(C(=O)(N)[N,O,S,Cl,Br,F,I]);!$(C(=O)C(=[N,O,S]))](=[OX1])[c]	2
DK753	imides_phtalic (aromatic)	[cR1]1:[cR1]:[cR1]:[cR1]:[cR2]2:[cR2]1-[CX3](-[NX3]([c])-[CX3]-2=[OX1])=[OX1]	2
DK754	imides_phtalic (aliphatic)	[cR1]1:[cR1]:[cR1]:[cR1]:[cR2]2:[cR2]1-[CX3](-[NX3]([C])-[CX3]-2=[OX1])=[OX1]	2
DK755	imines (aliphatic)	[CX3;H2;!$(C(=N)C(=[N,O,S]));!$(C(=N)[N,O,S,Cl,Br,I,F])]=[NX2;!$(N(=C)[N,O,S,Cl,Br,I,F]);!$(N(=C)C(=[N,O,S]))][C]	2
DK756	imines (aliphatic) / (aliphatic)	[CX3;!$(C(=N)C(=[N,O,S]));!$(C(=N)[N,O,S,Cl,Br,I,F])]([C])([C])=[NX2;!$(N(=C)[N,O,S,Cl,Br,I,F]);!$(N(=C)C(=[N,O,S]))][H]	2
DK757	imines (aliphatic) / (aliphatic) / (N-aliphatic)	[CX3;!$(C(=N)C(=[N,O,S]));!$(C(=N)[N,O,S,Cl,Br,I,F])]([C])([C])=[NX2;!$(N(=C)[N,O,S,Cl,Br,I,F]);!$(N(=C)C(=[N,O,S]))][C]	2
DK758	imines (aliphatic) / (aliphatic) / (N-aromatic)	[CX3;!$(C(=N)C(=[N,O,S]));!$(C(=N)[N,O,S,Cl,Br,I,F])]([C])([C])=[NX2;!$(N(=C)[N,O,S,Cl,Br,I,F]);!$(N(=C)C(=[N,O,S]))][c]	2
DK759	imines (aromatic)	[CX3;H2;!$(C(=N)C(=[N,O,S]));!$(C(=N)[N,O,S,Cl,Br,I,F])]=[NX2;!$(N(=C)[N,O,S,Cl,Br,I,F]);!$(N(=C)C(=[N,O,S]))][c]	2
DK760	imines (aromatic) / (aliphatic)	[CX3;!$(C(=N)C(=[N,O,S]));!$(C(=N)[N,O,S,Cl,Br,I,F])]([c])([C])=[NX2;!$(N(=C)[N,O,S,Cl,Br,I,F]);!$(N(=C)C(=[N,O,S]))][H]	2
DK761	imines (aromatic) / (aliphatic) / (N-aliphatic)	[CX3;!$(C(=N)C(=[N,O,S]));!$(C(=N)[N,O,S,Cl,Br,I,F])]([c])([C])=[NX2;!$(N(=C)[N,O,S,Cl,Br,I,F]);!$(N(=C)C(=[N,O,S]))][C]	2
DK762	imines (aromatic) / (aliphatic) / (N-aromatic)	[CX3;!$(C(=N)C(=[N,O,S]));!$(C(=N)[N,O,S,Cl,Br,I,F])]([c])([C])=[NX2;!$(N(=C)[N,O,S,Cl,Br,I,F]);!$(N(=C)C(=[N,O,S]))][c]	2
DK763	imines (aromatic) / (aromatic)	[CX3;!$(C(=N)C(=[N,O,S]));!$(C(=N)[N,O,S,Cl,Br,I,F])]([c])([c])=[NX2;!$(N(=C)[N,O,S,Cl,Br,I,F]);!$(N(=C)C(=[N,O,S]))][H]	2
DK764	imines (aromatic) / (aromatic) / (N-aliphatic)	[CX3;!$(C(=N)C(=[N,O,S]));!$(C(=N)[N,O,S,Cl,Br,I,F])]([c])([c])=[NX2;!$(N(=C)[N,O,S,Cl,Br,I,F]);!$(N(=C)C(=[N,O,S]))][C]	2
DK765	imines (aromatic) / (aromatic) / (N-aromatic)	[CX3;!$(C(=N)C(=[N,O,S]));!$(C(=N)[N,O,S,Cl,Br,I,F])]([c])([c])=[NX2;!$(N(=C)[N,O,S,Cl,Br,I,F]);!$(N(=C)C(=[N,O,S]))][c]	2
DK766	imines (aliphatic) / (H)/(aliphatic)	[CX3;!$(C(=N)C(=[N,O,S]));!$(C(=N)[N,O,S,Cl,Br,I,F])]([C])([H])=[NX2;!$(N(=C)[N,O,S,Cl,Br,I,F]);!$(N(=C)C(=[N,O,S]))][C]	2
DK767	imines (aliphatic) / (H)/(H)	[CX3;!$(C(=N)C(=[N,O,S]));!$(C(=N)[N,O,S,Cl,Br,I,F])]([C])([H])=[NX2;!$(N(=C)[N,O,S,Cl,Br,I,F]);!$(N(=C)C(=[N,O,S]))][H]	2
DK768	imines (aromatic) / (H)/(aromatic)	[CX3;!$(C(=N)C(=[N,O,S]));!$(C(=N)[N,O,S,Cl,Br,I,F])]([c])([H])=[NX2;!$(N(=C)[N,O,S,Cl,Br,I,F]);!$(N(=C)C(=[N,O,S]))][c]	2
DK769	imines (aromatic) / (H)/(H)	[CX3;!$(C(=N)C(=[N,O,S]));!$(C(=N)[N,O,S,Cl,Br,I,F])]([c])([H])=[NX2;!$(N(=C)[N,O,S,Cl,Br,I,F]);!$(N(=C)C(=[N,O,S]))][H]	2
DK770	imines (aromatic) / (H)/(aliphatic)	[CX3;!$(C(=N)C(=[N,O,S]));!$(C(=N)[N,O,S,Cl,Br,I,F])]([c])([H])=[NX2;!$(N(=C)[N,O,S,Cl,Br,I,F]);!$(N(=C)C(=[N,O,S]))][C]	2
DK771	imines (H) / (H)/(H)	[CX3;!$(C(=N)C(=[N,O,S]));!$(C(=N)[N,O,S,Cl,Br,I,F])]([H])([H])=[NX2;!$(N(=C)[N,O,S,Cl,Br,I,F]);!$(N(=C)C(=[N,O,S]))][H]	2
DK772	imines (aliphatic) / (H)/(aromatic)	[CX3;!$(C(=N)C(=[N,O,S]));!$(C(=N)[N,O,S,Cl,Br,I,F])]([C])([H])=[NX2;!$(N(=C)[N,O,S,Cl,Br,I,F]);!$(N(=C)C(=[N,O,S]))][c]	2
DK773	isocyanates (aliphatic)	[OX1]=[CX2]=[NX2;!$(N(=C)[N,O,S]);!$(N(=C)C(=[N,O,S]))][C]	2
DK774	isocyanates (aromatic)	[OX1]=[CX2]=[NX2;!$(N(=C)[N,O,S]);!$(N(=C)C(=[N,O,S]))][c]	2
DK775	isothiocyanates (aliphatic)	[SX1]=[CX2]=[NX2;!$(N(=C)[N,O,S]);!$(N(=C)C(=[N,O,S]))][C]	2
DK776	isothiocyanates (aromatic)	[SX1]=[CX2]=[NX2;!$(N(=C)[N,O,S]);!$(N(=C)C(=[N,O,S]))][c]	2
DK777	ketones (aliphatic) / (aliphatic)	[CX3](=[OX1])([C;!$([C](C=O)[N,O,S]);!$([C](C=O)(=[N,O,S]))])[C;!$([C](C=O)[N,O,S]);!$([C](C=O)(=[N,O,S]))]	2
DK778	ketones (aromatic) / (aliphatic)	[CX3](=[OX1])([c;!$([c](C=O)[N,O,S]);!$([c](C=O)(=[N,O,S]))])[C;!$([C](C=O)[N,O,S]);!$([C](C=O)(=[N,O,S]))]	2
DK779	ketones (aromatic) / (aromatic)	[CX3](=[OX1])([c;!$([c](C=O)[N,O,S]);!$([c](C=O)(=[N,O,S]))])[c;!$([c](C=O)[N,O,S]);!$([c](C=O)(=[N,O,S]))]	2
DK780	methyl-ketones (aromatic)	[CX3](=[OX1])([c;!$([c](C=O)[N,O,S]);!$([c](C=O)(=[N,O,S]))])[CX4;H3;!$([C](C=O)[N,O,S]);!$([CH3](C=O)(=[N,O,S]))]	2
DK781	methyl-ketones (aliphatic)	[CX3](=[OX1])([C;!$([C](C=O)[N,O,S]);!$([C](C=O)(=[N,O,S]))])[CX4;H3;!$([C](C=O)[N,O,S]);!$([CH3](C=O)(=[N,O,S]))]	2
DK782	nitriles (aliphatic)	[C][CX2;!$(C(#N)[N,O,S])]#[NX1]	2
DK783	nitriles (aromatic)	[c][CX2;!$(C(#N)[N,O,S])]#[NX1]	2
DK784	nitro groups (aliphatic)	[A;!#7]-[#7+](=[OX1])-[O-]	2
DK785	nitro groups (aromatic)	[a;!#7]-[#7+](=[OX1])-[O-]	2
DK786	nitroso groups (aliphatic)	[A;!#7][NX2]=[OX1]	2
DK787	nitroso groups (aromatic)	[a;!#7][NX2]=[OX1]	2
DK788	N-nitroso groups (aliphatic)	[A;!#7]-[NX3]~[NX2]=[OX1]	2
DK789	N-nitroso groups (aromatic)	[a;!#7]-[NX3]~[NX2]=[OX1]	2
DK790	oxamines (aliphatic) / (O-aliphatic)	[C][OX2;H0;!$(O([NX2])(C=[N,O,S]));!$(O([NX2])[SX4](=O)(=O));!$(O([NX2])[N,O,S])][NX2]=[CX3;H1;!$(C(=N)[N,O,S])]([C])	2
DK791	oxamines (aliphatic) / (O-aromatic)	[c][OX2;H0;!$(O([NX2])(C=[N,O,S]));!$(O([NX2])[SX4](=O)(=O));!$(O([NX2])[N,O,S])][NX2]=[CX3;H1;!$(C(=N)[N,O,S])]([C])	2
DK792	oxamines (aromatic) / (aliphatic) / (O-aliphatic)	[C][OX2;H0;!$(O([NX2])(C=[N,O,S]));!$(O([NX2])[SX4](=O)(=O));!$(O([NX2])[N,O,S])][NX2]=[CX3;!$(C(=N)[N,O,S])]([C])[c]	2
DK793	oxamines (aromatic) / (aliphatic) / (O-aromatic)	[c][OX2;H0;!$(O([NX2])(C=[N,O,S]));!$(O([NX2])[SX4](=O)(=O));!$(O([NX2])[N,O,S])][NX2]=[CX3;!$(C(=N)[N,O,S])]([c])[C]	2
DK794	oxamines (aromatic) / (aromatic) / (O-aliphatic)	[C][OX2;H0;!$(O([NX2])(C=[N,O,S]));!$(O([NX2])[SX4](=O)(=O));!$(O([NX2])[N,O,S])][NX2]=[CX3;!$(C(=N)[N,O,S])]([c])[c]	2
DK795	oxamines (aromatic) / (aromatic) / (O-aromatic)	[c][OX2;H0;!$(O([NX2])(C=[N,O,S]));!$(O([NX2])[SX4](=O)(=O));!$(O([NX2])[N,O,S])][NX2]=[CX3;!$(C(=N)[N,O,S])]([c])[c]	2
DK796	oxamines (aromatic) / (O-aliphatic)	[C][OX2;H0;!$(O([NX2])(C=[N,O,S]));!$(O([NX2])[SX4](=O)(=O));!$(O([NX2])[N,O,S])][NX2]=[CX3;H1;!$(C(=N)[N,O,S])]([c])	2
DK797	oxamines (aromatic) / (O-aromatic)	[c][OX2;H0;!$(O([NX2])(C=[N,O,S]));!$(O([NX2])[SX4](=O)(=O));!$(O([NX2])[N,O,S])][NX2]=[CX3;H1;!$(C(=N)[N,O,S])]([c])	2
DK798	oxamines (aliphatic) / (aliphatic) / (O-aliphatic)	[C][OX2;H0;!$(O([NX2])(C=[N,O,S]));!$(O([NX2])[SX4](=O)(=O));!$(O([NX2])[N,O,S])][NX2]=[CX3;!$(C(=N)[N,O,S])]([C])[C]	2
DK799	oxamines (aliphatic) / (aliphatic) / (O-aromatic)	[c][OX2;H0;!$(O([NX2])(C=[N,O,S]));!$(O([NX2])[SX4](=O)(=O));!$(O([NX2])[N,O,S])][NX2]=[CX3;!$(C(=N)[N,O,S])]([C])[C]	2
DK800	oximes (aliphatic)	[OX2;H1][NX2]=[CX3;!$(C(=N)[N,O,S])]([C])[H]	2
DK801	oximes (aromatic)	[OX2;H1][NX2]=[CX3;!$(C(=N)[N,O,S])]([c])[H]	2
DK802	oximes (aromatic)/(aliphatic)	[OX2;H1][NX2]=[CX3;!$(C(=N)[N,O,S])]([c])[C]	2
DK803	oximes (aliphatic)/(aliphatic)	[OX2;H1][NX2]=[CX3;!$(C(=N)[N,O,S])]([C])[C]	2
DK804	oximes (aromatic)/(aromatic)	[OX2;H1][NX2]=[CX3;!$(C(=N)[N,O,S])]([c])[c]	2
DK805	phosphanes (aliphatic) / (aliphatic) / (aliphatic)	[PX3]([C])([C])([C])	2
DK806	phosphanes (aromatic) / (aliphatic) / (aliphatic)	[PX3]([c])([C])([C])	2
DK807	phosphanes (H) / (aliphatic) / (aliphatic)	[PX3]([H])([C])([C])	2
DK808	phosphanes (aromatic) / (aromatic) / (aliphatic)	[PX3]([c])([c])([C])	2
DK809	phosphanes (H) / (aromatic) / (aliphatic)	[PX3]([H])([c])([C])	2
DK810	phosphanes (aromatic) / (aromatic) / (aromatic)	[PX3]([c])([c])([c])	2
DK811	phosphanes (H) / (H) / (aliphatic)	[PX3]([H])([H])([C])	2
DK812	phosphanes (H) / (aromatic) / (aromatic)	[PX3]([H])([H])([c])	2
DK813	phosphates/thiophosphates (aliphatic) / (aliphatic) / (H)	[PX4;!$([P][N])](=[O,S])([O,S][C])([O,S][C])([O,S][H])	2
DK814	phosphates/thiophosphates (aliphatic) / (aromatic) / (H)	[PX4;!$([P][N])](=[O,S])([O,S][C])([O,S][c])([O,S][H])	2
DK815	phosphates/thiophosphates (aliphatic) / (H) / (H)	[PX4;!$([P][N])](=[O,S])([O,S][C])([O,S][H])([O,S][H])	2
DK816	phosphates/thiophosphates (aromatic) / (aromatic) / (H)	[PX4;!$([P][N])](=[O,S])([O,S][c])([O,S][c])([O,S][H])	2
DK817	phosphates/thiophosphates (aliphatic) / (aliphatic) / (aliphatic)	[PX4;!$([P][N])](=[O,S])([O,S][C])([O,S][C])([O,S][C])	2
DK818	phosphates/thiophosphates (aromatic) / (aliphatic) / (aliphatic)	[PX4;!$([P][N])](=[O,S])([O,S][c])([O,S][C])([O,S][C])	2
DK819	phosphates/thiophosphates (aromatic) / (aromatic) / (aliphatic)	[PX4;!$([P][N])](=[O,S])([O,S][c])([O,S][c])([O,S][C])	2
DK820	phosphates/thiophosphates (aromatic) / (aromatic) / (aromatic)	[PX4;!$([P][N])](=[O,S])([O,S][c])([O,S][c])([O,S][c])	2
DK821	phosphates/thiophosphates (aromatic) / (H) / (H)	[PX4;!$([P][N])](=[O,S])([O,S][c])([O,S][H])([O,S][H])	2
DK822	phosphites/thiophosphites (aliphatic) / (aliphatic) / (H)	[PX3;!$([P][N])]([O,S][C])([O,S][C])([O,S][H])	2
DK823	phosphites/thiophosphites (aliphatic) / (H) / (H)	[PX3;!$([P][N])]([O,S][C])([O,S][H])([O,S][H])	2
DK824	phosphites/thiophosphites (aromatic) / (aromatic) / (H)	[PX3;!$([P][N])]([O,S][c])([O,S][c])([O,S][H])	2
DK825	phosphites/thiophosphites (aliphatic) / (aliphatic) / (aliphatic)	[PX3;!$([P][N])]([O,S][C])([O,S][C])([O,S][C])	2
DK826	phosphites/thiophosphites (aromatic) / (aliphatic) / (aliphatic)	[PX3;!$([P][N])]([O,S][c])([O,S][C])([O,S][C])	2
DK827	phosphites/thiophosphites (aromatic) / (aromatic) / (aliphatic)	[PX3;!$([P][N])]([O,S][c])([O,S][c])([O,S][C])	2
DK828	phosphites/thiophosphites (aromatic) / (aromatic) / (aromatic)	[PX3;!$([P][N])]([O,S][c])([O,S][c])([O,S][c])	2
DK829	phosphites/thiophosphites (aromatic) / (H) / (H)	[PX3;!$([P][N])]([O,S][c])([O,S][H])([O,S][H])	2
DK830	phosphites/thiophosphites (aliphatic) / (aromatic) / (H)	[PX3;!$([P][N])]([O,S][c])([O,S][C])([O,S][H])	2
DK831	phosphonate esters / (aliphatic) / (aliphatic)/(aliphatic)	[PX4;!$([P][N])](=[OX1])([OX2][C])([OX2][C])([C;!$([N,O,S])])	2
DK832	phosphonate esters / (aliphatic) / (aromatic)/(aromatic)	[PX4;!$([P][N])](=[OX1])([OX2][c])([OX2][c])([C;!$([N,O,S])])	2
DK833	phosphonate esters / (aromatic) / (aromatic)/(aliphatic)	[PX4;!$([P][N])](=[OX1])([OX2][c])([OX2][C])([c;!$([N,O,S])])	2
DK834	phosphonate esters / (aromatic) / (aromatic)/(aromatic)	[PX4;!$([P][N])](=[OX1])([OX2][c])([OX2][c])([c;!$([N,O,S])])	2
DK835	phosphonate esters / (aromatic) / (aliphatic)/(aliphatic)	[PX4;!$([P][N])](=[OX1])([OX2][C])([OX2][C])([c;!$([N,O,S])])	2
DK836	phosphonate esters / (aliphatic) / (aliphatic)/(aromatic)	[PX4;!$([P][N])](=[OX1])([OX2][C])([OX2][c])([C;!$([N,O,S])])	2
DK837	phosphonate_thio esters / (aliphatic) / (aliphatic)/(aliphatic)	[PX4;!$([P][N])](=[OX1,SX1])([OX2][C])([OX2][C])([C;!$([N,O,S])])	2
DK838	phosphonate_thio esters / (aliphatic) / (aromatic)/(aromatic)	[PX4;!$([P][N])](=[OX1,SX1])([OX2][c])([OX2][c])([C;!$([N,O,S])])	2
DK839	phosphonate_thio esters / (aliphatic) / (aromatic)/(aliphstic)	[PX4;!$([P][N])](=[OX1,SX1])([OX2][c])([OX2][C])([C;!$([N,O,S])])	2
DK840	phosphonate_thio esters / (aromatic) / (aromatic)/(aliphatic)	[PX4;!$([P][N])](=[OX1,SX1])([OX2][c])([OX2][C])([c;!$([N,O,S])])	2
DK841	phosphonate_thio esters / (aromatic) / (aromatic)/(aromatic)	[PX4;!$([P][N])](=[OX1,SX1])([OX2][c])([OX2][c])([c;!$([N,O,S])])	2
DK842	phosphonate_thio esters / (aliphatic) / (aliphatic)/(aromatic)	[PX4;!$([P][N])](=[OX1,SX1])([OX2][C])([OX2][C])([c;!$([N,O,S])])	2
DK843	quaternary_N / (aliphatic) / (aliphatic) / (aliphatic) / (aliphatic)	[NX4;H0;!$(N-[N,O,S,Cl,Br,I,F]);!$(NC(=[N,O,S]))]([C])([C])([C])([C])	2
DK844	quaternary_N / (aliphatic) / (aliphatic) / (aliphatic) / (aromatic)	[NX4;H0;!$(N-[N,O,S,Cl,Br,I,F]);!$(NC(=[N,O,S]))]([C])([C])([C])([c])	2
DK845	quaternary_N / (aliphatic) / (aliphatic) / (aromatic) / (aromatic)	[NX4;H0;!$(N-[N,O,S,Cl,Br,I,F]);!$(NC(=[N,O,S]))]([C])([C])([c])([c])	2
DK846	quaternary_N / (aliphatic) / (aromatic) / (aromatic) / (aromatic)	[NX4;H0;!$(N-[N,O,S,Cl,Br,I,F]);!$(NC(=[N,O,S]))]([C])([c])([c])([c])	2
DK847	sulfates (thio-/dithio-) / (aliphatic)	[SX4](=[OX1])(=[OX1])([O,S;!$([O,S]([SX4](=O)(=O)[O])[N,O,S,Cl,Br,F,I]);!$([O,S]([SX4](=O)(=O)[O])[CX3](=[N,O,S]))])[O,S;!$([O,S]([SX4](=O)(=O)[O])[N,O,S,Cl,Br,F,I]);!$([O,S]([SX4](=O)(=O)[O])[CX3](=[N,O,S]))][C]	2
DK848	sulfates (thio-/dithio-) / (aromatic)	[SX4](=[OX1])(=[OX1])([O,S;!$([O,S]([SX4](=O)(=O)[O])[N,O,S,Cl,Br,F,I]);!$([O,S]([SX4](=O)(=O)[O])[CX3](=[N,O,S]))])[O,S;!$([O,S]([SX4](=O)(=O)[O])[N,O,S,Cl,Br,F,I]);!$([O,S]([SX4](=O)(=O)[O])[CX3](=[N,O,S]))][c]	2
DK849	sulfenic (thio-) acids / (aliphatic)	[C]-[SX2,SX3;H1,H0]-,=[OX2,OX1;H1,H0]	2
DK850	sulfenic (thio-) acids / (aromatic)	[c]-[SX2,SX3;H1,H0]-,=[OX2,OX1;H1,H0]	2
DK851	sulfides (aliphatic) / (aliphatic)	[CX4][SX2;!$(S[N,O,S,Cl,Br,F,I])][CX4]	2
DK852	sulfides (aromatic) / (aliphatic)	[c][SX2;!$(S[N,O,S,Cl,Br,F,I])][CX4]	2
DK853	sulfides (aromatic) / (aromatic)	[c][SX2;!$(S[N,O,S,Cl,Br,F,I])][c]	2
DK854	sulfinic (thio-/dithio-) acids / (aliphatic)	[SX3;!$(S(=[O,S])([OH,SH])C(=[N,O,S,Cl,Br,F,I]));!$(S(=[O,S])([OH,SH])[N,O,S,Cl,Br,F,I])](=[O,S])([OH,SH])[C]	2
DK855	sulfinic (thio-/dithio-) acids / (aromatic)	[SX3;!$(S(=[O,S])([OH,SH])C(=[N,O,S,Cl,Br,F,I]));!$(S(=[O,S])([OH,SH])[N,O,S,Cl,Br,F,I])](=[O,S])([OH,SH])[c]	2
DK856	sulfites (thio-/dithio-) / (aliphatic)	[SX3](=[OX1])([O,S;!$(O(S=O)C(=[N,O,S,Cl,Br,F,I]));!$([O,S](S=O)[N,O,S,Cl,Br,F,I])][C])([O,S;!$(O(S=O)C(=[N,O,S,Cl,Br,F,I]));!$([O,S](S=O)[N,O,S,Cl,Br,F,I])][C])	2
DK857	sulfites (thio-/dithio-) / (aromatic)	[SX3](=[OX1])([O,S;!$(O(S=O)C(=[N,O,S,Cl,Br,F,I]));!$([O,S](S=O)[N,O,S,Cl,Br,F,I])][c])([O,S;!$(O(S=O)C(=[N,O,S,Cl,Br,F,I]));!$([O,S](S=O)[N,O,S,Cl,Br,F,I])][c])	2
DK858	sulfites (thio-/dithio-) / (aromatic) / (aliphatic)	[SX3](=[OX1])([O,S;!$(O(S=O)C(=[N,O,S,Cl,Br,F,I]));!$([O,S](S=O)[N,O,S,Cl,Br,F,I])][c])([O,S;!$(O(S=O)C(=[N,O,S,Cl,Br,F,I]));!$([O,S](S=O)[N,O,S,Cl,Br,F,I])][C])	2
DK859	sulfonamides (aliphatic)	[C]-[SX4;!$(S(=O)(=O)([NX3])C(=[N,O,S,Cl,Br,I,F]));!$(S(=O)(=O)([NX3])[N,O,S,Cl,Br,I,F])](=[OX1])(=[OX1])[NX3;H2;!$(N(S(=O)(=O))C(=[N,O,S]));!$(N(S(=O)(=O))[N,O,S,Cl,Br,F,I])]	2
DK860	sulfonamides (aliphatic) / (N-aliphatic)	[C]-[SX4;!$(S(=O)(=O)([NX3])C(=[N,O,S,Cl,Br,I,F]));!$(S(=O)(=O)([NX3])[N,O,S,Cl,Br,I,F])](=[OX1])(=[OX1])[NX3;H1;!$(N(S(=O)(=O))C(=[N,O,S]));!$(N(S(=O)(=O))[N,O,S,Cl,Br,F,I])][C]	2
DK861	sulfonamides (aliphatic) / (N-aromatic)	[C]-[SX4;!$(S(=O)(=O)([NX3])C(=[N,O,S,Cl,Br,I,F]));!$(S(=O)(=O)([NX3])[N,O,S,Cl,Br,I,F])](=[OX1])(=[OX1])[NX3;H1;!$(N(S(=O)(=O))C(=[N,O,S]));!$(N(S(=O)(=O))[N,O,S,Cl,Br,F,I])][c]	2
DK862	sulfonamides (aromatic)	[c]-[SX4;!$(S(=O)(=O)([NX3])C(=[N,O,S,Cl,Br,I,F]));!$(S(=O)(=O)([NX3])[N,O,S,Cl,Br,I,F])](=[OX1])(=[OX1])[NX3;H2;!$(N(S(=O)(=O))C(=[N,O,S]));!$(N(S(=O)(=O))[N,O,S,Cl,Br,F,I])]	2
DK863	sulfonamides (aromatic) / (N-aromatic)	[c]-[SX4;!$(S(=O)(=O)([NX3])C(=[N,O,S,Cl,Br,I,F]));!$(S(=O)(=O)([NX3])[N,O,S,Cl,Br,I,F])](=[OX1])(=[OX1])[NX3;H1;!$(N(S(=O)(=O))C(=[N,O,S]));!$(N(S(=O)(=O))[N,O,S,Cl,Br,F,I])][c]	2
DK864	sulfonamides (aromatic) / (N-aliphatic)	[c]-[SX4;!$(S(=O)(=O)([NX3])C(=[N,O,S,Cl,Br,I,F]));!$(S(=O)(=O)([NX3])[N,O,S,Cl,Br,I,F])](=[OX1])(=[OX1])[NX3;H1;!$(N(S(=O)(=O))C(=[N,O,S]));!$(N(S(=O)(=O))[N,O,S,Cl,Br,F,I])][C]	2
DK865	sulfonamides (aliphatic) / (N-aliphatic) / (N-aliphatic)	[C]-[SX4;!$(S(=O)(=O)([NX3])C(=[N,O,S,Cl,Br,I,F]));!$(S(=O)(=O)([NX3])[N,O,S,Cl,Br,I,F])](=[OX1])(=[OX1])[NX3;!$(N(S(=O)(=O))C(=[N,O,S]));!$(N(S(=O)(=O))[N,O,S,Cl,Br,F,I])]([C])[C]	2
DK866	sulfonamides (aliphatic) / (N-aromatic) / (N-aromatic)	[C]-[SX4;!$(S(=O)(=O)([NX3])C(=[N,O,S,Cl,Br,I,F]));!$(S(=O)(=O)([NX3])[N,O,S,Cl,Br,I,F])](=[OX1])(=[OX1])[NX3;!$(N(S(=O)(=O))C(=[N,O,S]));!$(N(S(=O)(=O))[N,O,S,Cl,Br,F,I])]([c])[c]	2
DK867	sulfonamides (aliphatic) / (N-aliphatic) / (N-aromatic)	[C]-[SX4;!$(S(=O)(=O)([NX3])C(=[N,O,S,Cl,Br,I,F]));!$(S(=O)(=O)([NX3])[N,O,S,Cl,Br,I,F])](=[OX1])(=[OX1])[NX3;!$(N(S(=O)(=O))C(=[N,O,S]));!$(N(S(=O)(=O))[N,O,S,Cl,Br,F,I])]([C])[c]	2
DK868	sulfonamides (aromatic) / (N-aliphatic) / (N-aliphatic)	[c]-[SX4;!$(S(=O)(=O)([NX3])C(=[N,O,S,Cl,Br,I,F]));!$(S(=O)(=O)([NX3])[N,O,S,Cl,Br,I,F])](=[OX1])(=[OX1])[NX3;!$(N(S(=O)(=O))C(=[N,O,S]));!$(N(S(=O)(=O))[N,O,S,Cl,Br,F,I])]([C])[C]	2
DK869	sulfonamides (aromatic) / (N-aliphatic) / (N-aromatic)	[c]-[SX4;!$(S(=O)(=O)([NX3])C(=[N,O,S,Cl,Br,I,F]));!$(S(=O)(=O)([NX3])[N,O,S,Cl,Br,I,F])](=[OX1])(=[OX1])[NX3;!$(N(S(=O)(=O))C(=[N,O,S]));!$(N(S(=O)(=O))[N,O,S,Cl,Br,F,I])]([C])[c]	2
DK870	sulfonamides (aromatic) / (N-aromatic) / (N-aromatic)	[c]-[SX4;!$(S(=O)(=O)([NX3])C(=[N,O,S,Cl,Br,I,F]));!$(S(=O)(=O)([NX3])[N,O,S,Cl,Br,I,F])](=[OX1])(=[OX1])[NX3;!$(N(S(=O)(=O))C(=[N,O,S]));!$(N(S(=O)(=O))[N,O,S,Cl,Br,F,I])]([c])[c]	2
DK871	sulfonamides (thio-/dithio-)	[SX4;!$(S(=S)(=S)([NX3])C(=[N,O,S,Cl,Br,I,F]));!$(S(=S)(=S)([NX3])[N,O,S,Cl,Br,I,F])](=[SX1])(=[SX1])([NX3;!$(N(S(=S)(=S))C(=[N,O,S]));!$(N(S(=S)(=S))[N,O,S,Cl,Br,F,I])])	2
DK872	sulfonate esters / (aliphatic) / (aliphatic)	[SX4;!$(S(=O)(=O)(O)[N,O,S]);!$(S(=O)(=O)(O)C(=[N,O,S]));!$(S(=O)(=O)[O-,OH])](=[OX1])(=[OX1])([OX2;!$(O(S(=O)(=O))[N,O,S,Cl,Br,F,I]);!$(O(S(=O)(=O))C(=[N,O,S,Cl,Br,F,I]))]-[C])[C]	2
DK873	sulfonate esters / (aliphatic) / (aromatic)	[SX4;!$(S(=O)(=O)(O)[N,O,S]);!$(S(=O)(=O)(O)C(=[N,O,S]));!$(S(=O)(=O)[O-,OH])](=[OX1])(=[OX1])([OX2;!$(O(S(=O)(=O))[N,O,S,Cl,Br,F,I]);!$(O(S(=O)(=O))C(=[N,O,S,Cl,Br,F,I]))]-[C])[c]	2
DK874	sulfonate esters / (aromatic) / (aliphatic)	[SX4;!$(S(=O)(=O)(O)[N,O,S]);!$(S(=O)(=O)(O)C(=[N,O,S]));!$(S(=O)(=O)[O-,OH])](=[OX1])(=[OX1])([OX2;!$(O(S(=O)(=O))[N,O,S,Cl,Br,F,I]);!$(O(S(=O)(=O))C(=[N,O,S,Cl,Br,F,I]))]-[c])[C]	2
DK875	sulfonate esters / (aromatic) / (aromatic)	[SX4;!$(S(=O)(=O)(O)[N,O,S]);!$(S(=O)(=O)(O)C(=[N,O,S]));!$(S(=O)(=O)[O-,OH])](=[OX1])(=[OX1])([OX2;!$(O(S(=O)(=O))[N,O,S,Cl,Br,F,I]);!$(O(S(=O)(=O))C(=[N,O,S,Cl,Br,F,I]))]-[c])[c]	2
DK876	sulfonates (thio-/dithio-) / (aliphatic)	[SX4;!$(S(=[O,S])(=[O,S])(O)[N,O,S]);!$(S(=[O,S])(=[O,S])(O)C(=[N,O,S]));$(S(=[O,S])(=[O,S])[O-,OH])](=[O,S])(=[O,S])([O;$([O-]),$([OH])])-[C]	2
DK877	sulfonates (thio-/dithio-) / (aromatic)	[SX4;!$(S(=[O,S])(=[O,S])(O)[N,O,S]);!$(S(=[O,S])(=[O,S])(O)C(=[N,O,S]));$(S(=[O,S])(=[O,S])[O-,OH])](=[O,S])(=[O,S])([O;$([O-]),$([OH])])-[c]	2
DK878	sulfones / (aliphatic) / (aliphatic)	[SX4;!$([SX4](=O)(=O)([N,O,S]));!$([SX4](=O)(=O)(C(=[N,O,S])))](=[O])(=[O])([C])[C]	2
DK879	sulfones / (aliphatic) / (aromatic)	[SX4;!$([SX4](=O)(=O)([N,O,S]));!$([SX4](=O)(=O)(C(=[N,O,S])))](=[O])(=[O])([C])[c]	2
DK880	sulfones / (aromatic) / (aromatic)	[SX4;!$([SX4](=O)(=O)([N,O,S]));!$([SX4](=O)(=O)(C(=[N,O,S])))](=[O])(=[O])([c])[c]	2
DK881	sulfonyl halide (aliphatic)	[SX4;!$([SX4](=[O])(=[O])([N,O,S]));!$([SX4](=[O])(=[O])(C(=[N,O,S])));!$([SX4](=[O])(=[O])([Cl,Br,I,F])[Cl,Br,I,F])](=[OX1])(=[OX1])([C])[Cl,Br,F,I]	2
DK882	sulfonyl halide (aromatic)	[SX4;!$([SX4](=[O])(=[O])([N,O,S]));!$([SX4](=[O])(=[O])(C(=[N,O,S])));!$([SX4](=[O])(=[O])([Cl,Br,I,F])[Cl,Br,I,F])](=[OX1])(=[OX1])([c])[Cl,Br,F,I]	2
DK883	sulfonic (thio-/dithio-) acids / (aliphatic)	[C][SX4](=[O,S])(=[O,S])[OH]	2
DK884	sulfonic (thio-/dithio-) acids / (aromatic)	[c][SX4](=[O,S])(=[O,S])[OH]	2
DK885	sulfoxides / (aliphatic) / (aliphatic)	[C]-[SX3;!$([S+]([O-])([N,O,S]));!$([S+]([O-])([Cl,Br,I,F]));!$([S+]([O-])C(=[N,O,S]))](=[OX1])-[C]	2
DK886	sulfoxides / (aliphatic) / (aromatic)	[C]-[SX3;!$([S+]([O-])([N,O,S]));!$([S+]([O-])([Cl,Br,I,F]));!$([S+]([O-])C(=[N,O,S]))](=[OX1])-[c]	2
DK887	sulfoxides / (aromatic) / (aromatic)	[c]-[SX3;!$([S+]([O-])([N,O,S]));!$([S+]([O-])([Cl,Br,I,F]));!$([S+]([O-])C(=[N,O,S]))](=[OX1])-[c]	2
DK888	sulfuric (thio-/dithio-) acids / (aliphatic)	[C][OX2][SX4](=[OX1,SX1])(=[OX1,SX1])[OX2;H1]	2
DK889	sulfuric (thio-/dithio-) acids / (aromatic)	[c][OX2][SX4](=[OX1,SX1])(=[OX1,SX1])[OX2;H1]	2
DK890	thioacids (aliphatic)	[CX3;!$(C(=S)C(=[N,O,S]));!$(C(=S)[SX4](=O)(=O));!$(C(=S)([Cl,Br,F,I,N,O,S])[Cl,Br,F,I,N,O,S])](=[SX1])([OX2;H1])[C]	2
DK891	thioacids (aromatic)	[CX3;!$(C(=S)C(=[N,O,S]));!$(C(=S)[SX4](=O)(=O));!$(C(=S)([Cl,Br,F,I,N,O,S])[Cl,Br,F,I,N,O,S])](=[SX1])([OX2;H1])[c]	2
DK892	Thio-carbamates (O-aliphatic)	[C][OX2;!$(O[N,O,S,Cl,Br,I,F]);!$(O(C=[N,O,S])C=[N,O,S])][CX3](=[SX1])[NX3;H2;!$(N[N,O,S,Cl,Br,I,F]);!$(N(C=[N,O,S])C=[N,O,S])]	2
DK893	Thio-carbamates (O-aliphatic) / (N-aliphatic)	[C][OX2;!$(O[N,O,S,Cl,Br,I,F]);!$(O(C=[N,O,S])C=[N,O,S])][CX3](=[SX1])[NX3;H1;!$(N[N,O,S,Cl,Br,I,F]);!$(N(C=[N,O,S])C=[N,O,S])][C]	2
DK894	Thio-carbamates (O-aliphatic) / (N-aliphatic) / (N-aliphatic)	[C][OX2;!$(O[N,O,S,Cl,Br,I,F]);!$(O(C=[N,O,S])C=[N,O,S])][CX3](=[SX1])[NX3;H0;!$(N[N,O,S,Cl,Br,I,F]);!$(N(C=[N,O,S])C=[N,O,S])]([C])[C]	2
DK895	Thio-carbamates (O-aliphatic) / (N-aromatic)	[C][OX2;!$(O[N,O,S,Cl,Br,I,F]);!$(O(C=[N,O,S])C=[N,O,S])][CX3](=[SX1])[NX3;H1;!$(N[N,O,S,Cl,Br,I,F]);!$(N(C=[N,O,S])C=[N,O,S])][c]	2
DK896	Thio-carbamates (O-aliphatic) / (N-aromatic) / (N-aromatic)	[C][OX2;!$(O[N,O,S,Cl,Br,I,F]);!$(O(C=[N,O,S])C=[N,O,S])][CX3](=[SX1])[NX3;H0;!$(N[N,O,S,Cl,Br,I,F]);!$(N(C=[N,O,S])C=[N,O,S])]([c])[c]	2
DK897	Thio-carbamates (O-aliphatic) / (N-aromatic) / (N-aliphatic)	[C][OX2;!$(O[N,O,S,Cl,Br,I,F]);!$(O(C=[N,O,S])C=[N,O,S])][CX3](=[SX1])[NX3;H0;!$(N[N,O,S,Cl,Br,I,F]);!$(N(C=[N,O,S])C=[N,O,S])]([c])[C]	2
DK898	Thio-carbamates (O-aromatic)	[c][OX2;!$(O[N,O,S,Cl,Br,I,F]);!$(O(C=[N,O,S])C=[N,O,S])][CX3](=[SX1])[NX3;H2;!$(N[N,O,S,Cl,Br,I,F]);!$(N(C=[N,O,S])C=[N,O,S])]	2
DK899	Thio-carbamates (O-aromatic) / (N-aliphatic)	[c][OX2;!$(O[N,O,S,Cl,Br,I,F]);!$(O(C=[N,O,S])C=[N,O,S])][CX3](=[SX1])[NX3;H1;!$(N[N,O,S,Cl,Br,I,F]);!$(N(C=[N,O,S])C=[N,O,S])][C]	2
DK900	Thio-carbamates (O-aromatic) / (N-aromatic)	[c][OX2;!$(O[N,O,S,Cl,Br,I,F]);!$(O(C=[N,O,S])C=[N,O,S])][CX3](=[SX1])[NX3;H1;!$(N[N,O,S,Cl,Br,I,F]);!$(N(C=[N,O,S])C=[N,O,S])][c]	2
DK901	Thio-carbamates (O-aromatic) / (N-aromatic) / (N-aromatic)	[c][OX2;!$(O[N,O,S,Cl,Br,I,F]);!$(O(C=[N,O,S])C=[N,O,S])][CX3](=[SX1])[NX3;H0;!$(N[N,O,S,Cl,Br,I,F]);!$(N(C=[N,O,S])C=[N,O,S])]([c])[c]	2
DK902	Thio-carbamates (O-aromatic) / (N-aliphatic) / (N-aliphatic)	[c][OX2;!$(O[N,O,S,Cl,Br,I,F]);!$(O(C=[N,O,S])C=[N,O,S])][CX3](=[SX1])[NX3;H0;!$(N[N,O,S,Cl,Br,I,F]);!$(N(C=[N,O,S])C=[N,O,S])]([C])[C]	2
DK903	Thio-carbamates (O-aromatic) / (N-aliphatic) / (N-aromatic)	[c][OX2;!$(O[N,O,S,Cl,Br,I,F]);!$(O(C=[N,O,S])C=[N,O,S])][CX3](=[SX1])[NX3;H0;!$(N[N,O,S,Cl,Br,I,F]);!$(N(C=[N,O,S])C=[N,O,S])]([C])[c]	2
DK904	thiocyanates (aliphatic)	[NX1]#[CX2][SX2;!$(SC(=[N,O,S]));!$(S[N,O,S,Cl,Br,I,F])]-[C]	2
DK905	thiocyanates (aromatic)	[NX1]#[CX2][SX2;!$(SC(=[N,O,S]));!$(S[N,O,S,Cl,Br,I,F])]-[c]	2
DK906	thioesters (aliphatic) / (aliphatic)	[C]-[CX3;!$(C(=O)([Cl,Br,I,F,N])[S]);!$(C(=O)C(=[N,O,S]))](=[OX1])[SX2;!$(S(C=O)C=[N,O,S]);!$(S(C=O)[N,O,S,Cl,Br,I,F])]-[C]	2
DK907	thioesters (aliphatic) / (aromatic)	[C]-[CX3;!$(C(=O)([Cl,Br,I,F,N])[S]);!$(C(=O)C(=[N,O,S]))](=[OX1])[SX2;!$(S(C=O)C=[N,O,S]);!$(S(C=O)[N,O,S,Cl,Br,I,F])]-[c]	2
DK908	thioesters (aromatic) / (aliphatic)	[c]-[CX3;!$(C(=O)([Cl,Br,I,F,N])[S]);!$(C(=O)C(=[N,O,S]))](=[OX1])[SX2;!$(S(C=O)C=[N,O,S]);!$(S(C=O)[N,O,S,Cl,Br,I,F])]-[C]	2
DK909	thioesters (aromatic) / (aromatic)	[c]-[CX3;!$(C(=O)([Cl,Br,I,F,N])[S]);!$(C(=O)C(=[N,O,S]))](=[OX1])[SX2;!$(S(C=O)C=[N,O,S]);!$(S(C=O)[N,O,S,Cl,Br,I,F])]-[c]	2
DK910	thioketones (aliphatic) / (aliphatic)	[C;!$([#6](C=S)[N,O,S]);!$([#6](C=S)(=[N,O,S]))]-[CX3](=[SX1])[C;!$([#6](C=S)[N,O,S]);!$([#6](C=S)(=[N,O,S]))]	2
DK911	thioketones (aromatic) / (aliphatic)	[c]-[CX3](=[SX1])([C;!$([#6](C=S)[N,O,S]);!$([#6](C=S)(=[N,O,S]))])	2
DK912	thioketones (aromatic) / (aromatic)	[c]-[CX3](=[SX1])-[c]	2
DK913	thio-ureas (aliphatic)	[C][NX3;H1;!$(N(C(=O)N)C(=[N,O,S]));!$(N(C(=O)N)[N,O,S,Cl,Br,F,I])][CX3](=[SX1])[NX3;H2;!$(N(C=O)C(=[N,O,S]));!$(N(C=O)[N,O,S,Cl,Br,F,I])]	2
DK914	thio-ureas (aliphatic) / (aliphatic)	[NX3;H0;!$(N(C(=O)N)C(=[N,O,S]));!$(N(C(=O)N)[N,O,S,Cl,Br,F,I])]([C])([C])[CX3](=[SX1])[NX3;H2;!$(N(C=O)C(=[N,O,S]));!$(N(C=O)[N,O,S,Cl,Br,F,I])]	2
DK915	thio-ureas (aliphatic) / (aliphatic) / (aliphatic)	[C][NX3;H0;!$(N(C(=O)N)C(=[N,O,S]));!$(N(C(=O)N)[N,O,S,Cl,Br,F,I])]([C])[CX3](=[SX1])[NX3;H1;!$(N(C=O)C(=[N,O,S]));!$(N(C=O)[N,O,S,Cl,Br,F,I])][C]	2
DK916	thio-ureas (aliphatic) / (aliphatic) / (aliphatic) / (aliphatic)	[C][NX3;H0;!$(N(C(=O)N)C(=[N,O,S]));!$(N(C(=O)N)[N,O,S,Cl,Br,F,I])]([C])[CX3](=[SX1])[NX3;H0;!$(N(C=O)C(=[N,O,S]));!$(N(C=O)[N,O,S,Cl,Br,F,I])]([C])[C]	2
DK917	thio-ureas (aliphatic) / (aliphatic) / (aromatic)	[C][NX3;H0;!$(N(C(=O)N)C(=[N,O,S]));!$(N(C(=O)N)[N,O,S,Cl,Br,F,I])]([C])[CX3](=[SX1])[NX3;H1;!$(N(C=O)C(=[N,O,S]));!$(N(C=O)[N,O,S,Cl,Br,F,I])][c]	2
DK918	thio-ureas (aliphatic) / (aliphatic) / (aromatic) / (aromatic)	[C][NX3;H0;!$(N(C(=O)N)C(=[N,O,S]));!$(N(C(=O)N)[N,O,S,Cl,Br,F,I])]([C])[CX3](=[SX1])[NX3;H0;!$(N(C=O)C(=[N,O,S]));!$(N(C=O)[N,O,S,Cl,Br,F,I])]([c])[c]	2
DK919	thio-ureas (aromatic)	[c][NX3;H1;!$(N(C(=O)N)C(=[N,O,S]));!$(N(C(=O)N)[N,O,S,Cl,Br,F,I])][CX3](=[SX1])[NX3;H2;!$(N(C=O)C(=[N,O,S]));!$(N(C=O)[N,O,S,Cl,Br,F,I])]	2
DK920	thio-ureas (aromatic) / (aliphatic)	[C][NX3;H0;!$(N(C(=O)N)C(=[N,O,S]));!$(N(C(=O)N)[N,O,S,Cl,Br,F,I])]([c])[CX3](=[SX1])[NX3;H2;!$(N(C=O)C(=[N,O,S]));!$(N(C=O)[N,O,S,Cl,Br,F,I])]	2
DK921	thio-ureas (aromatic) / (aliphatic) / (aliphatic) / (H)	[c][NX3;H0;!$(N(C(=O)N)C(=[N,O,S]));!$(N(C(=O)N)[N,O,S,Cl,Br,F,I])]([C])[CX3](=[SX1])[NX3;H1;!$(N(C=O)C(=[N,O,S]));!$(N(C=O)[N,O,S,Cl,Br,F,I])][C]	2
DK922	thio-ureas (aromatic) / (aliphatic) / (H) / (H)	[c][NX3;H0;!$(N(C(=O)N)C(=[N,O,S]));!$(N(C(=O)N)[N,O,S,Cl,Br,F,I])]([C])[CX3](=[SX1])[NX3;H2;!$(N(C=O)C(=[N,O,S]));!$(N(C=O)[N,O,S,Cl,Br,F,I])]	2
DK923	thio-ureas (aliphatic) / (H) / (aliphatic) / (H)	[C][NX3;H1;!$(N(C(=O)N)C(=[N,O,S]));!$(N(C(=O)N)[N,O,S,Cl,Br,F,I])][CX3](=[SX1])[NX3;H1;!$(N(C=O)C(=[N,O,S]));!$(N(C=O)[N,O,S,Cl,Br,F,I])][C]	2
DK924	thio-ureas (aromatic) / (H) / (aromatic) / (H)	[c][NX3;H1;!$(N(C(=O)N)C(=[N,O,S]));!$(N(C(=O)N)[N,O,S,Cl,Br,F,I])][CX3](=[SX1])[NX3;H1;!$(N(C=O)C(=[N,O,S]));!$(N(C=O)[N,O,S,Cl,Br,F,I])][c]	2
DK925	thio-ureas (aromatic) / (aromatic) / (aliphatic) / (H)	[c][NX3;H0;!$(N(C(=O)N)C(=[N,O,S]));!$(N(C(=O)N)[N,O,S,Cl,Br,F,I])]([c])[CX3](=[SX1])[NX3;H1;!$(N(C=O)C(=[N,O,S]));!$(N(C=O)[N,O,S,Cl,Br,F,I])][C]	2
DK926	thio-ureas (aromatic) / (aliphatic) / (aliphatic) / (aliphatic)	[c][NX3;H0;!$(N(C(=O)N)C(=[N,O,S]));!$(N(C(=O)N)[N,O,S,Cl,Br,F,I])]([C])[CX3](=[SX1])[NX3;H0;!$(N(C=O)C(=[N,O,S]));!$(N(C=O)[N,O,S,Cl,Br,F,I])]([C])[C]	2
DK927	thio-ureas (aromatic) / (aliphatic) / (aromatic)	[c][NX3;H0;!$(N(C(=O)N)C(=[N,O,S]));!$(N(C(=O)N)[N,O,S,Cl,Br,F,I])]([C])[CX3](=[SX1])[NX3;H1;!$(N(C=O)C(=[N,O,S]));!$(N(C=O)[N,O,S,Cl,Br,F,I])][c]	2
DK928	thio-ureas (aromatic) / (aliphatic) / (aromatic) / (aliphatic)	[c][NX3;H0;!$(N(C(=O)N)C(=[N,O,S]));!$(N(C(=O)N)[N,O,S,Cl,Br,F,I])]([C])[CX3](=[SX1])[NX3;H0;!$(N(C=O)C(=[N,O,S]));!$(N(C=O)[N,O,S,Cl,Br,F,I])]([c])[C]	2
DK929	thio-ureas (aromatic) / (aliphatic) / (aromatic) / (aromatic)	[c][NX3;H0;!$(N(C(=O)N)C(=[N,O,S]));!$(N(C(=O)N)[N,O,S,Cl,Br,F,I])]([C])[CX3](=[SX1])[NX3;H0;!$(N(C=O)C(=[N,O,S]));!$(N(C=O)[N,O,S,Cl,Br,F,I])]([c])[c]	2
DK930	thio-ureas (aromatic) / (aromatic)	[c][NX3;H0;!$(N(C(=O)N)C(=[N,O,S]));!$(N(C(=O)N)[N,O,S,Cl,Br,F,I])]([c])[CX3](=[SX1])[NX3;H2;!$(N(C=O)C(=[N,O,S]));!$(N(C=O)[N,O,S,Cl,Br,F,I])]	2
DK931	thio-ureas (aromatic) / (aromatic) / (aromatic)	[c][NX3;H0;!$(N(C(=O)N)C(=[N,O,S]));!$(N(C(=O)N)[N,O,S,Cl,Br,F,I])]([c])[CX3](=[SX1])[NX3;H1;!$(N(C=O)C(=[N,O,S]));!$(N(C=O)[N,O,S,Cl,Br,F,I])][c]	2
DK932	thio-ureas (aromatic) / (aromatic) / (aromatic) / (aromatic)	[c][NX3;H0;!$(N(C(=O)N)C(=[N,O,S]));!$(N(C(=O)N)[N,O,S,Cl,Br,F,I])]([c])[CX3](=[SX1])[NX3;H0;!$(N(C=O)C(=[N,O,S]));!$(N(C=O)[N,O,S,Cl,Br,F,I])]([c])[c]	2
DK933	thio-ureas (aliphatic) / (H) / (H) / (aromatic)	[C][NX3;H1;!$(N(C(=O)N)C(=[N,O,S]));!$(N(C(=O)N)[N,O,S,Cl,Br,F,I])][CX3](=[SX1])[NX3;H1;!$(N(C=O)C(=[N,O,S]));!$(N(C=O)[N,O,S,Cl,Br,F,I])][c]	2
DK934	ureas (aliphatic) / (aliphatic) / (aliphatic) / (aliphatic)	[C][NX3;H0;!$(N(C(=O)N)C(=[N,O,S]));!$(N(C(=O)N)[N,O,S,Cl,Br,F,I])]([C])[CX3](=[OX1])[NX3;H0;!$(N(C=O)C(=[N,O,S]));!$(N(C=O)[N,O,S,Cl,Br,F,I])]([C])[C]	2
DK935	ureas (aliphatic) / (aliphatic) / (aromatic)	[C][NX3;H0;!$(N(C(=O)N)C(=[N,O,S]));!$(N(C(=O)N)[N,O,S,Cl,Br,F,I])]([C])[CX3](=[OX1])[NX3;H1;!$(N(C=O)C(=[N,O,S]));!$(N(C=O)[N,O,S,Cl,Br,F,I])][c]	2
DK936	ureas (aliphatic) / (aliphatic) / (aromatic) / (aromatic)	[C][NX3;H0;!$(N(C(=O)N)C(=[N,O,S]));!$(N(C(=O)N)[N,O,S,Cl,Br,F,I])]([C])[CX3](=[OX1])[NX3;H0;!$(N(C=O)C(=[N,O,S]));!$(N(C=O)[N,O,S,Cl,Br,F,I])]([c])[c]	2
DK937	ureas (aromatic)	[c][NX3;H1;!$(N(C(=O)N)C(=[N,O,S]));!$(N(C(=O)N)[N,O,S,Cl,Br,F,I])][CX3](=[OX1])[NX3;H2;!$(N(C=O)C(=[N,O,S]));!$(N(C=O)[N,O,S,Cl,Br,F,I])]	2
DK938	ureas (aromatic) / (aliphatic)	[C][NX3;H0;!$(N(C(=O)N)C(=[N,O,S]));!$(N(C(=O)N)[N,O,S,Cl,Br,F,I])]([c])[CX3](=[OX1])[NX3;H2;!$(N(C=O)C(=[N,O,S]));!$(N(C=O)[N,O,S,Cl,Br,F,I])]	2
DK939	ureas (aromatic) / (aliphatic) / (aliphatic) / (aliphatic)	[c][NX3;H0;!$(N(C(=O)N)C(=[N,O,S]));!$(N(C(=O)N)[N,O,S,Cl,Br,F,I])]([C])[CX3](=[OX1])[NX3;H0;!$(N(C=O)C(=[N,O,S]));!$(N(C=O)[N,O,S,Cl,Br,F,I])]([C])[C]	2
DK940	ureas (aromatic) / (aliphatic) / (aromatic)	[c][NX3;H0;!$(N(C(=O)N)C(=[N,O,S]));!$(N(C(=O)N)[N,O,S,Cl,Br,F,I])]([C])[CX3](=[OX1])[NX3;H1;!$(N(C=O)C(=[N,O,S]));!$(N(C=O)[N,O,S,Cl,Br,F,I])][c]	2
DK941	ureas (aromatic) / (aliphatic) / (aromatic) / (aliphatic)	[c][NX3;H0;!$(N(C(=O)N)C(=[N,O,S]));!$(N(C(=O)N)[N,O,S,Cl,Br,F,I])]([C])[CX3](=[OX1])[NX3;H0;!$(N(C=O)C(=[N,O,S]));!$(N(C=O)[N,O,S,Cl,Br,F,I])]([c])[C]	2
DK942	ureas (aromatic) / (aliphatic) / (aromatic) / (aromatic)	[c][NX3;H0;!$(N(C(=O)N)C(=[N,O,S]));!$(N(C(=O)N)[N,O,S,Cl,Br,F,I])]([C])[CX3](=[OX1])[NX3;H0;!$(N(C=O)C(=[N,O,S]));!$(N(C=O)[N,O,S,Cl,Br,F,I])]([c])[c]	2
DK943	ureas (aromatic) / (aromatic)	[c][NX3;H0;!$(N(C(=O)N)C(=[N,O,S]));!$(N(C(=O)N)[N,O,S,Cl,Br,F,I])]([c])[CX3](=[OX1])[NX3;H2;!$(N(C=O)C(=[N,O,S]));!$(N(C=O)[N,O,S,Cl,Br,F,I])]	2
DK944	ureas (aromatic) / (aromatic) / (aromatic)	[c][NX3;H0;!$(N(C(=O)N)C(=[N,O,S]));!$(N(C(=O)N)[N,O,S,Cl,Br,F,I])]([c])[CX3](=[OX1])[NX3;H1;!$(N(C=O)C(=[N,O,S]));!$(N(C=O)[N,O,S,Cl,Br,F,I])][c]	2
DK945	ureas (aromatic) / (aromatic) / (aromatic) / (aromatic)	[c][NX3;H0;!$(N(C(=O)N)C(=[N,O,S]));!$(N(C(=O)N)[N,O,S,Cl,Br,F,I])]([c])[CX3](=[OX1])[NX3;H0;!$(N(C=O)C(=[N,O,S]));!$(N(C=O)[N,O,S,Cl,Br,F,I])]([c])[c]	2
DK946	ureas (aliphatic) / (aliphatic) / (aliphatic) / (H)	[C][NX3;H0;!$(N(C(=O)N)C(=[N,O,S]));!$(N(C(=O)N)[N,O,S,Cl,Br,F,I])]([C])[CX3](=[OX1])[NX3;H1;!$(N(C=O)C(=[N,O,S]));!$(N(C=O)[N,O,S,Cl,Br,F,I])][C]	2
DK947	ureas (aliphatic) / (aliphatic) / (H) / (H)	[C][NX3;H0;!$(N(C(=O)N)C(=[N,O,S]));!$(N(C(=O)N)[N,O,S,Cl,Br,F,I])]([C])[CX3](=[OX1])[NX3;H2;!$(N(C=O)C(=[N,O,S]));!$(N(C=O)[N,O,S,Cl,Br,F,I])]	2
DK948	ureas (aliphatic) / (aromatic) / (aliphatic) / (H)	[C][NX3;H0;!$(N(C(=O)N)C(=[N,O,S]));!$(N(C(=O)N)[N,O,S,Cl,Br,F,I])]([c])[CX3](=[OX1])[NX3;H1;!$(N(C=O)C(=[N,O,S]));!$(N(C=O)[N,O,S,Cl,Br,F,I])][C]	2
DK949	ureas (aliphatic) / (H) / (aliphatic) / (H)	[C][NX3;H1;!$(N(C(=O)N)C(=[N,O,S]));!$(N(C(=O)N)[N,O,S,Cl,Br,F,I])][CX3](=[OX1])[NX3;H1;!$(N(C=O)C(=[N,O,S]));!$(N(C=O)[N,O,S,Cl,Br,F,I])][C]	2
DK950	ureas (aromatic) / (aromatic) / (aliphatic) / (H)	[c][NX3;H0;!$(N(C(=O)N)C(=[N,O,S]));!$(N(C(=O)N)[N,O,S,Cl,Br,F,I])]([c])[CX3](=[OX1])[NX3;H1;!$(N(C=O)C(=[N,O,S]));!$(N(C=O)[N,O,S,Cl,Br,F,I])][C]	2
DK951	ureas (aromatic) / (H) / (aliphatic) / (H)	[c][NX3;H1;!$(N(C(=O)N)C(=[N,O,S]));!$(N(C(=O)N)[N,O,S,Cl,Br,F,I])][CX3](=[OX1])[NX3;H1;!$(N(C=O)C(=[N,O,S]));!$(N(C=O)[N,O,S,Cl,Br,F,I])][C]	2
DK952	ureas (aromatic) / (H) / (aromatic) / (H)	[c][NX3;H1;!$(N(C(=O)N)C(=[N,O,S]));!$(N(C(=O)N)[N,O,S,Cl,Br,F,I])][CX3](=[OX1])[NX3;H1;!$(N(C=O)C(=[N,O,S]));!$(N(C=O)[N,O,S,Cl,Br,F,I])][c]	2
DK953	ureas (aliphatic) / (H) / (H) / (H)	[C][NX3;H1;!$(N(C(=O)N)C(=[N,O,S]));!$(N(C(=O)N)[N,O,S,Cl,Br,F,I])][CX3](=[OX1])[NX3;H2;!$(N(C=O)C(=[N,O,S]));!$(N(C=O)[N,O,S,Cl,Br,F,I])]	2
DK954	trifluorometan (aliphatic)	[C][CX4;H0]([F])([F])([F])	2
DK955	trifluorometan (aromatic)	[c][CX4;H0]([F])([F])([F])	2
DK956	Boronic Acid (aliphatic)	B([OX2])([OX2])[C]	2
DK957	Boronic Acid (aromatic)	B([OX2])([OX2])[c]	2
DK958	thiols aromatic	[c][SX2;H1]	2
DK959	thiols aliphatic	[CX4,CX2;!$([C](=[O,N,S]))][SX2;H1]	2
DK960	anhydrides_thio (aliphatic) / (aliphatic)	[CX3;H0;!$(C(=[O,S])[Cl,F,I,Br]);!$(C(=[N,O,S])C(=[N,O,S]));!$(C(=[O,S])([N,O,S])[O]C(=[O,S]));!$(C(=[O,S])[OH,SH,NH])]([C])(=[S,O])[OX2][CX3;H0;!$(C(=[O,S])[Cl,F,I,Br]);!$(C(=[N,O,S])C(=[N,O,S]));!$(C(=[O,S])([N,O,S])[O]C(=[O,S]));!$(C(=[O,S])[OH,SH,NH])]([C])(=[S,O])	2
DK961	anhydrides_thio (aliphatic) / (aromatic)	[CX3;H0;!$(C(=[O,S])[Cl,F,I,Br]);!$(C(=[N,O,S])C(=[N,O,S]));!$(C(=[O,S])([N,O,S])[O]C(=[O,S]));!$(C(=[O,S])[OH,SH,NH])]([C])(=[S,O])[OX2][CX3;H0;!$(C(=[O,S])[Cl,F,I,Br]);!$(C(=[N,O,S])C(=[N,O,S]));!$(C(=[O,S])([N,O,S])[O]C(=[O,S]));!$(C(=[O,S])[OH,SH,NH])]([c])(=[S,O])	2
DK962	anhydrides_thio (aromatic) / (aromatic)	[CX3;H0;!$(C(=[O,S])[Cl,F,I,Br]);!$(C(=[N,O,S])C(=[N,O,S]));!$(C(=[O,S])([N,O,S])[O]C(=[O,S]));!$(C(=[O,S])[OH,SH,NH])]([c])(=[S,O])[OX2][CX3;H0;!$(C(=[O,S])[Cl,F,I,Br]);!$(C(=[N,O,S])C(=[N,O,S]));!$(C(=[O,S])([N,O,S])[O]C(=[O,S]));!$(C(=[O,S])[OH,SH,NH])]([c])(=[S,O])	2
DK963	X on aromatic ring	[Cl,Br,F,I][a;!r0]	2
DK964	X on exo-conjugated C	[Cl,Br,F,I]\[#6]=[#6]\[c]	2
DK965	X on ring C(sp2)	[CX3](=[*;!r0])[Cl,Br,F,I]	2
DK966	X on ring C(sp3)	[CX4]([*;!r0])[Cl,Br,F,I]	2
DK967	X on aliphatic C	[Cl,Br,F,I][CX4;r0;!$(C=[O,S])]	2
DK968	X derivatives	[Cl,Br,F,I][#6;!$(C=[O,S])]	3
DK969	Acyl-sulfonamides derivatives	[CX3;!$(C(=O)C(=O));!$(C(=O)[O,S])](=[OX1])[NX3R0;!$([N,O,S]=C[NX3]C=[N,O,S]);!$(N[Cl,Br,I,F])][SX4R0;!$(S([#7])[#7]);!$(SC=O)](=[OX1])(=[OX1])	3
DK970	aldehydes derivatives	[CX3;H1;!$(C(=O)[O,S,N]);!$(C(=O)[Cl,F,Br,I]);!$(C(=O)C(=O))](=[OX1])	3
DK971	amides derivatives	[CX3;!$(C(=O)[*][OH,SH,NH]);!$(C(=O)C(=O));!$(C(=O)(N)[O,N,S])](=[OX1])[NX3;!$(N[*][OH,SH,NH]);!$(N[Cl,Br,I,F,N,S,O]);!$(N(C(=[O,S,N]))[CX3](=[N,S,O]))]	3
DK972	amidines derivatives	[CX3;H0;R0;!$([CX3](=N)[CX3](=[N,O,S]));!$([CX3](N)(=N)[N,O,S,Cl,Br,I,F])](=[NX2;R0;!$(C=NC(=[N,O,S]));!$(N[N,O,S,Cl,Br,I,F])])[NX3;R0;!$(N[N,O,S,Cl,Br,I,F]);!$(N(C=[O,S,N])C(=N))]	3
DK973	amines derivatives	[NX3;H3,H2,H1,H0;!$(N-[N,O,S,Cl,Br,I,F]);!$(NC(=[N,O,S]))]	3
DK974	Boronic Acid derivatives	B([OX2])([OX2])[*;!#7]	3
DK975	N-nitroso groups derivatives	[*;!#7]-[NX3]~[NX2]=[OX1]	3
DK976	isothiocyanates derivatives	[SX1]=[CX2]=[NX2;!$(N(=C)[N,O,S]);!$(N(=C)C(=[N,O,S]))]	3
DK977	carbamates derivatives	[OX2;!$(O[N,O,S,Cl,Br,I,F]);!$(O(C=[N,O,S])C=[N,O,S])][CX3](=[OX1])[NX3;!$(N[N,O,S,Cl,Br,I,F]);!$(N(C=[N,O,S])C=[N,O,S])]	3
DK978	carboxylic acids derivatives	[CX3;$([CX3](=[OX1])[OX1H0-]),$([CX3](=[OX1])[OX2H1]);!$(C(=O)[Cl,Br,I,F,N,S]);!$(C(=O)C(=[N,O,S]))](=[OX1])	3
DK979	cyanates derivatives	[#6][OX2][CX2]#[NX1]	3
DK980	diketoazanes derivatives	[#6][CX3](=O)[NX3;H1][NX3;H1][CX3](=O)[#6]	3
DK981	dione derivatives	[*;!#7][CX3](=O)[CX3](=O)[*;!#7]	3
DK982	disulfides derivatives	[*;!#7][SX2;!$(S(S)[N,O,S,Cl,Br,I,F]);!$(S(S)(C=[N,O,S]))][SX2;!$(S(S)[N,O,S,Cl,Br,I,F]);!$(S(S)(C=[N,O,S]))][*;!#7]	3
DK983	dithioacids derivatives	[CX3;H0;!$(C(=S)([Cl,Br,I,F,N])[S]);!$(C(=S)C(=[N,O,S]))](=[SX1])[SX2;H1;!$(S(C=S)C=[N,O,S]);!$(S(C=S)[N,O,S,Cl,Br,I,F])]	3
DK984	dithioesters derivatives	[CX3;H0;!$(C(=S)([Cl,Br,I,F,N])[S]);!$(C(=S)C(=[N,O,S]))](=[SX1])[SX2;H0;!$(S(C=S)C=[N,O,S]);!$(S(C=S)[N,O,S,Cl,Br,I,F])]	3
DK985	Dithio-imides derivatives	[*;!#7][CX3](=[SX1])[NX3][CX3](=[SX1])[*;!#7]	3
DK986	esters derivatives	[CX3;!$(C(=O)[Cl,Br,I,F,N,S]);!$(C(=O)C(=[N,O,S]));!$([CX3](=[OX1])[OX1H0-]);!$([CX3](=[OX1])[OX2H1])](=[OX1])[OX2;!$(O(C=O)C=[N,O,S]);!$(O(C=O)[N,O,S,Cl,Br,I,F])]	3
DK987	ethers derivatives	[OX2;H0;!$(O[N,O,S,Cl,Br,I,F]);!$(OC=[N,O,S])]	3
DK988	guanidine derivatives	[NX3;!$(N(C=[N,O,S])C=N);!$(N(C=N)[N,O,S,Cl,Br,I,F])][CX3](=[NX2;!$(N(=C(N)(N))C(=[N,O,S,Cl,Br,I,F]));!$(N(C(=[N,O,S])(=C)));!$(N(=C)[N,O,S,Cl,Br,I,F])])[NX3;!$(N(C=[N,O,S])C=N);!$(N(C=N)[N,O,S,Cl,Br,I,F])]	3
DK989	halogenides derivatives	[CX3;!$(C(=O)C(=[N,O,S]));!$(C(=O)([N,O,S,Cl,Br,I,F])[N,O,S,Cl,Br,I,F])](=[OX1])[Cl,Br,I,F]	3
DK990	hydrazide derivatives	[NX3;$(N(C(=[N,O,S]))(N)),$(N([SX4](=O)(=O)));!$(N(C(=[N,O,S]))N(C(=[N,O,S])));!$(N([SX4](=O)(=O))(N([SX4](=O)(=O))))][NX3;!$(N([SX4](=O)(=O))(N([SX4](=O)(=O))))]	3
DK991	hydrazine derivatives	[NX3;!$(N([N,O,S,Cl,Br,F,I])N);!$(N(C(=[N,O,S]))(N));!$(N([SX4](=O)(=O)));!$(N(C(=[N,O,S]))N(C(=[N,O,S])));!$(N([SX4](=O)(=O))(N([SX4](=O)(=O))))][NX3;!$(N([N,O,S,Cl,Br,F,I])N);!$(N(C(=[N,O,S]))(N));!$(N([SX4](=O)(=O)));!$(N(C(=[N,O,S]))N(C(=[N,O,S])));!$(N([SX4](=O)(=O))(N([SX4](=O)(=O))))]	3
DK992	hydrazone derivatives	[CX3;!$(C(=N)C(=[N,O,S]));!$(C(=N)[SX4](=O)(=O))]=[NX2][NX3;!$(NC(=[N,O,S]));!$(N(N)[SX4](=O)(=O))]	3
DK993	hydroxylamides derivatives	[CX3;!$(C(=O)(NO)[N,O,S]);!$(C(=O)(NO)C(=[N,O,S]));!$(C(=O)[SX4](=O)(=O))](=[OX1])[NX3;!$(N(C=O)C(=[N,O,S]));!$(N(C=O)[SX4](=O)(=O))][OX2;!$(O(NC=O)[N,O,S,Cl,Br,F,I]);!$(O(NC=O)(C=[N,O,S]));!$(O(NC=O)[SX4](=O)(=O))]	3
DK994	hydroxylamines derivatives	[NX3;!$(N(O)[Cl,Br,F,I]);!$(N(O)C(=[N,O,S]));!$(N(O)[SX4](=O)(=O))][OX2;!$(O(N)[N,O,S,Cl,Br,F,I]);!$(O(N)(C=[N,O,S]));!$(O(N)[SX4](=O)(=O))]	3
DK995	hydroxyureas derivatives	[CX3](=[OX1])([NX3;!$(N(C(=O)N)C(=[N,O,S]));!$(N(C(=O)N)[N,O,S,Cl,Br,F,I])])[NX3;!$(N(C=O)(O)C(=[N,O,S]));!$(N(C=O)(O)[N,O,S,Cl,Br,F,I])][OX2;!$(O(NC=O)C(=[N,O,S]));!$(O(NC=O)[N,O,S])]	3
DK996	hypohalogenides derivatives	[OX2;!$(O(C=[N,O,S]));!$(O[SX4](=O)(=O))][Cl,Br,I,F]	3
DK997	imides derivatives	[CX3;!$(C(=O)(N)[N,O,S,Cl,Br,F,I]);!$(C(=O)C(=[N,O,S]))](=[OX1])[NX3;!$(N(C=O)(C=O)C(=[N,O,S]));!$(N(C=O)(C=O)[Cl,Br,F,I])][CX3;!$(C(=O)(N)[N,O,S,Cl,Br,F,I]);!$(C(=O)C(=[N,O,S]))](=[OX1])	3
DK998	imides_phtalic derivatives	[cR1]1:[cR1]:[cR1]:[cR1]:[cR2]2:[cR2]1-[CX3](-[NX3]-[CX3]-2=[OX1])=[OX1]	3
DK999	imides_dithio derivatives	[*;!#7][CX3;!$(C(=O)(N)[N,O,S,Cl,Br,F,I]);!$(C(=O)C(=[N,O,S]))](=[SX1])[NX3;!$(N(C=O)(C=O)C(=[N,O,S]));!$(N(C=O)(C=O)[Cl,Br,F,I])][CX3;!$(C(=O)(N)[N,O,S,Cl,Br,F,I]);!$(C(=O)C(=[N,O,S]))](=[SX1])[*;!#7]	3
DK1000	imides_thio derivatives	[*;!#7][CX3;!$(C(=O)(N)[N,O,S,Cl,Br,F,I]);!$(C(=O)C(=[N,O,S]))](=[SX1])[NX3;!$(N(C=O)(C=O)C(=[N,O,S]));!$(N(C=O)(C=O)[Cl,Br,F,I])][CX3;!$(C(=O)(N)[N,O,S,Cl,Br,F,I]);!$(C(=O)C(=[N,O,S]))](=[OX1])[*;!#7]	3
DK1001	imines derivatives	[CX3;!$(C(=N)C(=[N,O,S]));!$(C(=N)[N,O,S,Cl,Br,I,F])]=[NX2;!$(N(=C)[N,O,S,Cl,Br,I,F]);!$(N(=C)C(=[N,O,S]))]	3
DK1002	isocyanates derivatives	[OX1]=[CX2]=[NX2;!$(N(=C)[N,O,S]);!$(N(=C)C(=[N,O,S]))]	3
DK1003	ketones derivatives	[CX3](=[OX1])([#6;!$([#6](C=O)[N,O,S]);!$([#6](C=O)(=[N,O,S]))])[#6;!$([#6](C=O)[N,O,S]);!$([#6](C=O)(=[N,O,S]))]	3
DK1004	methyl-ketones derivatives	[CX4;H3][CX3](=[OX1])[CX4]	3
DK1005	nitriles groups derivatives	[CX2;!$(C(#N)[N,O,S])]#[NX1]	3
DK1006	nitro groups derivatives	[*;!#7]-[#7+](=[OX1])-[O-]	3
DK1007	nitroso groups derivatives	[*;!#7][NX2]=[OX1]	3
DK1008	oxamines derivatives	[CX3;!$(C(=N)[N,O,S])]=[NX2][OX2;H0;!$(O([NX2])(C=[N,O,S]));!$(O([NX2])[SX4](=O)(=O));!$(O([NX2])[N,O,S])]	3
DK1009	oximes derivatives	[CX3;!$(C(=N)[N,O,S])]=[NX2][OX2;H1]	3
DK1010	phosphanes derivatives	[PX3]([#6])([#6])([#6])	3
DK1011	phosphates/thiophosphates derivatives	[PX4;!$([P][N])](=[O,S])([O,S])([O,S])([O,S])	3
DK1012	phosphites/thiophosphites derivatives	[PX3;!$([P][N])]([O,S])([O,S])([O,S])	3
DK1013	phosphonate esters derivatives	[PX4;!$([P][N])](=[OX1])([OX2;H0])([OX2;H0])([*;!$([N,O,S])])	3
DK1014	phosphonate_thio derivatives	[PX4](=[SX1,OX1])([OX2])([OX2][#6;!#7])[#6;!#7]	3
DK1015	sulfates (thio-/dithio-) derivatives	[SX4](=[OX1])(=[OX1])([O,S;!$([O,S]([SX4](=O)(=O)[O])[N,O,S,Cl,Br,F,I]);!$([O,S]([SX4](=O)(=O)[O])[CX3](=[N,O,S]))])[O,S;!$([O,S]([SX4](=O)(=O)[O])[N,O,S,Cl,Br,F,I]);!$([O,S]([SX4](=O)(=O)[O])[CX3](=[N,O,S]))]	3
DK1016	sulfenic (thio-) acids derivatives	[#6]-[SX2,SX3;H1,H0]-,=[OX2,OX1;H1,H0]	3
DK1017	sulfides derivatives	[SX2;H0;!$(S[N,O,S,Cl,Br,F,I])]	3
DK1018	sulfinic (thio-/dithio-) acids derivatives	[SX3;!$(S(=[O,S])([OH,SH])C(=[N,O,S,Cl,Br,F,I]));!$(S(=[O,S])([OH,SH])[N,O,S,Cl,Br,F,I])](=[O,S])([OH,SH])[*]	3
DK1019	sulfites (thio-/dithio-) derivatives	[SX3](=[OX1])([O,S;!$(O(S=O)C(=[N,O,S,Cl,Br,F,I]));!$([O,S](S=O)[N,O,S,Cl,Br,F,I])])([O,S;!$(O(S=O)C(=[N,O,S,Cl,Br,F,I]));!$([O,S](S=O)[N,O,S,Cl,Br,F,I])])	3
DK1020	sulfonamides derivatives	[SX4;!$(S(=O)(=O)([NX3])C(=[N,O,S,Cl,Br,I,F]));!$(S(=O)(=O)([NX3])[N,O,S,Cl,Br,I,F])](=[OX1])(=[OX1])([NX3;!$(N(S(=O)(=O))C(=[N,O,S]));!$(N(S(=O)(=O))[N,O,S,Cl,Br,F,I])])	3
DK1021	sulfonate esters derivatives	[SX4;!$(S(=O)(=O)(O)[N,O,S]);!$(S(=O)(=O)(O)C(=[N,O,S]));!$(S(=O)(=O)[O-,OH])](=[OX1])(=[OX1])([OX2;!$(O(S(=O)(=O))[N,O,S,Cl,Br,F,I]);!$(O(S(=O)(=O))C(=[N,O,S,Cl,Br,F,I]))])[*]	3
DK1022	sulfonates (thio-/dithio-) derivatives	[SX4;!$(S(=[O,S])(=[O,S])(O)[N,O,S]);!$(S(=[O,S])(=[O,S])(O)C(=[N,O,S]));$(S(=[O,S])(=[O,S])[O-,OH])](=[O,S])(=[O,S])([O;$([O-]),$([OH])])[*]	3
DK1023	sulfones derivatives	[SX4;!$([SX4](=O)(=O)([N,O,S]));!$([SX4](=O)(=O)(C(=[N,O,S])))](=[O])(=[O])([*])[*]	3
DK1024	sulfonic (thio-/dithio-) acids derivatives	[*!#7][SX4](=[O,S])(=[O,S])[OH]	3
DK1025	Sulfonyl halide derivatives	[SX4;!$([SX4](=[O])(=[O])([N,O,S]));!$([SX4](=[O])(=[O])(C(=[N,O,S])));!$([SX4](=[O])(=[O])([Cl,Br,I,F])[Cl,Br,I,F])](=[OX1])(=[OX1])([*])[Cl,Br,F,I]	3
DK1026	sulfoxides derivatives	[*][SX3;!$([S+]([O-])([N,O,S]));!$([S+]([O-])([Cl,Br,I,F]));!$([S+]([O-])C(=[N,O,S]))](=[OX1])([*])	3
DK1027	sulfuric (thio-/dithio-) acids derivatives	[*!#7][OX2][SX4](=[OX1,SX1])(=[OX1,SX1])[OX2;H1]	3
DK1028	thioacids derivatives	[CX3;!$(C(=S)C(=[N,O,S]));!$(C(=S)[SX4](=O)(=O));!$(C(=S)([Cl,Br,F,I,N,O,S])[Cl,Br,F,I,N,O,S])](=[SX1])([OX2;H1])[*]	3
DK1029	Thio-carbamates derivatives	[OX2;!$(O[N,O,S,Cl,Br,I,F]);!$(O(C=[N,O,S])C=[N,O,S])][CX3](=[SX1])[NX3;!$(N[N,O,S,Cl,Br,I,F]);!$(N(C=[N,O,S])C=[N,O,S])]	3
DK1030	thiocyanates derivatives	[NX1]#[CX2][SX2;!$(SC(=[N,O,S]));!$(S[N,O,S,Cl,Br,I,F])]	3
DK1031	thioesters derivatives	[CX3;H0;!$(C(=O)([Cl,Br,I,F,N])[S]);!$(C(=O)C(=[N,O,S]))](=[OX1])[SX2;H0;!$(S(C=O)C=[N,O,S]);!$(S(C=O)[N,O,S,Cl,Br,I,F])]	3
DK1032	thioketones derivatives	[CX3](=[SX1])([#6;!$([#6](C=S)[N,O,S]);!$([#6](C=S)(=[N,O,S]))])[#6;!$([#6](C=S)[N,O,S]);!$([#6](C=S)(=[N,O,S]))]	3
DK1033	thio-ureas derivatives	[CX3](=[SX1])([NX3;!$(N(C(=S)N)C(=[N,O,S]));!$(N(C(=S)N)[N,O,S,Cl,Br,F,I])])[NX3;!$(N(C=S)C(=[N,O,S]));!$(N(C=S)[N,O,S,Cl,Br,F,I])]	3
DK1034	trifluorometan derivatives	[*][CX4;H0]([F])([F])([F])	3
DK1035	ureas derivatives	[CX3](=[OX1])([NX3;!$(N(C(=O)N)C(=[N,O,S]));!$(N(C(=O)N)[N,O,S,Cl,Br,F,I])])[NX3;!$(N(C=O)C(=[N,O,S]));!$(N(C=O)[N,O,S,Cl,Br,F,I])]	3
DK1036	anhydrides_thio derivatives	[CX3;H0;!$(C(=[O,S])[Cl,F,I,Br]);!$(C(=[N,O,S])C(=[N,O,S]));!$(C(=[O,S])([N,O,S])[O]C(=[O,S]));!$(C(=[O,S])[*][OH,SH,NH])](=[S,O])[OX2][CX3;H0;!$(C(=[O,S])[Cl,F,I,Br]);!$(C(=[N,O,S])C(=[N,O,S]));!$(C(=[O,S])([N,O,S])[O]C(=[O,S]));!$(C(=[O,S])[*][OH,SH,NH])](=[S,O])	3
DK1037	thiols derivatives	[#6;!$([#6](=[O,N,S]))][SX2;H1]	3
DK1038	azo-derivatives derivatives	[NX2;!$(NC=[N,O,S]);!$(N(=N)N);!$(N=N[Cl,Br,I,F,N,O,S])]=[NX2;!$(NC=[N,O,S]);!$(N(=N)N);!$(N=N[Cl,Br,I,F,N,O,S])]	3
DK1039	quaternary_N derivatives	[NX4]	3
DK1040	aromatic hydroxyls	[OX2;H1][c]	4
DK1041	CH2RX	[CX4;H2]([A])[Cl,Br,I,F]	4
DK1042	CHR2X	[CX4;H1]([A])([A])[Cl,Br,I,F]	4
DK1043	CHRX2	[CX4;H1]([A])([Cl,Br,I,F])[Cl,Br,I,F]	4
DK1044	CR2X2	[CX4;H0]([Cl,Br,I,F])([Cl,Br,I,F])([A])[A]	4
DK1045	CR3X	[CX4;H0]([Cl,Br,I,F])([A])([A])[A]	4
DK1046	CRX3	[CX4;H0]([Cl,Br,I,F])([Cl,Br,I,F])([Cl,Br,I,F])[A]	4
DK1047	vinyl-carbonyls (Michael Acceptor)	[CX3;H2]=[CX3;H1][CX3;!$(C(=O)C(=O));!$(C(=O)[N,O,S,Cl,Br,F,I])](=[OX1])	4
DK1048	vinyl-nitriles	[CX3;H2]=[CX3H1][CX2]#[NX1]	4
DK1049	alcohols primary	[CX4;H2;$(C[#6])][OX2;H1]	4
DK1050	alcohols secondary	[CX4;H1;$(C([#6])[#6])][OX2;H1]	4
DK1051	alcohols tertiary	[CX4;$(C([#6])([#6])[#6])][OX2;H1]	4
DK1052	allenes groups	[CX2](=[C])(=[C])	4
DK1053	N-N bonds	[#7]~[#7]	4
DK1054	N-O bonds	[#7]-[#8]	4
DK1055	non-aromatic conjugated C(sp2)	[CX3]=[CX3]-[CX3]=[CX3]	4
DK1056	aromatic conjugated C(sp2)	[c]-[CX3]=[CX3]	4
DK1057	non-terminal C(sp)	[CX2](#[*;!D1])-[*;!D1]	4
DK1058	N-S bonds	[#7][#16]	4
DK1059	O-O bonds	[#8][#8]	4
DK1060	substituted benzene C(sp2)	[cH0]	4
DK1061	terminal C(sp)	[CX2;H1]#[*;!#7]	4
DK1062	terminal primary C(sp2)	[CX3;H2]=[*;!#7]	4
DK1063	terminal primary C(sp3)	[CX4;H3][*]	4
DK1064	total quaternary C(sp3)	[CX4](-[*!X1])(-[*!X1])(-[*!X1])-[*!X1]	4
DK1065	total secondary C(sp3)	[CX4](-[*X1])(-[*X1])(-[*!X1])-[*!X1]	4
DK1066	total tertiary C(sp3)	[CX4](-[*X1])(-[*!X1])(-[*!X1])-[*!X1]	4
DK1067	unsubstituted benzene C(sp2)	[cH1]	4
DK1068	aliphatic secondary C(sp2)	[CX3](=[A])(-[*X1])-[*!X1]	4
DK1069	aliphatic tertiary C(sp2)	[CX3](=[A])(-[*!X1])-[*!X1]	4
DK1070	aromatic C(sp2)	[c]	4
DK1071	positively charged N	[#7+]	4
DK1072	R#CX	[C]#[CX2][Cl,Br,I,F]	4
DK1073	R=CHX	[C]=[CX3;H1][Cl,Br,I,F]	4
DK1074	R=CRX	[C]=[CX3]([Cl,Br,I,F])[C]	4
DK1075	R=CX2	[C]=[CX3]([Cl,Br,I,F])[Cl,Br,I,F]	4
DK1076	ring quaternary C(sp3)	[CX4!r0](-[*!X1])(-[*!X1])(-[*!X1])-[*!X1]	4
DK1077	ring secondary C(sp3)	[CX4!r0](-[*X1])(-[*X1])(-[*!X1])-[*!X1]	4
DK1078	ring tertiary C(sp3)	[CX4!r0](-[*X1])(-[*!X1])(-[*!X1])-[*!X1]	4
DK1079	S-O bonds	[#8]-[#16]	4
DK1080	S-S bonds	[#16]-[#16]	4
DK1081	donor atoms for H-bonds (N and O)	[!H0;#7,#8,#9]	4
DK1082	acceptor atoms for H-bonds (N,O,F)	[!$([#6,Cl,Br,I,o,s,nX3,#7v5,#15v5,#16v4,#16v6,*+1,*+2,*+3])]	4
DK1083	peptide unit	[NX3;H1,H2,H0][CX4;H1,H2]C(=O)	0
