# Supplementary material for: “DompeKeys”: a set of novel substructure-based descriptors for efficient chemical space mapping, development and structural interpretation of machine learning models, and indexing of large databases
Source: J Cheminform. 2024 Feb 23;16:21. doi: 10.1186/s13321-024-00813-4 (PMC10893756; doi:10.1186/s13321-024-00813-4)
Supplement: Supplementary file 6 — Additional file 6: List of DK and their frequency among hERG inhibitors. [file 13321_2024_813_MOESM6_ESM.xlsx]

## Sheet: Sheet1
DK	level	% of occurrence
substituted benzene C(sp2)	4	1
unsubstituted benzene C(sp2)	4	1
aromatic C(sp2)	4	1
acceptor atoms for H-bonds (N,O,F)	4	1
Csp3 Fraction	4	1
total secondary C(sp3)	4	0.99187
amines derivatives	3	0.92748
ring secondary C(sp3)	4	0.861789
generic chain ciclic C-C bond	4	0.861789
positively charged N	4	0.821138
total tertiary C(sp3)	4	0.747967
Natural Chain - 2 carbon atoms	4	0.739837
quaternary_N derivatives	3	0.723577
ring tertiary C(sp3)	4	0.699187
amines (aliphatic) / (aliphatic) / (aliphatic)	2	0.699187
donor atoms for H-bonds (N and O)	4	0.634146
X derivatives	3	0.617886
terminal primary C(sp3)	4	0.617886
ethers derivatives	3	0.528455
aliphatic tertiary C(sp2)	4	0.528455
X on aromatic ring	2	0.430894
ethers (aromatic) / (aliphatic)	2	0.419024
aliphatic secondary C(sp2)	4	0.414634
amides derivatives	3	0.414634
total quaternary C(sp3)	4	0.341463
ring quaternary C(sp3)	4	0.308943
Piperidines	1	0.243902
X on aliphatic C	2	0.219512
trifluorometan derivatives	3	0.211382
X on ring C(sp3)	2	0.195122
N-N bonds	4	0.195122
ethers (aliphatic) / (aliphatic)	2	0.190163
amines (aromatic) / (aliphatic) / (aliphatic)	2	0.182602
amines (aliphatic) / (aliphatic)	2	0.180813
trifluorometan (aromatic)	2	0.170732
hydroxyl chelating agent	0	0.162602
sulfides (aromatic) / (aliphatic)	2	0.154472
sulfides derivatives	3	0.154472
Pyridines	1	0.130081
Pyrrolidines	1	0.121951
amides (aliphatic) / (aromatic)	2	0.105691
alcohols tertiary	4	0.097561
amides (aliphatic) / (aliphatic)	2	0.0813008
CarboCycles: Cyclohexane	1	0.0731707
Imidazoles	1	0.0731707
amides (aromatic)	2	0.0731707
AA: Glycine	0	0.0650407
amides (aromatic) / (aliphatic)	2	0.0731707
non-terminal C(sp)	4	0.0650407
peptide unit	4	0.0650407
Indole derivatives	1	0.0650407
Quinolines	1	0.0569106
ureas derivatives	3	0.0569106
N-S bonds	4	0.0569106
Natural products 13	0	0.0487805
Natural products 104	0	0.0487805
Natural products 116	0	0.0487805
Nortropanes	1	0.0487805
ketones (aromatic) / (aliphatic)	2	0.0487805
ketones derivatives	3	0.0487805
aromatic conjugated C(sp2)	4	0.0487805
amides (aliphatic) / (aliphatic) / (aromatic)	2	0.0487805
ethers (aromatic) / (aromatic)	2	0.0406504
sulfonamides derivatives	3	0.0406504
CR2X2	4	0.0406504
CR3X	4	0.0406504
CRX3	4	0.0406504
N-O bonds	4	0.0406504
non-aromatic conjugated C(sp2)	4	0.0406504
double bond internal	4	0.0406504
amines (aromatic) / (aliphatic)	2	0.0406504
PHARMA-SCAFFOLD: Tetrahydropyran	0	0.0325203
imidazolidin-2-one	1	0.0325203
Oxazoles	1	0.0325203
amides (aliphatic) / (aliphatic) / (aliphatic)	2	0.0325203
nitro groups (aromatic)	2	0.0325203
nitriles groups derivatives	3	0.0325203
nitro groups derivatives	3	0.0325203
aromatic hydroxyls	4	0.0325203
alcohols secondary	4	0.0325203
amines (aromatic)	2	0.0325203
CarboCycles: Cyclopentane	1	0.0243902
CarboCycles: Diphenyl	1	0.0243902
Pyrazines	1	0.0243902
Pyrimidines	1	0.0243902
Pyrroles	1	0.0243902
BenzImidazoles	1	0.0243902
Isoxazoles	1	0.0243902
Thiophenes	1	0.0243902
amides (aromatic) / (aliphatic) / (aliphatic)	2	0.0243902
nitriles (aromatic)	2	0.0243902
sulfonamides (aliphatic) / (N-aliphatic)	2	0.0243902
trifluorometan (aliphatic)	2	0.0243902
sulfones derivatives	3	0.0243902
1,2,4-oxadiazole	0	0.0162602
PHARMA-SCAFFOLD: Dihydrobenzimidazolone	0	0.0162602
CarboCycles: Cyclopropane	1	0.0162602
CarboCycles: Naphtalene	1	0.0162602
Pyridazines	1	0.0162602
Indoles	1	0.0162602
carboxylic acids (aromatic)	2	0.0162602
esters (aromatic) / (aliphatic)	2	0.0162602
sulfones / (aliphatic) / (aromatic)	2	0.0162602
ureas (aromatic) / (aliphatic) / (aliphatic) / (aliphatic)	2	0.0162602
carboxylic acids derivatives	3	0.0162602
esters derivatives	3	0.0162602
amines (aromatic) / (aromatic) / (aliphatic)	2	0.0106504
S-O bonds	4	0.0106504
AA: Proline	0	0.00813008
PHARMA-SCAFFOLD: Morphinan - Natural product	0	0.00813008
PHARMA-SCAFFOLD: Phenothiazine	0	0.00813008
PHARMA-SCAFFOLD: tetrahydrofuran	0	0.00813008
chelating agents pyridine-2-carboxylic acid	0	0.00813008
chelating agents 2-methoxyphenol(thio)	0	0.00813008
chelating agents N-(2-aminophenyl)acetamide	0	0.00813008
Natural products 43	0	0.00813008
Benzo[b]-Furanes	1	0.00813008
Benzo[b]-Thiophenes	1	0.00813008
CarboCycles: Bicyclo[2.2.2]octane	1	0.00813008
CarboCycles: Cyclobutane	1	0.00813008
Azetidines	1	0.00813008
Furanes	1	0.00813008
Morpholines	1	0.00813008
Oxetanes	1	0.00813008
Oxolanes	1	0.00813008
amides (aliphatic)	2	0.00813008
amides (aromatic) / (aromatic)	2	0.00813008
diketoazanes (aliphatic) / (aromatic)	2	0.00813008
nitriles (aliphatic)	2	0.00813008
sulfides (aromatic) / (aromatic)	2	0.00813008
sulfonamides (aliphatic) / (N-aromatic)	2	0.00813008
sulfonamides (aromatic)	2	0.00813008
sulfones / (aliphatic) / (aliphatic)	2	0.00813008
ureas (aliphatic) / (aliphatic) / (aliphatic) / (aliphatic)	2	0.00813008
ureas (aromatic) / (aliphatic) / (aromatic) / (aliphatic)	2	0.00813008
ureas (aliphatic) / (aliphatic) / (aliphatic) / (H)	2	0.00813008
ureas (aliphatic) / (aliphatic) / (H) / (H)	2	0.00813008
ureas (aromatic) / (H) / (aromatic) / (H)	2	0.00813008
diketoazanes derivatives	3	0.00813008
CH2RX	4	0.00813008
CHR2X	4	0.00813008
alcohols primary	4	0.00813008
1,2,3,4-tetrahydronaphtalene	0	0
1,3-Diketones	0	0
1,4-dihydropyridine	0	0
1-2-4-Triazines	0	0
1-3-5-Triazines	0	0
2-(oxyimino)acetamide	0	0
2,3-dihydrobenzofurane	0	0
2-halopyrimidine	0	0
AA: Alanine	0	0
AA: Arginine	0	0
AA: Asparagine	0	0
AA: Aspartic acid	0	0
AA: Cysteine	0	0
AA: Glutamic acid	0	0
AA: Glutamine	0	0
AA: Histidine	0	0
AA: Isoleucine	0	0
AA: Leucine	0	0
AA: Lysine	0	0
AA: Methionine	0	0
AA: Phenylalanine	0	0
AA: Serine	0	0
AA: Threonine	0	0
AA: Tryptophan	0	0
AA: Tyrosine	0	0
AA: Valine	0	0
ACID: acrylic acids	0	0
ACID: Aryl-oxalate acid	0	0
ACID: glycolic acid - Natural product	0	0
ACID: Nicotinic acid - Natural product	0	0
ACID: PhenylAcetic acid	0	0
ACID: Phthalic acid	0	0
ACID: Propionic acid - Natural product	0	0
ACID: Tropic acid - Natural product	0	0
per-haloketones	0	0
PHARMA-SCAFFOLD: DiHydrobenzazepine	0	0
PHARMA-SCAFFOLD: Malonate - Natural product	0	0
PHARMA-SCAFFOLD: 1,3-Dihydrobenzo[e][1,4]diazepin-2-one	0	0
PHARMA-SCAFFOLD: 1,4-benzodioxane	0	0
PHARMA-SCAFFOLD: 1,8-naphthyridin-4(1H)-one	0	0
PHARMA-SCAFFOLD: 11-(1-Methylpiperidin-4-ylidene)-6,11-dihydro-5H-benzo[5,6]cyclohepta[1,2-b]pyridine	0	0
PHARMA-SCAFFOLD: 1-aza-bicyclo[3.2.0]hept-2-en-7-one -Natural product	0	0
PHARMA-SCAFFOLD: 1H-purine-2,6(3H,9H)-dione - Natural product	0	0
PHARMA-SCAFFOLD: 3-cephem - Natural product	0	0
PHARMA-SCAFFOLD: 5-a-Gonane - Natural product	0	0
PHARMA-SCAFFOLD: 7,8,9,10-tetrahydrotetracene-5,12-dione	0	0
PHARMA-SCAFFOLD: AcetoAcetate	0	0
PHARMA-SCAFFOLD: Adenine - Natural product	0	0
PHARMA-SCAFFOLD: Anphetamine - Natural product	0	0
PHARMA-SCAFFOLD: Azaphenothiazine	0	0
PHARMA-SCAFFOLD: Barbituric	0	0
PHARMA-SCAFFOLD: Benzodiazepine	0	0
PHARMA-SCAFFOLD: benzothiadiazinedioxide	0	0
PHARMA-SCAFFOLD: Butyrolactone - Natural product	0	0
PHARMA-SCAFFOLD: Coumarin - Natural product	0	0
PHARMA-SCAFFOLD: Cytosine - Natural product	0	0
PHARMA-SCAFFOLD: Dibenzepin	0	0
PHARMA-SCAFFOLD: DiBenzocycloheptadiene	0	0
PHARMA-SCAFFOLD: Dibenzodiazepine	0	0
PHARMA-SCAFFOLD: Dibenzooxepine	0	0
PHARMA-SCAFFOLD: DiBenzothiepine	0	0
PHARMA-SCAFFOLD: Dihydrodibenzazepine	0	0
PHARMA-SCAFFOLD: Dopamine - Natural product	0	0
PHARMA-SCAFFOLD: Gonatriene	0	0
PHARMA-SCAFFOLD: Guanine - Natural product	0	0
PHARMA-SCAFFOLD: Noradrenaline - Natural product	0	0
PHARMA-SCAFFOLD: oxazolidin-2-one	0	0
PHARMA-SCAFFOLD: Oxicam	0	0
PHARMA-SCAFFOLD: Penam - Natural product	0	0
PHARMA-SCAFFOLD: SalicilicAc - Natural product	0	0
PHARMA-SCAFFOLD: Sulfanilamide - chelating agent	0	0
PHARMA-SCAFFOLD: Tetracycline - Natural product	0	0
PHARMA-SCAFFOLD: Theophyline - Natural product	0	0
PHARMA-SCAFFOLD: Thymine - Natural product	0	0
PHARMA-SCAFFOLD: Uracil - Natural product	0	0
PHARMA-SCAFFOLD: Valerolactone - Natural product	0	0
PHARMA-SCAFFOLD: Xantine - Natural product	0	0
Phenazine	0	0
Phenoxanthiine	0	0
Phenoxazine	0	0
chelating agents 2-carboxypyridin-1-ium-1-olate	0	0
chelating agents isoquinolin-3-ol	0	0
chelating agents 8-hydroxyquinolin-1-ium-1-olate	0	0
chelating agents quinolin-8-(thio)ol	0	0
chelating agents quinoline-8-carboxylic acid	0	0
chelating agents pyrimidin-2-ol	0	0
chelating agents 2,6-diaminopyrimidin-4-ol	0	0
chelating agents pyrimidine-2,4-di(thi)ol	0	0
chelating agents 9(7)H-purin-6-amine	0	0
chelating agents pyrimidine-4,6-diol	0	0
chelating agents 3-hydroxy-4H-pyran-4-(thi)one	0	0
chelating agents 3-hydroxy-2H-pyran-2-one	0	0
chelating agents 1-hydroxy-1,2-dihydropyridin-2-(thi)one	0	0
chelating agents 3-hydroxy-1-methyl-1,4-dihydropyridin-4-(thi)one	0	0
chelating agents 3-hydroxy-1,2-dihydropyridin-2-(thi)one	0	0
chelating agents 2-hydroxybenzoic acid (amide)	0	0
chelating agents hydroxylamide aliphatic	0	0
chelating agents 1H-pyrrole-2-carboxylic acid	0	0
chelating agents bis[(pyridin-2-yl)methyl]amine	0	0
chelating agents 1,4,7-triazonane	0	0
chelating agents 2-hydroxy-1,4-dihydronaphthalene-1,4-dione	0	0
chelating agents [4'-(hydroxymethyl)-[2,2'-bipyridin]-4-yl]methanol	0	0
chelating agents 1,10-phenanthroline	0	0
chelating agents benzene-1,2-diol	0	0
chelating agents 2-hydroxycyclohepta-2,4,6-trien-1-one	0	0
chelating agents 2,3-dihydroxybenzoic acid	0	0
chelating agents 2-(1,3-benzoxazol-2-yl)phenol	0	0
chelating agents 2-(1,3-benzothiazol-2-yl)phenol	0	0
chelating agents pentane-2,4-dione	0	0
Natural products 2	0	0
Natural products 4	0	0
Natural products 8	0	0
Natural products 11	0	0
Natural products 12	0	0
Natural products 14	0	0
Natural products 15	0	0
Natural products 17	0	0
Natural products 18	0	0
Natural products 20	0	0
Natural products 22	0	0
Natural products 23	0	0
Natural products 24	0	0
Natural products 25	0	0
Natural products 26	0	0
Natural products 27	0	0
Natural products 28	0	0
Natural products 31	0	0
Natural products 32	0	0
Natural products 33	0	0
Natural products 40	0	0
Natural products 41	0	0
Natural products 44	0	0
Natural products 45	0	0
Natural products 46	0	0
Natural products 47	0	0
Natural products 48	0	0
Natural products 50	0	0
Natural products 51	0	0
Natural products 52	0	0
Natural products 55	0	0
Natural products 56	0	0
Natural products 57	0	0
Natural products 58	0	0
Natural products 59	0	0
Natural products 61	0	0
Natural products 62	0	0
Natural products 63	0	0
Natural products 67	0	0
Natural products 68	0	0
Natural products 69	0	0
Natural products 71	0	0
Natural products 72	0	0
Natural products 73	0	0
Natural products 74	0	0
Natural products 76	0	0
Natural products 79	0	0
Natural products 80	0	0
Natural products 81	0	0
Natural products 82	0	0
Natural products 84	0	0
Natural products 85	0	0
Natural products 86	0	0
Natural products 88	0	0
Natural products 89	0	0
Natural products 90	0	0
Natural products 91	0	0
Natural products 92	0	0
Natural products 93	0	0
Natural products 95	0	0
Natural products 96	0	0
Natural products 99	0	0
Natural products 101	0	0
Natural products 102	0	0
Natural products 103	0	0
Natural products 105	0	0
Natural products 106	0	0
Natural products 107	0	0
Natural products 108	0	0
Natural products 109	0	0
Natural products 110	0	0
Natural products 111	0	0
Natural products 112	0	0
Natural products 113	0	0
Natural products 114	0	0
Natural products 115	0	0
Natural products 117	0	0
Natural products 118	0	0
Natural products 119	0	0
Natural products 120	0	0
Natural products 121	0	0
Natural products 122	0	0
Natural products 123	0	0
Natural products 124	0	0
Natural products 125	0	0
Natural products 127	0	0
Natural products 128	0	0
Natural products 129	0	0
Natural products 130	0	0
Natural products 131	0	0
Natural products 132	0	0
Natural products 134	0	0
Natural products 136	0	0
Natural products 137	0	0
Natural products 138	0	0
Natural products 139	0	0
Natural products 141	0	0
Natural products 142	0	0
Natural products 143	0	0
Natural products 145	0	0
Natural products 146	0	0
Natural products 147	0	0
Natural products 148	0	0
Natural products 149	0	0
Natural products 150	0	0
Natural products 151	0	0
Natural products 152	0	0
Natural products 153	0	0
Natural products 154	0	0
Natural products 156	0	0
Natural products 160	0	0
Natural products 162	0	0
Natural products 163	0	0
Natural products 166	0	0
Natural products 167	0	0
Natural products 169	0	0
Natural products 170	0	0
Natural products 171	0	0
Natural products 172	0	0
Natural products 175	0	0
Natural products 176	0	0
Natural products 177	0	0
Natural products 178	0	0
Natural products 179	0	0
Natural products 180	0	0
Natural products 181	0	0
Natural products 182	0	0
Natural products 183	0	0
Natural products 184	0	0
Natural products 185	0	0
Natural products 186	0	0
Natural products 187	0	0
Natural products 188	0	0
Natural products 189	0	0
Natural products 190	0	0
Natural Chain - nonanoic acid	0	0
Natural Chain - octa-2,6-diene	0	0
Natural Chain - nonan-1-ol	0	0
Natural Chain - 9 carbon atoms	0	0
Beta-Lactams	1	0
carbazole	1	0
CarboCycles: 1,2-Dimethylenecyclohexane	1	0
CarboCycles: Adamantanes	1	0
CarboCycles: Azulenes	1	0
CarboCycles: Bicyclo[2.2.1]heptanes	1	0
CarboCycles: Cycloheptane	1	0
CarboCycles: Indene	1	0
CarboCycles: Octahydroindene	1	0
CarboCycles: Octahydropentalene	1	0
carbonate (-thio) derivatives	1	0
Pteridines	1	0
Purines	1	0
Pyrazoles	1	0
pyridazin-3(2H)-one	1	0
Pyrimidin-2(1H)-one	1	0
Quinazolines	1	0
Quinolones	1	0
Quinoxalines	1	0
Quinuclidines	1	0
water molecules	1	0
amine T-butyl	1	0
Azepanes	1	0
azetidin-2-one	1	0
Aziridines	1	0
phosphoranes	1	0
beta-halo-carbonyl	1	0
Cinnolines	1	0
Isothiazoles	1	0
Oxiranes	1	0
Phtalazines	1	0
tetrahydro-thiophenes	1	0
Thiazoles	1	0
Thiethanes	1	0
Thiiranes	1	0
Triazoles	1	0
Acyl-sulfonamides (aliphatic) / (aliphatic)	2	0
Acyl-sulfonamides (aliphatic) / (aromatic)	2	0
Acyl-sulfonamides (aromatic) / (aliphatic)	2	0
Acyl-sulfonamides (aromatic) / (aromatic)	2	0
aldehydes (aliphatic)	2	0
aldehydes (aromatic)	2	0
amides (aliphatic) / (aromatic) / (aromatic)	2	0
amides (aromatic) / (aliphatic) / (aromatic)	2	0
amides (aromatic) / (aromatic) / (aromatic)	2	0
amidines (A)/(H)/(HH)	2	0
amidines (A) / (H)/(AH)	2	0
amidines (A) / (H) / (AA)	2	0
amidines (A) / (H) / (Aa)	2	0
amidines (A) / (H)/(aH)	2	0
amidines (A) / (H) / (aa)	2	0
amidines (a)/(H)/(HH)	2	0
amidines (a) / (H)/(AH)	2	0
amidines (a) / (H) / (AA)	2	0
amidines (a) / (H) / (Aa)	2	0
amidines (a) / (H)/(aH)	2	0
amidines (a) / (H) / (aa)	2	0
amidines (A)/(A)/(HH)	2	0
amidines (A) / (A)/(AH)	2	0
amidines (A) / (A) / (AA)	2	0
amidines (A) / (A) / (Aa)	2	0
amidines (A) / (A)/(aH)	2	0
amidines (A) / (A) / (aa)	2	0
amidines (a)/(A)/(HH)	2	0
amidines (a) / (A)/(AH)	2	0
amidines (a) / (A) / (AA)	2	0
amidines (a) / (A) / (Aa)	2	0
amidines (a) / (A)/(aH)	2	0
amidines (a) / (A) / (aa)	2	0
amidines (A)/(a)/(HH)	2	0
amidines (A) / (a)/(AH)	2	0
amidines (A) / (a) / (AA)	2	0
amidines (A) / (a) / (Aa)	2	0
amidines (A) / (a)/(aH)	2	0
amidines (A) / (a) / (aa)	2	0
amidines (a)/(a)/(HH)	2	0
amidines (a) / (a)/(AH)	2	0
amidines (a) / (a) / (AA)	2	0
amidines (a) / (a) / (Aa)	2	0
amidines (a) / (a)/(aH)	2	0
amidines (a) / (a) / (aa)	2	0
amines (aliphatic)	2	0
amines (aromatic) / (aromatic)	2	0
amines (aromatic) / (aromatic) / (aromatic)	2	0
azo-derivatives (aliphatic) / (aliphatic)	2	0
azo-derivatives (aliphatic) / (aromatic)	2	0
azo-derivatives (aromatic) / (aromatic)	2	0
carbamates (O-aliphatic)	2	0
carbamates (O-aliphatic) / (N-aliphatic)	2	0
carbamates (O-aliphatic) / (N-aliphatic) / (N-aliphatic)	2	0
carbamates (O-aliphatic) / (N-aromatic)	2	0
carbamates (O-aliphatic) / (N-aromatic) / (N-aliphatic)	2	0
carbamates (O-aliphatic) / (N-aromatic) / (N-aromatic)	2	0
carbamates (O-aromatic)	2	0
carbamates (O-aromatic) / (N-aliphatic)	2	0
carbamates (O-aromatic) / (N-aromatic)	2	0
carbamates (O-aromatic) / (N-aromatic) / (N-aromatic)	2	0
carbamates (O-aromatic) / (N-aliphatic) / (N-aliphatic)	2	0
carbamates (O-aromatic) / (N-aliphatic) / (N-aromatic)	2	0
carboxylic acids (aliphatic)	2	0
cyanates (aliphatic)	2	0
cyanates (aromatic)	2	0
diketoazanes (aliphatic) / (aliphatic)	2	0
diketoazanes (aromatic) / (aromatic)	2	0
dione (aliphatic) / (aliphatic)	2	0
dione (aromatic) / (aliphatic)	2	0
dione (aromatic) / (aromatic)	2	0
disulfides (aliphatic) / (aliphatic)	2	0
disulfides (aromatic) / (aliphatic)	2	0
disulfides (aromatic) / (aromatic)	2	0
dithioacids (aliphatic)	2	0
dithioacids (aromatic)	2	0
dithioesters (aliphatic) / (aliphatic)	2	0
dithioesters (aliphatic) / (aromatic)	2	0
dithioesters (aromatic) / (aliphatic)	2	0
dithioesters (aromatic) / (aromatic)	2	0
esters (aliphatic) / (aliphatic)	2	0
esters (aliphatic) / (aromatic)	2	0
esters (aromatic) / (aromatic)	2	0
guanidine H(AH)(aH)	2	0
guanidine H(AA)(HH)	2	0
guanidine A(AA)(HH)	2	0
guanidine a(AA)(HH)	2	0
guanidine H(AA)(AH)	2	0
guanidine A(AA)(AH)	2	0
guanidine a(AA)(AH)	2	0
guanidine H(AA)(AA)	2	0
guanidine A(AA)(AA)	2	0
guanidine a(AA)(AA)	2	0
guanidine H(AA)(aH)	2	0
guanidine H(AA)(aa)	2	0
guanidine H(AH)(AH)	2	0
guanidine A(AA)(aa)	2	0
guanidine A(AH)(AH)	2	0
guanidine a(AA)(aa)	2	0
guanidine a(AH)(AH)	2	0
guanidine A(AA)(aH)	2	0
guanidine a(AA)(aH)	2	0
guanidine A(AH)(HH)	2	0
guanidine A(AH)(aH)	2	0
guanidine A(AH)(aa)	2	0
guanidine a(AH)(HH)	2	0
guanidine a(AH)(aH)	2	0
guanidine a(AH)(aa)	2	0
guanidine H(aH)(HH)	2	0
guanidine H(aH)(aH)	2	0
guanidine A(aH)(HH)	2	0
guanidine A(aH)(aH)	2	0
guanidine H(aa)(HH)	2	0
guanidine H(aa)(aH)	2	0
guanidine H(aa)(aa)	2	0
guanidine H(Aa)(HH)	2	0
guanidine A(Aa)(HH)	2	0
guanidine a(Aa)(HH)	2	0
guanidine H(Aa)(AH)	2	0
guanidine H(Aa)(Aa)	2	0
guanidine A(AA)(Aa)	2	0
guanidine a(AA)(Aa)	2	0
guanidine A(Aa)(AH)	2	0
guanidine A(Aa)(Aa)	2	0
guanidine a(Aa)(AH)	2	0
guanidine a(Aa)(Aa)	2	0
guanidine H(Aa)(aH)	2	0
guanidine H(Aa)(aa)	2	0
guanidine A(Aa)(aa)	2	0
guanidine A(HH)(HH)	2	0
guanidine a(Aa)(aa)	2	0
guanidine a(HH)(HH)	2	0
guanidine A(Aa)(aH)	2	0
guanidine a(aa)(AH)	2	0
guanidine A(aa)(HH)	2	0
guanidine a(aa)(HH)	2	0
guanidine A(aa)(aa)	2	0
guanidine a(aa)(aa)	2	0
guanidine A(aa)(aH)	2	0
guanidine a(aa)(aH)	2	0
guanidine a(aH)(HH)	2	0
guanidine a(aH)(aH)	2	0
guanidine H(AH)(HH)	2	0
guanidine H(aA)(aA)	2	0
halogenides (aliphatic)	2	0
halogenides (aromatic)	2	0
hydrazide derivatives A/HH/H	2	0
hydrazide derivatives A/HA/H	2	0
hydrazide derivatives A/Ha/H	2	0
hydrazide derivatives a/Ha/H	2	0
hydrazide derivatives a/HA/H	2	0
hydrazide derivatives a/HH/H	2	0
hydrazide derivatives a/HH/A	2	0
hydrazide derivatives a/HH/a	2	0
hydrazide derivatives a/Ha/a	2	0
hydrazide derivatives a/aa/a	2	0
hydrazide derivatives a/aa/A	2	0
hydrazide derivatives a/aA/A	2	0
hydrazide derivatives a/AA/a	2	0
hydrazide derivatives a/AA/A	2	0
hydrazide derivatives A/aa/a	2	0
hydrazide derivatives A/aa/A	2	0
hydrazide derivatives A/aA/A	2	0
hydrazide derivatives A/AA/a	2	0
hydrazide derivatives A/AA/A	2	0
hydrazide derivatives A/aA/a	2	0
hydrazide derivatives A/HH/A	2	0
hydrazide derivatives A/HH/a	2	0
hydrazide derivatives A/Ha/a	2	0
hydrazide derivatives A/AA/H	2	0
hydrazide derivatives a/AA/H	2	0
hydrazide derivatives a/Aa/a	2	0
hydrazide derivatives A/Aa/H	2	0
hydrazide derivatives a/Aa/H	2	0
hydrazide derivatives A/HA/A	2	0
hydrazide derivatives a/Ha/A	2	0
hydrazide derivatives a/HA/A	2	0
hydrazide derivatives A/HA/a	2	0
hydrazide derivatives A/aa/H	2	0
hydrazide derivatives a/aa/H	2	0
hydrazide derivatives A/Ha/A	2	0
hydrazide derivatives a/HA/a	2	0
hydrazine derivatives (aliphatic) / (aliphatic)	2	0
hydrazine derivatives (aliphatic) / (aromatic)	2	0
hydrazine derivatives (aromatic) / (aromatic)	2	0
hydrazine derivatives AA/Ha	2	0
hydrazine derivatives AA/HA	2	0
hydrazine derivatives AA/AA	2	0
hydrazine derivatives AA/HH	2	0
hydrazine derivatives AA/aA	2	0
hydrazine derivatives aA/aa	2	0
hydrazine derivatives aA/Ha	2	0
hydrazine derivatives aA/HA	2	0
hydrazine derivatives aA/HH	2	0
hydrazine derivatives aA/aA	2	0
hydrazine derivatives aa/aa	2	0
hydrazine derivatives aa/AA	2	0
hydrazine derivatives aa/HH	2	0
hydrazine derivatives aa/Ha	2	0
hydrazine derivatives aa/HA	2	0
hydrazine derivatives aH/HH	2	0
hydrazine derivatives HH/HH	2	0
hydrazine derivatives AH/HH	2	0
hydrazone derivatives (aromatic) / (aromatic)	2	0
hydrazone derivatives AH /HH	2	0
hydrazone derivatives AA /HH	2	0
hydrazone derivatives AH /AH	2	0
hydrazone derivatives AH /AA	2	0
hydrazone derivatives AA /AA	2	0
hydrazone derivatives aH /HH	2	0
hydrazone derivatives aA /HH	2	0
hydrazone derivatives aH /AH	2	0
hydrazone derivatives aA /AH	2	0
hydrazone derivatives aA /AA	2	0
hydrazone derivatives AH /aH	2	0
hydrazone derivatives AA /aH	2	0
hydrazone derivatives AA /aA	2	0
hydrazone derivatives AA /aa	2	0
hydrazone derivatives AH /aA	2	0
hydrazone derivatives aA /aA	2	0
hydrazone derivatives aA /aa	2	0
hydrazone derivatives aH /aa	2	0
hydrazone derivatives aa /AA	2	0
hydrazone derivatives AH/aa	2	0
hydrazone derivatives aH /aA	2	0
hydrazone derivatives HH /HH	2	0
hydrazone derivatives HH /AH	2	0
hydrazone derivatives HH /Aa	2	0
hydrazone derivatives HH /aa	2	0
hydrazone derivatives HH /AA	2	0
hydrazone derivatives HH /aH	2	0
hydroxylamides (aliphatic) chelating agent	2	0
hydroxylamides (aliphatic) / (N-aliphatic)	2	0
hydroxylamides (aliphatic) / (N-aliphatic) / (O-aliphatic)	2	0
hydroxylamides (aliphatic) / (N-aromatic)	2	0
hydroxylamides (aliphatic) / (N-aromatic) / (O-aromatic)	2	0
hydroxylamides (aliphatic) / (O-aliphatic)	2	0
hydroxylamides (aliphatic) / (O-aromatic)	2	0
hydroxylamides (aromatic) chelating agent	2	0
hydroxylamides (aromatic) / (N-aliphatic)	2	0
hydroxylamides (aromatic) / (N-aliphatic) / (O-aliphatic)	2	0
hydroxylamides (aromatic) / (N-aromatic)	2	0
hydroxylamides (aromatic) / (N-aromatic) / (O-aromatic)	2	0
hydroxylamides (aromatic) / (O-aliphatic)	2	0
hydroxylamides (aromatic) / (O-aromatic)	2	0
hydroxylamides (aliphatic) / (N-aliphatic) / (O-aromatic)	2	0
hydroxylamides (aliphatic) / (N-aromatic) / (O-aliphatic)	2	0
hydroxylamides (aromatic) / (N-aliphatic) / (O-aromatic)	2	0
hydroxylamides (aromatic) / (N-aromatic) / (O-aliphatic)	2	0
hydroxylamines (aliphatic) chelating agent	2	0
hydroxylamines (aromatic) /(N-aromatic)	2	0
hydroxylamines (aliphatic) / (N-aliphatic)	2	0
hydroxylamines (aliphatic) / (N-aliphatic) / (O-aromatic)	2	0
hydroxylamines (aliphatic) / (N-aliphatic) / (O-aliphatic)	2	0
hydroxylamines (aliphatic) / (O-aliphatic)	2	0
hydroxylamines (aliphatic) / (O-aromatic)	2	0
hydroxylamines (aromatic) / (O-aromatic)	2	0
hydroxylamines (aromatic) chelating agent	2	0
hydroxylamines (aromatic) / (N-aliphatic)	2	0
hydroxylamines (aromatic) / (N-aliphatic) / (O-aromatic)	2	0
hydroxylamines (aromatic) / (N-aromatic) / (O-aromatic)	2	0
hydroxylamines (aromatic) / (O-aliphatic)	2	0
hydroxylamines (aromatic) / (O-aliphatic) / (N-aliphatic)	2	0
hydroxylamines (aromatic) / (O-aliphatic) / (N-aromatic)	2	0
hydroxylamines	2	0
hydroxylamines (O-aliphatic)	2	0
hydroxylamines (O-aromatic)	2	0
hydroxyureas (N1-aliphatic) chelating agent	2	0
hydroxyureas (N1-aliphatic) / (N1-aliphatic)	2	0
hydroxyureas (N1-aliphatic) / (N1-aliphatic) / (N2-aliphatic)	2	0
hydroxyureas (N1-aliphatic) / (N1-aliphatic) / (N2-aliphatic) / (O-aliphatic)	2	0
hydroxyureas (N1-aliphatic) / (N1-aliphatic) / (N2-aromatic)	2	0
hydroxyureas (N1-aliphatic) / (N1-aliphatic) / (N2-aromatic) / (O-aromatic)	2	0
hydroxyureas (N1-aliphatic) / (N1-aliphatic) / (O-aliphatic)	2	0
hydroxyureas (N1-aliphatic) / (N1-aliphatic) / (O-aromatic)	2	0
hydroxyureas (N1-aliphatic) / (N1-aromatic)	2	0
hydroxyureas (N1-aliphatic) / (N1-aromatic) (N2-aromatic)	2	0
hydroxyureas (N1-aliphatic) / (N1-aromatic) (N2-aromatic) / (O-aromatic)	2	0
hydroxyureas (N1-aliphatic) / (N1-aromatic) / (N2-aliphatic)	2	0
hydroxyureas (N1-aliphatic) / (N1-aromatic) / (N2-aliphatic) / (O-aliphatic)	2	0
hydroxyureas (N1-aliphatic) / (N1-aromatic) / (O-aliphatic)	2	0
hydroxyureas (N1-aliphatic) / (N1-aromatic) / (O-aromatic)	2	0
hydroxyureas (N1-aliphatic) / (N2-aliphatic)	2	0
hydroxyureas (N1-aliphatic) / (N2-aliphatic) / (O-aliphatic)	2	0
hydroxyureas (N1-aliphatic) / (N2-aromatic)	2	0
hydroxyureas (N1-aliphatic) / (N2-aromatic) / (O-aromatic)	2	0
hydroxyureas (N1-aliphatic) / (O-aliphatic)	2	0
hydroxyureas (N1-aliphatic) / (O-aromatic)	2	0
hydroxyureas (N1-aromatic) chelating agent	2	0
hydroxyureas (N1-aromatic) / (N1-aromatic)	2	0
hydroxyureas (N1-aromatic) / (N1-aromatic) (N2-aromatic)	2	0
hydroxyureas (N1-aromatic) / (N1-aromatic) (N2-aromatic) / (O-aromatic)	2	0
hydroxyureas (N1-aromatic) / (N1-aromatic) / (N2-aliphatic)	2	0
hydroxyureas (N1-aromatic) / (N1-aromatic) / (N2-aliphatic) / (O-aliphatic)	2	0
hydroxyureas (N1-aromatic) / (N1-aromatic) / (O-aliphatic)	2	0
hydroxyureas (N1-aromatic) / (N1-aromatic) / (O-aromatic)	2	0
hydroxyureas (N1-aromatic) / (N2-aliphatic)	2	0
hydroxyureas (N1-aromatic) / (N2-aliphatic) / (O-aliphatic)	2	0
hydroxyureas (N1-aromatic) / (N2-aromatic)	2	0
hydroxyureas (N1-aromatic) / (N2-aromatic) / (O-aromatic)	2	0
hydroxyureas (N1-aromatic) / (O-aliphatic)	2	0
hydroxyureas (N1-aromatic) / (O-aromatic)	2	0
hydroxyureas (N1-Aliphatic) / (N1-Aliphatic) / (N2-aliphatic) / (O-aromatic)	2	0
hydroxyureas (N1-Aliphatic) / (N1-Aliphatic) / (N2-aromatic) / (O-aliphatic)	2	0
hydroxyureas (N1-aromatic) / (N1-aliphatic) / (N2-aliphatic) / (O-aromatic)	2	0
hydroxyureas (N1-aromatic) / (N1-aliphatic) / (N2-aromatic) / (O-aliphatic)	2	0
hydroxyureas (N1-aliphatic) / (N1-H) / (N2-aliphatic) / (O-aromatic)	2	0
hydroxyureas (N1-aliphatic) / (N1-H) / (N2-aromatic) / (O-aliphatic)	2	0
hydroxyureas (N1-aromatic) / (N1-aromatic) / (N2-aromatic) / (O-aliphatic)	2	0
hydroxyureas (N1-aromatic) / (N1-H) / (N2-aromatic) / (O-aliphatic)	2	0
hydroxyureas (N1-aromatic) / (N1-H) / (N2-aliphatic) / (O-aromatic)	2	0
hydroxyureas (N1-H) / (N1-H) / (N2-aliphatic) / (O-aliphatic)	2	0
hydroxyureas (N1-H) / (N1-H) / (N2-aliphatic) / (O-aromatic)	2	0
hydroxyureas (N1-H) / (N1-H) / (N2-aliphatic) / (O-H)	2	0
hydroxyureas (N1-H) / (N1-H) / (N2-aromatic) / (O-aliphatic)	2	0
hydroxyureas (N1-H) / (N1-H) / (N2-aromatic) / (O-H)	2	0
hydroxyureas (N1-H) / (N1-H) / (N2-aromatic) / (O-aromatic)	2	0
hydroxyureas (N1-H) / (N1-H) / (N2-H) / (O-aromatic)	2	0
hydroxyureas (N1-H) / (N1-H) / (N2-H) / (O-aliphatic)	2	0
hydroxyureas (N1-H) / (N1-H) / (N2-H) / (O-H)	2	0
hypohalogenides (aliphatic)	2	0
hypohalogenides (aromatic)	2	0
imides (aliphatic)	2	0
imides (aliphatic) / (aliphatic)	2	0
imides (aliphatic) / (aliphatic) / (N-aliphatic)	2	0
imides (aliphatic) / (aliphatic) / (N-aromatic)	2	0
imides (aliphatic) / (N-aliphatic)	2	0
imides (aliphatic) / (N-aromatic)	2	0
imides (aromatic)	2	0
imides (aromatic) / (aliphatic)	2	0
imides (aromatic) / (aliphatic) / (N-aliphatic)	2	0
imides (aromatic) / (aliphatic) / (N-aromatic)	2	0
imides (aromatic) / (aromatic)	2	0
imides (aromatic) / (aromatic) / (N-aliphatic)	2	0
imides (aromatic) / (aromatic) / (N-aromatic)	2	0
imides (aromatic) / (N-aliphatic)	2	0
imides (aromatic) / (N-aromatic)	2	0
imides (N/aromatic)	2	0
imides (N/aliphatic)	2	0
imides_dithio (aliphatic)	2	0
imides_dithio (aliphatic) / (aliphatic)	2	0
imides_dithio (aliphatic) / (aliphatic) / (N-aliphatic)	2	0
imides_dithio (aliphatic) / (aliphatic) / (N-aromatic)	2	0
imides_dithio (aliphatic) / (N-aliphatic)	2	0
imides_dithio (aromatic)	2	0
imides_dithio (aromatic) / (aliphatic)	2	0
imides_dithio (aromatic) / (aliphatic) / (N-aliphatic)	2	0
imides_dithio (aromatic) / (aromatic)	2	0
imides_dithio (aromatic) / (aromatic) / (N-aliphatic)	2	0
imides_dithio (aromatic) / (aromatic) / (N-aromatic)	2	0
imides_dithio (aromatic) / (N-aromatic)	2	0
imides_dithio (N/aromatic)	2	0
imides_dithio (N/aliphatic)	2	0
imides_thio (aliphatic)	2	0
imides_thio (aliphatic) / (aliphatic)	2	0
imides_thio (aliphatic) / (aliphatic) / (N-aliphatic)	2	0
imides_thio (aliphatic) / (aliphatic) / (N-aromatic)	2	0
imides_thio (aliphatic) / (N-aliphatic)	2	0
imides_thio (aliphatic) / (N-aromatic)	2	0
imides_thio (aromatic)	2	0
imides_thio (aromatic) / (aliphatic)	2	0
imides_thio (aromatic) / (aliphatic) / (N-aliphatic)	2	0
imides_thio (aromatic) / (aliphatic) / (N-aromatic)	2	0
imides_thio (aliphatic) / (aromatic) / (N-aliphatic)	2	0
imides_thio (aliphatic) / (aromatic) / (N-aromatic)	2	0
imides_thio (aromatic) / (aromatic)	2	0
imides_thio (aromatic) / (aromatic) / (N-aliphatic)	2	0
imides_thio (aromatic) / (aromatic) / (N-aromatic)	2	0
imides_thio (aromatic) / (N-aliphatic)	2	0
imides_thio (N-aromatic)	2	0
imides_thio (N-aliphatic)	2	0
imides_thio (N-aliphatic) / (aliphatic)	2	0
imides_thio (N-aliphatic) / (aromatic)	2	0
imides_thio (N-aromatic) / (aliphatic)	2	0
imides_thio (N-aromatic) / (aromatic)	2	0
imides_thio (N-H) / (aliphatic)	2	0
imides_thio (N-H) / (aromatic)	2	0
imides_thio (aromatic) / (aliphatic) / (N-H)	2	0
imides_phtalic (aromatic)	2	0
imides_phtalic (aliphatic)	2	0
imines (aliphatic)	2	0
imines (aliphatic) / (aliphatic)	2	0
imines (aliphatic) / (aliphatic) / (N-aliphatic)	2	0
imines (aliphatic) / (aliphatic) / (N-aromatic)	2	0
imines (aromatic)	2	0
imines (aromatic) / (aliphatic)	2	0
imines (aromatic) / (aliphatic) / (N-aliphatic)	2	0
imines (aromatic) / (aliphatic) / (N-aromatic)	2	0
imines (aromatic) / (aromatic)	2	0
imines (aromatic) / (aromatic) / (N-aliphatic)	2	0
imines (aromatic) / (aromatic) / (N-aromatic)	2	0
imines (aliphatic) / (H)/(aliphatic)	2	0
imines (aliphatic) / (H)/(H)	2	0
imines (aromatic) / (H)/(aromatic)	2	0
imines (aromatic) / (H)/(H)	2	0
imines (aromatic) / (H)/(aliphatic)	2	0
imines (H) / (H)/(H)	2	0
imines (aliphatic) / (H)/(aromatic)	2	0
isocyanates (aliphatic)	2	0
isocyanates (aromatic)	2	0
isothiocyanates (aliphatic)	2	0
isothiocyanates (aromatic)	2	0
ketones (aliphatic) / (aliphatic)	2	0
ketones (aromatic) / (aromatic)	2	0
methyl-ketones (aromatic)	2	0
methyl-ketones (aliphatic)	2	0
nitro groups (aliphatic)	2	0
nitroso groups (aliphatic)	2	0
nitroso groups (aromatic)	2	0
N-nitroso groups (aliphatic)	2	0
N-nitroso groups (aromatic)	2	0
oxamines (aliphatic) / (O-aliphatic)	2	0
oxamines (aliphatic) / (O-aromatic)	2	0
oxamines (aromatic) / (aliphatic) / (O-aliphatic)	2	0
oxamines (aromatic) / (aliphatic) / (O-aromatic)	2	0
oxamines (aromatic) / (aromatic) / (O-aliphatic)	2	0
oxamines (aromatic) / (aromatic) / (O-aromatic)	2	0
oxamines (aromatic) / (O-aliphatic)	2	0
oxamines (aromatic) / (O-aromatic)	2	0
oxamines (aliphatic) / (aliphatic) / (O-aliphatic)	2	0
oxamines (aliphatic) / (aliphatic) / (O-aromatic)	2	0
oximes (aliphatic)	2	0
oximes (aromatic)	2	0
oximes (aromatic)/(aliphatic)	2	0
oximes (aliphatic)/(aliphatic)	2	0
oximes (aromatic)/(aromatic)	2	0
phosphanes (aliphatic) / (aliphatic) / (aliphatic)	2	0
phosphanes (aromatic) / (aliphatic) / (aliphatic)	2	0
phosphanes (H) / (aliphatic) / (aliphatic)	2	0
phosphanes (aromatic) / (aromatic) / (aliphatic)	2	0
phosphanes (H) / (aromatic) / (aliphatic)	2	0
phosphanes (aromatic) / (aromatic) / (aromatic)	2	0
phosphanes (H) / (H) / (aliphatic)	2	0
phosphanes (H) / (aromatic) / (aromatic)	2	0
phosphates/thiophosphates (aliphatic) / (aliphatic) / (H)	2	0
phosphates/thiophosphates (aliphatic) / (aromatic) / (H)	2	0
phosphates/thiophosphates (aliphatic) / (H) / (H)	2	0
phosphates/thiophosphates (aromatic) / (aromatic) / (H)	2	0
phosphates/thiophosphates (aliphatic) / (aliphatic) / (aliphatic)	2	0
phosphates/thiophosphates (aromatic) / (aliphatic) / (aliphatic)	2	0
phosphates/thiophosphates (aromatic) / (aromatic) / (aliphatic)	2	0
phosphates/thiophosphates (aromatic) / (aromatic) / (aromatic)	2	0
phosphates/thiophosphates (aromatic) / (H) / (H)	2	0
phosphites/thiophosphites (aliphatic) / (aliphatic) / (H)	2	0
phosphites/thiophosphites (aliphatic) / (H) / (H)	2	0
phosphites/thiophosphites (aromatic) / (aromatic) / (H)	2	0
phosphites/thiophosphites (aliphatic) / (aliphatic) / (aliphatic)	2	0
phosphites/thiophosphites (aromatic) / (aliphatic) / (aliphatic)	2	0
phosphites/thiophosphites (aromatic) / (aromatic) / (aliphatic)	2	0
phosphites/thiophosphites (aromatic) / (aromatic) / (aromatic)	2	0
phosphites/thiophosphites (aromatic) / (H) / (H)	2	0
phosphites/thiophosphites (aliphatic) / (aromatic) / (H)	2	0
phosphonate esters / (aliphatic) / (aliphatic)/(aliphatic)	2	0
phosphonate esters / (aliphatic) / (aromatic)/(aromatic)	2	0
phosphonate esters / (aromatic) / (aromatic)/(aliphatic)	2	0
phosphonate esters / (aromatic) / (aromatic)/(aromatic)	2	0
phosphonate esters / (aromatic) / (aliphatic)/(aliphatic)	2	0
phosphonate esters / (aliphatic) / (aliphatic)/(aromatic)	2	0
phosphonate_thio esters / (aliphatic) / (aliphatic)/(aliphatic)	2	0
phosphonate_thio esters / (aliphatic) / (aromatic)/(aromatic)	2	0
phosphonate_thio esters / (aliphatic) / (aromatic)/(aliphstic)	2	0
phosphonate_thio esters / (aromatic) / (aromatic)/(aliphatic)	2	0
phosphonate_thio esters / (aromatic) / (aromatic)/(aromatic)	2	0
phosphonate_thio esters / (aliphatic) / (aliphatic)/(aromatic)	2	0
quaternary_N / (aliphatic) / (aliphatic) / (aliphatic) / (aliphatic)	2	0
quaternary_N / (aliphatic) / (aliphatic) / (aliphatic) / (aromatic)	2	0
quaternary_N / (aliphatic) / (aliphatic) / (aromatic) / (aromatic)	2	0
quaternary_N / (aliphatic) / (aromatic) / (aromatic) / (aromatic)	2	0
sulfates (thio-/dithio-) / (aliphatic)	2	0
sulfates (thio-/dithio-) / (aromatic)	2	0
sulfenic (thio-) acids / (aliphatic)	2	0
sulfenic (thio-) acids / (aromatic)	2	0
sulfides (aliphatic) / (aliphatic)	2	0
sulfinic (thio-/dithio-) acids / (aliphatic)	2	0
sulfinic (thio-/dithio-) acids / (aromatic)	2	0
sulfites (thio-/dithio-) / (aliphatic)	2	0
sulfites (thio-/dithio-) / (aromatic)	2	0
sulfites (thio-/dithio-) / (aromatic) / (aliphatic)	2	0
sulfonamides (aliphatic)	2	0
sulfonamides (aromatic) / (N-aromatic)	2	0
sulfonamides (aromatic) / (N-aliphatic)	2	0
sulfonamides (aliphatic) / (N-aliphatic) / (N-aliphatic)	2	0
sulfonamides (aliphatic) / (N-aromatic) / (N-aromatic)	2	0
sulfonamides (aliphatic) / (N-aliphatic) / (N-aromatic)	2	0
sulfonamides (aromatic) / (N-aliphatic) / (N-aliphatic)	2	0
sulfonamides (aromatic) / (N-aliphatic) / (N-aromatic)	2	0
sulfonamides (aromatic) / (N-aromatic) / (N-aromatic)	2	0
sulfonamides (thio-/dithio-)	2	0
sulfonate esters / (aliphatic) / (aliphatic)	2	0
sulfonate esters / (aliphatic) / (aromatic)	2	0
sulfonate esters / (aromatic) / (aliphatic)	2	0
sulfonate esters / (aromatic) / (aromatic)	2	0
sulfonates (thio-/dithio-) / (aliphatic)	2	0
sulfonates (thio-/dithio-) / (aromatic)	2	0
sulfones / (aromatic) / (aromatic)	2	0
sulfonyl halide (aliphatic)	2	0
sulfonyl halide (aromatic)	2	0
sulfonic (thio-/dithio-) acids / (aliphatic)	2	0
sulfonic (thio-/dithio-) acids / (aromatic)	2	0
sulfoxides / (aliphatic) / (aliphatic)	2	0
sulfoxides / (aliphatic) / (aromatic)	2	0
sulfoxides / (aromatic) / (aromatic)	2	0
sulfuric (thio-/dithio-) acids / (aliphatic)	2	0
sulfuric (thio-/dithio-) acids / (aromatic)	2	0
thioacids (aliphatic)	2	0
thioacids (aromatic)	2	0
Thio-carbamates (O-aliphatic)	2	0
Thio-carbamates (O-aliphatic) / (N-aliphatic)	2	0
Thio-carbamates (O-aliphatic) / (N-aliphatic) / (N-aliphatic)	2	0
Thio-carbamates (O-aliphatic) / (N-aromatic)	2	0
Thio-carbamates (O-aliphatic) / (N-aromatic) / (N-aromatic)	2	0
Thio-carbamates (O-aliphatic) / (N-aromatic) / (N-aliphatic)	2	0
Thio-carbamates (O-aromatic)	2	0
Thio-carbamates (O-aromatic) / (N-aliphatic)	2	0
Thio-carbamates (O-aromatic) / (N-aromatic)	2	0
Thio-carbamates (O-aromatic) / (N-aromatic) / (N-aromatic)	2	0
Thio-carbamates (O-aromatic) / (N-aliphatic) / (N-aliphatic)	2	0
Thio-carbamates (O-aromatic) / (N-aliphatic) / (N-aromatic)	2	0
thiocyanates (aliphatic)	2	0
thiocyanates (aromatic)	2	0
thioesters (aliphatic) / (aliphatic)	2	0
thioesters (aliphatic) / (aromatic)	2	0
thioesters (aromatic) / (aliphatic)	2	0
thioesters (aromatic) / (aromatic)	2	0
thioketones (aliphatic) / (aliphatic)	2	0
thioketones (aromatic) / (aliphatic)	2	0
thioketones (aromatic) / (aromatic)	2	0
thio-ureas (aliphatic)	2	0
thio-ureas (aliphatic) / (aliphatic)	2	0
thio-ureas (aliphatic) / (aliphatic) / (aliphatic)	2	0
thio-ureas (aliphatic) / (aliphatic) / (aliphatic) / (aliphatic)	2	0
thio-ureas (aliphatic) / (aliphatic) / (aromatic)	2	0
thio-ureas (aliphatic) / (aliphatic) / (aromatic) / (aromatic)	2	0
thio-ureas (aromatic)	2	0
thio-ureas (aromatic) / (aliphatic)	2	0
thio-ureas (aromatic) / (aliphatic) / (aliphatic) / (H)	2	0
thio-ureas (aliphatic) / (H) / (aliphatic) / (H)	2	0
thio-ureas (aromatic) / (H) / (aromatic) / (H)	2	0
thio-ureas (aromatic) / (aromatic) / (aliphatic) / (H)	2	0
thio-ureas (aromatic) / (aliphatic) / (aliphatic) / (aliphatic)	2	0
thio-ureas (aromatic) / (aliphatic) / (aromatic)	2	0
thio-ureas (aromatic) / (aliphatic) / (aromatic) / (aliphatic)	2	0
thio-ureas (aromatic) / (aliphatic) / (aromatic) / (aromatic)	2	0
thio-ureas (aromatic) / (aromatic)	2	0
thio-ureas (aromatic) / (aromatic) / (aromatic)	2	0
thio-ureas (aromatic) / (aromatic) / (aromatic) / (aromatic)	2	0
thio-ureas (aliphatic) / (H) / (H) / (aromatic)	2	0
ureas (aliphatic) / (aliphatic) / (aromatic)	2	0
ureas (aliphatic) / (aliphatic) / (aromatic) / (aromatic)	2	0
ureas (aromatic)	2	0
ureas (aromatic) / (aliphatic)	2	0
ureas (aromatic) / (aliphatic) / (aromatic)	2	0
ureas (aromatic) / (aliphatic) / (aromatic) / (aromatic)	2	0
ureas (aromatic) / (aromatic)	2	0
ureas (aromatic) / (aromatic) / (aromatic)	2	0
ureas (aromatic) / (aromatic) / (aromatic) / (aromatic)	2	0
ureas (aliphatic) / (aromatic) / (aliphatic) / (H)	2	0
ureas (aliphatic) / (H) / (aliphatic) / (H)	2	0
ureas (aromatic) / (aromatic) / (aliphatic) / (H)	2	0
ureas (aromatic) / (H) / (aliphatic) / (H)	2	0
ureas (aliphatic) / (H) / (H) / (H)	2	0
Boronic Acid (aliphatic)	2	0
Boronic Acid (aromatic)	2	0
thiols aromatic	2	0
thiols aliphatic	2	0
anhydrides_thio (aliphatic) / (aliphatic)	2	0
anhydrides_thio (aliphatic) / (aromatic)	2	0
anhydrides_thio (aromatic) / (aromatic)	2	0
X on exo-conjugated C	2	0
X on ring C(sp2)	2	0
Acyl-sulfonamides derivatives	3	0
aldehydes derivatives	3	0
amidines derivatives	3	0
Boronic Acid derivatives	3	0
N-nitroso groups derivatives	3	0
isothiocyanates derivatives	3	0
carbamates derivatives	3	0
cyanates derivatives	3	0
dione derivatives	3	0
disulfides derivatives	3	0
dithioacids derivatives	3	0
dithioesters derivatives	3	0
guanidine derivatives	3	0
halogenides derivatives	3	0
hydrazide derivatives	3	0
hydrazine derivatives	3	0
hydrazone derivatives	3	0
hydroxylamides derivatives	3	0
hydroxylamines derivatives	3	0
hydroxyureas derivatives	3	0
hypohalogenides derivatives	3	0
imides derivatives	3	0
imides_phtalic derivatives	3	0
imides_dithio derivatives	3	0
imides_thio derivatives	3	0
imines derivatives	3	0
isocyanates derivatives	3	0
methyl-ketones derivatives	3	0
nitroso groups derivatives	3	0
oxamines derivatives	3	0
oximes derivatives	3	0
phosphanes derivatives	3	0
phosphates/thiophosphates derivatives	3	0
phosphites/thiophosphites derivatives	3	0
phosphonate esters derivatives	3	0
phosphonate_thio derivatives	3	0
sulfates (thio-/dithio-) derivatives	3	0
sulfenic (thio-) acids derivatives	3	0
sulfinic (thio-/dithio-) acids derivatives	3	0
sulfites (thio-/dithio-) derivatives	3	0
sulfonate esters derivatives	3	0
sulfonates (thio-/dithio-) derivatives	3	0
sulfonic (thio-/dithio-) acids derivatives	3	0
Sulfonyl halide derivatives	3	0
sulfoxides derivatives	3	0
sulfuric (thio-/dithio-) acids derivatives	3	0
thioacids derivatives	3	0
Thio-carbamates derivatives	3	0
thiocyanates derivatives	3	0
thioesters derivatives	3	0
thioketones derivatives	3	0
thio-ureas derivatives	3	0
anhydrides_thio derivatives	3	0
thiols derivatives	3	0
azo-derivatives derivatives	3	0
CHRX2	4	0
vinyl-carbonyls (Michael Acceptor)	4	0
vinyl-nitriles	4	0
allenes groups	4	0
O-O bonds	4	0
terminal C(sp)	4	0
terminal primary C(sp2)	4	0
R#CX	4	0
R=CHX	4	0
R=CRX	4	0
R=CX2	4	0
S-S bonds	4	0
Double bond terminal	4	0
